# Supplementary material for: Comparative Transcriptomic Analysis of Insecticide-Resistant Aedes aegypti from Puerto Rico Reveals Insecticide-Specific Patterns of Gene Expression
Source: Genes (Basel). 2023 Aug 15;14(8):1626. doi: 10.3390/genes14081626 (PMC10454789; doi:10.3390/genes14081626)
Supplement: Supplementary file 1 [file genes-14-01626-s001.zip]

Archive with 10 entries (10 files):
- genes-2521704-Supplementary figures.pdf
- Table S1.xlsx
- Table S2.xlsx
- Table S3.csv
- Table S4.xlsx
- Table S5.xlsx
- Table S6.xlsx
- Table S7.xlsx
- Table S8.xlsx
- Table S9.xlsx
