# Supplementary material for: Comparative Transcriptomic Analysis of Insecticide-Resistant Aedes aegypti from Puerto Rico Reveals Insecticide-Specific Patterns of Gene Expression
Source: Genes (Basel). 2023 Aug 15;14(8):1626. doi: 10.3390/genes14081626 (PMC10454789; doi:10.3390/genes14081626)
Supplement: Supplementary file 1 [file genes-14-01626-s001.zip › Table S1.xlsx]

## Sheet: Sheet1
Supplemental File qRT-PCR primers used in this study. *Candidate internal reference genes.
Gene description	Transcript ID	Forward primer 5'-3'	Forward Primer Length (bp)	Reverse primer 5'-3'	Reverse Primer Length (bp)	Primer Efficiency (%)	Annealing Temp. (°C)	Reference
Aael_RPS3*		AGCGTGCCAAGTCGATGAA	19	GTGGCCGTGTCGACGTACT	19	97.6	60	Smith et al 2018
Aael_β-actin*		GACTACCTGATGAAGATCCTGAC	23	GCACAGCTTCTCCTTAATGTCAC	23	100	60	Mitra et al 2021
glutathione transferase (GSTD6)	AAEL010591	GTTATCCTGTTGGCCGATG	19	CGGTGCAATGTCCCCAAT	18	100.25	60
glutathione transferase (GSTE4)	AAEL007962	TGGATGTTCACCCGATCAAT	20	TGCAATGTCCTTCGGATACA	20	99	60
cytochrome P450 (CYP6BB2)	AAEL014893	TCGATTGCGGAATGAGATT	19	CGACCTGGGTCAGGGAAGTA	20	98	60
cytochrome P450 (CYP6M9)	AAEL017297	CATTGCTGGTTTTGAAACGTC	21	TCGGGAACGTGGTAGTCTTT	20	96	60
cytochrome P450 (CYP6N9)	AAEL009121	CAGTTCATGAGATGAAATACTTGGA	25	ACGCATCCCGATACAGACAC	20	99	60
