# Supplementary material for: Comparative Transcriptomic Analysis of Insecticide-Resistant Aedes aegypti from Puerto Rico Reveals Insecticide-Specific Patterns of Gene Expression
Source: Genes (Basel). 2023 Aug 15;14(8):1626. doi: 10.3390/genes14081626 (PMC10454789; doi:10.3390/genes14081626)
Supplement: Supplementary file 1 [file genes-14-01626-s001.zip › Table S2.xlsx]

## Sheet: Sheet1
	Table S1 : Summary statistics of the RNA-Seq reads, alignment, and tag counting. Table of key statistics describing the RNA-Seq Reads before and after quality filtering, the alignment of the filtered reads to the reference genome and the read quantification.
			Sample ID	Raw Reads (R1+R2)	Reads after filtering (Mb) (%)	Reads mapped (Mb) (%)	Total tags*	Tags assigned to exons, sense orientation (%)
	Malathion Experiment	Isabella	I-U1-1	57779954	56.518264 (97.82%)	38.006624 (67.25%)	18550618	11,274,759 (60.78 %)
			I-U1-2	58905942	57.654528 (97.88%)	38.253781 (66.35%)	18496432	10,407,165 (56.27 %)
			I-U1-3	43379312	42.490160 (97.95%)	26.704847 (62.85%)	13089480	8,016,856 (61.25 %)
			I-MAL-1	22,983,812	22.321880 (97.12%)	12.229520 (54.79%)	6053321	4,369,786 (72.19 %)
			I-MAL-2	41716724	40.826400 (97.87%)	31.047121 (76.05%)	15163524	1,1265,871 (74.29 %)
			I-MAL-3	40822142	39.988940 (97.96%)	25.377527 (63.46%)	12517168	8,851,788 (70.72 %)
			Rock-1	32030544	31.505160 (98.36%)	19.295569 (61.25%)	9462814	5,464,223 (57.74 %)
			Rock-2	33495104	32.891484 (98.20%)	22.430747 (68.20%)	10967937	6,178,467 (56.33 %)
			Rock-3	63815206	62.691608 (98.24%)	40.857295 (65.17%)	19803058	11,962,923 (60.41 %)
		Manati	M-MAL-1	41714738	40.667944 (97.49%)	28.406777(69.85%)	13855122	8,778,543 (63.36 %)
			M-MAL-2	47774796	47.003926 (98.39%)	32.372121(68.87%)	15532530	10,143,908 (65.31 %)
			M-MAL-3	55630168	54.209052 (97.44%)	41.058126(75.74%)	20098496	14,242,787 (70.86 %)
			M-U1-1	69366106	68.181248 (98.29%)	42.294586(62.03%)	20156855	11,099,685 (55.07 %)
			M-U2-2	47482580	46.612664 (98.18%)	30.530444(65.50%)	14817474	10,488,056 (70.78 %)
	Alpha-cypermetthrin experiment	Isabella	I-ACYP-1	54764470	53.876388 (98.38%)	26.090358 (48.43%)	12240002	6,851,239 (55.97 %)
			I-ACYP-2	44379474	43.647306 (98.35%)	20.217731 (46.32%)	9395661	5,591,912 (59.52 %)
			I-ACYP-3	41246868	40.488236 (98.16%)	26.377948 (65.15%)	12722234	7,329,521 (57.61 %)
			I-U2-1	39299532	39.299532 (98.20%)	25.375197 (64.57%)	12341803	7,835,913 (63.49 %)
			I-U2-2	27645670	27.132736 (98.14%)	16.355679 (60.28%)	7825977	4,640,207 (59.29 %)
			I-U2-3	29,731,774	29.148046 (98.04%)	18.946,500 (65.00%)	9183225	6,257,354 (68.14 %)
		Manati	M-ACYP-1	41898684	41.056504 (97.99%)	12.333992 (30.04%)	5651363	2,845,935 (50.36 %)
			M-ACYP-2	35,344,044	34.826984 (98.54%)	9.509291 (27.30%)	4118962	2,206,698 (53.57 %)
			M-ACYP-3	38796888	38.254874 (98.60%)	16.066736 (42.00%)	7478346	3,790,126 (50.68 %)
			M-U2-1	41711954	40.887874 (98.02%)	9.712953 (23.76%)	4227621	2,716,972 (64.27 %)
			M-U2-2	43876538	43.088080 (98.20%)	12.929154 (29.47%)	6216268	3,803,781 (61.19 %)
			M-U2-3	29073770	28.513940 (98.07%)	13.504453 (47.36%)	6488243	4,386,530 (67.61 %)
	lambda-cyahlothrin experiment	Isabella	I-LCT-1	36315054	35.774358 (98.51%	24. 448,405 (68.34%)	11758140	7,139,725 (60.72 %)
			I-LCT-2	47441710	46.737186 (98.52%)	30.787230 (65.87%)	14814470	8,754,757 (59.1 %)
			I-LCT-3	37893838	37.301948 (98.44%)	24.500915 (65.68%)	11900743	7,211,557 (60.6 %)
		Manati	M-LCT-1	34759092	34.143898 (98.23%)	17.256855 (50.54%)	8400458	5,092,724 (60.62 %)
			M-LCT-2	34551026	33.955288 (98.27%)	18.023667 (53.08%)	8821650	5,456,111 (61.85 %)
			M-LCT-3	37495618	36.843802 (98.26%)	20.493787 (55.62%)	10005352	6,223,822 (62.2 %)
	*A tag is a read pair or a single, un-paired read
	I= Isabella, M=Manati, MAL= alive after malathion exposure, ACYP= alive after alpha-cypermethrin exposure, LCT=alive after lambda-cyhalothrin exposure
	U1=filed population unexposed to insecticide for the malathion experiment
	U2=filed population unexposed to insecticide for lambda cyhalothrin and alpha-cypermenthrin experiment
