# Supplementary material for: Comparative Transcriptomic Analysis of Insecticide-Resistant Aedes aegypti from Puerto Rico Reveals Insecticide-Specific Patterns of Gene Expression
Source: Genes (Basel). 2023 Aug 15;14(8):1626. doi: 10.3390/genes14081626 (PMC10454789; doi:10.3390/genes14081626)
Supplement: Supplementary file 1 [file genes-14-01626-s001.zip › Table S3.csv]

Vectorbase Annotation									Blast2GO annotation
Geneid	Product_Description	Gene Name or Symbol	Computed GO Component IDs	Computed GO Components	Computed GO Function IDs	Computed GO Functions	Computed GO Process IDs	Computed GO Processes	Sequence Description	Annotation GO ID	Annotation GO Term	Annotation GO Category
AAEL000016	Esterase AAEL000016 [Source:UniProtKB/Swiss-Prot;Acc:Q0C7C4]				GO:0016787	hydrolase activity			esterase AGAP003155	GO:0016787	hydrolase activity	Molecular Function
AAEL000024	dopachrome-conversion enzyme (DCE), putative								L-dopachrome tautomerase yellow-f-like
AAEL000029	dopachrome-conversion enzyme (DCE), putative								L-dopachrome tautomerase yellow-f-like
AAEL000064	dopachrome-conversion enzyme (DCE) isoenzyme, putative								dopachrome conversion enzyme
AAEL000079	unspecified product								mucin-19
AAEL000084	elongin b		GO:0030891;GO:0070449	VCB complex;elongin complex	GO:0005515	protein binding	GO:0006368	transcription elongation from RNA polymerase II promoter	elongin-B	GO:0007474;GO:0005840;GO:0046426;GO:0006368;GO:0007526;GO:0006448;GO:0005515;GO:0003746;GO:0030891;GO:0031462;GO:0070449;GO:0032436	elongin complex;protein binding;transcription elongation from RNA polymerase II promoter;imaginal disc-derived wing vein specification;regulation of translational elongation;positive regulation of proteasomal ubiquitin-dependent protein catabolic process;Cul2-RING ubiquitin ligase complex;negative regulation of JAK-STAT cascade;larval somatic muscle development;ribosome;VCB complex;translation el…	Cellular Component;Molecular Function;Biological Process
AAEL000101	AMP dependent coa ligase				GO:0003824	catalytic activity			luciferin 4-monooxygenase	GO:0004497	monooxygenase activity	Molecular Function
AAEL000102	unspecified product								phytanoyl- dioxygenase domain-containing 1
AAEL000106	unspecified product								uncharacterized protein C7orf26 homolog
AAEL000107	unspecified product		GO:0005634	nucleus	GO:0003676;GO:0008270	nucleic acid binding;zinc ion binding			zinc finger 2 homolog	GO:0005634;GO:0008270	nucleus;zinc ion binding	Cellular Component;Molecular Function
AAEL000108	leucine aminopeptidase		GO:0005737	cytoplasm	GO:0004177;GO:0030145;GO:0008235	aminopeptidase activity;manganese ion binding;metalloexopeptidase activity	GO:0019538;GO:0006508	protein metabolic process;proteolysis	cytosol aminopeptidase-like	GO:0003995;GO:0006118;GO:0005737;GO:0050660;GO:0006508;GO:0070006;GO:0030145	cytoplasm;metalloaminopeptidase activity;manganese ion binding;acyl-CoA dehydrogenase activity;flavin adenine dinucleotide binding;obsolete electron transport;proteolysis	Cellular Component;Biological Process;Molecular Function
AAEL000109	Enolase-phosphatase E1 (EC 3.1.3.77)(2,3-diketo-5-methylthio-1-phosphopentane phosphatase)		GO:0005737;GO:0005634	cytoplasm;nucleus	GO:0043715;GO:0043716;GO:0043874;GO:0016787;GO:0000287;GO:0046872	2,3-diketo-5-methylthiopentyl-1-phosphate enolase activity;2-hydroxy-3-keto-5-methylthiopentenyl-1-phosphate phosphatase activity;acireductone synthase activity;hydrolase activity;magnesium ion binding;metal ion binding	GO:0019284;GO:0019509;GO:0008652;GO:0016311;GO:0009086	L-methionine salvage from S-adenosylmethionine;L-methionine salvage from methylthioadenosine;cellular amino acid biosynthetic process;dephosphorylation;methionine biosynthetic process	enolase-phosphatase E1-like	GO:0000287;GO:0005634;GO:0043716;GO:0043715;GO:0005737;GO:0019284;GO:0019509;GO:0016311;GO:0043874	cytoplasm;magnesium ion binding;acireductone synthase activity;L-methionine salvage from methylthioadenosine;L-methionine salvage from S-adenosylmethionine;dephosphorylation;nucleus;2-hydroxy-3-keto-5-methylthiopentenyl-1-phosphate phosphatase activity;2,3-diketo-5-methylthiopentyl-1-phosphate enolase activity	Cellular Component;Biological Process;Molecular Function
AAEL000111	nitrilase, putative						GO:0006807	nitrogen compound metabolic process	omega-amidase NIT2-like	GO:0006528;GO:0006107;GO:0050152;GO:0006541;GO:0006531;GO:0006522	alanine metabolic process;asparagine metabolic process;omega-amidase activity;oxaloacetate metabolic process;glutamine metabolic process;aspartate metabolic process	Biological Process;Molecular Function
AAEL000113	unspecified product				GO:0005515	protein binding			ankyrin repeat RF_0580	GO:0005515	protein binding	Molecular Function
AAEL000115	unspecified product				GO:0003723;GO:0003676	RNA binding;nucleic acid binding			ribosomal RNA-processing 7 homolog A	GO:0003723	RNA binding	Molecular Function
AAEL000116	Anaphase-promoting complex subunit 4 [Source:UniProtKB/TrEMBL;Acc:Q17Q34]		GO:0005680	anaphase-promoting complex	GO:0005515	protein binding	GO:0031145;GO:0007049;GO:0051301;GO:0070979;GO:0016567;GO:0030071	anaphase-promoting complex-dependent catabolic process;cell cycle;cell division;protein K11-linked ubiquitination;protein ubiquitination;regulation of mitotic metaphase/anaphase transition	anaphase-promoting complex subunit 4	GO:0051301;GO:0030071;GO:0070979;GO:0005515;GO:0005680;GO:0031145	anaphase-promoting complex;anaphase-promoting complex-dependent catabolic process;cell division;protein K11-linked ubiquitination;protein binding;regulation of mitotic metaphase/anaphase transition	Cellular Component;Biological Process;Molecular Function
AAEL000118	Cleavage and polyadenylation specificity factor subunit 2 [Source:UniProtKB/TrEMBL;Acc:A0A1S4EUZ6]		GO:0005847;GO:0005634	mRNA cleavage and polyadenylation specificity factor complex;nucleus	GO:0003723	RNA binding	GO:0006379;GO:0006378;GO:0006397	mRNA cleavage;mRNA polyadenylation;mRNA processing	probable cleavage and polyadenylation specificity factor subunit 2	GO:0003723;GO:0005847;GO:0006378;GO:0006379	mRNA cleavage and polyadenylation specificity factor complex;mRNA polyadenylation;mRNA cleavage;RNA binding	Cellular Component;Biological Process;Molecular Function
AAEL000119	AMP dependent coa ligase				GO:0003824	catalytic activity			4-coumarate-- ligase 1-like	GO:0016874	ligase activity	Molecular Function
AAEL000122	unspecified product		GO:0005634	nucleus	GO:0046872;GO:0003676;GO:0008270	metal ion binding;nucleic acid binding;zinc ion binding			zinc finger and BTB domain-containing 41-like	GO:0005634;GO:0008270	nucleus;zinc ion binding	Cellular Component;Molecular Function
AAEL000123	unspecified product				GO:0005515	protein binding			neural cell adhesion molecule 1 isoform X1	GO:0005515	protein binding	Molecular Function
AAEL000127	AMP dependent coa ligase				GO:0003824	catalytic activity			luciferin 4-monooxygenase-like	GO:0016021;GO:0004497;GO:0016874	ligase activity;monooxygenase activity;integral component of membrane	Cellular Component;Molecular Function
AAEL000134	unspecified product								RUN domain-containing 1
AAEL000137	unspecified product		GO:0016021;GO:0016020	integral component of membrane;membrane	GO:0015299	solute:proton antiporter activity	GO:0006812;GO:1902600;GO:0055085	cation transport;proton transmembrane transport;transmembrane transport	sodium hydrogen exchanger 9B2-like isoform X1	GO:0015299;GO:0016021;GO:1902600;GO:0006885	solute:proton antiporter activity;regulation of pH;proton transmembrane transport;integral component of membrane	Cellular Component;Biological Process;Molecular Function
AAEL000138	NADH dehydrogenase, putative								NADH dehydrogenase [ubiquinone] 1 alpha subcomplex subunit 6	GO:0006979;GO:0005747;GO:0006118;GO:0003954	mitochondrial respiratory chain complex I;NADH dehydrogenase activity;response to oxidative stress;obsolete electron transport	Cellular Component;Biological Process;Molecular Function
AAEL000140	unspecified product		GO:0005634	nucleus	GO:0003677;GO:0003676;GO:0008270	DNA binding;nucleic acid binding;zinc ion binding			zinc finger weckle	GO:0005634;GO:0003677;GO:0008270	nucleus;DNA binding;zinc ion binding	Cellular Component;Molecular Function
AAEL000143	unspecified product						GO:0006807	nitrogen compound metabolic process	omega-amidase NIT2	GO:0006528;GO:0006107;GO:0050152;GO:0006541;GO:0006531;GO:0006522	alanine metabolic process;asparagine metabolic process;omega-amidase activity;oxaloacetate metabolic process;glutamine metabolic process;aspartate metabolic process	Biological Process;Molecular Function
AAEL000146	nitrilase, putative						GO:0006807	nitrogen compound metabolic process	omega-amidase NIT2-like	GO:0006528;GO:0006107;GO:0050152;GO:0006541;GO:0006531;GO:0006522	alanine metabolic process;asparagine metabolic process;omega-amidase activity;oxaloacetate metabolic process;glutamine metabolic process;aspartate metabolic process	Biological Process;Molecular Function
AAEL000147	single-stranded DNA binding protein, putative				GO:0003677;GO:0003697	DNA binding;single-stranded DNA binding	GO:0006260	DNA replication	single-stranded DNA-binding mitochondrial	GO:0006260;GO:0003697	single-stranded DNA binding;DNA replication	Biological Process;Molecular Function
AAEL000148	unspecified product		GO:0005634	nucleus	GO:0003677;GO:0003676;GO:0008270	DNA binding;nucleic acid binding;zinc ion binding			zinc finger weckle-like	GO:0005634;GO:0008270	nucleus;zinc ion binding	Cellular Component;Molecular Function
AAEL000149	Histone deacetylase complex subunit SAP30 homolog [Source:UniProtKB/Swiss-Prot;Acc:Q17Q39]		GO:0005634	nucleus	GO:0003677;GO:0046872;GO:0005515	DNA binding;metal ion binding;protein binding			histone deacetylase complex subunit SAP30 homolog	GO:0005634;GO:0003677;GO:0005515;GO:0046872	metal ion binding;nucleus;protein binding;DNA binding	Cellular Component;Molecular Function
AAEL000154	unspecified product								claspin	GO:0005634	nucleus	Cellular Component
AAEL000157	unspecified product		GO:0005634	nucleus	GO:0003677;GO:0003676;GO:0008270	DNA binding;nucleic acid binding;zinc ion binding			stress response NST1-like	GO:0005634;GO:0003677;GO:0008270	nucleus;DNA binding;zinc ion binding	Cellular Component;Molecular Function
AAEL000219	lactoylglutathione lyase								glyoxalase domain-containing 4
AAEL000223	alpha-glucosidase				GO:0016787;GO:0016798;GO:0004553	hydrolase activity;hydrolase activity, acting on glycosyl bonds;hydrolase activity, hydrolyzing O-glycosyl compounds	GO:0005975;GO:0008152	carbohydrate metabolic process;metabolic process	myogenesis-regulating glycosidase-like	GO:0005975;GO:0004553	carbohydrate metabolic process;hydrolase activity, hydrolyzing O-glycosyl compounds	Biological Process;Molecular Function
AAEL000229	prosialokinin precursor		GO:0005576	extracellular region			GO:0007218	neuropeptide signaling pathway	sialokinin I prepro	GO:0007218;GO:0005576	extracellular region;neuropeptide signaling pathway	Cellular Component;Biological Process
AAEL000230	unspecified product		GO:0016021;GO:0016020	integral component of membrane;membrane					uncharacterized protein LOC5572032	GO:0016021	integral component of membrane	Cellular Component
AAEL000231	oligopeptidase				GO:0016787;GO:0046872;GO:0004222;GO:0008237;GO:0008233	hydrolase activity;metal ion binding;metalloendopeptidase activity;metallopeptidase activity;peptidase activity	GO:0006508	proteolysis	probable cytosolic oligopeptidase A	GO:0046872;GO:0006508;GO:0004222	metal ion binding;metalloendopeptidase activity;proteolysis	Biological Process;Molecular Function
AAEL000239	clathrin coat assembly protein						GO:0006897;GO:0030100	endocytosis;regulation of endocytosis	stoned-B	GO:0030131;GO:0030100;GO:0006886	clathrin adaptor complex;regulation of endocytosis;intracellular protein transport	Cellular Component;Biological Process
AAEL000241	unspecified product								PCI domain-containing 2 homolog	GO:0005975;GO:0004553;GO:0016973	carbohydrate metabolic process;hydrolase activity, hydrolyzing O-glycosyl compounds;poly(A)+ mRNA export from nucleus	Biological Process;Molecular Function
AAEL000242	voltage-gated potassium channel		GO:0016021;GO:0016020;GO:0008076	integral component of membrane;membrane;voltage-gated potassium channel complex	GO:0005216;GO:0005267;GO:0005515;GO:0005244;GO:0005249	ion channel activity;potassium channel activity;protein binding;voltage-gated ion channel activity;voltage-gated potassium channel activity	GO:0006811;GO:0071805;GO:0006813;GO:0051260;GO:0034765;GO:0055085	ion transport;potassium ion transmembrane transport;potassium ion transport;protein homooligomerization;regulation of ion transmembrane transport;transmembrane transport	potassium voltage-gated channel Shaker isoform X1	GO:0005249;GO:0005515;GO:0071805;GO:0008076;GO:0034765;GO:0051260	protein homooligomerization;voltage-gated potassium channel complex;regulation of ion transmembrane transport;potassium ion transmembrane transport;voltage-gated potassium channel activity;protein binding	Cellular Component;Biological Process;Molecular Function
AAEL000243	leucine-rich transmembrane protein				GO:0005515	protein binding			chaoptin	GO:0005515;GO:0016021	integral component of membrane;protein binding	Cellular Component;Molecular Function
AAEL000244	alpha(1,3)fucosyltransferase		GO:0005794;GO:0032580;GO:0016021;GO:0016020	Golgi apparatus;Golgi cisterna membrane;integral component of membrane;membrane	GO:0008417;GO:0016740;GO:0016757	fucosyltransferase activity;transferase activity;transferase activity, transferring glycosyl groups	GO:0036065;GO:0006486	fucosylation;protein glycosylation	alpha-(1,3)-fucosyltransferase C	GO:0008417;GO:0032580;GO:0036065;GO:0016021;GO:0006486	fucosyltransferase activity;protein glycosylation;fucosylation;Golgi cisterna membrane;integral component of membrane	Cellular Component;Biological Process;Molecular Function
AAEL000247	unspecified product				GO:0005515	protein binding	GO:0003341	cilium movement	dynein assembly factor axonemal-like	GO:0005515;GO:0016021;GO:0007399;GO:0003341	cilium movement;nervous system development;integral component of membrane;protein binding	Cellular Component;Biological Process;Molecular Function
AAEL000249	mitochondrial carrier protein		GO:0016021;GO:0016020	integral component of membrane;membrane	GO:0005347;GO:0022857	ATP transmembrane transporter activity;transmembrane transporter activity	GO:0055085	transmembrane transport	solute carrier family 25 member 35-like	GO:0055085;GO:0016021;GO:0015867;GO:0005347	ATP transmembrane transporter activity;ATP transport;transmembrane transport;integral component of membrane	Cellular Component;Biological Process;Molecular Function
AAEL000250	forkhead box protein (AaegFOXP)				GO:0003700;GO:0043565	DNA-binding transcription factor activity;sequence-specific DNA binding	GO:0006355	regulation of transcription, DNA-templated	forkhead box P1-B isoform X1	GO:0005634;GO:0005667;GO:0003700;GO:0046872;GO:0007275;GO:0006355;GO:0043565;GO:0045449	DNA-binding transcription factor activity;multicellular organism development;metal ion binding;sequence-specific DNA binding;transcription factor complex;nucleus;regulation of transcription, DNA-templated	Cellular Component;Biological Process;Molecular Function
AAEL000251	unspecified product								stoned-A	GO:0030131;GO:0006886;GO:0006897	clathrin adaptor complex;endocytosis;intracellular protein transport	Cellular Component;Biological Process
AAEL000252	unspecified product				GO:0004252	serine-type endopeptidase activity	GO:0006508	proteolysis	serine protease snake-like	GO:0006508;GO:0004252	proteolysis;serine-type endopeptidase activity	Biological Process;Molecular Function
AAEL000254	nuclear factor i		GO:0005634	nucleus	GO:0003700	DNA-binding transcription factor activity	GO:0006355	regulation of transcription, DNA-templated	nuclear factor 1 isoform X1	GO:0005634;GO:0003677;GO:0005667;GO:0003700;GO:0006260;GO:0007179;GO:0006355;GO:0045449	transforming growth factor beta receptor signaling pathway;DNA-binding transcription factor activity;DNA replication;transcription factor complex;nucleus;DNA binding;regulation of transcription, DNA-templated	Cellular Component;Biological Process;Molecular Function
AAEL000384	vesicular acetylcholine transporter		GO:0016021;GO:0016020	integral component of membrane;membrane	GO:0022857	transmembrane transporter activity	GO:0055085	transmembrane transport	synaptic vesicular amine transporter	GO:0055085;GO:0022857;GO:0016021	transmembrane transport;transmembrane transporter activity;integral component of membrane	Cellular Component;Biological Process;Molecular Function
AAEL000609	unspecified product								isoform A
AAEL000626	unspecified product								uncharacterized protein LOC5564821
AAEL000980	unspecified product		GO:0005634	nucleus	GO:0003676;GO:0008270	nucleic acid binding;zinc ion binding			zinc finger OZF isoform X2	GO:0005634;GO:0008270	nucleus;zinc ion binding	Cellular Component;Molecular Function
AAEL000982	mediator of RNA polymerase II transcription subunit 7 (Med7)	Med7	GO:0016592;GO:0005634	mediator complex;nucleus	GO:0003712	transcription coregulator activity	GO:0006357	regulation of transcription by RNA polymerase II	mediator of RNA polymerase II transcription subunit 7	GO:0005667;GO:0003712;GO:0016592;GO:0045449;GO:0006357	transcription coregulator activity;mediator complex;transcription factor complex;regulation of transcription by RNA polymerase II;regulation of transcription, DNA-templated	Cellular Component;Biological Process;Molecular Function
AAEL000983	clathrin coat assembly protein ap19		GO:0016020;GO:0030117	membrane;membrane coat			GO:0006886;GO:0015031;GO:0016192	intracellular protein transport;protein transport;vesicle-mediated transport	AP-1 complex subunit sigma-2 isoform X1	GO:0016192;GO:0030121;GO:0035615;GO:0006886	AP-1 adaptor complex;clathrin adaptor activity;intracellular protein transport;vesicle-mediated transport	Cellular Component;Biological Process;Molecular Function
AAEL000997	nucleoprotein, putative								uncharacterized protein LOC5567833	GO:0003723;GO:0005737;GO:0030430	cytoplasm;host cell cytoplasm;RNA binding	Cellular Component;Molecular Function
AAEL001005	calreticulin		GO:0005783;GO:0005788	endoplasmic reticulum;endoplasmic reticulum lumen	GO:0005509;GO:0046872;GO:0005515;GO:0051082	calcium ion binding;metal ion binding;protein binding;unfolded protein binding	GO:0006457	protein folding	calreticulin	GO:0005788;GO:0005509;GO:0051082;GO:0006457	protein folding;unfolded protein binding;endoplasmic reticulum lumen;calcium ion binding	Cellular Component;Biological Process;Molecular Function
AAEL001008	unspecified product		GO:0005634	nucleus	GO:0003700;GO:0003676;GO:0008270	DNA-binding transcription factor activity;nucleic acid binding;zinc ion binding	GO:0006355	regulation of transcription, DNA-templated	transcription factor grauzone-like	GO:0005634;GO:0005667;GO:0003700;GO:0008270;GO:0006355;GO:0045449	DNA-binding transcription factor activity;transcription factor complex;nucleus;zinc ion binding;regulation of transcription, DNA-templated	Cellular Component;Biological Process;Molecular Function
AAEL001009	dab2-interacting protein				GO:0016301;GO:0005515	kinase activity;protein binding	GO:0016310	phosphorylation	CD2-associated -like	GO:0005515	protein binding	Molecular Function
AAEL001054	glutathione S-transferase (GSTD4)	GSTD4			GO:0005515;GO:0016740	protein binding;transferase activity			glutathione S-transferase 1-like	GO:0005515;GO:0006749	glutathione metabolic process;protein binding	Biological Process;Molecular Function
AAEL001059	glutathione S-transferase (GSTD3)	GSTD3			GO:0005515	protein binding			glutathione S-transferase D5-like	GO:0005515;GO:0006749	glutathione metabolic process;protein binding	Biological Process;Molecular Function
AAEL001060	unspecified product		GO:0016021;GO:0016020	integral component of membrane;membrane					AAEL001060- partial	GO:0016021;GO:0005886	plasma membrane;integral component of membrane	Cellular Component
AAEL001061	glutathione S-transferase (GSTD1)	GSTD1			GO:0005515	protein binding			glutathione transferase	GO:0006803;GO:0005515;GO:0006749;GO:0004364;GO:0018833	obsolete glutathione conjugation reaction;DDT-dehydrochlorinase activity;glutathione metabolic process;protein binding;glutathione transferase activity	Biological Process;Molecular Function
AAEL001062	unspecified product								uncharacterized protein LOC5568348	GO:0016020	membrane	Cellular Component
AAEL001063	unspecified product								uncharacterized protein LOC5568349
AAEL001065	unspecified product		GO:0016021;GO:0016020	integral component of membrane;membrane					SAY domain-containing 1	GO:0016021	integral component of membrane	Cellular Component
AAEL001067	unspecified product								uncharacterized protein LOC5568350
AAEL001068	myosin light chain 2V, putative				GO:0005509	calcium ion binding			myosin regulatory light chain smooth muscle minor isoform	GO:0005509	calcium ion binding	Molecular Function
AAEL001071	glutathione S-transferase (GSTD5)	GSTD5			GO:0005515	protein binding			glutathione S-transferase 1 isoform X3	GO:0005515;GO:0006749;GO:0016740	transferase activity;glutathione metabolic process;protein binding	Biological Process;Molecular Function
AAEL001073	malic enzyme				GO:0051287;GO:0004471;GO:0004470;GO:0046872;GO:0016491	NAD binding;malate dehydrogenase (decarboxylating) (NAD+) activity;malic enzyme activity;metal ion binding;oxidoreductase activity	GO:0055114	oxidation-reduction process	NADP-dependent malic enzyme	GO:0016579;GO:0006013;GO:0004471;GO:0006099;GO:0004473;GO:0006511;GO:0004843;GO:0004559;GO:0006108;GO:0046872;GO:0051287;GO:0005739;GO:0030246;GO:0006090;GO:0015976	carbon utilization;mannose metabolic process;metal ion binding;NAD binding;alpha-mannosidase activity;mitochondrion;protein deubiquitination;ubiquitin-dependent protein catabolic process;tricarboxylic acid cycle;malate dehydrogenase (decarboxylating) (NAD+) activity;carbohydrate binding;pyruvate metabolic process;malate metabolic process;thiol-dependent ubiquitin-specific protease activity;malate…	Cellular Component;Molecular Function;Biological Process
AAEL001074	cadherin		GO:0016021;GO:0016020;GO:0005886	integral component of membrane;membrane;plasma membrane	GO:0005509	calcium ion binding	GO:0007155;GO:0007156	cell adhesion;homophilic cell adhesion via plasma membrane adhesion molecules	cadherin-89D isoform X1	GO:0005509;GO:0016021;GO:0007156;GO:0005886	homophilic cell adhesion via plasma membrane adhesion molecules;plasma membrane;integral component of membrane;calcium ion binding	Cellular Component;Biological Process;Molecular Function
AAEL001077	Clip-Domain Serine Protease family B. Protease homologue.	CLIPB45			GO:0004252	serine-type endopeptidase activity	GO:0006508	proteolysis	serine protease easter-like	GO:0006508;GO:0004252	proteolysis;serine-type endopeptidase activity	Biological Process;Molecular Function
AAEL001080	RNA 3' terminal phosphate cyclase		GO:0005730	nucleolus	GO:0003824	catalytic activity	GO:0006396;GO:0042254	RNA processing;ribosome biogenesis	probable RNA 3 -terminal phosphate cyclase	GO:0003824;GO:0042254;GO:0006396;GO:0005730	catalytic activity;nucleolus;RNA processing;ribosome biogenesis	Cellular Component;Biological Process;Molecular Function
AAEL001082	unspecified product								myofilin isoform b
AAEL001084	Clip-Domain Serine Protease family B. Protease homologue.	CLIPB21			GO:0004252	serine-type endopeptidase activity	GO:0006508	proteolysis	serine protease easter-like	GO:0006508;GO:0004252	proteolysis;serine-type endopeptidase activity	Biological Process;Molecular Function
AAEL001085	unspecified product				GO:0015035	protein disulfide oxidoreductase activity	GO:0055114;GO:0045041	oxidation-reduction process;protein import into mitochondrial intermembrane space	mitochondrial intermembrane space import and assembly 40-B	GO:0045041;GO:0006118;GO:0015035	protein import into mitochondrial intermembrane space;obsolete electron transport;protein disulfide oxidoreductase activity	Biological Process;Molecular Function
AAEL001086	unspecified product		GO:0005634	nucleus	GO:0003676;GO:0008270	nucleic acid binding;zinc ion binding			myelin transcription factor 1	GO:0005634;GO:0008270	nucleus;zinc ion binding	Cellular Component;Molecular Function
AAEL001087	synaptic vesicle protein		GO:0016021;GO:0016020	integral component of membrane;membrane	GO:0022857	transmembrane transporter activity	GO:0055085	transmembrane transport	synaptic vesicle glyco 2B-like	GO:0055085;GO:0022857;GO:0016021	transmembrane transport;transmembrane transporter activity;integral component of membrane	Cellular Component;Biological Process;Molecular Function
AAEL001088	beta-1,3-galactosyltransferase		GO:0005794;GO:0000139;GO:0016021;GO:0016020	Golgi apparatus;Golgi membrane;integral component of membrane;membrane	GO:0008378;GO:0016740;GO:0016757	galactosyltransferase activity;transferase activity;transferase activity, transferring glycosyl groups	GO:0006486	protein glycosylation	N-acetyllactosaminide beta-1,3-N-acetylglucosaminyltransferase 3-like	GO:0016758;GO:0016021;GO:0006486;GO:0000139	protein glycosylation;Golgi membrane;integral component of membrane;transferase activity, transferring hexosyl groups	Cellular Component;Biological Process;Molecular Function
AAEL001089	unspecified product				GO:0004540	ribonuclease activity	GO:0090501;GO:0008033	RNA phosphodiester bond hydrolysis;tRNA processing	ribonuclease P subunit p14-like	GO:0090502;GO:0004526;GO:0051252;GO:0001682;GO:0030677	regulation of RNA metabolic process;ribonuclease P complex;ribonuclease P activity;tRNA 5'-leader removal;RNA phosphodiester bond hydrolysis, endonucleolytic	Cellular Component;Biological Process;Molecular Function
AAEL001090	glutathione S-transferase (GSTD7)	GSTD7			GO:0005515	protein binding			glutathione S-transferase D7	GO:0005515;GO:0046872;GO:0006749;GO:0016740	transferase activity;metal ion binding;glutathione metabolic process;protein binding	Biological Process;Molecular Function
AAEL001091	Malic enzyme [Source:UniProtKB/TrEMBL;Acc:A0A1S4EXR8]				GO:0051287;GO:0004471;GO:0004470;GO:0046872;GO:0016491	NAD binding;malate dehydrogenase (decarboxylating) (NAD+) activity;malic enzyme activity;metal ion binding;oxidoreductase activity	GO:0055114	oxidation-reduction process	NADP-dependent malic enzyme	GO:0016579;GO:0006013;GO:0004471;GO:0006099;GO:0004473;GO:0006511;GO:0004843;GO:0004559;GO:0006108;GO:0046872;GO:0051287;GO:0005739;GO:0030246;GO:0006090;GO:0015976	carbon utilization;mannose metabolic process;metal ion binding;NAD binding;alpha-mannosidase activity;mitochondrion;protein deubiquitination;ubiquitin-dependent protein catabolic process;tricarboxylic acid cycle;malate dehydrogenase (decarboxylating) (NAD+) activity;carbohydrate binding;pyruvate metabolic process;malate metabolic process;thiol-dependent ubiquitin-specific protease activity;malate…	Cellular Component;Molecular Function;Biological Process
AAEL001092	udp-glucose pyrophosphatase				GO:0016787;GO:0016818;GO:0046872	hydrolase activity;hydrolase activity, acting on acid anhydrides, in phosphorus-containing anhydrides;metal ion binding			uridine diphosphate glucose pyrophosphatase NUDT14-like	GO:0046872;GO:0016818	hydrolase activity, acting on acid anhydrides, in phosphorus-containing anhydrides;metal ion binding	Molecular Function
AAEL001094	unspecified product				GO:0046872	metal ion binding			heat shock beta-1 isoform X2	GO:0046872	metal ion binding	Molecular Function
AAEL001095	unspecified product				GO:0005515	protein binding			uncharacterized protein LOC5568351	GO:0005515	protein binding	Molecular Function
AAEL001098	clip-domain serine protease, putative				GO:0004252	serine-type endopeptidase activity	GO:0006508	proteolysis	serine protease easter-like	GO:0006508;GO:0004252	proteolysis;serine-type endopeptidase activity	Biological Process;Molecular Function
AAEL001099	DEAD box polypeptide								integrator complex subunit 6
AAEL001228	myelin transcription factor 1, myt1		GO:0005634	nucleus	GO:0003700;GO:0008270	DNA-binding transcription factor activity;zinc ion binding	GO:0006355	regulation of transcription, DNA-templated	myelin transcription factor 1-like	GO:0005634;GO:0008270;GO:0006355	nucleus;zinc ion binding;regulation of transcription, DNA-templated	Cellular Component;Biological Process;Molecular Function
AAEL001229	metalloproteinase, putative				GO:0016787;GO:0046872;GO:0004222;GO:0008237;GO:0008233;GO:0008270	hydrolase activity;metal ion binding;metalloendopeptidase activity;metallopeptidase activity;peptidase activity;zinc ion binding	GO:0006508	proteolysis	zinc metallo ase nas-14-like	GO:0008270;GO:0006508;GO:0004222	metalloendopeptidase activity;proteolysis;zinc ion binding	Biological Process;Molecular Function
AAEL001231	MIND-MELD/ADAM				GO:0004222;GO:0008237	metalloendopeptidase activity;metallopeptidase activity	GO:0006508	proteolysis	disintegrin and metallo ase domain-containing 12 isoform X8	GO:0006508;GO:0004222	metalloendopeptidase activity;proteolysis	Biological Process;Molecular Function
AAEL001236	unspecified product		GO:0016021;GO:0016020	integral component of membrane;membrane					integumentary mucin -like	GO:0016021	integral component of membrane	Cellular Component
AAEL001290	unspecified product								cuticle -like
AAEL001319	unspecified product								cuticle -like
AAEL001351	unspecified product								possible mucin
AAEL001427	short-chain dehydrogenase								hydroxysteroid dehydrogenase 2	GO:0005777;GO:0016491	peroxisome;oxidoreductase activity	Cellular Component;Molecular Function
AAEL001433	fgf receptor activating protein		GO:0000139;GO:0016021;GO:0016020	Golgi membrane;integral component of membrane;membrane					post-GPI attachment to s factor 2-like	GO:0016021;GO:0000139	Golgi membrane;integral component of membrane	Cellular Component
AAEL001439	mitochondrial ribosomal protein, L22, putative	mRpL22	GO:0015934;GO:0005840	large ribosomal subunit;ribosome	GO:0003735	structural constituent of ribosome	GO:0006412	translation	39S ribosomal mitochondrial	GO:0003735;GO:0042254;GO:0015934;GO:0006412	large ribosomal subunit;translation;structural constituent of ribosome;ribosome biogenesis	Cellular Component;Biological Process;Molecular Function
AAEL001442	map-kinase activating death domain protein (madd)/denn/aex-3(c.elegans)								MAP kinase-activating death domain isoform X1
AAEL001446	testis-specific protein pbs13 (t-complex 11 )								T-complex 11 1 isoform X1
AAEL001447	unspecified product		GO:0016021;GO:0016020	integral component of membrane;membrane					transmembrane 47 isoform X1	GO:0016021	integral component of membrane	Cellular Component
AAEL001448	unspecified product		GO:0016021;GO:0016020	integral component of membrane;membrane	GO:0016746	transferase activity, transferring acyl groups			lysophosphatidylcholine acyltransferase isoform X1	GO:0016746;GO:0005509;GO:0016021;GO:0006644	phospholipid metabolic process;transferase activity, transferring acyl groups;integral component of membrane;calcium ion binding	Cellular Component;Biological Process;Molecular Function
AAEL001449	unspecified product		GO:0005634	nucleus	GO:0003676;GO:0008270	nucleic acid binding;zinc ion binding			gastrula zinc finger -like	GO:0005634;GO:0008270	nucleus;zinc ion binding	Cellular Component;Molecular Function
AAEL001451	DNA repair protein Rad62, putative		GO:0030915;GO:0005634	Smc5-Smc6 complex;nucleus			GO:0006310;GO:0006281;GO:0006974	DNA recombination;DNA repair;cellular response to DNA damage stimulus	EP300-interacting inhibitor of differentiation 3	GO:0005634;GO:0006281;GO:0030915;GO:0006310	nucleus;Smc5-Smc6 complex;DNA recombination;DNA repair	Cellular Component;Biological Process
AAEL001457	guanylatte cyclase alpha 1 subunit				GO:0004383;GO:0020037;GO:0016829;GO:0000166;GO:0016849	guanylate cyclase activity;heme binding;lyase activity;nucleotide binding;phosphorus-oxygen lyase activity	GO:0006182;GO:0009190;GO:0035556	cGMP biosynthetic process;cyclic nucleotide biosynthetic process;intracellular signal transduction	head-specific guanylate cyclase	GO:0005525;GO:0006182;GO:0005737;GO:0046039;GO:0004383;GO:0006144;GO:0035556;GO:0020037	cytoplasm;GTP binding;guanylate cyclase activity;heme binding;intracellular signal transduction;GTP metabolic process;purine nucleobase metabolic process;cGMP biosynthetic process	Cellular Component;Biological Process;Molecular Function
AAEL001459	deltex				GO:0008270	zinc ion binding	GO:0007219;GO:0016567	Notch signaling pathway;protein ubiquitination	deltex	GO:0008270;GO:0007219;GO:0016740;GO:0016567	Notch signaling pathway;transferase activity;protein ubiquitination;zinc ion binding	Biological Process;Molecular Function
AAEL001461	oxidoreductase				GO:0016491	oxidoreductase activity	GO:0055114	oxidation-reduction process	farnesol dehydrogenase-like	GO:0006718;GO:0047886	farnesol dehydrogenase activity;juvenile hormone biosynthetic process	Biological Process;Molecular Function
AAEL001464	unspecified product		GO:0016021	integral component of membrane					lysoplasmalogenase TMEM86A isoform X2	GO:0016021	integral component of membrane	Cellular Component
AAEL001597	unspecified product		GO:0005576	extracellular region	GO:0016977	chitosanase activity	GO:0005975	carbohydrate metabolic process	yae1 domain-containing 1
AAEL001600	unspecified product				GO:0003677;GO:0003676	DNA binding;nucleic acid binding			isoform A	GO:0003677	DNA binding	Molecular Function
AAEL001601	unspecified product		GO:0016021;GO:0016020	integral component of membrane;membrane					PXMP2 4 family 4	GO:0016021	integral component of membrane	Cellular Component
AAEL001604	guanine nucleotide exchange factor				GO:0005085	guanyl-nucleotide exchange factor activity	GO:0007264	small GTPase mediated signal transduction	ras-GEF domain-containing family member 1B-like isoform X2	GO:0007264;GO:0005085;GO:0043087	guanyl-nucleotide exchange factor activity;regulation of GTPase activity;small GTPase mediated signal transduction	Biological Process;Molecular Function
AAEL001607	galactose-1-phosphate uridylyltransferase				GO:0008108;GO:0046872;GO:0016779;GO:0016740;GO:0008270	UDP-glucose:hexose-1-phosphate uridylyltransferase activity;metal ion binding;nucleotidyltransferase activity;transferase activity;zinc ion binding	GO:0005975;GO:0033499;GO:0006012	carbohydrate metabolic process;galactose catabolic process via UDP-galactose;galactose metabolic process	probable galactose-1-phosphate uridylyltransferase	GO:0008270;GO:0033499;GO:0008108;GO:0009117	nucleotide metabolic process;galactose catabolic process via UDP-galactose;UDP-glucose:hexose-1-phosphate uridylyltransferase activity;zinc ion binding	Biological Process;Molecular Function
AAEL001610	unspecified product				GO:0004842	ubiquitin-protein transferase activity	GO:0016567	protein ubiquitination	RING finger 37	GO:0004842;GO:0016567	protein ubiquitination;ubiquitin-protein transferase activity	Biological Process;Molecular Function
AAEL001612	dicer-1				GO:0003723;GO:0016891;GO:0005515;GO:0004525	RNA binding;endoribonuclease activity, producing 5'-phosphomonoesters;protein binding;ribonuclease III activity	GO:0090501;GO:0090502;GO:0006396;GO:0031047	RNA phosphodiester bond hydrolysis;RNA phosphodiester bond hydrolysis, endonucleolytic;RNA processing;gene silencing by RNA	endoribonuclease Dcr-1	GO:0090502;GO:0005524;GO:0003723;GO:0004525;GO:0005515;GO:0031054;GO:0051252;GO:0004386;GO:0030422	ribonuclease III activity;regulation of RNA metabolic process;helicase activity;pre-miRNA processing;protein binding;ATP binding;production of siRNA involved in RNA interference;RNA binding;RNA phosphodiester bond hydrolysis, endonucleolytic	Biological Process;Molecular Function
AAEL001615	mitochondrial ribosomal protein, S18C, putative	mRpS18C	GO:0005840	ribosome	GO:0003735	structural constituent of ribosome	GO:0006412	translation	28S ribosomal mitochondrial	GO:0004842;GO:0003735;GO:0042254;GO:0005840;GO:0006412;GO:0016567	protein ubiquitination;ubiquitin-protein transferase activity;translation;ribosome;structural constituent of ribosome;ribosome biogenesis	Cellular Component;Biological Process;Molecular Function
AAEL001616	vesicular-fusion protein nsf				GO:0005524;GO:0016887	ATP binding;ATPase activity	GO:0035494	SNARE complex disassembly	vesicle-fusing ATPase 1-like	GO:0016887;GO:0005524;GO:0005737;GO:0046872;GO:0015031;GO:0035494	cytoplasm;protein transport;ATPase activity;metal ion binding;SNARE complex disassembly;ATP binding	Cellular Component;Biological Process;Molecular Function
AAEL001619	unspecified product		GO:0000178	exosome (RNase complex)	GO:0003723	RNA binding	GO:0006396	RNA processing	exosome complex component CSL4	GO:0003723;GO:0005737;GO:0006396;GO:0000178	cytoplasm;exosome (RNase complex);RNA processing;RNA binding	Cellular Component;Biological Process;Molecular Function
AAEL001622	dual specificity mitogen-activated protein kinase kinase MAPKK				GO:0005524;GO:0000166;GO:0004672;GO:0004674	ATP binding;nucleotide binding;protein kinase activity;protein serine/threonine kinase activity	GO:0006468	protein phosphorylation	dual specificity mitogen-activated kinase kinase 3	GO:0005524;GO:0009069;GO:0004674;GO:0006468	protein serine/threonine kinase activity;serine family amino acid metabolic process;protein phosphorylation;ATP binding	Biological Process;Molecular Function
AAEL001623	proteasome activator subunit REG	REG	GO:0008537;GO:0000502	proteasome activator complex;proteasome complex					proteasome activator complex subunit 3	GO:0008537	proteasome activator complex	Cellular Component
AAEL001624	unspecified product								uncharacterized protein LOC5571481
AAEL001625	unspecified product		GO:0016021;GO:0016020	integral component of membrane;membrane					mpv17	GO:0016021	integral component of membrane	Cellular Component
AAEL001626	zinc/iron transporter		GO:0016021;GO:0016020	integral component of membrane;membrane	GO:0046873	metal ion transmembrane transporter activity	GO:0030001;GO:0055085	metal ion transport;transmembrane transport	zinc transporter ZIP1	GO:0055085;GO:0016021;GO:0046873;GO:0030001	transmembrane transport;metal ion transport;metal ion transmembrane transporter activity;integral component of membrane	Cellular Component;Biological Process;Molecular Function
AAEL001627	udp-n-acteylglucosamine pyrophosphorylase				GO:0070569	uridylyltransferase activity			UDP-N-acetylhexosamine pyrophosphorylase	GO:0003977;GO:0006040	amino sugar metabolic process;UDP-N-acetylglucosamine diphosphorylase activity	Biological Process;Molecular Function
AAEL001628	DUF4808 domain-containing protein [Source:UniProtKB/TrEMBL;Acc:A0A1S4EZB6]								uncharacterized protein LOC5571499	GO:0016021	integral component of membrane	Cellular Component
AAEL001631	unspecified product				GO:0046872;GO:0005515	metal ion binding;protein binding			histone acetyltransferase KAT6B-like	GO:0005515;GO:0046872	metal ion binding;protein binding	Molecular Function
AAEL002047	40S ribosomal protein S10 [Source:UniProtKB/TrEMBL;Acc:Q1HR41]	RpS10	GO:0005840	ribosome					40S ribosomal S10b	GO:0005840	ribosome	Cellular Component
AAEL002048	histidyl-tRNA synthetase		GO:0005737	cytoplasm	GO:0005524;GO:0004812;GO:0004821	ATP binding;aminoacyl-tRNA ligase activity;histidine-tRNA ligase activity	GO:0006427;GO:0006418	histidyl-tRNA aminoacylation;tRNA aminoacylation for protein translation	histidine--tRNA cytoplasmic isoform X2	GO:0004821;GO:0005524;GO:0006547;GO:0006427;GO:0005737	cytoplasm;histidine metabolic process;histidyl-tRNA aminoacylation;ATP binding;histidine-tRNA ligase activity	Cellular Component;Biological Process;Molecular Function
AAEL002072	unspecified product								isoform A
AAEL002077	UV excision repair protein rad23		GO:0042025;GO:0005634	host cell nucleus;nucleus	GO:0003684;GO:0005515	damaged DNA binding;protein binding	GO:0006289;GO:0043161	nucleotide-excision repair;proteasome-mediated ubiquitin-dependent protein catabolic process	UV excision repair RAD23 homolog B-like	GO:0043161;GO:0043130;GO:0031593;GO:0005829;GO:0006289;GO:0003684;GO:0005654	nucleoplasm;ubiquitin binding;cytosol;polyubiquitin modification-dependent protein binding;damaged DNA binding;nucleotide-excision repair;proteasome-mediated ubiquitin-dependent protein catabolic process	Cellular Component;Biological Process;Molecular Function
AAEL002078	unspecified product								RING finger 141-like	GO:0046872	metal ion binding	Molecular Function
AAEL002084	suppressor of defective silencing								sin3 histone deacetylase corepressor complex component SDS3	GO:0005634	nucleus	Cellular Component
AAEL002135	tubulin-specific chaperone b (tubulin folding cofactor b)				GO:0005515	protein binding			tubulin-folding cofactor B	GO:0005515	protein binding	Molecular Function
AAEL002137	transcriptional adaptor 2 (ada2)		GO:0005634	nucleus	GO:0003677;GO:0046872;GO:0003713;GO:0008270	DNA binding;metal ion binding;transcription coactivator activity;zinc ion binding	GO:1903508;GO:0035065;GO:0006357	positive regulation of nucleic acid-templated transcription;regulation of histone acetylation;regulation of transcription by RNA polymerase II	transcriptional adapter 2B-like isoform X1	GO:0005634;GO:0005667;GO:0008270;GO:0003713;GO:0035065;GO:0045941;GO:0006357	transcription factor complex;nucleus;transcription coactivator activity;regulation of histone acetylation;regulation of transcription by RNA polymerase II;positive regulation of transcription, DNA-templated;zinc ion binding	Cellular Component;Biological Process;Molecular Function
AAEL002139	unspecified product		GO:0031011;GO:0005634	Ino80 complex;nucleus			GO:0006338	chromatin remodeling	INO80 complex subunit E	GO:0006338;GO:0031011	chromatin remodeling;Ino80 complex	Cellular Component;Biological Process
AAEL002140	transcription initiation factor IIA (TFIIA), gamma chain		GO:0005634;GO:0005672	nucleus;transcription factor TFIIA complex			GO:0006367	transcription initiation from RNA polymerase II promoter	transcription initiation factor IIA subunit 2	GO:0003743;GO:0005672;GO:0005840;GO:0006446;GO:0006367	transcription initiation from RNA polymerase II promoter;ribosome;regulation of translational initiation;translation initiation factor activity;transcription factor TFIIA complex	Cellular Component;Biological Process;Molecular Function
AAEL002141	endothelin-converting enzyme		GO:0016021;GO:0016020	integral component of membrane;membrane	GO:0004222;GO:0008237	metalloendopeptidase activity;metallopeptidase activity	GO:0006508	proteolysis	neprilysin-4	GO:0046872;GO:0006508;GO:0016021;GO:0004222;GO:0005886	metal ion binding;plasma membrane;metalloendopeptidase activity;integral component of membrane;proteolysis	Cellular Component;Biological Process;Molecular Function
AAEL002142	LysM domain-containing protein [Source:UniProtKB/TrEMBL;Acc:A0A1S4F0W6]								lysM and peptidoglycan-binding domain-containing 2-like isoform X2
AAEL002145	gonadotropin inducible transcription factor				GO:0003676	nucleic acid binding			suppressor of hairy wing-like
AAEL002148	unspecified product				GO:0005506;GO:0051536	iron ion binding;iron-sulfur cluster binding	GO:0016226	iron-sulfur cluster assembly	NFU1 iron-sulfur cluster scaffold mitochondrial-like	GO:0005506;GO:0051536;GO:0016226	iron-sulfur cluster binding;iron-sulfur cluster assembly;iron ion binding	Biological Process;Molecular Function
AAEL002152	kinesin-associated proteins		GO:0016021;GO:0005871;GO:0016020	integral component of membrane;kinesin complex;membrane	GO:0019894;GO:0005515	kinesin binding;protein binding			kinesin-associated 3	GO:0008199;GO:0016021;GO:0019894;GO:0005871	ferric iron binding;kinesin complex;integral component of membrane;kinesin binding	Cellular Component;Molecular Function
AAEL002153	unspecified product		GO:0005634	nucleus	GO:0003676;GO:0008270	nucleic acid binding;zinc ion binding			zinc finger 624-like	GO:0005634;GO:0008270	nucleus;zinc ion binding	Cellular Component;Molecular Function
AAEL002155	ras-related protein Rab-10, putative				GO:0005525;GO:0003924	GTP binding;GTPase activity			ras-related Rab-10	GO:0016328;GO:0007295;GO:0110011;GO:0061864;GO:0110010;GO:0005525;GO:0016192;GO:0005737;GO:0045178;GO:0003924;GO:0045175;GO:0031254	growth of a germarium-derived egg chamber;cell trailing edge;lateral plasma membrane;basal protein localization;GTPase activity;cytoplasm;regulation of basement membrane organization;GTP binding;basolateral protein secretion;basal part of cell;vesicle-mediated transport;basement membrane constituent secretion	Cellular Component;Molecular Function;Biological Process
AAEL002157	unspecified product								ribonuclease P subunit p40-like	GO:0001682;GO:0030677	ribonuclease P complex;tRNA 5'-leader removal	Cellular Component;Biological Process
AAEL002158	secreted ferritin G subunit precursor, putative		GO:0005623	obsolete cell	GO:0008199;GO:0004322;GO:0046872;GO:0016491	ferric iron binding;ferroxidase activity;metal ion binding;oxidoreductase activity	GO:0006879;GO:0006826;GO:0055114	cellular iron ion homeostasis;iron ion transport;oxidation-reduction process	soma ferritin	GO:0006879;GO:0015994;GO:0008199;GO:0006826;GO:0019894;GO:0005871;GO:0004322	ferroxidase activity;ferric iron binding;cellular iron ion homeostasis;chlorophyll metabolic process;kinesin complex;kinesin binding;iron ion transport	Cellular Component;Biological Process;Molecular Function
AAEL002159	unspecified product		GO:0005634	nucleus	GO:0003677;GO:0003676;GO:0008270	DNA binding;nucleic acid binding;zinc ion binding	GO:0006281	DNA repair	zinc finger 771-like	GO:0005634;GO:0008270;GO:0016020	membrane;nucleus;zinc ion binding	Cellular Component;Molecular Function
AAEL002160	GTP-binding protein		GO:0005737	cytoplasm	GO:0005524;GO:0016887;GO:0005525;GO:0016787;GO:0000166;GO:0043023;GO:0043022	ATP binding;ATPase activity;GTP binding;hydrolase activity;nucleotide binding;ribosomal large subunit binding;ribosome binding			obg-like ATPase 1	GO:0005525;GO:0016887;GO:0005524;GO:0005737;GO:0043022;GO:0043023	cytoplasm;GTP binding;ATPase activity;ribosome binding;ribosomal large subunit binding;ATP binding	Cellular Component;Molecular Function
AAEL002161	UPF0184 protein AAEL002161 [Source:UniProtKB/Swiss-Prot;Acc:Q17J49]								UPF0184 AAEL002161
AAEL002163	unspecified product		GO:0016021;GO:0016020	integral component of membrane;membrane			GO:0015914	phospholipid transport	cell cycle control 50A	GO:0030658;GO:0016021;GO:0015914;GO:0005794;GO:0005886	phospholipid transport;plasma membrane;transport vesicle membrane;integral component of membrane;Golgi apparatus	Cellular Component;Biological Process
AAEL002165	Putative hydroxypyruvate isomerase [Source:UniProtKB/TrEMBL;Acc:A0A1S4F0V8]				GO:0008903;GO:0016853	hydroxypyruvate isomerase activity;isomerase activity			hydroxypyruvate isomerase	GO:0008903;GO:0046487	glyoxylate metabolic process;hydroxypyruvate isomerase activity	Biological Process;Molecular Function
AAEL002167	gustatory receptor (Gr2)	Gr2	GO:0016021;GO:0016020;GO:0005886	integral component of membrane;membrane;plasma membrane			GO:0050909;GO:0007165	sensory perception of taste;signal transduction	gustatory and odorant receptor 22-like	GO:0050909;GO:0007165;GO:0016021;GO:0005886	plasma membrane;signal transduction;sensory perception of taste;integral component of membrane	Cellular Component;Biological Process
AAEL002169	unspecified product								AAEL002169- partial
AAEL002170	phosphatidylinositol-phosphatidylcholine transfer protein, putative								phosphatidylinositol transfer CSR1
AAEL002173	unspecified product				GO:0008017	microtubule binding			TRAF3-interacting 1	GO:0045298;GO:0008017	microtubule binding;tubulin complex	Cellular Component;Molecular Function
AAEL002174	dolichyl-diphosphooligosaccharide protein glycosyltransferase		GO:0005783;GO:0005789;GO:0016021;GO:0016020	endoplasmic reticulum;endoplasmic reticulum membrane;integral component of membrane;membrane	GO:0016740	transferase activity	GO:0018279;GO:0006486	protein N-linked glycosylation via asparagine;protein glycosylation	dolichyl-diphosphooligosaccharide-- glycosyltransferase 48 kDa subunit	GO:0005789;GO:0016021;GO:0018279;GO:0016740	endoplasmic reticulum membrane;transferase activity;protein N-linked glycosylation via asparagine;integral component of membrane	Cellular Component;Biological Process;Molecular Function
AAEL002175	unspecified product								interferon-related developmental regulator 2
AAEL002176	inosine-uridine preferring nucleoside hydrolase								inosine-uridine preferring nucleoside hydrolase-like
AAEL002177	serine-type enodpeptidase,				GO:0004252	serine-type endopeptidase activity	GO:0006508	proteolysis	chymotrypsin-2-like isoform X2	GO:0006508;GO:0004252	proteolysis;serine-type endopeptidase activity	Biological Process;Molecular Function
AAEL002178	unspecified product								methenyltetrahydrofolate synthase domain-containing	GO:0048856;GO:0032501	multicellular organismal process;anatomical structure development	Biological Process
AAEL002211	cuticle protein, putative								adult cuticle 1-like
AAEL002287	trans-prenyltransferase						GO:0008299	isoprenoid biosynthetic process	all trans-polyprenyl-diphosphate synthase PDSS1-like	GO:0008299;GO:0016740	transferase activity;isoprenoid biosynthetic process	Biological Process;Molecular Function
AAEL002321	paired box protein pax-6		GO:0005634	nucleus	GO:0003677;GO:0043565	DNA binding;sequence-specific DNA binding	GO:0007275;GO:0006355	multicellular organism development;regulation of transcription, DNA-templated	paired box Pax-6-like isoform X2	GO:0005634;GO:0003677;GO:0007275;GO:0000981;GO:0006357	multicellular organism development;nucleus;regulation of transcription by RNA polymerase II;DNA-binding transcription factor activity, RNA polymerase II-specific;DNA binding	Cellular Component;Biological Process;Molecular Function
AAEL002331	Mannose-6-phosphate isomerase [Source:UniProtKB/TrEMBL;Acc:Q17IJ3]				GO:0016853;GO:0004476;GO:0046872;GO:0008270	isomerase activity;mannose-6-phosphate isomerase activity;metal ion binding;zinc ion binding	GO:0009298;GO:0005975	GDP-mannose biosynthetic process;carbohydrate metabolic process	mannose-6-phosphate isomerase	GO:0008270;GO:0009298;GO:0006013;GO:0006000;GO:0004476	fructose metabolic process;mannose metabolic process;mannose-6-phosphate isomerase activity;GDP-mannose biosynthetic process;zinc ion binding	Biological Process;Molecular Function
AAEL002335	atbf1				GO:0003677;GO:0003676;GO:0043565;GO:0008270	DNA binding;nucleic acid binding;sequence-specific DNA binding;zinc ion binding	GO:0006355	regulation of transcription, DNA-templated	zinc finger 2	GO:0005634;GO:0003677;GO:0008270;GO:0000981;GO:0006357	nucleus;regulation of transcription by RNA polymerase II;DNA-binding transcription factor activity, RNA polymerase II-specific;DNA binding;zinc ion binding	Cellular Component;Biological Process;Molecular Function
AAEL002343	neuronal pas domain protein		GO:0005634	nucleus	GO:0046983	protein dimerization activity	GO:0006355	regulation of transcription, DNA-templated	trachealess-like isoform X1	GO:0006355;GO:0046983	protein dimerization activity;regulation of transcription, DNA-templated	Biological Process;Molecular Function
AAEL002346	plexin a	plexA	GO:0016021;GO:0016020	integral component of membrane;membrane	GO:0005515;GO:0017154	protein binding;semaphorin receptor activity	GO:0071526;GO:0007165	semaphorin-plexin signaling pathway;signal transduction	plexin-A2 isoform X1	GO:0005515;GO:0016021;GO:0017154;GO:0007399;GO:0030154;GO:0005886;GO:0071526	semaphorin-plexin signaling pathway;cell differentiation;plasma membrane;semaphorin receptor activity;nervous system development;integral component of membrane;protein binding	Cellular Component;Biological Process;Molecular Function
AAEL002348	paired box protein pax-6		GO:0016021;GO:0016020;GO:0005634	integral component of membrane;membrane;nucleus	GO:0003677	DNA binding	GO:0007275;GO:0006355	multicellular organism development;regulation of transcription, DNA-templated	paired box Pax-8 isoform X1	GO:0005634;GO:0003677;GO:0007275;GO:0006355	multicellular organism development;nucleus;DNA binding;regulation of transcription, DNA-templated	Cellular Component;Biological Process;Molecular Function
AAEL002354	heme peroxidase	HPX5			GO:0020037;GO:0004601	heme binding;peroxidase activity	GO:0098869;GO:0055114;GO:0006979	cellular oxidant detoxification;oxidation-reduction process;response to oxidative stress	peroxidase	GO:0004601;GO:0006979;GO:0006804;GO:0016021;GO:0098869;GO:0020037	peroxidase activity;heme binding;cellular oxidant detoxification;integral component of membrane;response to oxidative stress;obsolete peroxidase reaction	Cellular Component;Biological Process;Molecular Function
AAEL002357	unspecified product		GO:0045202	synapse	GO:0005509;GO:0019992;GO:0046872;GO:0005543	calcium ion binding;diacylglycerol binding;metal ion binding;phospholipid binding	GO:0007268;GO:0035556	chemical synaptic transmission;intracellular signal transduction	unc-13 homolog A isoform X2	GO:0005509;GO:0019992;GO:0007268;GO:0045202;GO:0005543;GO:0035556	chemical synaptic transmission;intracellular signal transduction;phospholipid binding;synapse;diacylglycerol binding;calcium ion binding	Cellular Component;Biological Process;Molecular Function
AAEL002407	DNA repair protein xp-e		GO:0005634	nucleus	GO:0003676;GO:0005515	nucleic acid binding;protein binding	GO:0006281	DNA repair	DNA damage-binding 1	GO:0005634;GO:0003677;GO:0006281;GO:0005515;GO:0016567	protein ubiquitination;nucleus;protein binding;DNA repair;DNA binding	Cellular Component;Biological Process;Molecular Function
AAEL002408	unspecified product		GO:0016021;GO:0016020	integral component of membrane;membrane					endoplasmic reticulum metallopeptidase 1-like	GO:0016021;GO:0008235	metalloexopeptidase activity;integral component of membrane	Cellular Component;Molecular Function
AAEL002410	unspecified product				GO:0005515	protein binding			neural cell adhesion molecule 1	GO:0005515;GO:0016021	integral component of membrane;protein binding	Cellular Component;Molecular Function
AAEL002411	unspecified product		GO:0016021;GO:0016020	integral component of membrane;membrane	GO:0038023	signaling receptor activity			ATPase H(+)-transporting accessory 2	GO:0005789;GO:0038023;GO:0016021;GO:0005886	endoplasmic reticulum membrane;plasma membrane;integral component of membrane;signaling receptor activity	Cellular Component;Molecular Function
AAEL002412	monocarboxylate transporter		GO:0016021;GO:0016020	integral component of membrane;membrane	GO:0022857	transmembrane transporter activity	GO:0055085	transmembrane transport	monocarboxylate transporter 12	GO:0055085;GO:0022857;GO:0016021	transmembrane transport;transmembrane transporter activity;integral component of membrane	Cellular Component;Biological Process;Molecular Function
AAEL002413	sphingomyelin phosphodiesterase				GO:0016787;GO:0016798;GO:0046872;GO:0004767	hydrolase activity;hydrolase activity, acting on glycosyl bonds;metal ion binding;sphingomyelin phosphodiesterase activity	GO:0008152;GO:0006685	metabolic process;sphingomyelin catabolic process	sphingomyelin phosphodiesterase-like	GO:0004767;GO:0046872;GO:0006685;GO:0005576;GO:0016798;GO:0006687	sphingomyelin catabolic process;metal ion binding;glycosphingolipid metabolic process;sphingomyelin phosphodiesterase activity;extracellular region;hydrolase activity, acting on glycosyl bonds	Cellular Component;Biological Process;Molecular Function
AAEL002415	pinch				GO:0046872	metal ion binding			LIM and senescent cell antigen-like-containing domain 1 isoform X1	GO:0046872	metal ion binding	Molecular Function
AAEL002416	short-chain dehydrogenase								hydroxysteroid dehydrogenase 2	GO:0005777;GO:0016491	peroxisome;oxidoreductase activity	Cellular Component;Molecular Function
AAEL002417	troponin t, invertebrate		GO:0005861	troponin complex			GO:0006937	regulation of muscle contraction	troponin skeletal muscle isoform X3	GO:0006937;GO:0005861	troponin complex;regulation of muscle contraction	Cellular Component;Biological Process
AAEL002418	mitochondrial ribosomal protein, L27, putative	mRpL27	GO:0005840	ribosome	GO:0003735	structural constituent of ribosome	GO:0006412	translation	39S ribosomal mitochondrial	GO:0003735;GO:0042254;GO:0005840;GO:0006412	translation;ribosome;structural constituent of ribosome;ribosome biogenesis	Cellular Component;Biological Process;Molecular Function
AAEL002419	sarcolemmal associated protein-2, putative				GO:0046872	metal ion binding			RUFY3 isoform X1	GO:0046872	metal ion binding	Molecular Function
AAEL002422	cytoplasmic polyadenylation element binding protein (cpeb)				GO:0003730;GO:0003676;GO:0045182	mRNA 3'-UTR binding;nucleic acid binding;translation regulator activity	GO:0006417	regulation of translation	cytoplasmic polyadenylation element-binding 1	GO:0006417;GO:0045182;GO:0003730;GO:0006445	translation regulator activity;mRNA 3'-UTR binding;regulation of translation	Biological Process;Molecular Function
AAEL002423	unspecified product				GO:0046983	protein dimerization activity			twist-like isoform X2	GO:0046983	protein dimerization activity	Molecular Function
AAEL002425	ADP ribosylation factor, putative				GO:0005525;GO:0000166	GTP binding;nucleotide binding			ADP-ribosylation factor 16	GO:0005525;GO:0003924	GTP binding;GTPase activity	Molecular Function
AAEL002426	unspecified product		GO:0016021;GO:0016020	integral component of membrane;membrane					endoplasmic reticulum metallopeptidase 1-like	GO:0016021;GO:0008235	metalloexopeptidase activity;integral component of membrane	Cellular Component;Molecular Function
AAEL002427	transcription factor IIIB 90 kDa subunit (TFIIIB90)				GO:0017025;GO:0046872	TBP-class protein binding;metal ion binding	GO:0006355;GO:0070897	regulation of transcription, DNA-templated;transcription preinitiation complex assembly	transcription factor IIIB 90 kDa subunit	GO:0005634;GO:0006383;GO:0070897;GO:0017025;GO:0000126;GO:0000995	transcription preinitiation complex assembly;TBP-class protein binding;transcription factor TFIIIB complex;RNA polymerase III general transcription initiation factor activity;transcription by RNA polymerase III;nucleus	Cellular Component;Biological Process;Molecular Function
AAEL002428	BTB domain-containing protein [Source:UniProtKB/TrEMBL;Acc:A0A1S4F1N4]				GO:0005515	protein binding			BTB POZ domain-containing 6-B isoform X1	GO:0005515;GO:0005737	cytoplasm;protein binding	Cellular Component;Molecular Function
AAEL002430	n-acetylglucosamine-6-phosphate deacetylase				GO:0047419;GO:0008448;GO:0016787;GO:0016810;GO:0046872	N-acetylgalactosamine-6-phosphate deacetylase activity;N-acetylglucosamine-6-phosphate deacetylase activity;hydrolase activity;hydrolase activity, acting on carbon-nitrogen (but not peptide) bonds;metal ion binding	GO:0006044;GO:0005975	N-acetylglucosamine metabolic process;carbohydrate metabolic process	N-acetylglucosamine-6-phosphate deacetylase	GO:0005975;GO:0046872;GO:0006807;GO:0006044;GO:0047419;GO:0008448	carbohydrate metabolic process;metal ion binding;nitrogen compound metabolic process;N-acetylgalactosamine-6-phosphate deacetylase activity;N-acetylglucosamine-6-phosphate deacetylase activity;N-acetylglucosamine metabolic process	Biological Process;Molecular Function
AAEL002432	unspecified product		GO:0016021;GO:0016020	integral component of membrane;membrane					endoplasmic reticulum metallopeptidase 1-like	GO:0016021;GO:0008235	metalloexopeptidase activity;integral component of membrane	Cellular Component;Molecular Function
AAEL002433	unspecified product		GO:0016021;GO:0005779;GO:0016020	integral component of membrane;integral component of peroxisomal membrane;membrane			GO:0016559	peroxisome fission	peroxisomal membrane 11C	GO:0016559;GO:0005779	integral component of peroxisomal membrane;peroxisome fission	Cellular Component;Biological Process
AAEL002435	unspecified product				GO:0003676;GO:0005515	nucleic acid binding;protein binding			modifier of mdg4 isoform X1	GO:0005515	protein binding	Molecular Function
AAEL002436	unspecified product		GO:0016021;GO:0016020	integral component of membrane;membrane	GO:0005261	cation channel activity	GO:0098655;GO:0034220;GO:0015672	cation transmembrane transport;ion transmembrane transport;monovalent inorganic cation transport	trimeric intracellular cation channel type	GO:0042802;GO:0071805;GO:0016021;GO:0005267	identical protein binding;potassium ion transmembrane transport;potassium channel activity;integral component of membrane	Cellular Component;Biological Process;Molecular Function
AAEL002438	unspecified product						GO:1903818;GO:0032222;GO:0030431	positive regulation of voltage-gated potassium channel activity;regulation of synaptic transmission, cholinergic;sleep	AAEL002438- partial	GO:1903818;GO:0048511;GO:0035152;GO:0016021;GO:0030431;GO:0032222;GO:0005886;GO:0031225	sleep;rhythmic process;regulation of tube architecture, open tracheal system;anchored component of membrane;regulation of synaptic transmission, cholinergic;plasma membrane;integral component of membrane;positive regulation of voltage-gated potassium channel activity	Cellular Component;Biological Process
AAEL002450	unspecified product		GO:0005634	nucleus			GO:0045892	negative regulation of transcription, DNA-templated	negative elongation factor D	GO:0005634;GO:0006448;GO:0003746;GO:0045892;GO:0005840	nucleus;ribosome;negative regulation of transcription, DNA-templated;translation elongation factor activity;regulation of translational elongation	Cellular Component;Biological Process;Molecular Function
AAEL002451	zinc finger protein		GO:0005634	nucleus	GO:0003677;GO:0003676;GO:0043565	DNA binding;nucleic acid binding;sequence-specific DNA binding	GO:0006355	regulation of transcription, DNA-templated	zinc finger 1	GO:0005634;GO:0003677;GO:0000981;GO:0006357	nucleus;regulation of transcription by RNA polymerase II;DNA-binding transcription factor activity, RNA polymerase II-specific;DNA binding	Cellular Component;Biological Process;Molecular Function
AAEL002453	unspecified product		GO:0005634	nucleus	GO:0003676;GO:0008270	nucleic acid binding;zinc ion binding			zinc finger 91-like	GO:0005634;GO:0008270	nucleus;zinc ion binding	Cellular Component;Molecular Function
AAEL002454	unspecified product		GO:0005634	nucleus	GO:0003676;GO:0008270	nucleic acid binding;zinc ion binding			zinc finger 771-like	GO:0008270;GO:0015992;GO:1902600;GO:0006123;GO:0022900;GO:0005743;GO:0005886;GO:1903818;GO:0005634;GO:0004129;GO:0048511;GO:0045277;GO:0030431;GO:0032222;GO:0031225	rhythmic process;electron transport chain;cytochrome-c oxidase activity;plasma membrane;nucleus;proton transmembrane transport;respiratory chain complex IV;sleep;anchored component of membrane;regulation of synaptic transmission, cholinergic;mitochondrial inner membrane;mitochondrial electron transport, cytochrome c to oxygen;positive regulation of voltage-gated potassium channel activity;zinc io…	Cellular Component;Molecular Function;Biological Process
AAEL002455	nucleoporin, Nup153, putative				GO:0046872	metal ion binding			nuclear pore complex Nup153 isoform X1	GO:0046872	metal ion binding	Molecular Function
AAEL002499	unspecified product				GO:0003677;GO:0003676;GO:0005515	DNA binding;nucleic acid binding;protein binding			bric-a-brac 1	GO:0005515	protein binding	Molecular Function
AAEL002501	protein disulfide isomerase		GO:0005623	obsolete cell	GO:0016853	isomerase activity	GO:0045454	cell redox homeostasis	thioredoxin domain-containing 5 homolog	GO:0003756;GO:0043277;GO:0005783	apoptotic cell clearance;protein disulfide isomerase activity;endoplasmic reticulum	Cellular Component;Biological Process;Molecular Function
AAEL002502	unspecified product		GO:0005623	obsolete cell			GO:0045454	cell redox homeostasis	dnaJ homolog subfamily C member 16	GO:0016021	integral component of membrane	Cellular Component
AAEL002503	yippee protein				GO:0046872	metal ion binding			yippee	GO:0000151;GO:0046872	metal ion binding;ubiquitin ligase complex	Cellular Component;Molecular Function
AAEL002504	ATP synthase delta chain, mitochondrial		GO:0045261	proton-transporting ATP synthase complex, catalytic core F(1)	GO:0046933	proton-transporting ATP synthase activity, rotational mechanism	GO:0015986	ATP synthesis coupled proton transport	ATP synthase subunit mitochondrial	GO:0000275;GO:0015986;GO:0046933	ATP synthesis coupled proton transport;proton-transporting ATP synthase activity, rotational mechanism;mitochondrial proton-transporting ATP synthase complex, catalytic core F(1)	Cellular Component;Biological Process;Molecular Function
AAEL002506	glutamate receptor, ionotropic kainate 1, 2, 3 (glur5, glur6, glur7)		GO:0030054;GO:0016021;GO:0016020;GO:0005886;GO:0045211;GO:0045202	cell junction;integral component of membrane;membrane;plasma membrane;postsynaptic membrane;synapse	GO:0005216;GO:0004970;GO:0015276;GO:0038023	ion channel activity;ionotropic glutamate receptor activity;ligand-gated ion channel activity;signaling receptor activity	GO:0034220;GO:0006811;GO:0035235	ion transmembrane transport;ion transport;ionotropic glutamate receptor signaling pathway	glutamate receptor kainate 2-like	GO:0060078;GO:0045211;GO:0034220;GO:0016021;GO:0050804;GO:1904315;GO:0035235;GO:0004970;GO:0035249	transmitter-gated ion channel activity involved in regulation of postsynaptic membrane potential;regulation of postsynaptic membrane potential;ionotropic glutamate receptor activity;ionotropic glutamate receptor signaling pathway;modulation of chemical synaptic transmission;synaptic transmission, glutamatergic;integral component of membrane;postsynaptic membrane;ion transmembrane transport	Cellular Component;Biological Process;Molecular Function
AAEL002508	26S protease regulatory subunit 6a [Source:UniProtKB/TrEMBL;Acc:Q17HZ7]		GO:0005737	cytoplasm	GO:0005524;GO:0016787;GO:0000166	ATP binding;hydrolase activity;nucleotide binding	GO:0030163	protein catabolic process	26S proteasome regulatory subunit 6A-B	GO:0016887;GO:0005524;GO:0043161;GO:0008540;GO:0005737;GO:0008233;GO:0036402	cytoplasm;ATPase activity;proteasome-activating ATPase activity;peptidase activity;proteasome regulatory particle, base subcomplex;proteasome-mediated ubiquitin-dependent protein catabolic process;ATP binding	Cellular Component;Biological Process;Molecular Function
AAEL002510	serine hydroxymethyltransferase				GO:0003824;GO:0004372;GO:0030170;GO:0016740	catalytic activity;glycine hydroxymethyltransferase activity;pyridoxal phosphate binding;transferase activity	GO:0019264;GO:0006730;GO:0035999	glycine biosynthetic process from serine;one-carbon metabolic process;tetrahydrofolate interconversion	serine cytosolic isoform X1	GO:0030170;GO:0019264;GO:0004372;GO:0035999;GO:0008168;GO:0032259	pyridoxal phosphate binding;tetrahydrofolate interconversion;methyltransferase activity;methylation;glycine hydroxymethyltransferase activity;glycine biosynthetic process from serine	Biological Process;Molecular Function
AAEL002512	unspecified product								isoform A	GO:0016021	integral component of membrane	Cellular Component
AAEL002514	unspecified product		GO:0005634	nucleus	GO:0003676;GO:0008270	nucleic acid binding;zinc ion binding			transcription factor grauzone-like	GO:0005634;GO:0008270	nucleus;zinc ion binding	Cellular Component;Molecular Function
AAEL002518	glutamate receptor, ionotropic kainate 1, 2, 3 (glur5, glur6, glur7)		GO:0030054;GO:0016021;GO:0016020;GO:0045211;GO:0045202	cell junction;integral component of membrane;membrane;postsynaptic membrane;synapse	GO:0005216;GO:0004970;GO:0015276;GO:0038023	ion channel activity;ionotropic glutamate receptor activity;ligand-gated ion channel activity;signaling receptor activity	GO:0006811;GO:0035235	ion transport;ionotropic glutamate receptor signaling pathway	glutamate receptor kainate 2 isoform X1	GO:0045211;GO:0034220;GO:0016021;GO:0007268;GO:0035235;GO:0004970	chemical synaptic transmission;ionotropic glutamate receptor activity;ionotropic glutamate receptor signaling pathway;integral component of membrane;postsynaptic membrane;ion transmembrane transport	Cellular Component;Biological Process;Molecular Function
AAEL002520	apolipoprotein D, putative		GO:0009507	chloroplast	GO:0046422	violaxanthin de-epoxidase activity	GO:0055114	oxidation-reduction process	apolipo D	GO:0016021;GO:0046422	integral component of membrane;violaxanthin de-epoxidase activity	Cellular Component;Molecular Function
AAEL002523	mitochondrial inner membrane protein translocase, 9kD-subunit, putative		GO:0005739	mitochondrion	GO:0046872	metal ion binding	GO:0015031	protein transport	mitochondrial import inner membrane translocase subunit Tim9
AAEL002524	C-Type Lectin (CTL).	CTL24							lectin subunit alpha-like	GO:0005515	protein binding	Molecular Function
AAEL002525	amino acids transporter		GO:0016021;GO:0016020	integral component of membrane;membrane	GO:0022857	transmembrane transporter activity	GO:0055085	transmembrane transport	Y+L amino acid transporter 2	GO:0014047;GO:0055085;GO:0022857;GO:0016021;GO:0006909;GO:0008049;GO:0031594;GO:0007635;GO:0042742	phagocytosis;chemosensory behavior;transmembrane transport;male courtship behavior;glutamate secretion;neuromuscular junction;transmembrane transporter activity;defense response to bacterium;integral component of membrane	Cellular Component;Biological Process;Molecular Function
AAEL002526	MICOS complex subunit MIC10 [Source:UniProtKB/TrEMBL;Acc:Q17I05]		GO:0061617;GO:0016021;GO:0016020;GO:0005743;GO:0005739	MICOS complex;integral component of membrane;membrane;mitochondrial inner membrane;mitochondrion					MICOS complex subunit Mic10-like	GO:0061617	MICOS complex	Cellular Component
AAEL002527	unspecified product		GO:0016021;GO:0016020	integral component of membrane;membrane	GO:0003824	catalytic activity	GO:0006865;GO:0005975	amino acid transport;carbohydrate metabolic process	CD98hc amino acid transporter	GO:0005975;GO:0016021;GO:0006865;GO:0016798	carbohydrate metabolic process;integral component of membrane;hydrolase activity, acting on glycosyl bonds;amino acid transport	Cellular Component;Biological Process;Molecular Function
AAEL002529	OTU domain-containing protein [Source:UniProtKB/TrEMBL;Acc:A0A1S4F202]								deubiquitinase OTUD6B
AAEL002531	unspecified product		GO:0005634	nucleus	GO:0003700;GO:0003676;GO:0008270	DNA-binding transcription factor activity;nucleic acid binding;zinc ion binding	GO:0006355	regulation of transcription, DNA-templated	transcription factor grauzone-like	GO:0005634;GO:0005667;GO:0003700;GO:0008270;GO:0006355;GO:0045449	DNA-binding transcription factor activity;transcription factor complex;nucleus;zinc ion binding;regulation of transcription, DNA-templated	Cellular Component;Biological Process;Molecular Function
AAEL002534	60S ribosomal protein L10 [Source:UniProtKB/TrEMBL;Acc:Q1HRT6]	RpL10	GO:0005840	ribosome	GO:0003735	structural constituent of ribosome	GO:0006412	translation	60S ribosomal L10	GO:0003735;GO:0042254;GO:0005840;GO:0006412	translation;ribosome;structural constituent of ribosome;ribosome biogenesis	Cellular Component;Biological Process;Molecular Function
AAEL002537	unspecified product		GO:0016021;GO:0016020	integral component of membrane;membrane					AGAP000788- partial	GO:0016021	integral component of membrane	Cellular Component
AAEL002538	glutamate receptor, ionotropic kainate 1, 2, 3 (glur5, glur6, glur7)		GO:0030054;GO:0016021;GO:0016020;GO:0005886;GO:0045211;GO:0045202	cell junction;integral component of membrane;membrane;plasma membrane;postsynaptic membrane;synapse	GO:0005216;GO:0004970;GO:0015276;GO:0038023	ion channel activity;ionotropic glutamate receptor activity;ligand-gated ion channel activity;signaling receptor activity	GO:0034220;GO:0006811;GO:0035235	ion transmembrane transport;ion transport;ionotropic glutamate receptor signaling pathway	glutamate receptor kainate 2-like	GO:0060078;GO:0045211;GO:0034220;GO:0016021;GO:0050804;GO:1904315;GO:0035235;GO:0004970;GO:0035249	transmitter-gated ion channel activity involved in regulation of postsynaptic membrane potential;regulation of postsynaptic membrane potential;ionotropic glutamate receptor activity;ionotropic glutamate receptor signaling pathway;modulation of chemical synaptic transmission;synaptic transmission, glutamatergic;integral component of membrane;postsynaptic membrane;ion transmembrane transport	Cellular Component;Biological Process;Molecular Function
AAEL002539	fimbrin/plastin				GO:0003779;GO:0051015;GO:0005509;GO:0005515	actin binding;actin filament binding;calcium ion binding;protein binding	GO:0051017	actin filament bundle assembly	plastin-1 isoform X1	GO:0051015;GO:0005509;GO:0051017	actin filament binding;actin filament bundle assembly;calcium ion binding	Biological Process;Molecular Function
AAEL002541	cystinosin		GO:0016021;GO:0016020	integral component of membrane;membrane					cystinosin homolog	GO:0016021	integral component of membrane	Cellular Component
AAEL002542	Triosephosphate isomerase [Source:UniProtKB/TrEMBL;Acc:Q17HW3]	Tpi			GO:0003824;GO:0016853;GO:0004807	catalytic activity;isomerase activity;triose-phosphate isomerase activity	GO:0006094;GO:0006096	gluconeogenesis;glycolytic process	triosephosphate isomerase	GO:0006094;GO:0006020;GO:0046486;GO:0006096;GO:0004807;GO:0006013;GO:0006000;GO:0015976	fructose metabolic process;inositol metabolic process;carbon utilization;mannose metabolic process;triose-phosphate isomerase activity;glycerolipid metabolic process;glycolytic process;gluconeogenesis	Biological Process;Molecular Function
AAEL002543	unspecified product								serine-rich adhesin for platelets isoform X4
AAEL002544	unspecified product								probable transcriptional regulatory TTE1135	GO:0016021	integral component of membrane	Cellular Component
AAEL002546	unspecified product		GO:0016021;GO:0016020;GO:0033180	integral component of membrane;membrane;proton-transporting V-type ATPase, V1 domain	GO:0046933;GO:0046961	proton-transporting ATP synthase activity, rotational mechanism;proton-transporting ATPase activity, rotational mechanism	GO:1902600	proton transmembrane transport	isoform A	GO:0016021;GO:1902600;GO:0033180	proton-transporting V-type ATPase, V1 domain;proton transmembrane transport;integral component of membrane	Cellular Component;Biological Process
AAEL002547	dipeptidase		GO:0031225;GO:0016021;GO:0016020	anchored component of membrane;integral component of membrane;membrane	GO:0016805;GO:0016787;GO:0046872;GO:0008237;GO:0008233	dipeptidase activity;hydrolase activity;metal ion binding;metallopeptidase activity;peptidase activity	GO:0006508	proteolysis	dipeptidase 2	GO:0070573;GO:0046872;GO:0006508;GO:0016021;GO:0031225	anchored component of membrane;metal ion binding;metallodipeptidase activity;integral component of membrane;proteolysis	Cellular Component;Biological Process;Molecular Function
AAEL002548	tuberous sclerosis 1	Tsc1	GO:0016021;GO:0016020	integral component of membrane;membrane					hamartin	GO:0016021	integral component of membrane	Cellular Component
AAEL002549	protein sosie	sosie							uncharacterized protein LOC5580180	GO:0016021	integral component of membrane	Cellular Component
AAEL002550	polyA-binding protein interacting protein, putative				GO:0000900	translation repressor activity, mRNA regulatory element binding	GO:0045947	negative regulation of translational initiation	polyadenylate-binding -interacting 2	GO:0045947;GO:0000900;GO:0005840;GO:0006445	ribosome;regulation of translation;translation repressor activity, mRNA regulatory element binding;negative regulation of translational initiation	Cellular Component;Biological Process;Molecular Function
AAEL002551	DNA topoisomerase type I		GO:0005694	chromosome	GO:0003677;GO:0003916;GO:0003917;GO:0016853	DNA binding;DNA topoisomerase activity;DNA topoisomerase type I (single strand cut, ATP-independent) activity;isomerase activity	GO:0006265	DNA topological change	DNA topoisomerase mitochondrial	GO:0003677;GO:0006338;GO:0006260;GO:0007059;GO:0003917;GO:0031298;GO:0006265;GO:0005730	DNA replication;chromosome segregation;nucleolus;replication fork protection complex;chromatin remodeling;DNA topological change;DNA topoisomerase type I activity;DNA binding	Cellular Component;Biological Process;Molecular Function
AAEL002554	anosmin, putative		GO:0005576	extracellular region	GO:0030414;GO:0005515	peptidase inhibitor activity;protein binding			anosmin-1 isoform X1	GO:0030414;GO:0005515;GO:0005576;GO:0010466	negative regulation of peptidase activity;peptidase inhibitor activity;extracellular region;protein binding	Cellular Component;Biological Process;Molecular Function
AAEL002555	sodium/solute symporter		GO:0016021;GO:0016020	integral component of membrane;membrane	GO:0022857	transmembrane transporter activity	GO:0055085	transmembrane transport	sodium-coupled monocarboxylate transporter 1 isoform X2	GO:0055085;GO:0022857;GO:0016021	transmembrane transport;transmembrane transporter activity;integral component of membrane	Cellular Component;Biological Process;Molecular Function
AAEL002556	unspecified product				GO:0005515	protein binding			WD repeat-containing 6	GO:0005515	protein binding	Molecular Function
AAEL002557	cationic amino acid transporter								Y+L amino acid transporter 2 isoform X1	GO:0055085;GO:0022857;GO:0016021	transmembrane transport;transmembrane transporter activity;integral component of membrane	Cellular Component;Biological Process;Molecular Function
AAEL002559	unspecified product		GO:0016021;GO:0016020	integral component of membrane;membrane	GO:0046872	metal ion binding	GO:0006801	superoxide metabolic process	AAEL002559- partial	GO:0016887;GO:0005524;GO:0006801;GO:0046872;GO:0016021	superoxide metabolic process;ATPase activity;metal ion binding;integral component of membrane;ATP binding	Cellular Component;Biological Process;Molecular Function
AAEL002560	unspecified product								prion-like-(Q N-rich) domain-bearing 25 isoform X1
AAEL002562	unspecified product		GO:0016021;GO:0016020	integral component of membrane;membrane					transmembrane 203	GO:0003676;GO:0090502;GO:0005634;GO:0004526;GO:0008033;GO:0051252;GO:0016021;GO:0030677	regulation of RNA metabolic process;ribonuclease P complex;nucleic acid binding;nucleus;ribonuclease P activity;integral component of membrane;tRNA processing;RNA phosphodiester bond hydrolysis, endonucleolytic	Cellular Component;Biological Process;Molecular Function
AAEL002563	nuclear matrix protein				GO:0005515	protein binding	GO:0007165	signal transduction	THO complex subunit 1	GO:0005515;GO:0007165	signal transduction;protein binding	Biological Process;Molecular Function
AAEL002564	unspecified product								salivary asparagine-rich mucin
AAEL002565	titin				GO:0005524;GO:0016301;GO:0000166;GO:0005515;GO:0004672;GO:0016740	ATP binding;kinase activity;nucleotide binding;protein binding;protein kinase activity;transferase activity	GO:0016310;GO:0006468	phosphorylation;protein phosphorylation	twitchin isoform X1	GO:0005524;GO:0005515;GO:0004672;GO:0006468	protein kinase activity;protein phosphorylation;protein binding;ATP binding	Biological Process;Molecular Function
AAEL002566	unspecified product								coiled-coil domain-containing 96
AAEL002567	unspecified product		GO:0005741	mitochondrial outer membrane			GO:0035694	mitochondrial protein catabolic process	uncharacterized protein LOC5580169 isoform X1	GO:0035694;GO:0005741	mitochondrial outer membrane;mitochondrial protein catabolic process	Cellular Component;Biological Process
AAEL002569	serine/threonine kinase				GO:0005524;GO:0016301;GO:0000166;GO:0004672;GO:0004674;GO:0016740	ATP binding;kinase activity;nucleotide binding;protein kinase activity;protein serine/threonine kinase activity;transferase activity	GO:0016310;GO:0006468	phosphorylation;protein phosphorylation	serine threonine- kinase greatwall	GO:0005524;GO:0009069;GO:0004674;GO:0006468	protein serine/threonine kinase activity;serine family amino acid metabolic process;protein phosphorylation;ATP binding	Biological Process;Molecular Function
AAEL002571	band 4.1-like protein 4A (NBL4 protein), putative		GO:0005856	cytoskeleton					transcription initiation factor TFIID subunit 1 isoform X1	GO:0005856;GO:0030054	cytoskeleton;cell junction	Cellular Component
AAEL002572	myosin regulatory light chain 2 (mlc-2)				GO:0005509	calcium ion binding			myosin regulatory light chain 2	GO:0005509	calcium ion binding	Molecular Function
AAEL002574	sodium/solute symporter		GO:0016021;GO:0016020	integral component of membrane;membrane	GO:0022857	transmembrane transporter activity	GO:0055085	transmembrane transport	sodium-coupled monocarboxylate transporter 1 isoform X2	GO:0055085;GO:0022857;GO:0016021	transmembrane transport;transmembrane transporter activity;integral component of membrane	Cellular Component;Biological Process;Molecular Function
AAEL002575	pickpocket 103	ppk103	GO:0016021;GO:0016020	integral component of membrane;membrane	GO:0005272	sodium channel activity	GO:0006811;GO:0035725;GO:0006814	ion transport;sodium ion transmembrane transport;sodium ion transport	pickpocket 28-like	GO:0005272;GO:0016021;GO:0035725	sodium channel activity;sodium ion transmembrane transport;integral component of membrane	Cellular Component;Biological Process;Molecular Function
AAEL002733	neuropeptide F Precursor (NPF)	npf	GO:0005576	extracellular region	GO:0005179	hormone activity	GO:0007586;GO:0007218	digestion;neuropeptide signaling pathway	neuropeptide F isoform X3	GO:0035176;GO:0032095;GO:0035177;GO:0007218;GO:0005184;GO:0007586;GO:0005576	larval foraging behavior;social behavior;digestion;extracellular region;neuropeptide hormone activity;neuropeptide signaling pathway;regulation of response to food	Cellular Component;Biological Process;Molecular Function
AAEL002740	homeobox protein otx		GO:0005634	nucleus	GO:0003677;GO:0043565	DNA binding;sequence-specific DNA binding	GO:0006355	regulation of transcription, DNA-templated	homeotic ocelliless-like isoform X1	GO:0005634;GO:0003677;GO:0000981;GO:0006357	nucleus;regulation of transcription by RNA polymerase II;DNA-binding transcription factor activity, RNA polymerase II-specific;DNA binding	Cellular Component;Biological Process;Molecular Function
AAEL002741	Class B Scavenger Receptor (CD36 domain).	SCRB6	GO:0016021;GO:0016020	integral component of membrane;membrane					scavenger receptor class B member 1 isoform X1	GO:0016021;GO:0005886	plasma membrane;integral component of membrane	Cellular Component
AAEL002742	unspecified product		GO:0016021;GO:0016020	integral component of membrane;membrane	GO:0022857	transmembrane transporter activity	GO:0055085	transmembrane transport	synaptic vesicle glyco 2B	GO:0055085;GO:0022857;GO:0016021	transmembrane transport;transmembrane transporter activity;integral component of membrane	Cellular Component;Biological Process;Molecular Function
AAEL002745	nucleoprotein, putative								irregular chiasm C-roughest -like	GO:0016021	integral component of membrane	Cellular Component
AAEL002754	nephrin		GO:0016021;GO:0016020	integral component of membrane;membrane					irregular chiasm C-roughest -like	GO:0016021	integral component of membrane	Cellular Component
AAEL002764	dihydrolipoamide succinyltransferase component of 2-oxoglutarate dehydrogenase		GO:0045252	oxoglutarate dehydrogenase complex	GO:0004149;GO:0016746	dihydrolipoyllysine-residue succinyltransferase activity;transferase activity, transferring acyl groups	GO:0006099	tricarboxylic acid cycle	dihydrolipoyllysine-residue succinyltransferase component of 2-oxoglutarate dehydrogenase mitochondrial	GO:0004149;GO:0042967;GO:0045252;GO:0006099;GO:0033512	tricarboxylic acid cycle;obsolete acyl-carrier-protein biosynthetic process;L-lysine catabolic process to acetyl-CoA via saccharopine;oxoglutarate dehydrogenase complex;dihydrolipoyllysine-residue succinyltransferase activity	Cellular Component;Biological Process;Molecular Function
AAEL002766	glutamyl-tRNA(Gln) amidotransferase subunit A	gatA	GO:0030956;GO:0005739	glutamyl-tRNA(Gln) amidotransferase complex;mitochondrion	GO:0005524;GO:0004040;GO:0016884;GO:0050567;GO:0016874;GO:0000166	ATP binding;amidase activity;carbon-nitrogen ligase activity, with glutamine as amido-N-donor;glutaminyl-tRNA synthase (glutamine-hydrolyzing) activity;ligase activity;nucleotide binding	GO:0070681;GO:0032543;GO:0006412	glutaminyl-tRNAGln biosynthesis via transamidation;mitochondrial translation;translation	glutamyl-tRNA(Gln) amidotransferase subunit mitochondrial	GO:0005524;GO:0030956;GO:0006536;GO:0070681;GO:0005739;GO:0032543;GO:0016740;GO:0016787;GO:0050567	glutaminyl-tRNA synthase (glutamine-hydrolyzing) activity;mitochondrial translation;glutaminyl-tRNAGln biosynthesis via transamidation;transferase activity;hydrolase activity;glutamyl-tRNA(Gln) amidotransferase complex;ATP binding;glutamate metabolic process;mitochondrion	Cellular Component;Biological Process;Molecular Function
AAEL002769	homeobox protein prospero/prox-1				GO:0003677	DNA binding	GO:0006355	regulation of transcription, DNA-templated	homeobox prospero isoform X1	GO:0005634;GO:0003677;GO:0006355	nucleus;DNA binding;regulation of transcription, DNA-templated	Cellular Component;Biological Process;Molecular Function
AAEL002773	unspecified product		GO:0016021;GO:0016020	integral component of membrane;membrane					isoform A	GO:0016021	integral component of membrane	Cellular Component
AAEL002775	unspecified product				GO:0005524	ATP binding	GO:0006464	cellular protein modification process	probable tubulin polyglutamylase ttll-15	GO:0005524;GO:0016021;GO:0006464	cellular protein modification process;integral component of membrane;ATP binding	Cellular Component;Biological Process;Molecular Function
AAEL002783	39S mitochondrial ribosomal protein L37	mRpL37	GO:0005739;GO:0005840	mitochondrion;ribosome	GO:0003735	structural constituent of ribosome	GO:0006412	translation	39S ribosomal mitochondrial	GO:0003735;GO:0005739;GO:0042254;GO:0005840;GO:0006412	translation;ribosome;mitochondrion;structural constituent of ribosome;ribosome biogenesis	Cellular Component;Biological Process;Molecular Function
AAEL002784	zinc finger protein				GO:0008270	zinc ion binding			zinc finger ZPR1	GO:0008270	zinc ion binding	Molecular Function
AAEL002785	DNA polymerase epsilon subunit b		GO:0008622;GO:0005634	epsilon DNA polymerase complex;nucleus	GO:0003677;GO:0003887	DNA binding;DNA-directed DNA polymerase activity	GO:0071897;GO:0006260;GO:0006261	DNA biosynthetic process;DNA replication;DNA-dependent DNA replication	DNA polymerase epsilon subunit 2	GO:0003677;GO:0090068;GO:0044786;GO:0008622	epsilon DNA polymerase complex;cell cycle DNA replication;positive regulation of cell cycle process;DNA binding	Cellular Component;Biological Process;Molecular Function
AAEL002786	RIIa domain-containing protein [Source:UniProtKB/TrEMBL;Acc:A0A1S4F2S8]								titin homolog isoform X1	GO:0008152;GO:0008168	methyltransferase activity;metabolic process	Biological Process;Molecular Function
AAEL002790	unspecified product		GO:0005634	nucleus	GO:0008270	zinc ion binding			zinc finger 665-like	GO:0005634;GO:0008270	nucleus;zinc ion binding	Cellular Component;Molecular Function
AAEL002791	unspecified product				GO:0016787	hydrolase activity			N-acylneuraminate-9-phosphatase	GO:0016787	hydrolase activity	Molecular Function
AAEL002792	dynein light chain				GO:0005515	protein binding			dynein light chain axonemal	GO:0005515	protein binding	Molecular Function
AAEL002796	l-asparaginase i				GO:0004067;GO:0005515	asparaginase activity;protein binding	GO:0006520	cellular amino acid metabolic process	L-asparaginase	GO:0004579;GO:0008250;GO:0006528;GO:0005515;GO:0046872;GO:0016021;GO:0006531;GO:0004067;GO:0018279;GO:0006522	alanine metabolic process;asparagine metabolic process;metal ion binding;protein N-linked glycosylation via asparagine;aspartate metabolic process;asparaginase activity;oligosaccharyltransferase complex;integral component of membrane;protein binding;dolichyl-diphosphooligosaccharide-protein glycotransferase activity	Cellular Component;Biological Process;Molecular Function
AAEL002800	DNA polymerase epsilon, catalytic subunit		GO:0008622;GO:0005634	epsilon DNA polymerase complex;nucleus	GO:0051539;GO:0003677;GO:0003887;GO:0051536;GO:0046872;GO:0003676;GO:0000166;GO:0016779;GO:0016740;GO:0008270	4 iron, 4 sulfur cluster binding;DNA binding;DNA-directed DNA polymerase activity;iron-sulfur cluster binding;metal ion binding;nucleic acid binding;nucleotide binding;nucleotidyltransferase activity;transferase activity;zinc ion binding	GO:0071897;GO:0006281;GO:0006260	DNA biosynthetic process;DNA repair;DNA replication	DNA polymerase epsilon catalytic subunit 1	GO:0000166;GO:0003677;GO:0006281;GO:0003887;GO:0008270;GO:0006260;GO:0071897;GO:0051539;GO:0008622	epsilon DNA polymerase complex;4 iron, 4 sulfur cluster binding;DNA replication;DNA biosynthetic process;DNA-directed DNA polymerase activity;DNA repair;DNA binding;nucleotide binding;zinc ion binding	Cellular Component;Biological Process;Molecular Function
AAEL002801	unspecified product		GO:0005634	nucleus	GO:0003677;GO:0003676;GO:0008270	DNA binding;nucleic acid binding;zinc ion binding			zinc finger 568-like	GO:0005634;GO:0003677;GO:0008270	nucleus;DNA binding;zinc ion binding	Cellular Component;Molecular Function
AAEL002803	unspecified product								uncharacterized protein LOC5576129
AAEL002804	oligosaccharyl transferase		GO:0016021;GO:0016020	integral component of membrane;membrane	GO:0004576	oligosaccharyl transferase activity	GO:0006486	protein glycosylation	dolichyl-diphosphooligosaccharide-- glycosyltransferase subunit STT3B	GO:0004579;GO:0008250;GO:0006528;GO:0046872;GO:0016021;GO:0006531;GO:0004067;GO:0018279;GO:0006522	alanine metabolic process;asparagine metabolic process;metal ion binding;protein N-linked glycosylation via asparagine;aspartate metabolic process;asparaginase activity;oligosaccharyltransferase complex;integral component of membrane;dolichyl-diphosphooligosaccharide-protein glycotransferase activity	Cellular Component;Biological Process;Molecular Function
AAEL002805	unspecified product		GO:0016021;GO:0016020	integral component of membrane;membrane			GO:0006488	dolichol-linked oligosaccharide biosynthetic process	UDP-N-acetylglucosamine transferase subunit ALG14 homolog	GO:0005789;GO:0031965;GO:0016021;GO:0006488	endoplasmic reticulum membrane;dolichol-linked oligosaccharide biosynthetic process;integral component of membrane;nuclear membrane	Cellular Component;Biological Process
AAEL002808	diphthine synthase				GO:0004164;GO:0008168	diphthine synthase activity;methyltransferase activity	GO:0017183	peptidyl-diphthamide biosynthetic process from peptidyl-histidine	diphthine methyl ester synthase	GO:0017183;GO:0004164;GO:0046489;GO:0032259	methylation;phosphatidylinositol biosynthetic process;peptidyl-diphthamide biosynthetic process from peptidyl-histidine;diphthine synthase activity	Biological Process;Molecular Function
AAEL002809	down syndrome critical region protein						GO:0006886	intracellular protein transport	vacuolar sorting-associated 26C	GO:0006886	intracellular protein transport	Biological Process
AAEL002810	DNA replication licensing factor MCM5		GO:0042555;GO:0005634	MCM complex;nucleus	GO:0005524;GO:0003677;GO:0003678;GO:0003688;GO:0004386;GO:0016787;GO:0000166	ATP binding;DNA binding;DNA helicase activity;DNA replication origin binding;helicase activity;hydrolase activity;nucleotide binding	GO:0032508;GO:0006260;GO:0006270	DNA duplex unwinding;DNA replication;DNA replication initiation	DNA replication licensing factor Mcm5	GO:0006270;GO:0030261;GO:0046809;GO:0000712;GO:0042023;GO:0043138;GO:0042555;GO:0005657;GO:0003688;GO:0005524;GO:0071162;GO:0032508;GO:0016787	DNA replication initiation;MCM complex;DNA duplex unwinding;resolution of meiotic recombination intermediates;3'-5' DNA helicase activity;DNA endoreduplication;CMG complex;hydrolase activity;replication fork;replication compartment;ATP binding;chromosome condensation;DNA replication origin binding	Cellular Component;Molecular Function;Biological Process
AAEL002811	unspecified product		GO:0016021;GO:0016020	integral component of membrane;membrane					uncharacterized protein LOC5576124	GO:0016021	integral component of membrane	Cellular Component
AAEL002812	unspecified product								electron transfer flavo regulatory factor 1
AAEL002813	coupling factor, putative		GO:0016020;GO:0005743;GO:0000276;GO:0005739	membrane;mitochondrial inner membrane;mitochondrial proton-transporting ATP synthase complex, coupling factor F(o);mitochondrion	GO:0015078	proton transmembrane transporter activity	GO:0015986;GO:0006811	ATP synthesis coupled proton transport;ion transport	ATP synthase-coupling factor mitochondrial	GO:0000276;GO:0015992;GO:0015078;GO:0015986	ATP synthesis coupled proton transport;proton transmembrane transport;mitochondrial proton-transporting ATP synthase complex, coupling factor F(o);proton transmembrane transporter activity	Cellular Component;Biological Process;Molecular Function
AAEL002814	unspecified product								isoform A	GO:0016021	integral component of membrane	Cellular Component
AAEL002816	unspecified product		GO:0005634	nucleus	GO:0003677;GO:0003676;GO:0008270	DNA binding;nucleic acid binding;zinc ion binding			zinc finger 570-like	GO:0005634;GO:0003677;GO:0008270	nucleus;DNA binding;zinc ion binding	Cellular Component;Molecular Function
AAEL002817	unspecified product				GO:0005515	protein binding			IQ domain-containing N	GO:0005515	protein binding	Molecular Function
AAEL002856	unspecified product								C3orf33 homolog
AAEL002859	unspecified product				GO:0016301;GO:0005515	kinase activity;protein binding	GO:0035556;GO:0016310	intracellular signal transduction;phosphorylation	tensin isoform X7	GO:0005515;GO:0035556	intracellular signal transduction;protein binding	Biological Process;Molecular Function
AAEL002860	Mitochondrial pyruvate carrier [Source:UniProtKB/TrEMBL;Acc:Q17GV8]		GO:0016021;GO:0016020;GO:0005743;GO:0005739	integral component of membrane;membrane;mitochondrial inner membrane;mitochondrion			GO:0006850	mitochondrial pyruvate transmembrane transport	mitochondrial pyruvate carrier 1	GO:0016021;GO:0006850;GO:0005743	mitochondrial pyruvate transmembrane transport;mitochondrial inner membrane;integral component of membrane	Cellular Component;Biological Process
AAEL002861	unspecified product		GO:0016021;GO:0016020	integral component of membrane;membrane	GO:0016491	oxidoreductase activity	GO:0055114	oxidation-reduction process	saccharopine dehydrogenase-like oxidoreductase	GO:0016491;GO:0016021	oxidoreductase activity;integral component of membrane	Cellular Component;Molecular Function
AAEL002863	zinc finger protein		GO:0005634	nucleus	GO:0003676;GO:0008270	nucleic acid binding;zinc ion binding			zinc finger	GO:0005634;GO:0008270	nucleus;zinc ion binding	Cellular Component;Molecular Function
AAEL002864	unspecified product		GO:0005634	nucleus	GO:0008270	zinc ion binding			zinc finger 853	GO:0005634;GO:0008270	nucleus;zinc ion binding	Cellular Component;Molecular Function
AAEL002866	cyclin l		GO:0042025;GO:0005634	host cell nucleus;nucleus	GO:0016538	cyclin-dependent protein serine/threonine kinase regulator activity	GO:0006396;GO:0000079;GO:0006357;GO:0006355	RNA processing;regulation of cyclin-dependent protein serine/threonine kinase activity;regulation of transcription by RNA polymerase II;regulation of transcription, DNA-templated	cyclin l	GO:0016538;GO:0000074;GO:0016607;GO:0006396;GO:0000079;GO:0006357	nuclear speck;regulation of cyclin-dependent protein serine/threonine kinase activity;cyclin-dependent protein serine/threonine kinase regulator activity;regulation of cell cycle;regulation of transcription by RNA polymerase II;RNA processing	Cellular Component;Biological Process;Molecular Function
AAEL002867	phenylalanyl-tRNA synthetase alpha chain		GO:0005737	cytoplasm	GO:0005524;GO:0004812;GO:0016874;GO:0000166;GO:0004826;GO:0000049	ATP binding;aminoacyl-tRNA ligase activity;ligase activity;nucleotide binding;phenylalanine-tRNA ligase activity;tRNA binding	GO:0006432;GO:0043039	phenylalanyl-tRNA aminoacylation;tRNA aminoacylation	phenylalanine--tRNA ligase alpha subunit	GO:0005524;GO:0009094;GO:0000162;GO:0006571;GO:0004826;GO:0006432;GO:0000049;GO:0009328	L-phenylalanine biosynthetic process;phenylalanyl-tRNA aminoacylation;tRNA binding;tyrosine biosynthetic process;phenylalanine-tRNA ligase activity;ATP binding;tryptophan biosynthetic process;phenylalanine-tRNA ligase complex	Cellular Component;Biological Process;Molecular Function
AAEL002869	unspecified product		GO:0016021;GO:0016020	integral component of membrane;membrane					isoform A	GO:0016021;GO:0005886	plasma membrane;integral component of membrane	Cellular Component
AAEL002870	dipeptidyl peptidase iii		GO:0005737	cytoplasm	GO:0004177;GO:0008239;GO:0016787;GO:0046872;GO:0008237;GO:0008233	aminopeptidase activity;dipeptidyl-peptidase activity;hydrolase activity;metal ion binding;metallopeptidase activity;peptidase activity	GO:0006508	proteolysis	dipeptidyl peptidase 3	GO:0005737;GO:0046872;GO:0006508;GO:0070006;GO:0008239	cytoplasm;dipeptidyl-peptidase activity;metal ion binding;metalloaminopeptidase activity;proteolysis	Cellular Component;Biological Process;Molecular Function
AAEL002874	apolipoprotein a binding protein				GO:0052856;GO:0016853;GO:0046872;GO:0000166	NADHX epimerase activity;isomerase activity;metal ion binding;nucleotide binding			NAD(P)H-hydrate epimerase	GO:0000166;GO:0046872;GO:0052856;GO:0052857	metal ion binding;NADHX epimerase activity;NADPHX epimerase activity;nucleotide binding	Molecular Function
AAEL002876	unspecified product		GO:0016021;GO:0016020	integral component of membrane;membrane	GO:0005515	protein binding			cubilin isoform X1	GO:0005515	protein binding	Molecular Function
AAEL002877	kinesin-like protein KIF17		GO:0005874	microtubule	GO:0005524;GO:0008017;GO:0003777;GO:0003774;GO:0000166	ATP binding;microtubule binding;microtubule motor activity;motor activity;nucleotide binding	GO:0007018	microtubule-based movement	kinesin KIF17	GO:0005524;GO:0003777;GO:0045298;GO:0007018;GO:1990939;GO:0005874;GO:0008017	microtubule;microtubule motor activity;microtubule-based movement;microtubule binding;tubulin complex;ATP binding;ATP-dependent microtubule motor activity	Cellular Component;Biological Process;Molecular Function
AAEL002878	NADH:ubiquinone dehydrogenase, putative								cytochrome c oxidase subunit NDUFA4
AAEL002880	unspecified product				GO:0004252	serine-type endopeptidase activity	GO:0006508	proteolysis	AGAP010662- partial	GO:0006508;GO:0004252	proteolysis;serine-type endopeptidase activity	Biological Process;Molecular Function
AAEL002881	NADH:ubiquinone dehydrogenase, putative		GO:0016021;GO:0016020	integral component of membrane;membrane					cytochrome c oxidase subunit NDUFA4	GO:0016021	integral component of membrane	Cellular Component
AAEL002882	unspecified product		GO:0016021;GO:0016020	integral component of membrane;membrane	GO:0016491	oxidoreductase activity	GO:0055114	oxidation-reduction process	saccharopine dehydrogenase-like oxidoreductase	GO:0016491;GO:0016021	oxidoreductase activity;integral component of membrane	Cellular Component;Molecular Function
AAEL002886	thioredoxin reductase		GO:0005623	obsolete cell	GO:0009055;GO:0050660;GO:0000166;GO:0016491;GO:0016668;GO:0004791	electron transfer activity;flavin adenine dinucleotide binding;nucleotide binding;oxidoreductase activity;oxidoreductase activity, acting on a sulfur group of donors, NAD(P) as acceptor;thioredoxin-disulfide reductase activity	GO:0045454;GO:0098869;GO:0022900;GO:0055114	cell redox homeostasis;cellular oxidant detoxification;electron transport chain;oxidation-reduction process	thioredoxin reductase mitochondrial isoform X2	GO:0006118;GO:0006206;GO:0050660;GO:0004791;GO:0098869;GO:0045454	pyrimidine nucleobase metabolic process;thioredoxin-disulfide reductase activity;cell redox homeostasis;cellular oxidant detoxification;flavin adenine dinucleotide binding;obsolete electron transport	Biological Process;Molecular Function
AAEL002887	Armadillo segment polarity protein [Source:UniProtKB/Swiss-Prot;Acc:Q17GS9]	arm	GO:0005912;GO:0030054;GO:0005737;GO:0016020;GO:0005886	adherens junction;cell junction;cytoplasm;membrane;plasma membrane	GO:0045296;GO:0005515	cadherin binding;protein binding	GO:0016055;GO:0007155;GO:0007275;GO:0007367	Wnt signaling pathway;cell adhesion;multicellular organism development;segment polarity determination	armadillo segment polarity isoform X1	GO:0005667;GO:0005912;GO:0005737;GO:0045296;GO:0007367;GO:0060070;GO:0007155;GO:0008134;GO:0005886;GO:0014017	cytoplasm;neuroblast fate commitment;adherens junction;plasma membrane;cell adhesion;segment polarity determination;transcription factor binding;transcription factor complex;cadherin binding;canonical Wnt signaling pathway	Cellular Component;Biological Process;Molecular Function
AAEL002888	williams-beuren syndrome critical region protein				GO:0003723;GO:0008168;GO:0016740	RNA binding;methyltransferase activity;transferase activity	GO:0032259	methylation	probable 28S rRNA (cytosine-C(5))-methyltransferase	GO:0001510;GO:0003723;GO:0008168	methyltransferase activity;RNA binding;RNA methylation	Biological Process;Molecular Function
AAEL002890	unspecified product								B-cell CLL lymphoma 7 family member B
AAEL002891	unspecified product				GO:0043998;GO:0010485;GO:0008080	H2A histone acetyltransferase activity;H4 histone acetyltransferase activity;N-acetyltransferase activity	GO:0043968;GO:0043967	histone H2A acetylation;histone H4 acetylation	N-alpha-acetyltransferase 40	GO:0043967;GO:0005634;GO:0043968;GO:0005737;GO:0010485;GO:0043998	cytoplasm;histone H2A acetylation;H4 histone acetyltransferase activity;nucleus;histone H4 acetylation;H2A histone acetyltransferase activity	Cellular Component;Biological Process;Molecular Function
AAEL002892	protein kinase c, mu		GO:0005737	cytoplasm	GO:0005524;GO:0004698;GO:0016301;GO:0046872;GO:0000166;GO:0004697;GO:0004672;GO:0004674;GO:0016740	ATP binding;calcium-dependent protein kinase C activity;kinase activity;metal ion binding;nucleotide binding;protein kinase C activity;protein kinase activity;protein serine/threonine kinase activity;transferase activity	GO:0035556;GO:0016310;GO:0006468	intracellular signal transduction;phosphorylation;protein phosphorylation	serine threonine- kinase D1	GO:0089700;GO:0005524;GO:0005737;GO:0046872;GO:0016020;GO:0009069;GO:0006468;GO:0004698	cytoplasm;membrane;metal ion binding;serine family amino acid metabolic process;protein kinase D signaling;calcium-dependent protein kinase C activity;protein phosphorylation;ATP binding	Cellular Component;Biological Process;Molecular Function
AAEL002893	short-chain dehydrogenase		GO:0016021;GO:0016020	integral component of membrane;membrane					retinol dehydrogenase 13	GO:0016491;GO:0016021	oxidoreductase activity;integral component of membrane	Cellular Component;Molecular Function
AAEL002895	unspecified product				GO:0005524;GO:0005515;GO:0004672	ATP binding;protein binding;protein kinase activity	GO:0006468	protein phosphorylation	phosphoinositide 3-kinase regulatory subunit 4	GO:0005524;GO:0005768;GO:0005515;GO:0016020;GO:0006468;GO:0106311;GO:0106310	endosome;membrane;protein phosphorylation;protein binding;ATP binding	Cellular Component;Biological Process;Molecular Function
AAEL002896	unspecified product				GO:0003676;GO:0005515	nucleic acid binding;protein binding			uncharacterized protein LOC5576462 isoform X3	GO:0005634;GO:0005515	nucleus;protein binding	Cellular Component;Molecular Function
AAEL002898	unspecified product				GO:0008124	4-alpha-hydroxytetrahydrobiopterin dehydratase activity	GO:0006729	tetrahydrobiopterin biosynthetic process	pterin-4-alpha-carbinolamine dehydratase	GO:0006729;GO:0008124	tetrahydrobiopterin biosynthetic process;4-alpha-hydroxytetrahydrobiopterin dehydratase activity	Biological Process;Molecular Function
AAEL002900	unspecified product		GO:0016021;GO:0016020	integral component of membrane;membrane					osteopetrosis-associated transmembrane 1	GO:0016021	integral component of membrane	Cellular Component
AAEL002903	phosphatidylinositol 3-kinase catalytic subunit alpha, beta, delta	p110			GO:0016303;GO:0005524;GO:0016301;GO:0000166;GO:0052812;GO:0046934;GO:0016740	1-phosphatidylinositol-3-kinase activity;ATP binding;kinase activity;nucleotide binding;phosphatidylinositol-3,4-bisphosphate 5-kinase activity;phosphatidylinositol-4,5-bisphosphate 3-kinase activity;transferase activity	GO:0046854;GO:0036092;GO:0048015;GO:0016310	phosphatidylinositol phosphorylation;phosphatidylinositol-3-phosphate biosynthetic process;phosphatidylinositol-mediated signaling;phosphorylation	phosphatidylinositol 4,5-bisphosphate 3-kinase catalytic subunit beta isoform	GO:0000166;GO:0140657;GO:0048015;GO:0016020;GO:0046854;GO:0016310;GO:0016301	membrane;kinase activity;phosphatidylinositol-mediated signaling;phosphatidylinositol phosphorylation;phosphorylation;nucleotide binding	Cellular Component;Biological Process;Molecular Function
AAEL002904	juvenile hormone-inducible protein, putative								Juvenile hormone-inducible
AAEL002905	unspecified product		GO:0016021;GO:0016020	integral component of membrane;membrane					uncharacterized protein LOC5576479	GO:0016021	integral component of membrane	Cellular Component
AAEL002906	26S proteasome regulatory subunit rpn2		GO:0022624;GO:0000502;GO:0008540	proteasome accessory complex;proteasome complex;proteasome regulatory particle, base subcomplex	GO:0030234	enzyme regulator activity	GO:0050790;GO:0042176	regulation of catalytic activity;regulation of protein catabolic process	26S proteasome non-ATPase regulatory subunit 1	GO:0008540;GO:0050790;GO:0042176;GO:0030234	regulation of catalytic activity;enzyme regulator activity;regulation of protein catabolic process;proteasome regulatory particle, base subcomplex	Cellular Component;Biological Process;Molecular Function
AAEL002910	unspecified product		GO:0016021;GO:0016020	integral component of membrane;membrane	GO:0050290	sphingomyelin phosphodiesterase D activity			sphingomyelin phosphodiesterase 4	GO:0016021;GO:0050290;GO:0006687	glycosphingolipid metabolic process;sphingomyelin phosphodiesterase D activity;integral component of membrane	Cellular Component;Biological Process;Molecular Function
AAEL002912	Probable cytosolic iron-sulfur protein assembly protein Ciao1	ciao1	GO:0097361	CIA complex	GO:0005515	protein binding	GO:0016226	iron-sulfur cluster assembly	probable cytosolic iron-sulfur assembly Ciao1	GO:0004930;GO:0005515;GO:0007186;GO:0016021;GO:0097361;GO:0016226	iron-sulfur cluster assembly;CIA complex;G protein-coupled receptor signaling pathway;G protein-coupled receptor activity;integral component of membrane;protein binding	Cellular Component;Biological Process;Molecular Function
AAEL002913	peroxisomal membrane protein 70 abcd3		GO:0016021;GO:0016020;GO:0005777	integral component of membrane;membrane;peroxisome	GO:0005524;GO:0016887;GO:0042626;GO:0000166;GO:0042803	ATP binding;ATPase activity;ATPase-coupled transmembrane transporter activity;nucleotide binding;protein homodimerization activity	GO:0015910;GO:0055085	long-chain fatty acid import into peroxisome;transmembrane transport	ATP-binding cassette sub-family D member 3	GO:0016887;GO:0005777;GO:0005524;GO:0042803;GO:0140359;GO:0016021;GO:0015910	peroxisomal long-chain fatty acid import;ATPase activity;protein homodimerization activity;peroxisome;integral component of membrane;ATP binding	Cellular Component;Biological Process;Molecular Function
AAEL002916	unspecified product				GO:0005509	calcium ion binding	GO:0006851	mitochondrial calcium ion transmembrane transport	calcium uptake mitochondrial isoform X4	GO:0005509;GO:0006851	mitochondrial calcium ion transmembrane transport;calcium ion binding	Biological Process;Molecular Function
AAEL002917	CHK domain-containing protein [Source:UniProtKB/TrEMBL;Acc:A0A1S4F357]								Juvenile hormone-inducible
AAEL002918	centaurin beta				GO:0005096;GO:0046872;GO:0005515	GTPase activator activity;metal ion binding;protein binding	GO:0043547	positive regulation of GTPase activity	arf-GAP with coiled- ANK repeat and PH domain-containing 2	GO:0005515;GO:0046872;GO:0005096;GO:0043547	metal ion binding;positive regulation of GTPase activity;protein binding;GTPase activator activity	Biological Process;Molecular Function
AAEL002921	unspecified product								Spindly
AAEL002922	ionotropic receptor 8a	Ir8a	GO:0016021;GO:0016020;GO:0005886	integral component of membrane;membrane;plasma membrane	GO:0005216;GO:0004970;GO:0015276;GO:0038023	ion channel activity;ionotropic glutamate receptor activity;ligand-gated ion channel activity;signaling receptor activity	GO:0034220;GO:0006811;GO:0035235	ion transmembrane transport;ion transport;ionotropic glutamate receptor signaling pathway	AGAP010411- partial	GO:0034220;GO:0016021;GO:0007268;GO:0055037;GO:0035235;GO:0004970;GO:0005886	recycling endosome;plasma membrane;chemical synaptic transmission;ionotropic glutamate receptor activity;ionotropic glutamate receptor signaling pathway;integral component of membrane;ion transmembrane transport	Cellular Component;Biological Process;Molecular Function
AAEL002924	unspecified product								Mo25
AAEL002925	unspecified product		GO:0005634	nucleus	GO:0003676;GO:0008270	nucleic acid binding;zinc ion binding			zinc finger 1-like	GO:0005634;GO:0003677;GO:0006281;GO:0008270	nucleus;DNA repair;DNA binding;zinc ion binding	Cellular Component;Biological Process;Molecular Function
AAEL002929	AMP dependent ligase				GO:0003824	catalytic activity			probable 4-coumarate-- ligase 1
AAEL002930	unspecified product				GO:0003677;GO:0003676	DNA binding;nucleic acid binding	GO:0006281	DNA repair	zinc finger 1-like	GO:0005634;GO:0003677;GO:0006281;GO:0008270	nucleus;DNA repair;DNA binding;zinc ion binding	Cellular Component;Biological Process;Molecular Function
AAEL002932	unspecified product		GO:0016021;GO:0016020	integral component of membrane;membrane					transmembrane fend-like isoform X1	GO:0016020	membrane	Cellular Component
AAEL002933	unspecified product								nuclear nucleic acid-binding C1D	GO:0005634;GO:0003723;GO:0006364	rRNA processing;nucleus;RNA binding	Cellular Component;Biological Process;Molecular Function
AAEL002934	unspecified product		GO:0030914	STAGA complex	GO:0004402;GO:0046982	histone acetyltransferase activity;protein heterodimerization activity	GO:0016573	histone acetylation	uncharacterized protein LOC5576593	GO:0004402;GO:0042967;GO:0030914;GO:0046982;GO:0016573	histone acetyltransferase activity;protein heterodimerization activity;obsolete acyl-carrier-protein biosynthetic process;STAGA complex;histone acetylation	Cellular Component;Biological Process;Molecular Function
AAEL002935	unspecified product								sesquipedalian-1
AAEL002938	skd/vacuolar sorting				GO:0005524;GO:0000166	ATP binding;nucleotide binding			vacuolar sorting-associated 4B	GO:0005811;GO:0016887;GO:0005524;GO:0016020;GO:0007399;GO:0030154;GO:0005694	lipid droplet;cell differentiation;membrane;ATPase activity;chromosome;nervous system development;ATP binding	Cellular Component;Biological Process;Molecular Function
AAEL002940	AMP dependent ligase				GO:0003824	catalytic activity			4-coumarate-- ligase 3-like	GO:0016874	ligase activity	Molecular Function
AAEL002943	che-11				GO:0005515	protein binding			intraflagellar transport 140 homolog	GO:0005515	protein binding	Molecular Function
AAEL002944	UDENN domain-containing protein [Source:UniProtKB/TrEMBL;Acc:A0A1S4F395]								late secretory pathway AVL9 homolog	GO:0034220;GO:0016021;GO:0007268;GO:0055037;GO:0035235;GO:0004970;GO:0016477;GO:0005886	recycling endosome;plasma membrane;chemical synaptic transmission;ionotropic glutamate receptor activity;ionotropic glutamate receptor signaling pathway;cell migration;integral component of membrane;ion transmembrane transport	Cellular Component;Biological Process;Molecular Function
AAEL002948	frataxin, putative		GO:0005739	mitochondrion	GO:0008199;GO:0004322	ferric iron binding;ferroxidase activity	GO:0016226;GO:0055114	iron-sulfur cluster assembly;oxidation-reduction process	frataxin mitochondrial	GO:0006879;GO:0015994;GO:0006811;GO:0008199;GO:0005739;GO:0006783;GO:0004322;GO:0016226	iron-sulfur cluster assembly;ferroxidase activity;ferric iron binding;cellular iron ion homeostasis;heme biosynthetic process;chlorophyll metabolic process;ion transport;mitochondrion	Cellular Component;Biological Process;Molecular Function
AAEL002949	Osiris, putative		GO:0016021;GO:0016020	integral component of membrane;membrane					uncharacterized protein LOC5576712	GO:0016021	integral component of membrane	Cellular Component
AAEL002950	unspecified product								uncharacterized protein LOC5576729
AAEL002951	forkhead protein/ forkhead protein domain		GO:0005634	nucleus	GO:0003677;GO:0003700;GO:0043565	DNA binding;DNA-binding transcription factor activity;sequence-specific DNA binding	GO:0006355	regulation of transcription, DNA-templated	fork head domain-containing FD4-like	GO:0005634;GO:0005667;GO:0003700;GO:0007275;GO:0006355;GO:0043565;GO:0045449	DNA-binding transcription factor activity;multicellular organism development;sequence-specific DNA binding;transcription factor complex;nucleus;regulation of transcription, DNA-templated	Cellular Component;Biological Process;Molecular Function
AAEL002955	unspecified product		GO:0016021;GO:0016020	integral component of membrane;membrane					AAEL002955- partial	GO:0016021	integral component of membrane	Cellular Component
AAEL002959	brain chitinase and chia				GO:0008061	chitin binding	GO:0005975	carbohydrate metabolic process	endochitinase-like	GO:0005975;GO:0008061;GO:0005576;GO:0004553	carbohydrate metabolic process;hydrolase activity, hydrolyzing O-glycosyl compounds;extracellular region;chitin binding	Cellular Component;Biological Process;Molecular Function
AAEL002960	osiris 19	Osi19	GO:0016021;GO:0016020	integral component of membrane;membrane					osiris 19	GO:0016021	integral component of membrane	Cellular Component
AAEL002961	Osiris, putative								osiris 16	GO:0016021	integral component of membrane	Cellular Component
AAEL002962	unspecified product		GO:0016021;GO:0016020	integral component of membrane;membrane					Osiris 14	GO:0016021	integral component of membrane	Cellular Component
AAEL002964	brain chitinase and chia				GO:0030246;GO:0008061	carbohydrate binding;chitin binding	GO:0005975	carbohydrate metabolic process	endochitinase	GO:0005975;GO:0008061;GO:0005576;GO:0004553	carbohydrate metabolic process;hydrolase activity, hydrolyzing O-glycosyl compounds;extracellular region;chitin binding	Cellular Component;Biological Process;Molecular Function
AAEL002965	osiris 18	Osi18	GO:0016021;GO:0016020	integral component of membrane;membrane					osiris 18	GO:0016021	integral component of membrane	Cellular Component
AAEL002967	unspecified product								alpha beta hydrolase domain-containing 17B-like	GO:0008474;GO:0002084;GO:0010008;GO:0005886	plasma membrane;palmitoyl-(protein) hydrolase activity;endosome membrane;protein depalmitoylation	Cellular Component;Biological Process;Molecular Function
AAEL002969	brain chitinase and chia				GO:0008061	chitin binding	GO:0005975	carbohydrate metabolic process	endochitinase-like	GO:0005975;GO:0008061;GO:0005576;GO:0004553	carbohydrate metabolic process;hydrolase activity, hydrolyzing O-glycosyl compounds;extracellular region;chitin binding	Cellular Component;Biological Process;Molecular Function
AAEL002972	brain chitinase and chia		GO:0005576	extracellular region	GO:0008061;GO:0016787;GO:0016798;GO:0004553	chitin binding;hydrolase activity;hydrolase activity, acting on glycosyl bonds;hydrolase activity, hydrolyzing O-glycosyl compounds	GO:0005975;GO:0006030;GO:0008152	carbohydrate metabolic process;chitin metabolic process;metabolic process	endochitinase	GO:0004568;GO:0005975;GO:0016998;GO:0008061;GO:0006032;GO:0005576	carbohydrate metabolic process;chitinase activity;extracellular region;chitin catabolic process;chitin binding;cell wall macromolecule catabolic process	Cellular Component;Biological Process;Molecular Function
AAEL002978	leucyl aminopeptidase, putative		GO:0005737	cytoplasm	GO:0004177;GO:0030145;GO:0008235	aminopeptidase activity;manganese ion binding;metalloexopeptidase activity	GO:0019538;GO:0006508	protein metabolic process;proteolysis	aminopeptidase	GO:0005737;GO:0006508;GO:0070006;GO:0030145	cytoplasm;metalloaminopeptidase activity;manganese ion binding;proteolysis	Cellular Component;Biological Process;Molecular Function
AAEL002979	unspecified product								adenomatous polyposis coli -like
AAEL002989	unspecified product		GO:0005634	nucleus	GO:0008270	zinc ion binding			uncharacterized protein LOC5580286	GO:0005634;GO:0003677;GO:0008270	nucleus;DNA binding;zinc ion binding	Cellular Component;Molecular Function
AAEL002993	mitochondrial ribosomal protein L43	mRpL43	GO:0005739	mitochondrion	GO:0003735	structural constituent of ribosome	GO:0032543	mitochondrial translation	39S ribosomal mitochondrial	GO:0003735;GO:0005739;GO:0032543;GO:0042254;GO:0005840	mitochondrial translation;ribosome;mitochondrion;structural constituent of ribosome;ribosome biogenesis	Cellular Component;Biological Process;Molecular Function
AAEL002996	dolichyl glycosyltransferase		GO:0005783;GO:0005789;GO:0016021;GO:0016020	endoplasmic reticulum;endoplasmic reticulum membrane;integral component of membrane;membrane	GO:0042283;GO:0016740;GO:0016757;GO:0016758	dolichyl pyrophosphate Glc1Man9GlcNAc2 alpha-1,3-glucosyltransferase activity;transferase activity;transferase activity, transferring glycosyl groups;transferase activity, transferring hexosyl groups	GO:0006490;GO:0006486	oligosaccharide-lipid intermediate biosynthetic process;protein glycosylation	probable dolichyl pyrophosphate Glc1Man9 c2 alpha-1,3-glucosyltransferase	GO:0005789;GO:0006490;GO:0008270;GO:0042283;GO:0006508;GO:0016021;GO:0006486;GO:0031012;GO:0004222	oligosaccharide-lipid intermediate biosynthetic process;endoplasmic reticulum membrane;protein glycosylation;metalloendopeptidase activity;integral component of membrane;extracellular matrix;proteolysis;zinc ion binding;dolichyl pyrophosphate Glc1Man9GlcNAc2 alpha-1,3-glucosyltransferase activity	Cellular Component;Biological Process;Molecular Function
AAEL002999	GTPase_rho				GO:0005525;GO:0003924;GO:0000166	GTP binding;GTPase activity;nucleotide binding	GO:0007264	small GTPase mediated signal transduction	rho-related GTP-binding -like	GO:0005525;GO:0007264;GO:0003924	GTP binding;small GTPase mediated signal transduction;GTPase activity	Biological Process;Molecular Function
AAEL003000	unspecified product								probable insulin-like peptide 7
AAEL003002	unspecified product								RNA polymerase II degradation factor 1	GO:0008270;GO:0006508;GO:0008237	metallopeptidase activity;proteolysis;zinc ion binding	Biological Process;Molecular Function
AAEL003004	unspecified product		GO:0005634	nucleus	GO:0008270	zinc ion binding			uncharacterized protein LOC5580285	GO:0005634;GO:0003677;GO:0008270	nucleus;DNA binding;zinc ion binding	Cellular Component;Molecular Function
AAEL003008	unspecified product		GO:0005634	nucleus	GO:0003677;GO:0003676;GO:0008270	DNA binding;nucleic acid binding;zinc ion binding			proteoglycan 4-like	GO:0005634;GO:0003677;GO:0008270	nucleus;DNA binding;zinc ion binding	Cellular Component;Molecular Function
AAEL003012	protease m1 zinc metalloprotease				GO:0004177;GO:0016787;GO:0046872;GO:0008237;GO:0008233;GO:0008270	aminopeptidase activity;hydrolase activity;metal ion binding;metallopeptidase activity;peptidase activity;zinc ion binding	GO:0006508	proteolysis	glutamyl aminopeptidase-like	GO:0008270;GO:0006508;GO:0004177;GO:0008237	aminopeptidase activity;metallopeptidase activity;proteolysis;zinc ion binding	Biological Process;Molecular Function
AAEL003016	unspecified product		GO:0005634	nucleus	GO:0008270	zinc ion binding			uncharacterized protein LOC5580283 isoform X1	GO:0005634;GO:0003677;GO:0008270	nucleus;DNA binding;zinc ion binding	Cellular Component;Molecular Function
AAEL003018	unspecified product								uncharacterized protein LOC5580307 isoform X2	GO:0008270;GO:0016758;GO:0006508;GO:0016021;GO:0006486;GO:0005783;GO:0031012;GO:0004222	protein glycosylation;metalloendopeptidase activity;integral component of membrane;endoplasmic reticulum;extracellular matrix;proteolysis;zinc ion binding;transferase activity, transferring hexosyl groups	Cellular Component;Biological Process;Molecular Function
AAEL003019	unspecified product								epimerase family SDR39U1	GO:0003824	catalytic activity	Molecular Function
AAEL003020	Tailless (tll) [Source:UniProtKB/TrEMBL;Acc:A0A1S4F3L6]		GO:0042025;GO:0005634	host cell nucleus;nucleus	GO:0003677;GO:0003700;GO:0046872;GO:0043565;GO:0003707;GO:0008270	DNA binding;DNA-binding transcription factor activity;metal ion binding;sequence-specific DNA binding;steroid hormone receptor activity;zinc ion binding	GO:0006355;GO:0043401	regulation of transcription, DNA-templated;steroid hormone mediated signaling pathway	tailless	GO:0005634;GO:0005667;GO:0003700;GO:0008270;GO:0048731;GO:0006355;GO:0043565;GO:0045449	DNA-binding transcription factor activity;sequence-specific DNA binding;system development;transcription factor complex;nucleus;zinc ion binding;regulation of transcription, DNA-templated	Cellular Component;Biological Process;Molecular Function
AAEL003022	serine/threonine-protein kinase				GO:0005524;GO:0004672	ATP binding;protein kinase activity	GO:0006468	protein phosphorylation	serine threonine- kinase S6KL isoform X1	GO:0005524;GO:0004672;GO:0006468	protein kinase activity;protein phosphorylation;ATP binding	Biological Process;Molecular Function
AAEL003026	regulator of g protein signaling						GO:0007186;GO:0035556	G protein-coupled receptor signaling pathway;intracellular signal transduction	uncharacterized protein LOC5576890 isoform X1	GO:0009968;GO:0007186;GO:0035556	G protein-coupled receptor signaling pathway;negative regulation of signal transduction;intracellular signal transduction	Biological Process
AAEL003032	PHD finger protein				GO:0046872	metal ion binding			PHD finger 14	GO:0005634;GO:0046872	metal ion binding;nucleus	Cellular Component;Molecular Function
AAEL003034	unspecified product								nudC domain-containing 1	GO:0005634;GO:0005737	cytoplasm;nucleus	Cellular Component
AAEL003035	short wavelength sensitive opsin	GPROP9	GO:0030286;GO:0016021;GO:0016020	dynein complex;integral component of membrane;membrane	GO:0005524;GO:0004930;GO:0003777;GO:0009881	ATP binding;G protein-coupled receptor activity;microtubule motor activity;photoreceptor activity	GO:0007186;GO:0007018;GO:0007602;GO:0018298;GO:0050896;GO:0007165;GO:0007601	G protein-coupled receptor signaling pathway;microtubule-based movement;phototransduction;protein-chromophore linkage;response to stimulus;signal transduction;visual perception	opsin-3	GO:0004930;GO:0007186;GO:0009881;GO:0016021;GO:0018298;GO:0007601;GO:0007602	visual perception;G protein-coupled receptor signaling pathway;G protein-coupled receptor activity;integral component of membrane;protein-chromophore linkage;photoreceptor activity;phototransduction	Cellular Component;Biological Process;Molecular Function
AAEL003036	SH3 domain-containing protein [Source:UniProtKB/TrEMBL;Acc:A0A1S4F3I6]				GO:0005515	protein binding			NCK-interacting with SH3 domain	GO:0005515	protein binding	Molecular Function
AAEL003039	nonsense-mediated mRNA decay protein		GO:0005737;GO:0005634	cytoplasm;nucleus	GO:0043023	ribosomal large subunit binding	GO:0015031	protein transport	60S ribosomal export NMD3	GO:0005634;GO:0005737;GO:0015031;GO:0043023	cytoplasm;protein transport;nucleus;ribosomal large subunit binding	Cellular Component;Biological Process;Molecular Function
AAEL003041	unspecified product				GO:0042302	structural constituent of cuticle			pupal cuticle 27-like	GO:0042302	structural constituent of cuticle	Molecular Function
AAEL003043	unspecified product				GO:0005515	protein binding			uncharacterized protein LOC5576891 isoform X1	GO:0005515	protein binding	Molecular Function
AAEL003045	odorant receptor	Or41	GO:0016021;GO:0016020;GO:0005886	integral component of membrane;membrane;plasma membrane	GO:0005549;GO:0004984	odorant binding;olfactory receptor activity	GO:0050911;GO:0050896;GO:0007608;GO:0007165	detection of chemical stimulus involved in sensory perception of smell;response to stimulus;sensory perception of smell;signal transduction	odorant receptor 83c	GO:0005549;GO:0007187;GO:0016021;GO:0050911;GO:0005886;GO:0004984	detection of chemical stimulus involved in sensory perception of smell;plasma membrane;odorant binding;G protein-coupled receptor signaling pathway, coupled to cyclic nucleotide second messenger;integral component of membrane;olfactory receptor activity	Cellular Component;Biological Process;Molecular Function
AAEL003046	saposin		GO:0005764	lysosome			GO:0006629;GO:0006665	lipid metabolic process;sphingolipid metabolic process	prosaposin isoform X2	GO:0005576;GO:0005764;GO:0006665	extracellular region;sphingolipid metabolic process;lysosome	Cellular Component;Biological Process
AAEL003047	netrin		GO:0005576	extracellular region	GO:0005515	protein binding			netrin-B-like	GO:0005515	protein binding	Molecular Function
AAEL003049	pupal cuticle protein 78E, putative				GO:0042302	structural constituent of cuticle			pupal cuticle Edg-78E	GO:0042302	structural constituent of cuticle	Molecular Function
AAEL003100	unspecified product								salivary mucin 4
AAEL003103	E2 ubiquitin-conjugating enzyme, effete	eff			GO:0005524;GO:0000166;GO:0016740	ATP binding;nucleotide binding;transferase activity			ubiquitin-conjugating enzyme E2-17 kDa	GO:0005524;GO:0016740	transferase activity;ATP binding	Molecular Function
AAEL003107	unspecified product								uncharacterized protein LOC5577059
AAEL003109	atlastin		GO:0016021;GO:0016020	integral component of membrane;membrane	GO:0005525;GO:0003924;GO:0000166	GTP binding;GTPase activity;nucleotide binding			atlastin	GO:0005525;GO:0003924;GO:0016021	GTP binding;integral component of membrane;GTPase activity	Cellular Component;Molecular Function
AAEL003154	aldo-keto reductase				GO:0016491	oxidoreductase activity	GO:0055114	oxidation-reduction process	1,5-anhydro-D-fructose reductase	GO:0046486;GO:0004032;GO:0006013;GO:0005829;GO:0006000;GO:0019852;GO:0006012;GO:0006090;GO:0047834	fructose metabolic process;mannose metabolic process;D-threo-aldose 1-dehydrogenase activity;L-ascorbic acid metabolic process;cytosol;alditol:NADP+ 1-oxidoreductase activity;glycerolipid metabolic process;pyruvate metabolic process;galactose metabolic process	Cellular Component;Biological Process;Molecular Function
AAEL003156	fibrinogen and fibronectin								microfibril-associated glyco 4-like	GO:0005634;GO:0003677;GO:0000981;GO:0006357	nucleus;regulation of transcription by RNA polymerase II;DNA-binding transcription factor activity, RNA polymerase II-specific;DNA binding	Cellular Component;Biological Process;Molecular Function
AAEL003160	unspecified product								nuclear 1	GO:0005634;GO:0003677;GO:0008285;GO:0045786;GO:0006357	negative regulation of cell cycle;negative regulation of cell proliferation;nucleus;regulation of transcription by RNA polymerase II;DNA binding	Cellular Component;Biological Process;Molecular Function
AAEL003161	Adenylosuccinate synthetase [Source:UniProtKB/Swiss-Prot;Acc:Q17G75]		GO:0005737	cytoplasm	GO:0005525;GO:0004019;GO:0016874;GO:0000287;GO:0046872;GO:0000166	GTP binding;adenylosuccinate synthase activity;ligase activity;magnesium ion binding;metal ion binding;nucleotide binding	GO:0044208;GO:0006167;GO:0006164	'de novo' AMP biosynthetic process;AMP biosynthetic process;purine nucleotide biosynthetic process	adenylosuccinate synthetase	GO:0000287;GO:0005525;GO:0044208;GO:0004019;GO:0005737;GO:0006531;GO:0006144;GO:0006522	cytoplasm;alanine metabolic process;magnesium ion binding;GTP binding;adenylosuccinate synthase activity;aspartate metabolic process;purine nucleobase metabolic process;'de novo' AMP biosynthetic process	Cellular Component;Biological Process;Molecular Function
AAEL003163	forkhead protein/ forkhead protein domain		GO:0005634	nucleus	GO:0003677;GO:0003700;GO:0019904;GO:0043565;GO:0008134	DNA binding;DNA-binding transcription factor activity;protein domain specific binding;sequence-specific DNA binding;transcription factor binding	GO:0006355	regulation of transcription, DNA-templated	fork head	GO:0005634;GO:0005667;GO:0003700;GO:0019904;GO:0007275;GO:0006355;GO:0043565;GO:0008134;GO:0045449	DNA-binding transcription factor activity;multicellular organism development;sequence-specific DNA binding;transcription factor binding;transcription factor complex;nucleus;protein domain specific binding;regulation of transcription, DNA-templated	Cellular Component;Biological Process;Molecular Function
AAEL003165	low molecular weight protein-tyrosine-phosphatase		GO:0005737	cytoplasm	GO:0003993;GO:0004726;GO:0004725	acid phosphatase activity;non-membrane spanning protein tyrosine phosphatase activity;protein tyrosine phosphatase activity	GO:0035335;GO:0006470	peptidyl-tyrosine dephosphorylation;protein dephosphorylation	low molecular weight phosphotyrosine phosphatase 1-like	GO:0004726;GO:0006570;GO:0005737;GO:0019497;GO:0006771;GO:0035335;GO:0003993	cytoplasm;non-membrane spanning protein tyrosine phosphatase activity;peptidyl-tyrosine dephosphorylation;acid phosphatase activity;riboflavin metabolic process;tyrosine metabolic process;hexachlorocyclohexane metabolic process	Cellular Component;Biological Process;Molecular Function
AAEL003170	mitochondrial translational initiation factor				GO:0005525;GO:0003924	GTP binding;GTPase activity			translation initiation factor IF- mitochondrial	GO:0005525;GO:0003743;GO:0003924;GO:0005840;GO:0006446	GTP binding;ribosome;regulation of translational initiation;translation initiation factor activity;GTPase activity	Cellular Component;Biological Process;Molecular Function
AAEL003173	forkhead protein/ forkhead protein domain		GO:0005634	nucleus	GO:0003677;GO:0003700;GO:0019904;GO:0043565;GO:0008134	DNA binding;DNA-binding transcription factor activity;protein domain specific binding;sequence-specific DNA binding;transcription factor binding	GO:0006355	regulation of transcription, DNA-templated	fork head	GO:0005634;GO:0005667;GO:0003700;GO:0019904;GO:0007275;GO:0006355;GO:0043565;GO:0008134;GO:0045449	DNA-binding transcription factor activity;multicellular organism development;sequence-specific DNA binding;transcription factor binding;transcription factor complex;nucleus;protein domain specific binding;regulation of transcription, DNA-templated	Cellular Component;Biological Process;Molecular Function
AAEL003176	unspecified product		GO:0005634	nucleus	GO:0003677;GO:0003676;GO:0008270	DNA binding;nucleic acid binding;zinc ion binding			zinc finger weckle	GO:0005634;GO:0003677;GO:0008270	nucleus;DNA binding;zinc ion binding	Cellular Component;Molecular Function
AAEL003177	unspecified product						GO:0035092;GO:0007283	sperm chromatin condensation;spermatogenesis	protamine	GO:0035092	sperm chromatin condensation	Biological Process
AAEL003179	protein arginine n-methyltransferase 1,				GO:0008168;GO:0016274;GO:0016740	methyltransferase activity;protein-arginine N-methyltransferase activity;transferase activity	GO:0032259;GO:0018216;GO:0006479	methylation;peptidyl-arginine methylation;protein methylation	arginine N-methyltransferase 1	GO:0016274;GO:0035246	protein-arginine N-methyltransferase activity;peptidyl-arginine N-methylation	Biological Process;Molecular Function
AAEL003180	prefoldin subunit		GO:0016272	prefoldin complex	GO:0051082	unfolded protein binding	GO:0006457	protein folding	probable prefoldin subunit 5	GO:0005737;GO:0016272;GO:0006355;GO:0051082;GO:0006457	cytoplasm;prefoldin complex;protein folding;unfolded protein binding;regulation of transcription, DNA-templated	Cellular Component;Biological Process;Molecular Function
AAEL003181	Carboxy/choline esterase Alpha Esterase	CCEAE3C			GO:0016787	hydrolase activity			esterase E4-like	GO:0052689	carboxylic ester hydrolase activity	Molecular Function
AAEL003182	Serine Protease Inhibitor (serpin) homologue - unlikely to be inhibitory.	SRPN26	GO:0005615	extracellular space					serpin 7 inhibitory serine protease partial	GO:0005615;GO:0004867;GO:0010951	negative regulation of endopeptidase activity;serine-type endopeptidase inhibitor activity;extracellular space	Cellular Component;Biological Process;Molecular Function
AAEL003183	oxidoreductase				GO:0016491	oxidoreductase activity	GO:0055114	oxidation-reduction process	farnesol dehydrogenase	GO:0016491	oxidoreductase activity	Molecular Function
AAEL003184	mfs transporter		GO:0016021	integral component of membrane	GO:0022857	transmembrane transporter activity	GO:0055085	transmembrane transport	beta-alanine transporter	GO:0055085;GO:0022857;GO:0016021	transmembrane transport;transmembrane transporter activity;integral component of membrane	Cellular Component;Biological Process;Molecular Function
AAEL003187	Carboxy/choline esterase Alpha Esterase	CCEAE4C			GO:0016787	hydrolase activity			esterase E4-like	GO:0052689	carboxylic ester hydrolase activity	Molecular Function
AAEL003190	unspecified product		GO:0016021;GO:0016020	integral component of membrane;membrane					uncharacterized protein LOC5577518
AAEL003193	inorganic pyrophosphatase		GO:0005737	cytoplasm	GO:0004427;GO:0000287	inorganic diphosphatase activity;magnesium ion binding	GO:0006796	phosphate-containing compound metabolic process	inorganic pyrophosphatase isoform X2	GO:0000287;GO:0004427;GO:0006119;GO:0005737;GO:0006796	cytoplasm;magnesium ion binding;phosphate-containing compound metabolic process;oxidative phosphorylation;inorganic diphosphatase activity	Cellular Component;Biological Process;Molecular Function
AAEL003194	xaa-pro aminopeptidase				GO:0016787;GO:0046872;GO:0070006	hydrolase activity;metal ion binding;metalloaminopeptidase activity	GO:0006508	proteolysis	xaa-Pro aminopeptidase	GO:0006508;GO:0070006	metalloaminopeptidase activity;proteolysis	Biological Process;Molecular Function
AAEL003196	Carboxy/choline esterase Alpha Esterase	CCEAE2C			GO:0016787	hydrolase activity			esterase E4-like	GO:0052689	carboxylic ester hydrolase activity	Molecular Function
AAEL003198	Carboxy/choline esterase Alpha Esterase	CCEAE6C							alpha-esterase partial	GO:0046486;GO:0045202;GO:0003990;GO:0042135	glycerolipid metabolic process;neurotransmitter catabolic process;synapse;acetylcholinesterase activity	Cellular Component;Biological Process;Molecular Function
AAEL003201	Carboxy/choline esterase Alpha Esterase	CCEAE5C			GO:0016787	hydrolase activity			esterase E4-like	GO:0052689	carboxylic ester hydrolase activity	Molecular Function
AAEL003203	fatty acid desaturase, putative		GO:0016021;GO:0016020	integral component of membrane;membrane	GO:0016491;GO:0016717	oxidoreductase activity;oxidoreductase activity, acting on paired donors, with oxidation of a pair of donors resulting in the reduction of molecular oxygen to two molecules of water	GO:0006633;GO:0006629;GO:0055114	fatty acid biosynthetic process;lipid metabolic process;oxidation-reduction process	acyl- Delta(11) desaturase-like	GO:0016717;GO:0016021;GO:0006633	oxidoreductase activity, acting on paired donors, with oxidation of a pair of donors resulting in the reduction of molecular oxygen to two molecules of water;fatty acid biosynthetic process;integral component of membrane	Cellular Component;Biological Process;Molecular Function
AAEL003206	glutaredoxin, grx		GO:0005623	obsolete cell	GO:0009055;GO:0015035	electron transfer activity;protein disulfide oxidoreductase activity	GO:0045454;GO:0022900;GO:0055114	cell redox homeostasis;electron transport chain;oxidation-reduction process	glutaredoxin 3	GO:0097573;GO:0006879;GO:0005634;GO:0006118;GO:0005515;GO:0046872;GO:0009055;GO:0005829;GO:0022900;GO:0051536	iron-sulfur cluster binding;electron transfer activity;cellular iron ion homeostasis;electron transport chain;metal ion binding;cytosol;nucleus;glutathione oxidoreductase activity;protein binding;obsolete electron transport	Cellular Component;Biological Process;Molecular Function
AAEL003211	beta-carotene dioxygenase				GO:0046872;GO:0016702	metal ion binding;oxidoreductase activity, acting on single donors with incorporation of molecular oxygen, incorporation of two atoms of oxygen	GO:0055114	oxidation-reduction process	carotenoid isomerooxygenase isoform X1	GO:0016702;GO:0046872;GO:0004497	oxidoreductase activity, acting on single donors with incorporation of molecular oxygen, incorporation of two atoms of oxygen;metal ion binding;monooxygenase activity	Molecular Function
AAEL003213	unspecified product				GO:0008892;GO:0016787;GO:0016810;GO:0046872;GO:0008270	guanine deaminase activity;hydrolase activity;hydrolase activity, acting on carbon-nitrogen (but not peptide) bonds;metal ion binding;zinc ion binding	GO:0006147	guanine catabolic process	guanine deaminase	GO:0005549;GO:0008270;GO:0008892;GO:0006147	guanine deaminase activity;guanine catabolic process;odorant binding;zinc ion binding	Biological Process;Molecular Function
AAEL003214	salivary gland growth factor		GO:0005615	extracellular space	GO:0004000;GO:0019239	adenosine deaminase activity;deaminase activity	GO:0006154	adenosine catabolic process	adenosine deaminase 2-like	GO:0005615;GO:0006154;GO:0004000;GO:0006144	adenosine catabolic process;extracellular space;purine nucleobase metabolic process;adenosine deaminase activity	Cellular Component;Biological Process;Molecular Function
AAEL003228	mitotic protein phosphatase 1 regulator, putative				GO:0005515	protein binding			leucine-rich repeat-containing 40 isoform X1	GO:0005515	protein binding	Molecular Function
AAEL003229	unspecified product				GO:0046872;GO:0032266	metal ion binding;phosphatidylinositol-3-phosphate binding	GO:0000724;GO:0000281	double-strand break repair via homologous recombination;mitotic cytokinesis	zinc finger FYVE domain-containing 26 homolog	GO:0046872;GO:0000281;GO:0000724;GO:0032266	mitotic cytokinesis;double-strand break repair via homologous recombination;metal ion binding;phosphatidylinositol-3-phosphate binding	Biological Process;Molecular Function
AAEL003230	unspecified product		GO:0005634	nucleus	GO:0004721;GO:0005515	phosphoprotein phosphatase activity;protein binding	GO:0006470	protein dephosphorylation	ubiquitin-like domain-containing CTD phosphatase 1	GO:0005634;GO:0005515;GO:0106307;GO:0106306;GO:0006470	nucleus;protein dephosphorylation;protein binding	Cellular Component;Biological Process;Molecular Function
AAEL003233	unspecified product				GO:0004252	serine-type endopeptidase activity	GO:0006508	proteolysis	transmembrane protease serine 9	GO:0006508;GO:0004252	proteolysis;serine-type endopeptidase activity	Biological Process;Molecular Function
AAEL003237	low molecular weight protein-tyrosine-phosphatase		GO:0005737	cytoplasm	GO:0003993;GO:0004726;GO:0004725	acid phosphatase activity;non-membrane spanning protein tyrosine phosphatase activity;protein tyrosine phosphatase activity	GO:0035335;GO:0006470	peptidyl-tyrosine dephosphorylation;protein dephosphorylation	low molecular weight phosphotyrosine phosphatase 1	GO:0004726;GO:0006570;GO:0005737;GO:0019497;GO:0006771;GO:0035335;GO:0003993	cytoplasm;non-membrane spanning protein tyrosine phosphatase activity;peptidyl-tyrosine dephosphorylation;acid phosphatase activity;riboflavin metabolic process;tyrosine metabolic process;hexachlorocyclohexane metabolic process	Cellular Component;Biological Process;Molecular Function
AAEL003238	Palmitoyltransferase [Source:UniProtKB/TrEMBL;Acc:Q16L42]		GO:0016021;GO:0016020	integral component of membrane;membrane	GO:0016409;GO:0019706;GO:0016740;GO:0016746	palmitoyltransferase activity;protein-cysteine S-palmitoyltransferase activity;transferase activity;transferase activity, transferring acyl groups			palmitoyltransferase ZDHHC16	GO:0005789;GO:0019706;GO:0042967;GO:0016021	protein-cysteine S-palmitoyltransferase activity;endoplasmic reticulum membrane;obsolete acyl-carrier-protein biosynthetic process;integral component of membrane	Cellular Component;Biological Process;Molecular Function
AAEL003239	pupal cuticle protein, putative				GO:0042302	structural constituent of cuticle			larval cuticle LCP-17-like	GO:0042302	structural constituent of cuticle	Molecular Function
AAEL003243	Clip-Domain Serine Protease family B.	CLIPB13A	GO:0005576	extracellular region	GO:0004252	serine-type endopeptidase activity	GO:0006508	proteolysis	serine protease grass-like	GO:0006508;GO:0004252;GO:0005576	extracellular region;proteolysis;serine-type endopeptidase activity	Cellular Component;Biological Process;Molecular Function
AAEL003253	Clip-Domain Serine Protease family B.	CLIPB13B			GO:0004252	serine-type endopeptidase activity	GO:0006508	proteolysis	serine protease grass-like	GO:0006508;GO:0004252;GO:0005576	extracellular region;proteolysis;serine-type endopeptidase activity	Cellular Component;Biological Process;Molecular Function
AAEL003257	unspecified product		GO:0036157	outer dynein arm			GO:0070286	axonemal dynein complex assembly	coiled-coil domain-containing 103	GO:0036157;GO:0070286	outer dynein arm;axonemal dynein complex assembly	Cellular Component;Biological Process
AAEL003260	unspecified product								uncharacterized protein LOC5577647
AAEL003262	leucine-rich transmembrane protein		GO:0016021;GO:0016020	integral component of membrane;membrane	GO:0005515	protein binding			artichoke	GO:0005515;GO:0016021	integral component of membrane;protein binding	Cellular Component;Molecular Function
AAEL003267	unspecified product								AAEL003267- partial	GO:0016021	integral component of membrane	Cellular Component
AAEL003271	unspecified product		GO:0043240	Fanconi anaemia nuclear complex	GO:0004842	ubiquitin-protein transferase activity	GO:0036297;GO:0016567	interstrand cross-link repair;protein ubiquitination	E3 ubiquitin- ligase FANCL	GO:0004842;GO:0043240;GO:0046872;GO:0036297;GO:0016567	interstrand cross-link repair;metal ion binding;protein ubiquitination;ubiquitin-protein transferase activity;Fanconi anaemia nuclear complex	Cellular Component;Biological Process;Molecular Function
AAEL003275	unspecified product		GO:0005634	nucleus	GO:0003676;GO:0008270	nucleic acid binding;zinc ion binding			retinitis pigmentosa 1-like 1	GO:0005634;GO:0008270	nucleus;zinc ion binding	Cellular Component;Molecular Function
AAEL003277	unspecified product		GO:0005634	nucleus	GO:0003677;GO:0043565	DNA binding;sequence-specific DNA binding	GO:0006355	regulation of transcription, DNA-templated	homeobox Hox-A3a	GO:0005634;GO:0003677;GO:0000981;GO:0006357	nucleus;regulation of transcription by RNA polymerase II;DNA-binding transcription factor activity, RNA polymerase II-specific;DNA binding	Cellular Component;Biological Process;Molecular Function
AAEL003279	clip-domain serine protease, putative				GO:0004252	serine-type endopeptidase activity	GO:0006508	proteolysis	serine protease grass	GO:0006508;GO:0004252	proteolysis;serine-type endopeptidase activity	Biological Process;Molecular Function
AAEL003281	ADP-ribosylation factor, arf				GO:0005525;GO:0000166	GTP binding;nucleotide binding			ADP-ribosylation factor 2	GO:0005525;GO:0000132;GO:0045196;GO:0003924;GO:0031116	GTP binding;positive regulation of microtubule polymerization;establishment of mitotic spindle orientation;establishment or maintenance of neuroblast polarity;GTPase activity	Biological Process;Molecular Function
AAEL003283	bitesize isoform				GO:0017137	Rab GTPase binding	GO:0006886	intracellular protein transport	uncharacterized protein LOC5577633 isoform X3	GO:0031267;GO:0006886	small GTPase binding;intracellular protein transport	Biological Process;Molecular Function
AAEL003329	unspecified product		GO:0016021;GO:0016020	integral component of membrane;membrane	GO:0004970	ionotropic glutamate receptor activity	GO:0035235	ionotropic glutamate receptor signaling pathway	ionotropic receptor 7g precursor	GO:0006811;GO:0016020;GO:0007268;GO:0035235;GO:0004970	membrane;chemical synaptic transmission;ionotropic glutamate receptor activity;ionotropic glutamate receptor signaling pathway;ion transport	Cellular Component;Biological Process;Molecular Function
AAEL003340	unspecified product		GO:0016021;GO:0016020	integral component of membrane;membrane					ionotropic receptor 7d precursor	GO:0006811;GO:0016021;GO:0007268;GO:0035235;GO:0004970	chemical synaptic transmission;ionotropic glutamate receptor activity;ionotropic glutamate receptor signaling pathway;ion transport;integral component of membrane	Cellular Component;Biological Process;Molecular Function
AAEL003341	unspecified product		GO:0016021;GO:0016020	integral component of membrane;membrane	GO:0004970	ionotropic glutamate receptor activity	GO:0035235	ionotropic glutamate receptor signaling pathway	ionotropic receptor 7h precursor	GO:0006811;GO:0016021;GO:0007268;GO:0035235;GO:0004970	chemical synaptic transmission;ionotropic glutamate receptor activity;ionotropic glutamate receptor signaling pathway;ion transport;integral component of membrane	Cellular Component;Biological Process;Molecular Function
AAEL003353	unspecified product		GO:0016021;GO:0016020	integral component of membrane;membrane					ionotropic receptor 7b precursor
AAEL003490	zf-tcix domain-containing protein [Source:UniProtKB/TrEMBL;Acc:A0A1S4F4Z5]								uncharacterized protein C2orf42 homolog
AAEL003491	proline synthetase associated protein				GO:0030170	pyridoxal phosphate binding			pyridoxal phosphate homeostasis	GO:0030170	pyridoxal phosphate binding	Molecular Function
AAEL003495	unspecified product				GO:0005515	protein binding			AAEL003495- partial	GO:0005515	protein binding	Molecular Function
AAEL003501	unspecified product								outer dense fiber 3 2
AAEL003503	ras-related protein Rab-7				GO:0005525;GO:0003924	GTP binding;GTPase activity			ras-related Rab-7a	GO:0005525;GO:0003924	GTP binding;GTPase activity	Molecular Function
AAEL003504	emx homeobox protein		GO:0005634	nucleus	GO:0003677;GO:0043565	DNA binding;sequence-specific DNA binding	GO:0006355	regulation of transcription, DNA-templated	homeotic empty spiracles-like	GO:0005634;GO:0003677;GO:0007275;GO:0000981;GO:0006357	multicellular organism development;nucleus;regulation of transcription by RNA polymerase II;DNA-binding transcription factor activity, RNA polymerase II-specific;DNA binding	Cellular Component;Biological Process;Molecular Function
AAEL003506	emx homeobox protein		GO:0005634	nucleus	GO:0003677;GO:0043565	DNA binding;sequence-specific DNA binding	GO:0006355	regulation of transcription, DNA-templated	homeotic empty spiracles-like	GO:0005634;GO:0003677;GO:0000981;GO:0006357	nucleus;regulation of transcription by RNA polymerase II;DNA-binding transcription factor activity, RNA polymerase II-specific;DNA binding	Cellular Component;Biological Process;Molecular Function
AAEL003581	amidophosphoribosyltransferase				GO:0004044	amidophosphoribosyltransferase activity	GO:0009116;GO:0009113	nucleoside metabolic process;purine nucleobase biosynthetic process	amidophosphoribosyltransferase-like	GO:0006536;GO:0046872;GO:0006189;GO:0009116;GO:0006541;GO:0004044;GO:0009113;GO:0051536	iron-sulfur cluster binding;purine nucleobase biosynthetic process;amidophosphoribosyltransferase activity;'de novo' IMP biosynthetic process;metal ion binding;glutamine metabolic process;nucleoside metabolic process;glutamate metabolic process	Biological Process;Molecular Function
AAEL003582	40S ribosomal protein S13 [Source:UniProtKB/TrEMBL;Acc:Q5QC94]	RpS13	GO:0005840	ribosome	GO:0003735	structural constituent of ribosome	GO:0006412	translation	40S ribosomal S13	GO:0003735;GO:0022627;GO:0002181;GO:0000228;GO:0042254;GO:0005730;GO:0070181	nuclear chromosome;cytosolic small ribosomal subunit;nucleolus;small ribosomal subunit rRNA binding;structural constituent of ribosome;cytoplasmic translation;ribosome biogenesis	Cellular Component;Biological Process;Molecular Function
AAEL003597	leucine-rich transmembrane protein		GO:0016021;GO:0016020	integral component of membrane;membrane	GO:0005515	protein binding			platelet glyco V-like isoform X2	GO:0005515;GO:0016021	integral component of membrane;protein binding	Cellular Component;Molecular Function
AAEL003599	Sulfiredoxin [Source:UniProtKB/TrEMBL;Acc:Q17F23]				GO:0005524;GO:0016209;GO:0000166;GO:0016491;GO:0032542	ATP binding;antioxidant activity;nucleotide binding;oxidoreductase activity;sulfiredoxin activity	GO:0098869;GO:0055114	cellular oxidant detoxification;oxidation-reduction process	sulfiredoxin isoform X2	GO:0005524;GO:0005737;GO:0032542;GO:0098869;GO:0034599	cytoplasm;cellular response to oxidative stress;sulfiredoxin activity;cellular oxidant detoxification;ATP binding	Cellular Component;Biological Process;Molecular Function
AAEL003600	unspecified product								34 kDa family secreted salivary
AAEL003601	unspecified product								34 kDa family secreted salivary
AAEL003605	U2 small nuclear ribonucleoprotein, putative				GO:0003729	mRNA binding	GO:0000245	spliceosomal complex assembly	splicing factor 3B subunit 1-like	GO:0005681;GO:0003729;GO:0000245	spliceosomal complex;mRNA binding;spliceosomal complex assembly	Cellular Component;Biological Process;Molecular Function
AAEL003606	purine biosynthesis protein 6, pur6				GO:0004639	phosphoribosylaminoimidazolesuccinocarboxamide synthase activity	GO:0006189;GO:0006164	'de novo' IMP biosynthetic process;purine nucleotide biosynthetic process	multifunctional ADE2	GO:0005524;GO:0043727;GO:0004638;GO:0009320;GO:0004639;GO:0006189;GO:0006144;GO:0042721	'de novo' IMP biosynthetic process;TIM22 mitochondrial import inner membrane insertion complex;phosphoribosylaminoimidazole carboxylase activity;phosphoribosylaminoimidazole carboxylase complex;phosphoribosylaminoimidazolesuccinocarboxamide synthase activity;ATP binding;5-amino-4-imidazole carboxylate lyase activity;purine nucleobase metabolic process	Cellular Component;Biological Process;Molecular Function
AAEL003611	stearoyl-coa desaturase		GO:0016021;GO:0016020	integral component of membrane;membrane	GO:0016491;GO:0016717	oxidoreductase activity;oxidoreductase activity, acting on paired donors, with oxidation of a pair of donors resulting in the reduction of molecular oxygen to two molecules of water	GO:0006633;GO:0055114	fatty acid biosynthetic process;oxidation-reduction process	acyl- Delta(11) desaturase	GO:0016717;GO:0016021;GO:0006633	oxidoreductase activity, acting on paired donors, with oxidation of a pair of donors resulting in the reduction of molecular oxygen to two molecules of water;fatty acid biosynthetic process;integral component of membrane	Cellular Component;Biological Process;Molecular Function
AAEL003613	unspecified product	sage			GO:0003700;GO:0046983	DNA-binding transcription factor activity;protein dimerization activity	GO:0006355	regulation of transcription, DNA-templated	uncharacterized protein LOC5578695 isoform X1	GO:0005667;GO:0003700;GO:0006355;GO:0046983;GO:0045449	DNA-binding transcription factor activity;transcription factor complex;protein dimerization activity;regulation of transcription, DNA-templated	Cellular Component;Biological Process;Molecular Function
AAEL003622	delta(9)-desaturase, putative		GO:0016021;GO:0016020	integral component of membrane;membrane	GO:0016491;GO:0016717	oxidoreductase activity;oxidoreductase activity, acting on paired donors, with oxidation of a pair of donors resulting in the reduction of molecular oxygen to two molecules of water	GO:0006633;GO:0006629;GO:0055114	fatty acid biosynthetic process;lipid metabolic process;oxidation-reduction process	acyl- Delta(11) desaturase isoform X2	GO:0016717;GO:0016021;GO:0006633	oxidoreductase activity, acting on paired donors, with oxidation of a pair of donors resulting in the reduction of molecular oxygen to two molecules of water;fatty acid biosynthetic process;integral component of membrane	Cellular Component;Biological Process;Molecular Function
AAEL003628	Clip-Domain Serine Protease family B.	CLIPB38			GO:0016787;GO:0008233;GO:0004252;GO:0008236	hydrolase activity;peptidase activity;serine-type endopeptidase activity;serine-type peptidase activity	GO:0006508	proteolysis	phenoloxidase-activating factor 1	GO:0006508;GO:0004252	proteolysis;serine-type endopeptidase activity	Biological Process;Molecular Function
AAEL003629	Odorant receptor [Source:UniProtKB/TrEMBL;Acc:Q17EY1]	Or25	GO:0016021;GO:0016020;GO:0005886	integral component of membrane;membrane;plasma membrane	GO:0005549;GO:0004984	odorant binding;olfactory receptor activity	GO:0050911;GO:0050896;GO:0007608;GO:0007165	detection of chemical stimulus involved in sensory perception of smell;response to stimulus;sensory perception of smell;signal transduction	odorant receptor 22c-like	GO:0005549;GO:0007187;GO:0016020;GO:0007608;GO:0004984	membrane;odorant binding;sensory perception of smell;G protein-coupled receptor signaling pathway, coupled to cyclic nucleotide second messenger;olfactory receptor activity	Cellular Component;Biological Process;Molecular Function
AAEL003631	Clip-Domain Serine Protease family B.	CLIPB41			GO:0016787;GO:0008233;GO:0004252;GO:0008236	hydrolase activity;peptidase activity;serine-type endopeptidase activity;serine-type peptidase activity	GO:0006508	proteolysis	serine protease easter	GO:0006508;GO:0004252	proteolysis;serine-type endopeptidase activity	Biological Process;Molecular Function
AAEL003632	Clip-Domain Serine Protease family B.	CLIPB39	GO:0005576	extracellular region	GO:0016787;GO:0008233;GO:0004252;GO:0008236	hydrolase activity;peptidase activity;serine-type endopeptidase activity;serine-type peptidase activity	GO:0006508	proteolysis	clip-domain serine protease	GO:0006508;GO:0016021;GO:0004252;GO:0005576	extracellular region;integral component of membrane;proteolysis;serine-type endopeptidase activity	Cellular Component;Biological Process;Molecular Function
AAEL003634	Hsp70-interacting protein, putative				GO:0005515	protein binding			small glutamine-rich tetratricopeptide repeat-containing beta-like	GO:0005515	protein binding	Molecular Function
AAEL003645	stearoyl-coa desaturase		GO:0016021;GO:0016020	integral component of membrane;membrane	GO:0016491;GO:0016717	oxidoreductase activity;oxidoreductase activity, acting on paired donors, with oxidation of a pair of donors resulting in the reduction of molecular oxygen to two molecules of water	GO:0006633;GO:0006629;GO:0055114	fatty acid biosynthetic process;lipid metabolic process;oxidation-reduction process	acyl- desaturase	GO:0016717;GO:0016021;GO:0006633	oxidoreductase activity, acting on paired donors, with oxidation of a pair of donors resulting in the reduction of molecular oxygen to two molecules of water;fatty acid biosynthetic process;integral component of membrane	Cellular Component;Biological Process;Molecular Function
AAEL003742	glucosylceramidase				GO:0004348;GO:0016787;GO:0016798	glucosylceramidase activity;hydrolase activity;hydrolase activity, acting on glycosyl bonds	GO:0006629;GO:0008152;GO:0006665	lipid metabolic process;metabolic process;sphingolipid metabolic process	lysosomal acid glucosylceramidase	GO:0004348;GO:0005975;GO:0006687	carbohydrate metabolic process;glycosphingolipid metabolic process;glucosylceramidase activity	Biological Process;Molecular Function
AAEL003743	vacuolar proton ATPases		GO:0016021;GO:0016020;GO:0033179;GO:0000220	integral component of membrane;membrane;proton-transporting V-type ATPase, V0 domain;vacuolar proton-transporting V-type ATPase, V0 domain	GO:0015078	proton transmembrane transporter activity	GO:0006811;GO:1902600	ion transport;proton transmembrane transport	V-type proton ATPase 116 kDa subunit a1 isoform X2	GO:0000220;GO:0015992;GO:0015078;GO:0016021;GO:1902600	proton transmembrane transport;integral component of membrane;proton transmembrane transporter activity;vacuolar proton-transporting V-type ATPase, V0 domain	Cellular Component;Biological Process;Molecular Function
AAEL003746	4-Hydroxybutyrate CoA-transferase, putative [Source:UniProtKB/TrEMBL;Acc:Q0IG02]				GO:0008775;GO:0003986	acetate CoA-transferase activity;acetyl-CoA hydrolase activity	GO:0006083;GO:0019679	acetate metabolic process;propionate metabolic process, methylcitrate cycle	4-hydroxybutyrate coenzyme A transferase	GO:0006083;GO:0003986;GO:0008775;GO:0009329;GO:0006090;GO:0019679	propionate metabolic process, methylcitrate cycle;acetate CoA-transferase activity;acetyl-CoA hydrolase activity;pyruvate metabolic process;acetate metabolic process;acetate CoA-transferase complex	Cellular Component;Biological Process;Molecular Function
AAEL003748	cytochrome P450	CYP9AE1			GO:0020037;GO:0005506;GO:0046872;GO:0004497;GO:0016491;GO:0016705	heme binding;iron ion binding;metal ion binding;monooxygenase activity;oxidoreductase activity;oxidoreductase activity, acting on paired donors, with incorporation or reduction of molecular oxygen	GO:0055114	oxidation-reduction process	probable cytochrome P450 9f2	GO:0005789;GO:0005506;GO:0016705;GO:0004497;GO:0020037	iron ion binding;endoplasmic reticulum membrane;heme binding;oxidoreductase activity, acting on paired donors, with incorporation or reduction of molecular oxygen;monooxygenase activity	Cellular Component;Molecular Function
AAEL003749	Transcription elongation factor 1 homolog [Source:UniProtKB/TrEMBL;Acc:Q0IFZ5]		GO:0005634	nucleus	GO:0046872	metal ion binding			transcription elongation factor 1 homolog	GO:0008023;GO:0046872;GO:0048096;GO:0000993	metal ion binding;RNA polymerase II complex binding;transcription elongation factor complex;chromatin-mediated maintenance of transcription	Cellular Component;Biological Process;Molecular Function
AAEL003750	unspecified product								nucleoplasmin isoform X2	GO:0005634	nucleus	Cellular Component
AAEL003752	unspecified product				GO:0046872;GO:0003676;GO:0008270	metal ion binding;nucleic acid binding;zinc ion binding			zinc finger 593 homolog	GO:0003676;GO:0008270	nucleic acid binding;zinc ion binding	Molecular Function
AAEL003754	actin binding		GO:0015629	actin cytoskeleton	GO:0051015;GO:0045296;GO:0005198	actin filament binding;cadherin binding;structural molecule activity	GO:0007155	cell adhesion	catenin alpha isoform X4	GO:0051015;GO:0005912;GO:0005737;GO:0045296;GO:0015629;GO:0005198;GO:0007155;GO:0005886	cytoplasm;actin cytoskeleton;adherens junction;plasma membrane;cell adhesion;cadherin binding;structural molecule activity;actin filament binding	Cellular Component;Biological Process;Molecular Function
AAEL003755	BolA protein, putative								bolA DDB_G0274169
AAEL003756	unspecified product		GO:0030915	Smc5-Smc6 complex			GO:0006281;GO:0035556	DNA repair;intracellular signal transduction	non-structural maintenance of chromosomes element 1 homolog	GO:0005634;GO:0006281;GO:0046872;GO:0030915;GO:0035556	metal ion binding;nucleus;Smc5-Smc6 complex;intracellular signal transduction;DNA repair	Cellular Component;Biological Process;Molecular Function
AAEL003757	glutamate dehydrogenase				GO:0000166;GO:0016491;GO:0016639	nucleotide binding;oxidoreductase activity;oxidoreductase activity, acting on the CH-NH2 group of donors, NAD or NADP as acceptor	GO:0006520;GO:0055114	cellular amino acid metabolic process;oxidation-reduction process	glutamate mitochondrial	GO:0000166;GO:0006118;GO:0006520;GO:0004354	cellular amino acid metabolic process;obsolete electron transport;glutamate dehydrogenase (NADP+) activity;nucleotide binding	Biological Process;Molecular Function
AAEL003758	sorting nexin				GO:0035091	phosphatidylinositol binding	GO:0015031	protein transport	sorting nexin-6 isoform X2	GO:0015031;GO:0035091	protein transport;phosphatidylinositol binding	Biological Process;Molecular Function
AAEL003762	Protoporphyrinogen IX oxidase, putative		GO:0005743;GO:0005739	mitochondrial inner membrane;mitochondrion	GO:0016491;GO:0004729	oxidoreductase activity;oxygen-dependent protoporphyrinogen oxidase activity	GO:0055114;GO:0006779;GO:0006782	oxidation-reduction process;porphyrin-containing compound biosynthetic process;protoporphyrinogen IX biosynthetic process	protoporphyrinogen oxidase	GO:0015994;GO:0004729;GO:0006782;GO:0005743	oxygen-dependent protoporphyrinogen oxidase activity;chlorophyll metabolic process;mitochondrial inner membrane;protoporphyrinogen IX biosynthetic process	Cellular Component;Biological Process;Molecular Function
AAEL003763	cytochrome P450	CYP329B1	GO:0016021;GO:0016020	integral component of membrane;membrane	GO:0020037;GO:0005506;GO:0016705	heme binding;iron ion binding;oxidoreductase activity, acting on paired donors, with incorporation or reduction of molecular oxygen	GO:0055114	oxidation-reduction process	probable cytochrome P450 9f2	GO:0005506;GO:0016705;GO:0016021;GO:0004497;GO:0020037	iron ion binding;heme binding;oxidoreductase activity, acting on paired donors, with incorporation or reduction of molecular oxygen;monooxygenase activity;integral component of membrane	Cellular Component;Molecular Function
AAEL003764	unspecified product		GO:0016021;GO:0016020	integral component of membrane;membrane					maltase- intestinal-like isoform X2
AAEL003766	unspecified product								uncharacterized protein LOC5578921
AAEL003768	unspecified product				GO:0003723;GO:0003676;GO:0003712;GO:0008134	RNA binding;nucleic acid binding;transcription coregulator activity;transcription factor binding	GO:1903506	regulation of nucleic acid-templated transcription	serine arginine repetitive matrix 2 isoform X1	GO:0005634;GO:0005667;GO:0003712;GO:0003723;GO:0008134;GO:0045449	transcription coregulator activity;transcription factor binding;transcription factor complex;nucleus;RNA binding;regulation of transcription, DNA-templated	Cellular Component;Biological Process;Molecular Function
AAEL003769	Methionine aminopeptidase [Source:UniProtKB/TrEMBL;Acc:Q0IFY6]				GO:0004177;GO:0016787;GO:0046872;GO:0070006;GO:0008235;GO:0008233	aminopeptidase activity;hydrolase activity;metal ion binding;metalloaminopeptidase activity;metalloexopeptidase activity;peptidase activity	GO:0070084;GO:0006508	protein initiator methionine removal;proteolysis	methionine aminopeptidase 1	GO:0070084;GO:0046872;GO:0006508;GO:0070006	metal ion binding;metalloaminopeptidase activity;protein initiator methionine removal;proteolysis	Biological Process;Molecular Function
AAEL003770	unspecified product				GO:0005524;GO:0003824;GO:0004140;GO:0016301	ATP binding;catalytic activity;dephospho-CoA kinase activity;kinase activity	GO:0009058;GO:0015937;GO:0016310	biosynthetic process;coenzyme A biosynthetic process;phosphorylation	bifunctional coenzyme A synthase	GO:0015940;GO:0005524;GO:0004140;GO:0015937;GO:0016310	dephospho-CoA kinase activity;pantothenate biosynthetic process;ATP binding;coenzyme A biosynthetic process;phosphorylation	Biological Process;Molecular Function
AAEL003771	trithorax protein ash2		GO:0048188	Set1C/COMPASS complex	GO:0046872;GO:0005515	metal ion binding;protein binding	GO:0051568	histone H3-K4 methylation	set1 Ash2 histone methyltransferase complex subunit ASH2 isoform X1	GO:0048188;GO:0005515;GO:0046872;GO:0051568	Set1C/COMPASS complex;metal ion binding;protein binding;histone H3-K4 methylation	Cellular Component;Biological Process;Molecular Function
AAEL003772	unspecified product								mediator of RNA polymerase II transcription subunit 26 isoform X2
AAEL003773	unspecified product		GO:0005634	nucleus	GO:0008270	zinc ion binding			basic-leucine zipper transcription factor A-like	GO:0005634;GO:0008270	nucleus;zinc ion binding	Cellular Component;Molecular Function
AAEL003774	unspecified product		GO:0072546	ER membrane protein complex					ER membrane complex subunit 8 9 homolog	GO:0072546	ER membrane protein complex	Cellular Component
AAEL003776	unspecified product		GO:0016021;GO:0016020	integral component of membrane;membrane	GO:0061630	ubiquitin protein ligase activity	GO:0016567	protein ubiquitination	E3 ubiquitin- ligase TM129	GO:0061630;GO:0016021;GO:0016567	protein ubiquitination;ubiquitin protein ligase activity;integral component of membrane	Cellular Component;Biological Process;Molecular Function
AAEL003777	unspecified product						GO:0006914	autophagy	autophagy-related 2 homolog A	GO:0034045;GO:0006914	phagophore assembly site membrane;autophagy	Cellular Component;Biological Process
AAEL003779	unspecified product		GO:0005634	nucleus	GO:0008270	zinc ion binding			uncharacterized protein LOC5578978	GO:0005634;GO:0008270	nucleus;zinc ion binding	Cellular Component;Molecular Function
AAEL003781	zinc carboxypeptidase		GO:0016021;GO:0016020	integral component of membrane;membrane	GO:0004180;GO:0004181;GO:0008270	carboxypeptidase activity;metallocarboxypeptidase activity;zinc ion binding	GO:0006508	proteolysis	zinc carboxypeptidase-like isoform X1	GO:0008270;GO:0004181;GO:0006508	metallocarboxypeptidase activity;proteolysis;zinc ion binding	Biological Process;Molecular Function
AAEL003782	unspecified product								uncharacterized protein LOC5579002
AAEL003785	unspecified product		GO:0072546;GO:0016021;GO:0016020	ER membrane protein complex;integral component of membrane;membrane	GO:0005515	protein binding			ER membrane complex subunit 1 isoform X2	GO:0005515;GO:0072546	ER membrane protein complex;protein binding	Cellular Component;Molecular Function
AAEL003789	exportin, putative		GO:0005634	nucleus	GO:0008536;GO:0005049	Ran GTPase binding;nuclear export signal receptor activity	GO:0006886;GO:0006611	intracellular protein transport;protein export from nucleus	exportin-6-A isoform X2	GO:0005634;GO:0005737;GO:0007165;GO:0031267;GO:0006611;GO:0005049	cytoplasm;protein export from nucleus;signal transduction;nucleus;nuclear export signal receptor activity;small GTPase binding	Cellular Component;Biological Process;Molecular Function
AAEL003791	unspecified product		GO:0005634	nucleus	GO:0003677	DNA binding			dnaJ homolog subfamily C member 1	GO:0016020	membrane	Cellular Component
AAEL003794	homeobox protein nk-2		GO:0005634	nucleus	GO:0003677;GO:0043565	DNA binding;sequence-specific DNA binding	GO:0006355	regulation of transcription, DNA-templated	homeobox Nkx- -like	GO:0005634;GO:0003677;GO:0000981;GO:0006357	nucleus;regulation of transcription by RNA polymerase II;DNA-binding transcription factor activity, RNA polymerase II-specific;DNA binding	Cellular Component;Biological Process;Molecular Function
AAEL003797	unspecified product								uncharacterized protein LOC5578985
AAEL003801	28S ribosomal protein S5	mRpS5	GO:1990904;GO:0005840	ribonucleoprotein complex;ribosome	GO:0003723;GO:0003735	RNA binding;structural constituent of ribosome	GO:0006412	translation	28S ribosomal mitochondrial	GO:0003723;GO:0003735;GO:0042254;GO:0005840;GO:1990904;GO:0006412	ribonucleoprotein complex;translation;ribosome;RNA binding;structural constituent of ribosome;ribosome biogenesis	Cellular Component;Biological Process;Molecular Function
AAEL003803	unspecified product								uncharacterized protein LOC5579001
AAEL003806	unspecified product		GO:0030659;GO:0016021;GO:0016020	cytoplasmic vesicle membrane;integral component of membrane;membrane					hybrid signal transduction histidine kinase M	GO:0030659;GO:0016021	cytoplasmic vesicle membrane;integral component of membrane	Cellular Component
AAEL003809	sugar transporter		GO:0016021;GO:0016020	integral component of membrane;membrane	GO:0022857	transmembrane transporter activity	GO:0055085	transmembrane transport	facilitated trehalose transporter Tret1-2 homolog isoform X1	GO:0055085;GO:0016021;GO:0008643;GO:0051119	transmembrane transport;sugar transmembrane transporter activity;integral component of membrane;carbohydrate transport	Cellular Component;Biological Process;Molecular Function
AAEL003810	sugar transporter		GO:0016021;GO:0016020	integral component of membrane;membrane	GO:0022857	transmembrane transporter activity	GO:0055085	transmembrane transport	facilitated trehalose transporter Tret1-2 homolog isoform X1	GO:0055085;GO:0016021;GO:0008643;GO:0051119	transmembrane transport;sugar transmembrane transporter activity;integral component of membrane;carbohydrate transport	Cellular Component;Biological Process;Molecular Function
AAEL003812	unspecified product								AAEL003812- partial
AAEL003813	unspecified product				GO:0005525	GTP binding			mitochondrial GTPase 1	GO:0005525;GO:0005743	GTP binding;mitochondrial inner membrane	Cellular Component;Molecular Function
AAEL003883	unspecified product				GO:0005096	GTPase activator activity	GO:0043547;GO:0007165	positive regulation of GTPase activity;signal transduction	AAEL003883- partial	GO:0007165	signal transduction	Biological Process
AAEL003903	acid phosphatase-1		GO:0016021;GO:0016020	integral component of membrane;membrane	GO:0003993	acid phosphatase activity	GO:0016311	dephosphorylation	prostatic acid phosphatase	GO:0016021;GO:0019497;GO:0006771;GO:0016311;GO:0003993	dephosphorylation;acid phosphatase activity;riboflavin metabolic process;integral component of membrane;hexachlorocyclohexane metabolic process	Cellular Component;Biological Process;Molecular Function
AAEL003905	alkaline phosphatase				GO:0004035;GO:0003824;GO:0016787;GO:0016791	alkaline phosphatase activity;catalytic activity;hydrolase activity;phosphatase activity	GO:0016311	dephosphorylation	alkaline phosphatase	GO:0046486;GO:0019497;GO:0046656;GO:0016311;GO:0004035;GO:0031225	anchored component of membrane;dephosphorylation;glycerolipid metabolic process;alkaline phosphatase activity;folic acid biosynthetic process;hexachlorocyclohexane metabolic process	Cellular Component;Biological Process;Molecular Function
AAEL003906	endonuclease iii		GO:0005739;GO:0005634	mitochondrion;nucleus	GO:0051539;GO:0019104;GO:0003677;GO:0003906;GO:0003824;GO:0140078;GO:0016787;GO:0016798;GO:0051536;GO:0016829;GO:0046872;GO:0000703	4 iron, 4 sulfur cluster binding;DNA N-glycosylase activity;DNA binding;DNA-(apurinic or apyrimidinic site) endonuclease activity;catalytic activity;class I DNA-(apurinic or apyrimidinic site) endonuclease activity;hydrolase activity;hydrolase activity, acting on glycosyl bonds;iron-sulfur cluster b	GO:0006281;GO:0006284;GO:0006285;GO:0006974;GO:0008152	DNA repair;base-excision repair;base-excision repair, AP site formation;cellular response to DNA damage stimulus;metabolic process	endonuclease III 1	GO:0005634;GO:0003677;GO:0090305;GO:0006308;GO:0046872;GO:0006285;GO:0005739;GO:0000703;GO:0051539;GO:0140078	oxidized pyrimidine nucleobase lesion DNA N-glycosylase activity;4 iron, 4 sulfur cluster binding;class I DNA-(apurinic or apyrimidinic site) endonuclease activity;metal ion binding;base-excision repair, AP site formation;nucleus;DNA catabolic process;nucleic acid phosphodiester bond hydrolysis;DNA binding;mitochondrion	Cellular Component;Biological Process;Molecular Function
AAEL003907	ubiquitination factor E4a		GO:0000151	ubiquitin ligase complex	GO:0004842;GO:0034450	ubiquitin-protein transferase activity;ubiquitin-ubiquitin ligase activity	GO:0016567;GO:0006511	protein ubiquitination;ubiquitin-dependent protein catabolic process	ubiquitin conjugation factor E4 A	GO:0000151;GO:0034450;GO:0030433;GO:0016567	protein ubiquitination;ubiquitin-dependent ERAD pathway;ubiquitin ligase complex;ubiquitin-ubiquitin ligase activity	Cellular Component;Biological Process;Molecular Function
AAEL003908	nuclear pore complex protein nup107		GO:0016020;GO:0031965;GO:0005643;GO:0031080;GO:0005634	membrane;nuclear membrane;nuclear pore;nuclear pore outer ring;nucleus	GO:0017056	structural constituent of nuclear pore	GO:0006406;GO:0051028;GO:0006606;GO:0015031	mRNA export from nucleus;mRNA transport;protein import into nucleus;protein transport	nuclear pore complex Nup107	GO:0006406;GO:0031080;GO:0031965;GO:0006606;GO:0017056	structural constituent of nuclear pore;mRNA export from nucleus;protein import into nucleus;nuclear membrane;nuclear pore outer ring	Cellular Component;Biological Process;Molecular Function
AAEL003909	unspecified product								hydroxylysine kinase
AAEL003910	adam		GO:0016021;GO:0016020	integral component of membrane;membrane	GO:0004222;GO:0008237	metalloendopeptidase activity;metallopeptidase activity	GO:0006508	proteolysis	ADAM 17-like protease	GO:0006508;GO:0016021;GO:0004222	metalloendopeptidase activity;integral component of membrane;proteolysis	Cellular Component;Biological Process;Molecular Function
AAEL003911	unspecified product								dnaJ homolog dnj-5
AAEL003912	trafficking protein particle complex subunit 6b						GO:0048193;GO:0043087	Golgi vesicle transport;regulation of GTPase activity	trafficking particle complex subunit 6B	GO:0043087;GO:0005794;GO:0048193	regulation of GTPase activity;Golgi vesicle transport;Golgi apparatus	Cellular Component;Biological Process
AAEL003913	methionine-tRNA synthetase				GO:0005524;GO:0004812;GO:0016874;GO:0004825;GO:0000166	ATP binding;aminoacyl-tRNA ligase activity;ligase activity;methionine-tRNA ligase activity;nucleotide binding	GO:0006431;GO:0006418;GO:0006412	methionyl-tRNA aminoacylation;tRNA aminoacylation for protein translation;translation	methionine--tRNA mitochondrial	GO:0005524;GO:0004825;GO:0006431;GO:0006555	methionine metabolic process;methionine-tRNA ligase activity;ATP binding;methionyl-tRNA aminoacylation	Biological Process;Molecular Function
AAEL003914	calcium/calmodulin-dependent serine protein kinase membrane-associated guanylate kinase (cask)				GO:0005515	protein binding			peripheral plasma membrane CASK isoform X7	GO:0005515	protein binding	Molecular Function
AAEL003915	acid phosphatase-1				GO:0003993	acid phosphatase activity	GO:0016311	dephosphorylation	prostatic acid phosphatase	GO:0016020;GO:0019497;GO:0006771;GO:0016311;GO:0003993	membrane;dephosphorylation;acid phosphatase activity;riboflavin metabolic process;hexachlorocyclohexane metabolic process	Cellular Component;Biological Process;Molecular Function
AAEL003916	splicing factor, putative				GO:0003723;GO:0003676	RNA binding;nucleic acid binding			glycine-rich RNA-binding 10	GO:0003723	RNA binding	Molecular Function
AAEL003917	mitochondrial inner membrane protease subunit		GO:0016021;GO:0016020;GO:0005743;GO:0005739	integral component of membrane;membrane;mitochondrial inner membrane;mitochondrion	GO:0016787;GO:0008233;GO:0008236	hydrolase activity;peptidase activity;serine-type peptidase activity	GO:0006508	proteolysis	mitochondrial inner membrane protease subunit 1	GO:0016272;GO:0016021;GO:0004252;GO:0006465;GO:0051082;GO:0006457;GO:0005743	signal peptide processing;prefoldin complex;mitochondrial inner membrane;protein folding;integral component of membrane;unfolded protein binding;serine-type endopeptidase activity	Cellular Component;Biological Process;Molecular Function
AAEL003918	calcium-dependent protein kinase				GO:0005524;GO:0004672	ATP binding;protein kinase activity	GO:0006468	protein phosphorylation	peripheral plasma membrane CASK isoform X1	GO:0005524;GO:0004672;GO:0006468	protein kinase activity;protein phosphorylation;ATP binding	Biological Process;Molecular Function
AAEL003919	cationic amino acid transporter		GO:0016021;GO:0016020	integral component of membrane;membrane	GO:0022857	transmembrane transporter activity	GO:0055085	transmembrane transport	large neutral amino acids transporter small subunit 1	GO:0055085;GO:0022857;GO:0016021	transmembrane transport;transmembrane transporter activity;integral component of membrane	Cellular Component;Biological Process;Molecular Function
AAEL003921	ubiquitin, putative				GO:0005515	protein binding			ubiquitin 4A	GO:0005515	protein binding	Molecular Function
AAEL003922	unspecified product				GO:0008168;GO:0003676	methyltransferase activity;nucleic acid binding	GO:0032259	methylation	tRNA (guanine(10)-N2)-methyltransferase homolog	GO:0003676;GO:0008168;GO:0032259	methyltransferase activity;methylation;nucleic acid binding	Biological Process;Molecular Function
AAEL004042	Glucosamine 6-phosphate N-acetyltransferase [Source:UniProtKB/TrEMBL;Acc:Q5Q126]				GO:0008080;GO:0004343;GO:0016740;GO:0016746	N-acetyltransferase activity;glucosamine 6-phosphate N-acetyltransferase activity;transferase activity;transferase activity, transferring acyl groups	GO:0006048	UDP-N-acetylglucosamine biosynthetic process	probable glucosamine 6-phosphate N-acetyltransferase	GO:0042967;GO:0004343;GO:0006048	glucosamine 6-phosphate N-acetyltransferase activity;obsolete acyl-carrier-protein biosynthetic process;UDP-N-acetylglucosamine biosynthetic process	Biological Process;Molecular Function
AAEL004043	unspecified product				GO:0008080;GO:0016747	N-acetyltransferase activity;transferase activity, transferring acyl groups other than amino-acyl groups			AGAP010118- partial	GO:0042967;GO:0008080	N-acetyltransferase activity;obsolete acyl-carrier-protein biosynthetic process	Biological Process;Molecular Function
AAEL004046	unspecified product		GO:0016021;GO:0016020	integral component of membrane;membrane	GO:0005267	potassium channel activity	GO:0006811;GO:0071805	ion transport;potassium ion transmembrane transport	T family of potassium channels 7	GO:0071805;GO:0016021;GO:0005267	potassium ion transmembrane transport;potassium channel activity;integral component of membrane	Cellular Component;Biological Process;Molecular Function
AAEL004048	UNC93A protein, putative		GO:0016021;GO:0016020	integral component of membrane;membrane					UNC93	GO:0055085;GO:0022857;GO:0016021	transmembrane transport;transmembrane transporter activity;integral component of membrane	Cellular Component;Biological Process;Molecular Function
AAEL004050	diphosphomevalonate decarboxylase		GO:0005829	cytosol	GO:0005524;GO:0016831;GO:0004163;GO:0016829;GO:0000166	ATP binding;carboxy-lyase activity;diphosphomevalonate decarboxylase activity;lyase activity;nucleotide binding	GO:0006695;GO:0008203;GO:0019287;GO:0008299;GO:0006629;GO:0006694;GO:0008202;GO:0016126	cholesterol biosynthetic process;cholesterol metabolic process;isopentenyl diphosphate biosynthetic process, mevalonate pathway;isoprenoid biosynthetic process;lipid metabolic process;steroid biosynthetic process;steroid metabolic process;sterol biosynthetic process	diphosphomevalonate decarboxylase	GO:0005524;GO:0019287;GO:0006695;GO:0005829;GO:0004163;GO:0016310	isopentenyl diphosphate biosynthetic process, mevalonate pathway;cholesterol biosynthetic process;cytosol;diphosphomevalonate decarboxylase activity;ATP binding;phosphorylation	Cellular Component;Biological Process;Molecular Function
AAEL004052	unspecified product				GO:0005515	protein binding			glucose-induced degradation 8 homolog	GO:0005515	protein binding	Molecular Function
AAEL004053	Nucleoporin NUP53 [Source:UniProtKB/TrEMBL;Acc:Q17DT3]		GO:0031965;GO:0005643;GO:0005634	nuclear membrane;nuclear pore;nucleus	GO:0003676	nucleic acid binding	GO:0051028;GO:0006913;GO:0015031	mRNA transport;nucleocytoplasmic transport;protein transport	nucleoporin NUP53	GO:0003676;GO:0006913;GO:0031965;GO:0015031;GO:0017056;GO:0051028;GO:0005643	protein transport;structural constituent of nuclear pore;nucleic acid binding;mRNA transport;nucleocytoplasmic transport;nuclear membrane;nuclear pore	Cellular Component;Biological Process;Molecular Function
AAEL004054	cytochrome P450	CYP4G36	GO:0016021;GO:0016020	integral component of membrane;membrane	GO:0020037;GO:0005506;GO:0046872;GO:0004497;GO:0016491;GO:0016705	heme binding;iron ion binding;metal ion binding;monooxygenase activity;oxidoreductase activity;oxidoreductase activity, acting on paired donors, with incorporation or reduction of molecular oxygen	GO:0055114	oxidation-reduction process	cytochrome P450 4g15	GO:0005506;GO:0016705;GO:0016021;GO:0004497;GO:0020037	iron ion binding;heme binding;oxidoreductase activity, acting on paired donors, with incorporation or reduction of molecular oxygen;monooxygenase activity;integral component of membrane	Cellular Component;Molecular Function
AAEL004055	WD_REPEATS_REGION domain-containing protein [Source:UniProtKB/TrEMBL;Acc:A0A1S4F6T6]				GO:0005515	protein binding			aladin	GO:0005515	protein binding	Molecular Function
AAEL004056	unspecified product						GO:0032006	regulation of TOR signaling	ragulator complex LAMTOR3 homolog	GO:0071230;GO:0016310;GO:0016301;GO:0032008	positive regulation of TOR signaling;kinase activity;cellular response to amino acid stimulus;phosphorylation	Biological Process;Molecular Function
AAEL004057	unspecified product		GO:0005634	nucleus	GO:0003676;GO:0008270	nucleic acid binding;zinc ion binding			zinc finger 2	GO:0005634;GO:0008270	nucleus;zinc ion binding	Cellular Component;Molecular Function
AAEL004059	cystathionine beta-lyase				GO:0003824;GO:0030170	catalytic activity;pyridoxal phosphate binding	GO:0019346	transsulfuration	cystathionine gamma-lyase	GO:0030170;GO:0044540;GO:0019344;GO:0006563;GO:0080146;GO:0019346;GO:0004123;GO:0006544;GO:0006555;GO:0006566	pyridoxal phosphate binding;glycine metabolic process;methionine metabolic process;transsulfuration;cysteine biosynthetic process;L-cystine L-cysteine-lyase (deaminating);L-serine metabolic process;threonine metabolic process;L-cysteine desulfhydrase activity;cystathionine gamma-lyase activity	Biological Process;Molecular Function
AAEL004060	unspecified product		GO:0000275	mitochondrial proton-transporting ATP synthase complex, catalytic sector F(1)	GO:0046933	proton-transporting ATP synthase activity, rotational mechanism	GO:0015986	ATP synthesis coupled proton transport	stunted-like isoform X1	GO:0000275;GO:0008061;GO:0005968;GO:0018344;GO:0005576;GO:0004663;GO:0018346;GO:0015986;GO:0046933	ATP synthesis coupled proton transport;Rab-protein geranylgeranyltransferase complex;proton-transporting ATP synthase activity, rotational mechanism;protein prenylation;protein geranylgeranylation;extracellular region;mitochondrial proton-transporting ATP synthase complex, catalytic core F(1);Rab geranylgeranyltransferase activity;chitin binding	Cellular Component;Biological Process;Molecular Function
AAEL004063	WD-repeat protein				GO:0005515	protein binding			Notchless	GO:0005515;GO:0005730	nucleolus;protein binding	Cellular Component;Molecular Function
AAEL004064	meiotic checkpoint regulator cut4		GO:0005680	anaphase-promoting complex					anaphase-promoting complex subunit 1	GO:0051301;GO:0005680;GO:0007049	anaphase-promoting complex;cell cycle;cell division	Cellular Component;Biological Process
AAEL004065	unspecified product								MICOS complex subunit MIC25
AAEL004067	mitochondrial benzodiazepine receptor, putative		GO:0016021;GO:0016020	integral component of membrane;membrane					translocator	GO:0016021	integral component of membrane	Cellular Component
AAEL004068	unspecified product								retinitis pigmentosa 1-like 1
AAEL004069	mitochondrial 28S ribosomal protein S14 (s14mt)	mRpS14	GO:0005840	ribosome	GO:0003735	structural constituent of ribosome	GO:0006412	translation	28S ribosomal mitochondrial	GO:0003735;GO:0042254;GO:0005840;GO:0006412	translation;ribosome;structural constituent of ribosome;ribosome biogenesis	Cellular Component;Biological Process;Molecular Function
AAEL004070	unspecified product		GO:0016021;GO:0016020	integral component of membrane;membrane					uncharacterized protein LOC5564052	GO:0016020	membrane	Cellular Component
AAEL004071	nitrogen fixation protein nifu				GO:0005506;GO:0051536	iron ion binding;iron-sulfur cluster binding	GO:0016226	iron-sulfur cluster assembly	iron-sulfur cluster assembly scaffold	GO:1990221;GO:0008198;GO:0051536;GO:0016226	ferrous iron binding;iron-sulfur cluster binding;iron-sulfur cluster assembly;L-cysteine desulfurase complex	Cellular Component;Biological Process;Molecular Function
AAEL004074	unspecified product		GO:0016021;GO:0016020	integral component of membrane;membrane					uncharacterized protein LOC5564033	GO:0016021	integral component of membrane	Cellular Component
AAEL004075	RNA binding motif protein				GO:0003723;GO:0003676	RNA binding;nucleic acid binding			probable RNA-binding 19	GO:0003723	RNA binding	Molecular Function
AAEL004076	Ubiquitin-like modifier-activating enzyme 5 (Ubiquitin-activating enzyme 5)				GO:0005524;GO:0046872;GO:0000166;GO:0008641	ATP binding;metal ion binding;nucleotide binding;ubiquitin-like modifier activating enzyme activity			ubiquitin-like modifier-activating enzyme 5	GO:0005524;GO:0046872;GO:0008641	metal ion binding;ubiquitin-like modifier activating enzyme activity;ATP binding	Molecular Function
AAEL004081	dj-1 protein (park7)								dj-1beta	GO:0006979;GO:0007626;GO:0051716;GO:0050804;GO:0031323;GO:0032501	locomotory behavior;regulation of cellular metabolic process;modulation of chemical synaptic transmission;response to oxidative stress;multicellular organismal process;cellular response to stimulus	Biological Process
AAEL004155	unspecified product								ovarian ecdysteroidogenic hormone I
AAEL004163	O-fucosyltransferase, putative				GO:0016740;GO:0016757	transferase activity;transferase activity, transferring glycosyl groups	GO:0005975;GO:0006004	carbohydrate metabolic process;fucose metabolic process	GDP-fucose O-fucosyltransferase 2	GO:0036066;GO:0006004;GO:0046922	fucose metabolic process;protein O-linked fucosylation;peptide-O-fucosyltransferase activity	Biological Process;Molecular Function
AAEL004167	zinc finger protein				GO:0003723;GO:0003676;GO:0045131;GO:0008270	RNA binding;nucleic acid binding;pre-mRNA branch point binding;zinc ion binding	GO:0000398	mRNA splicing, via spliceosome	splicing factor 1	GO:0005634;GO:0008270;GO:0045131;GO:0000398	mRNA splicing, via spliceosome;nucleus;pre-mRNA branch point binding;zinc ion binding	Cellular Component;Biological Process;Molecular Function
AAEL004169	unspecified product								isoform A
AAEL004179	unspecified product		GO:0016021;GO:0016020	integral component of membrane;membrane	GO:0005216;GO:0005515	ion channel activity;protein binding	GO:0034220;GO:0006811;GO:0055085	ion transmembrane transport;ion transport;transmembrane transport	transient receptor potential channel pyrexia isoform X1	GO:0005216;GO:0005515;GO:0034220;GO:0016021;GO:0050896	ion channel activity;response to stimulus;integral component of membrane;protein binding;ion transmembrane transport	Cellular Component;Biological Process;Molecular Function
AAEL004180	unspecified product		GO:0031314;GO:0016020;GO:0005743;GO:0005739	extrinsic component of mitochondrial inner membrane;membrane;mitochondrial inner membrane;mitochondrion	GO:0071949;GO:0050660;GO:0004497;GO:0016491;GO:0016709;GO:0016712	FAD binding;flavin adenine dinucleotide binding;monooxygenase activity;oxidoreductase activity;oxidoreductase activity, acting on paired donors, with incorporation or reduction of molecular oxygen, NAD(P)H as one donor, and incorporation of one atom of oxygen;oxidoreductase activity, acting on paire	GO:0055114;GO:0006744	oxidation-reduction process;ubiquinone biosynthetic process	ubiquinone biosynthesis monooxygenase mitochondrial	GO:0071949;GO:0016712;GO:0006118;GO:0008681;GO:0016709;GO:0031314;GO:0006744	oxidoreductase activity, acting on paired donors, with incorporation or reduction of molecular oxygen, NAD(P)H as one donor, and incorporation of one atom of oxygen;FAD binding;2-octaprenyl-6-methoxyphenol hydroxylase activity;ubiquinone biosynthetic process;extrinsic component of mitochondrial inner membrane;oxidoreductase activity, acting on paired donors, with incorporation or reduction of mol…	Cellular Component;Biological Process;Molecular Function
AAEL004193	rhophilin				GO:0005515	protein binding	GO:0007165	signal transduction	rhophilin-2 isoform X1	GO:0005515;GO:0007165	signal transduction;protein binding	Biological Process;Molecular Function
AAEL004195	membrane associated progesterone receptor		GO:0016021;GO:0016020	integral component of membrane;membrane					membrane-associated progesterone receptor component 1	GO:0016021;GO:0012505	integral component of membrane;endomembrane system	Cellular Component
AAEL004217	unspecified product				GO:0005524;GO:0004672	ATP binding;protein kinase activity	GO:0006468	protein phosphorylation	serine threonine- kinase 32A	GO:0005524;GO:0009069;GO:0004674;GO:0006468	protein serine/threonine kinase activity;serine family amino acid metabolic process;protein phosphorylation;ATP binding	Biological Process;Molecular Function
AAEL004227	myosin VI		GO:0016459	myosin complex	GO:0005524;GO:0003779;GO:0003774;GO:0000166;GO:0005515	ATP binding;actin binding;motor activity;nucleotide binding;protein binding			myosin heavy chain 95F isoform X1	GO:0051015;GO:0016459;GO:0005524;GO:0003774	myosin complex;ATP binding;actin filament binding;motor activity	Cellular Component;Molecular Function
AAEL004228	oligosaccharyl transferase		GO:0016021;GO:0016020	integral component of membrane;membrane	GO:0004576	oligosaccharyl transferase activity	GO:0006486	protein glycosylation	dolichyl-diphosphooligosaccharide-- glycosyltransferase subunit STT3A	GO:0004579;GO:0008250;GO:0046872;GO:0016021;GO:0018279	metal ion binding;protein N-linked glycosylation via asparagine;oligosaccharyltransferase complex;integral component of membrane;dolichyl-diphosphooligosaccharide-protein glycotransferase activity	Cellular Component;Biological Process;Molecular Function
AAEL004229	glutathione transferase	GSTT4			GO:0005515	protein binding			glutathione S-transferase theta-1	GO:0006803;GO:0005515;GO:0006749;GO:0004364	obsolete glutathione conjugation reaction;glutathione metabolic process;protein binding;glutathione transferase activity	Biological Process;Molecular Function
AAEL004231	M12 mutant protein precursor, putative [Source:UniProtKB/TrEMBL;Acc:A0A1S4F764]		GO:0031514	motile cilium	GO:0017137;GO:0008017	Rab GTPase binding;microtubule binding	GO:0048870	cell motility	dynein regulatory complex subunit 4	GO:0048870;GO:0031514;GO:0045298;GO:0005737;GO:0031267;GO:0005874;GO:0008017	cytoplasm;microtubule;cell motility;microtubule binding;motile cilium;small GTPase binding;tubulin complex	Cellular Component;Biological Process;Molecular Function
AAEL004233	unspecified product								lachesin isoform X1
AAEL004234	unspecified product		GO:0016021;GO:0043231;GO:0016020	integral component of membrane;intracellular membrane-bounded organelle;membrane	GO:0051537	2 iron, 2 sulfur cluster binding			CDGSH iron-sulfur domain-containing 2 homolog	GO:0005789;GO:0046872;GO:0010506;GO:0016021;GO:0051537	endoplasmic reticulum membrane;metal ion binding;2 iron, 2 sulfur cluster binding;regulation of autophagy;integral component of membrane	Cellular Component;Biological Process;Molecular Function
AAEL004235	kinesin-like protein Klp10A		GO:0005874	microtubule	GO:0005524;GO:0008017;GO:0003777;GO:0003774;GO:0000166	ATP binding;microtubule binding;microtubule motor activity;motor activity;nucleotide binding	GO:0007018	microtubule-based movement	kinesin Klp10A isoform X2	GO:0005524;GO:0003777;GO:0045298;GO:0007018;GO:1990939;GO:0005874;GO:0008017	microtubule;microtubule motor activity;microtubule-based movement;microtubule binding;tubulin complex;ATP binding;ATP-dependent microtubule motor activity	Cellular Component;Biological Process;Molecular Function
AAEL004236	arf6 guanine nucleotide exchange factor				GO:0005086;GO:0005543;GO:0005515	ARF guanyl-nucleotide exchange factor activity;phospholipid binding;protein binding	GO:0032012	regulation of ARF protein signal transduction	PH and SEC7 domain-containing isoform X1	GO:0005515;GO:0005085;GO:0043087;GO:0032012;GO:0005543;GO:0005886	guanyl-nucleotide exchange factor activity;regulation of GTPase activity;plasma membrane;phospholipid binding;regulation of ARF protein signal transduction;protein binding	Cellular Component;Biological Process;Molecular Function
AAEL004237	vacuolar protein sorting 18 (deep orange protein)						GO:0006886;GO:0016192	intracellular protein transport;vesicle-mediated transport	vacuolar sorting-associated 18 homolog	GO:0016192;GO:0046872;GO:0016020;GO:0006886	membrane;metal ion binding;intracellular protein transport;vesicle-mediated transport	Cellular Component;Biological Process;Molecular Function
AAEL004238	unspecified product		GO:0016021;GO:0016020	integral component of membrane;membrane	GO:0015643	toxic substance binding			transmembrane 181 isoform X1	GO:0015643;GO:0019814;GO:0006955;GO:0016021	toxic substance binding;immune response;immunoglobulin complex;integral component of membrane	Cellular Component;Biological Process;Molecular Function
AAEL004239	unspecified product								isoform A
AAEL004240	gamma glutamyl transpeptidases				GO:0036374	glutathione hydrolase activity	GO:0006751;GO:0006508	glutathione catabolic process;proteolysis	gamma-glutamyltranspeptidase 1	GO:0016020;GO:0036374;GO:0006508;GO:0006751	membrane;glutathione catabolic process;glutathione hydrolase activity;proteolysis	Cellular Component;Biological Process;Molecular Function
AAEL004242	juvenile hormone-inducible protein, putative								isoform A
AAEL004243	S1 RNA binding domain protein, putative				GO:0003676	nucleic acid binding	GO:0006139	nucleobase-containing compound metabolic process	S1 RNA binding domain	GO:0003676;GO:0006139	nucleic acid binding;nucleobase-containing compound metabolic process	Biological Process;Molecular Function
AAEL004244	unspecified product				GO:0005524;GO:0008017;GO:0003777;GO:0003774;GO:0000166	ATP binding;microtubule binding;microtubule motor activity;motor activity;nucleotide binding	GO:0007018	microtubule-based movement	kinesin Nod isoform X1	GO:0005524;GO:0003777;GO:0045298;GO:0007018;GO:1990939;GO:0008017;GO:0005874	microtubule motor activity;microtubule;microtubule-based movement;microtubule binding;tubulin complex;ATP binding;ATP-dependent microtubule motor activity	Cellular Component;Biological Process;Molecular Function
AAEL004245	GPCR Orphan/Putative Class A Family	GPRNNA19_1	GO:0042025;GO:0016021;GO:0016020;GO:0000786	host cell nucleus;integral component of membrane;membrane;nucleosome	GO:0003677;GO:0004930	DNA binding;G protein-coupled receptor activity	GO:0007186;GO:0006334;GO:0007165	G protein-coupled receptor signaling pathway;nucleosome assembly;signal transduction	alpha-2Db adrenergic receptor	GO:0003677;GO:0004930;GO:0007186;GO:0016021;GO:0000786;GO:0006334	G protein-coupled receptor signaling pathway;G protein-coupled receptor activity;nucleosome;nucleosome assembly;integral component of membrane;DNA binding	Cellular Component;Biological Process;Molecular Function
AAEL004275	Osiris, putative [Source:UniProtKB/TrEMBL;Acc:A0A1S4F763]		GO:0016021;GO:0016020	integral component of membrane;membrane					AAEL004275- partial	GO:0016021	integral component of membrane	Cellular Component
AAEL004280	Osiris, putative		GO:0016021;GO:0016020	integral component of membrane;membrane					osiris 9	GO:0016021	integral component of membrane	Cellular Component
AAEL004298	Osiris, putative								osiris 11
AAEL004303	unspecified product		GO:0016021;GO:0016020	integral component of membrane;membrane					AGAP012605- partial	GO:0016021	integral component of membrane	Cellular Component
AAEL004386	chorion peroxidase	pxt	GO:0005576	extracellular region	GO:0020037;GO:0046872;GO:0016491;GO:0004601	heme binding;metal ion binding;oxidoreductase activity;peroxidase activity	GO:0098869;GO:0042744;GO:0048477;GO:0055114;GO:0006979	cellular oxidant detoxification;hydrogen peroxide catabolic process;oogenesis;oxidation-reduction process;response to oxidative stress	chorion peroxidase	GO:0004601;GO:0006979;GO:0007306;GO:0046872;GO:0006804;GO:0098869;GO:0005576;GO:0020037;GO:0042744	hydrogen peroxide catabolic process;peroxidase activity;metal ion binding;heme binding;eggshell chorion assembly;extracellular region;cellular oxidant detoxification;response to oxidative stress;obsolete peroxidase reaction	Cellular Component;Biological Process;Molecular Function
AAEL004388	heme peroxidase	HPX8A			GO:0020037;GO:0004601	heme binding;peroxidase activity	GO:0098869;GO:0048477;GO:0055114;GO:0006979	cellular oxidant detoxification;oogenesis;oxidation-reduction process;response to oxidative stress	chorion peroxidase	GO:0004601;GO:0006979;GO:0007306;GO:0006804;GO:0098869;GO:0005576;GO:0042743;GO:0020037	peroxidase activity;heme binding;eggshell chorion assembly;extracellular region;cellular oxidant detoxification;response to oxidative stress;hydrogen peroxide metabolic process;obsolete peroxidase reaction	Cellular Component;Biological Process;Molecular Function
AAEL004389	mannosidase alpha class 2a				GO:0004559;GO:0030246;GO:0003824;GO:0016787;GO:0016798;GO:0046872	alpha-mannosidase activity;carbohydrate binding;catalytic activity;hydrolase activity;hydrolase activity, acting on glycosyl bonds;metal ion binding	GO:0005975;GO:0006013;GO:0008152	carbohydrate metabolic process;mannose metabolic process;metabolic process	alpha-mannosidase 2	GO:0004559;GO:0046872;GO:0016021;GO:0006013;GO:0030246	mannose metabolic process;carbohydrate binding;metal ion binding;alpha-mannosidase activity;integral component of membrane	Cellular Component;Biological Process;Molecular Function
AAEL004390	heme peroxidase	HPX8B			GO:0020037;GO:0004601	heme binding;peroxidase activity	GO:0098869;GO:0048477;GO:0055114;GO:0006979	cellular oxidant detoxification;oogenesis;oxidation-reduction process;response to oxidative stress	chorion peroxidase	GO:0004601;GO:0006979;GO:0007306;GO:0046872;GO:0006804;GO:0098869;GO:0005576;GO:0020037;GO:0042744	hydrogen peroxide catabolic process;peroxidase activity;metal ion binding;heme binding;eggshell chorion assembly;extracellular region;cellular oxidant detoxification;response to oxidative stress;obsolete peroxidase reaction	Cellular Component;Biological Process;Molecular Function
AAEL004392	IAP-antagonist Michelob_x-like Protein	IMP							uncharacterized protein LOC5564692
AAEL004396	GPCR Octopamine/Tyramine Family	GPROAR4	GO:0016021;GO:0016020	integral component of membrane;membrane	GO:0004930	G protein-coupled receptor activity	GO:0007186;GO:0007165	G protein-coupled receptor signaling pathway;signal transduction	tyramine receptor 2	GO:0005887;GO:0071928;GO:1900738;GO:0007187;GO:0071418;GO:0008226	tyramine receptor activity;tyramine signaling pathway;G protein-coupled receptor signaling pathway, coupled to cyclic nucleotide second messenger;cellular response to amine stimulus;integral component of plasma membrane;positive regulation of phospholipase C-activating G protein-coupled receptor signaling pathway	Cellular Component;Biological Process;Molecular Function
AAEL004397	unspecified product		GO:0016021;GO:0016020	integral component of membrane;membrane	GO:0005216;GO:0005515	ion channel activity;protein binding	GO:0034220;GO:0006811;GO:0055085	ion transmembrane transport;ion transport;transmembrane transport	transient receptor potential cation channel painless	GO:0005216;GO:0005515;GO:0034220;GO:0016021;GO:0050896	ion channel activity;response to stimulus;integral component of membrane;protein binding;ion transmembrane transport	Cellular Component;Biological Process;Molecular Function
AAEL004398	GPCR Octopamine/Tyramine Family	GPROAR2	GO:0016021;GO:0016020	integral component of membrane;membrane	GO:0004930	G protein-coupled receptor activity	GO:0007186;GO:0007165	G protein-coupled receptor signaling pathway;signal transduction	probable G- coupled receptor No18	GO:0004930;GO:0007186;GO:0016021	G protein-coupled receptor signaling pathway;G protein-coupled receptor activity;integral component of membrane	Cellular Component;Biological Process;Molecular Function
AAEL004399	GPCR Glycoprotein Hormone Family	GPRFSH	GO:0016021;GO:0016020	integral component of membrane;membrane	GO:0004930;GO:0005515;GO:0016500	G protein-coupled receptor activity;protein binding;protein-hormone receptor activity	GO:0007186	G protein-coupled receptor signaling pathway	thyrotropin receptor	GO:0004930;GO:0005515;GO:0007187;GO:0016021;GO:0005886;GO:0016500	protein-hormone receptor activity;plasma membrane;G protein-coupled receptor activity;G protein-coupled receptor signaling pathway, coupled to cyclic nucleotide second messenger;integral component of membrane;protein binding	Cellular Component;Biological Process;Molecular Function
AAEL004404	HIG1 domain family member 2A, putative		GO:0016021;GO:0016020	integral component of membrane;membrane					HIG1 domain family member mitochondrial	GO:0016021	integral component of membrane	Cellular Component
AAEL004410	protein phosphatase				GO:0016791;GO:0004721;GO:0004725;GO:0008138	phosphatase activity;phosphoprotein phosphatase activity;protein tyrosine phosphatase activity;protein tyrosine/serine/threonine phosphatase activity	GO:0016311;GO:0006470;GO:0007096	dephosphorylation;protein dephosphorylation;regulation of exit from mitosis	mucin-5AC isoform X1	GO:0051301;GO:0006570;GO:0004725;GO:0007096;GO:0035335;GO:0008138	protein tyrosine/serine/threonine phosphatase activity;protein tyrosine phosphatase activity;regulation of exit from mitosis;peptidyl-tyrosine dephosphorylation;cell division;tyrosine metabolic process	Biological Process;Molecular Function
AAEL004524	Clip-Domain Serine Protease family C.	CLIPC5B			GO:0016787;GO:0008233;GO:0004252;GO:0008236	hydrolase activity;peptidase activity;serine-type endopeptidase activity;serine-type peptidase activity	GO:0006508	proteolysis	serine protease persephone-like	GO:0006508;GO:0004252	proteolysis;serine-type endopeptidase activity	Biological Process;Molecular Function
AAEL004528	unspecified product								uncharacterized protein LOC5564982
AAEL004543	trypsin, putative				GO:0004252	serine-type endopeptidase activity	GO:0006508	proteolysis	trypsin-1	GO:0006508;GO:0004252	proteolysis;serine-type endopeptidase activity	Biological Process;Molecular Function
AAEL004544	proteophosphoglycan, putative		GO:0008021	synaptic vesicle	GO:0005524	ATP binding	GO:0007269	neurotransmitter secretion	synapsin	GO:0005524;GO:0008021;GO:0007269	neurotransmitter secretion;ATP binding;synaptic vesicle	Cellular Component;Biological Process;Molecular Function
AAEL004546	coatomer beta subunit	betaCop	GO:0030126;GO:0030663;GO:0005794;GO:0000139;GO:0005737;GO:0031410;GO:0016020;GO:0030117	COPI vesicle coat;COPI-coated vesicle membrane;Golgi apparatus;Golgi membrane;cytoplasm;cytoplasmic vesicle;membrane;membrane coat	GO:0005198	structural molecule activity	GO:0006886;GO:0015031;GO:0016192	intracellular protein transport;protein transport;vesicle-mediated transport	coatomer subunit beta	GO:0016192;GO:0005198;GO:0000139;GO:0006886;GO:0030126	COPI vesicle coat;Golgi membrane;structural molecule activity;intracellular protein transport;vesicle-mediated transport	Cellular Component;Biological Process;Molecular Function
AAEL004547	unspecified product		GO:0005576	extracellular region	GO:0005179	hormone activity	GO:0007165	signal transduction	bombyxin B-1 homolog	GO:0007165;GO:0016021;GO:0005576;GO:0005179	signal transduction;extracellular region;hormone activity;integral component of membrane	Cellular Component;Biological Process;Molecular Function
AAEL004551	unspecified product								biorientation of chromosomes in cell division 1-like 1	GO:0051301;GO:0005815;GO:0005737;GO:0005694;GO:0007049	cytoplasm;microtubule organizing center;cell cycle;chromosome;cell division	Cellular Component;Biological Process
AAEL004552	unspecified product		GO:0070176	DRM complex			GO:0006351	transcription, DNA-templated	lin-52 homolog	GO:0006351;GO:0070176	transcription, DNA-templated;DRM complex	Cellular Component;Biological Process
AAEL004553	unspecified product		GO:0005737	cytoplasm	GO:0120013	lipid transfer activity	GO:0120009	intermembrane lipid transfer	glycolipid transfer	GO:0120013;GO:0005737;GO:0016021;GO:0120009	cytoplasm;intermembrane lipid transfer activity;intermembrane lipid transfer;integral component of membrane	Cellular Component;Biological Process;Molecular Function
AAEL004554	unspecified product								OPA3 CG13603 isoform X2	GO:0016021	integral component of membrane	Cellular Component
AAEL004555	unspecified product		GO:0016021;GO:0016020	integral component of membrane;membrane					uncharacterized protein LOC5565038
AAEL004557	sulfotransferase (sult)				GO:0008146	sulfotransferase activity			luciferin sulfotransferase	GO:0008146	sulfotransferase activity	Molecular Function
AAEL004558	tRNA (guanine-N(7)-)-methyltransferase subunit wuho	wuho	GO:0005634	nucleus	GO:0005515	protein binding	GO:0036265;GO:0030488;GO:0008033	RNA (guanine-N7)-methylation;tRNA methylation;tRNA processing	tRNA (guanine-N(7)-)-methyltransferase non-catalytic subunit wuho	GO:0036265;GO:0005634;GO:0005515;GO:0030488;GO:0032502	RNA (guanine-N7)-methylation;developmental process;nucleus;tRNA methylation;protein binding	Cellular Component;Biological Process;Molecular Function
AAEL004559	synaptosomal associated protein								synaptosomal-associated 25 isoform X1	GO:0045202;GO:0043005	neuron projection;synapse	Cellular Component
AAEL004561	unspecified product								RCC1 domain-containing 1
AAEL004562	DNA polymerase eta				GO:0003684	damaged DNA binding	GO:0006281	DNA repair	DNA polymerase eta	GO:0005634;GO:0006281;GO:0003684	nucleus;damaged DNA binding;DNA repair	Cellular Component;Biological Process;Molecular Function
AAEL004563	26S protease regulatory subunit S10b		GO:0005737;GO:0000502;GO:0008540	cytoplasm;proteasome complex;proteasome regulatory particle, base subcomplex	GO:0005524;GO:0016887;GO:0016787;GO:0000166	ATP binding;ATPase activity;hydrolase activity;nucleotide binding	GO:0030163;GO:0030433	protein catabolic process;ubiquitin-dependent ERAD pathway	26S proteasome regulatory subunit 10B	GO:0016887;GO:0005524;GO:0008540;GO:0005737;GO:0008233;GO:0030433;GO:0036402	cytoplasm;ATPase activity;proteasome-activating ATPase activity;ubiquitin-dependent ERAD pathway;peptidase activity;proteasome regulatory particle, base subcomplex;ATP binding	Cellular Component;Biological Process;Molecular Function
AAEL004564	unspecified product								AAEL004564- partial
AAEL004566	myo inositol monophosphatase		GO:0016021;GO:0016020	integral component of membrane;membrane			GO:0046855;GO:0046854	inositol phosphate dephosphorylation;phosphatidylinositol phosphorylation	inositol monophosphatase 3	GO:0016021;GO:0046854;GO:0046855	inositol phosphate dephosphorylation;phosphatidylinositol phosphorylation;integral component of membrane	Cellular Component;Biological Process
AAEL004567	fermitin, putative						GO:0007229	integrin-mediated signaling pathway	unc-112-related -like	GO:0007229;GO:0007155	integrin-mediated signaling pathway;cell adhesion	Biological Process
AAEL004568	ADP-ribosylation factor, arf				GO:0005525;GO:0000166	GTP binding;nucleotide binding			ADP-ribosylation factor 3	GO:0005525;GO:0003924;GO:0031116	GTP binding;positive regulation of microtubule polymerization;GTPase activity	Biological Process;Molecular Function
AAEL004569	unspecified product		GO:0016021;GO:0016020	integral component of membrane;membrane					major facilitator superfamily domain-containing 10-like	GO:0016021	integral component of membrane	Cellular Component
AAEL004570	unspecified product		GO:0005634	nucleus	GO:0008270	zinc ion binding			suppressor SRP40-like	GO:0005634;GO:0008270	nucleus;zinc ion binding	Cellular Component;Molecular Function
AAEL004571	o-sialoglycoprotein endopeptidase		GO:0005739	mitochondrion	GO:0061711;GO:0046872;GO:0004222;GO:0016740;GO:0016746;GO:0016747	N(6)-L-threonylcarbamoyladenine synthase activity;metal ion binding;metalloendopeptidase activity;transferase activity;transferase activity, transferring acyl groups;transferase activity, transferring acyl groups other than amino-acyl groups	GO:0006508;GO:0008033;GO:0002949	proteolysis;tRNA processing;tRNA threonylcarbamoyladenosine modification	probable tRNA N6-adenosine mitochondrial	GO:0046872;GO:0005739;GO:0002949;GO:0061711	metal ion binding;N(6)-L-threonylcarbamoyladenine synthase activity;tRNA threonylcarbamoyladenosine modification;mitochondrion	Cellular Component;Biological Process;Molecular Function
AAEL004572	unspecified product				GO:0003677	DNA binding			mushroom body large-type Kenyon cell-specific 1 isoform X1	GO:0005634;GO:0003677	nucleus;DNA binding	Cellular Component;Molecular Function
AAEL004573	delta(9)-desaturase 2, putative		GO:0016021;GO:0016020	integral component of membrane;membrane	GO:0016491;GO:0016717	oxidoreductase activity;oxidoreductase activity, acting on paired donors, with oxidation of a pair of donors resulting in the reduction of molecular oxygen to two molecules of water	GO:0006633;GO:0006629;GO:0055114	fatty acid biosynthetic process;lipid metabolic process;oxidation-reduction process	stearoyl- desaturase 5-like	GO:0016717;GO:0016021;GO:0006633	oxidoreductase activity, acting on paired donors, with oxidation of a pair of donors resulting in the reduction of molecular oxygen to two molecules of water;fatty acid biosynthetic process;integral component of membrane	Cellular Component;Biological Process;Molecular Function
AAEL004574	SAGA-associated factor 11 homolog	Sgf11	GO:0071819;GO:0000124;GO:0005634	DUBm complex;SAGA complex;nucleus	GO:0046872;GO:0003713;GO:0008270	metal ion binding;transcription coactivator activity;zinc ion binding	GO:0006325;GO:0016578;GO:0045893	chromatin organization;histone deubiquitination;positive regulation of transcription, DNA-templated	SAGA-associated factor 11 homolog	GO:0005667;GO:0008270;GO:0003713;GO:0045893;GO:0071819;GO:0045941;GO:0000124;GO:0016578	DUBm complex;histone deubiquitination;transcription factor complex;transcription coactivator activity;SAGA complex;positive regulation of transcription, DNA-templated;zinc ion binding	Cellular Component;Biological Process;Molecular Function
AAEL004575	beta-galactosidase				GO:0004565;GO:0016787;GO:0016798;GO:0004553	beta-galactosidase activity;hydrolase activity;hydrolase activity, acting on glycosyl bonds;hydrolase activity, hydrolyzing O-glycosyl compounds	GO:0005975;GO:0008152	carbohydrate metabolic process;metabolic process	beta-galactosidase-1	GO:0046486;GO:0009341;GO:0006012;GO:0004565;GO:0006027;GO:0006687	beta-galactosidase activity;glycosaminoglycan catabolic process;glycosphingolipid metabolic process;glycerolipid metabolic process;galactose metabolic process;beta-galactosidase complex	Cellular Component;Biological Process;Molecular Function
AAEL004576	unspecified product								zinc metallo ase YIL108W
AAEL004577	pmp22 peroxisomal membrane protein, putative		GO:0016021;GO:0016020	integral component of membrane;membrane					mpv17 2	GO:0016021	integral component of membrane	Cellular Component
AAEL004579	short-chain dehydrogenase								retinol dehydrogenase 12-like	GO:0016491;GO:0016021	oxidoreductase activity;integral component of membrane	Cellular Component;Molecular Function
AAEL004580	beta-galactosidase		GO:0016021;GO:0016020	integral component of membrane;membrane	GO:0004565;GO:0016787;GO:0016798;GO:0004553	beta-galactosidase activity;hydrolase activity;hydrolase activity, acting on glycosyl bonds;hydrolase activity, hydrolyzing O-glycosyl compounds	GO:0005975;GO:0008152	carbohydrate metabolic process;metabolic process	beta-galactosidase-like isoform X1	GO:0046486;GO:0009341;GO:0016021;GO:0006012;GO:0004565;GO:0006027;GO:0006687	beta-galactosidase activity;glycosaminoglycan catabolic process;glycosphingolipid metabolic process;glycerolipid metabolic process;integral component of membrane;galactose metabolic process;beta-galactosidase complex	Cellular Component;Biological Process;Molecular Function
AAEL004581	unspecified product								prion-like-(Q N-rich) domain-bearing 25 isoform X1	GO:0005634;GO:0003677;GO:0016021;GO:0000981;GO:0006357	nucleus;integral component of membrane;regulation of transcription by RNA polymerase II;DNA-binding transcription factor activity, RNA polymerase II-specific;DNA binding	Cellular Component;Biological Process;Molecular Function
AAEL004582	beta-galactosidase				GO:0004565;GO:0016787;GO:0016798;GO:0004553	beta-galactosidase activity;hydrolase activity;hydrolase activity, acting on glycosyl bonds;hydrolase activity, hydrolyzing O-glycosyl compounds	GO:0005975;GO:0008152	carbohydrate metabolic process;metabolic process	beta-galactosidase-like isoform X2	GO:0046486;GO:0009341;GO:0006012;GO:0004565;GO:0006027;GO:0006687	beta-galactosidase activity;glycosaminoglycan catabolic process;glycosphingolipid metabolic process;glycerolipid metabolic process;galactose metabolic process;beta-galactosidase complex	Cellular Component;Biological Process;Molecular Function
AAEL004602	neurogenic differentiation factor, putative				GO:0046983	protein dimerization activity			neurogenic differentiation factor	GO:0046983	protein dimerization activity	Molecular Function
AAEL004603	signal peptidase 12kDa subunit, putative		GO:0016021;GO:0016020;GO:0005787	integral component of membrane;membrane;signal peptidase complex	GO:0008233	peptidase activity	GO:0006465	signal peptide processing	signal peptidase complex subunit 1	GO:0016021;GO:0006465;GO:0005787	signal peptide processing;signal peptidase complex;integral component of membrane	Cellular Component;Biological Process
AAEL004605	salivary gland-expressed bHLH, putative				GO:0046983	protein dimerization activity			isoform A	GO:0046983	protein dimerization activity	Molecular Function
AAEL004607	Adenylyltransferase and sulfurtransferase MOCS3 (Molybdenum cofactor synthesis protein 3) [Includes Adenylyltransferase MOCS3(EC 2.7.7.-)(Sulfur carrier protein MOCS2A adenylyltransferase)(EC 2.7.7.n4);Sulfurtransferase MOCS3(EC 2.8.1.-)(Sulfur carrier protein MOCS2A sulfurtransferase)(EC 2.8.1.n1)]		GO:0005737;GO:0005829	cytoplasm;cytosol	GO:0005524;GO:0003824;GO:0046872;GO:0061605;GO:0061604;GO:0000166;GO:0016779;GO:0016783;GO:0004792;GO:0016740;GO:0008641	ATP binding;catalytic activity;metal ion binding;molybdopterin-synthase adenylyltransferase activity;molybdopterin-synthase sulfurtransferase activity;nucleotide binding;nucleotidyltransferase activity;sulfurtransferase activity;thiosulfate sulfurtransferase activity;transferase activity;ubiquitin-l	GO:0006777;GO:0018192;GO:0008152;GO:0008033;GO:0034227;GO:0002143;GO:0002098	Mo-molybdopterin cofactor biosynthetic process;enzyme active site formation via cysteine modification to L-cysteine persulfide;metabolic process;tRNA processing;tRNA thio-modification;tRNA wobble position uridine thiolation;tRNA wobble uridine modification	adenylyltransferase and sulfurtransferase MOCS3	GO:0005524;GO:0046872;GO:0005829;GO:0061604;GO:0008641;GO:0061605;GO:0004792;GO:0002143;GO:0006777	molybdopterin-synthase sulfurtransferase activity;metal ion binding;cytosol;Mo-molybdopterin cofactor biosynthetic process;ubiquitin-like modifier activating enzyme activity;thiosulfate sulfurtransferase activity;ATP binding;molybdopterin-synthase adenylyltransferase activity;tRNA wobble position uridine thiolation	Cellular Component;Biological Process;Molecular Function
AAEL004608	unspecified product								modifier of mdg4-like isoform X1
AAEL004613	phenylalanyl-tRNA synthetase beta chain		GO:0005737	cytoplasm	GO:0005524;GO:0003723;GO:0000287;GO:0000166;GO:0004826	ATP binding;RNA binding;magnesium ion binding;nucleotide binding;phenylalanine-tRNA ligase activity	GO:0006432	phenylalanyl-tRNA aminoacylation	phenylalanine--tRNA ligase beta subunit	GO:0000287;GO:0005524;GO:0003723;GO:0009094;GO:0000162;GO:0006571;GO:0004826;GO:0006432;GO:0009328	magnesium ion binding;L-phenylalanine biosynthetic process;phenylalanyl-tRNA aminoacylation;tyrosine biosynthetic process;phenylalanine-tRNA ligase activity;ATP binding;RNA binding;tryptophan biosynthetic process;phenylalanine-tRNA ligase complex	Cellular Component;Biological Process;Molecular Function
AAEL004616	actin		GO:0005737;GO:0005856	cytoplasm;cytoskeleton	GO:0005524;GO:0000166	ATP binding;nucleotide binding			clone 205
AAEL004620	sorting nexin				GO:0035091	phosphatidylinositol binding			sorting nexin-12	GO:0031901;GO:0035220;GO:0030904;GO:0033157;GO:0034499;GO:0032266;GO:0050821;GO:0061357;GO:0032456	endocytic recycling;regulation of intracellular protein transport;positive regulation of Wnt protein secretion;wing disc development;retromer complex;phosphatidylinositol-3-phosphate binding;late endosome to Golgi transport;protein stabilization;early endosome membrane	Cellular Component;Biological Process;Molecular Function
AAEL004623	band 4.1-like protein 5, putative		GO:0005856	cytoskeleton					band 4B isoform X1	GO:0005856;GO:0030054	cytoskeleton;cell junction	Cellular Component
AAEL004624	unspecified product								inner centromere B
AAEL004625	DTW domain-containing protein [Source:UniProtKB/TrEMBL;Acc:A0A1S4F862]								tRNA-uridine aminocarboxypropyltransferase 1	GO:0008033;GO:0016432	tRNA processing;tRNA-uridine aminocarboxypropyltransferase activity	Biological Process;Molecular Function
AAEL004630	WD_REPEATS_REGION domain-containing protein [Source:UniProtKB/TrEMBL;Acc:A0A1S4F867]				GO:0005515	protein binding			WD repeat-containing 37	GO:0005515	protein binding	Molecular Function
AAEL004631	actin		GO:0005737;GO:0005856	cytoplasm;cytoskeleton	GO:0005524;GO:0000166	ATP binding;nucleotide binding			muscle	GO:0005524;GO:0005856;GO:0035267;GO:0050807;GO:0005737;GO:0000281;GO:0043486;GO:0016573	cytoplasm;mitotic cytokinesis;histone exchange;cytoskeleton;regulation of synapse organization;ATP binding;histone acetylation;NuA4 histone acetyltransferase complex	Cellular Component;Biological Process;Molecular Function
AAEL004633	nicastrin, putative		GO:0016021;GO:0016020	integral component of membrane;membrane			GO:0016485	protein processing	nicastrin	GO:0015031;GO:0016021;GO:0006893;GO:0016485;GO:0006887;GO:0000145	protein transport;exocyst;protein processing;exocytosis;integral component of membrane;Golgi to plasma membrane transport	Cellular Component;Biological Process
AAEL004634	condensin		GO:0005634	nucleus			GO:0007049;GO:0051301;GO:0030261;GO:0000278;GO:0007076	cell cycle;cell division;chromosome condensation;mitotic cell cycle;mitotic chromosome condensation	condensin complex subunit 1 isoform X1	GO:0051301;GO:0005634;GO:0007076;GO:0005694	mitotic chromosome condensation;chromosome;cell division;nucleus	Cellular Component;Biological Process
AAEL004643	mitochondrial ribosomal protein L1	mRpL1							50S ribosomal L1	GO:0005840	ribosome	Cellular Component
AAEL004645	unspecified product								modifier of mdg4-like isoform X9
AAEL004646	actin								muscle-type A2
AAEL004648	unspecified product				GO:0046983	protein dimerization activity			atonal	GO:0046983	protein dimerization activity	Molecular Function
AAEL004685	succinate semialdehyde dehydrogenase				GO:0016491;GO:0016620	oxidoreductase activity;oxidoreductase activity, acting on the aldehyde or oxo group of donors, NAD or NADP as acceptor	GO:0055114	oxidation-reduction process	succinate-semialdehyde dehydrogenase [NADP(+)]	GO:0004777;GO:0005739;GO:0009450	succinate-semialdehyde dehydrogenase (NAD+) activity;gamma-aminobutyric acid catabolic process;mitochondrion	Cellular Component;Biological Process;Molecular Function
AAEL004686	RuvB-like helicase 1 (EC 3.6.4.12) (Pontin)	pont	GO:0031011;GO:0035267;GO:0097255;GO:0005634	Ino80 complex;NuA4 histone acetyltransferase complex;R2TP complex;nucleus	GO:0043139;GO:0005524;GO:0003678;GO:0004386;GO:0016787;GO:0000166	5'-3' DNA helicase activity;ATP binding;DNA helicase activity;helicase activity;hydrolase activity;nucleotide binding	GO:0032508;GO:0006310;GO:0006281;GO:0007049;GO:0051301;GO:0006974;GO:0006325;GO:1903508	DNA duplex unwinding;DNA recombination;DNA repair;cell cycle;cell division;cellular response to DNA damage stimulus;chromatin organization;positive regulation of nucleic acid-templated transcription	ruvB-like helicase 1	GO:0006281;GO:0035267;GO:0006310;GO:0090263;GO:0045941;GO:0006325;GO:0007049;GO:0042127;GO:0043139;GO:0051301;GO:0005657;GO:0005524;GO:0005667;GO:0097255;GO:0003713;GO:0032508;GO:0031011;GO:0016787	chromatin organization;5'-3' DNA helicase activity;cell cycle;DNA duplex unwinding;cell division;positive regulation of canonical Wnt signaling pathway;transcription factor complex;transcription coactivator activity;DNA recombination;DNA repair;R2TP complex;hydrolase activity;regulation of cell proliferation;replication fork;ATP binding;positive regulation of transcription, DNA-templated;Ino80 co…	Cellular Component;Molecular Function;Biological Process
AAEL004688	unspecified product				GO:0019187	beta-1,4-mannosyltransferase activity			beta-1,4-mannosyltransferase egh	GO:0097502;GO:0019187;GO:0000136	mannosylation;beta-1,4-mannosyltransferase activity;alpha-1,6-mannosyltransferase complex	Cellular Component;Biological Process;Molecular Function
AAEL004689	RING-type domain-containing protein [Source:UniProtKB/TrEMBL;Acc:A0A1S4F8M2]								cell growth regulator with RING finger domain 1-like isoform X1	GO:0046872;GO:0016021	metal ion binding;integral component of membrane	Cellular Component;Molecular Function
AAEL004690	unspecified product								unc-13 homolog 4B-like isoform X1
AAEL004691	ring finger				GO:0016874;GO:0008270	ligase activity;zinc ion binding			RING-box 1A	GO:0008270;GO:0016874	ligase activity;zinc ion binding	Molecular Function
AAEL004692	otopetrin		GO:0016021;GO:0016020	integral component of membrane;membrane					proton channel c-like isoform X2	GO:0006811;GO:0016021;GO:0005886	plasma membrane;ion transport;integral component of membrane	Cellular Component;Biological Process
AAEL004694	munc13-4								unc-13 homolog 4B isoform X3
AAEL004696	unspecified product		GO:0005634	nucleus	GO:0003677;GO:0003700;GO:0046872;GO:0005515;GO:0043565	DNA binding;DNA-binding transcription factor activity;metal ion binding;protein binding;sequence-specific DNA binding	GO:0006355	regulation of transcription, DNA-templated	doublesex- and mab-3-related transcription factor A2	GO:0005634;GO:0005667;GO:0003700;GO:0005515;GO:0046872;GO:0006355;GO:0043565;GO:0045449	DNA-binding transcription factor activity;metal ion binding;sequence-specific DNA binding;transcription factor complex;nucleus;protein binding;regulation of transcription, DNA-templated	Cellular Component;Biological Process;Molecular Function
AAEL004697	synoviolin		GO:0000836;GO:0016021;GO:0016020	Hrd1p ubiquitin ligase complex;integral component of membrane;membrane	GO:0061630	ubiquitin protein ligase activity	GO:0016567;GO:0030433	protein ubiquitination;ubiquitin-dependent ERAD pathway	E3 ubiquitin- ligase HRD1	GO:0061630;GO:0046872;GO:0000836;GO:0016021;GO:0030433;GO:0016567	Hrd1p ubiquitin ligase complex;metal ion binding;protein ubiquitination;ubiquitin-dependent ERAD pathway;ubiquitin protein ligase activity;integral component of membrane	Cellular Component;Biological Process;Molecular Function
AAEL004698	DNA primase large subunit				GO:0051539;GO:0003677;GO:0003896;GO:0003899;GO:0051536;GO:0046872;GO:0016779;GO:0016740	4 iron, 4 sulfur cluster binding;DNA binding;DNA primase activity;DNA-directed 5'-3' RNA polymerase activity;iron-sulfur cluster binding;metal ion binding;nucleotidyltransferase activity;transferase activity	GO:0006260;GO:0006269	DNA replication;DNA replication, synthesis of RNA primer	DNA primase large subunit	GO:0003677;GO:0046872;GO:0051539;GO:0006269	4 iron, 4 sulfur cluster binding;metal ion binding;DNA replication, synthesis of RNA primer;DNA binding	Biological Process;Molecular Function
AAEL004699	unspecified product				GO:0003723;GO:0003676	RNA binding;nucleic acid binding			polyadenylate-binding cytoplasmic and nuclear-like	GO:0003723	RNA binding	Molecular Function
AAEL004700	cdkl1/4				GO:0005524;GO:0000166;GO:0004672;GO:0004674	ATP binding;nucleotide binding;protein kinase activity;protein serine/threonine kinase activity	GO:0006468	protein phosphorylation	cyclin-dependent kinase-like 4 isoform X2	GO:0005524;GO:0009069;GO:0004674;GO:0006468	protein serine/threonine kinase activity;serine family amino acid metabolic process;protein phosphorylation;ATP binding	Biological Process;Molecular Function
AAEL004701	Argininosuccinate synthase (EC 6.3.4.5)(Citrulline--aspartate ligase)				GO:0005524;GO:0004055;GO:0016874;GO:0000166	ATP binding;argininosuccinate synthase activity;ligase activity;nucleotide binding	GO:0006526;GO:0008652;GO:0000050	arginine biosynthetic process;cellular amino acid biosynthetic process;urea cycle	argininosuccinate synthase	GO:0005524;GO:0006526;GO:0006560;GO:0000050;GO:0006531;GO:0004055;GO:0006522	alanine metabolic process;proline metabolic process;aspartate metabolic process;argininosuccinate synthase activity;urea cycle;arginine biosynthetic process;ATP binding	Biological Process;Molecular Function
AAEL004702	unspecified product		GO:0036396	RNA N6-methyladenosine methyltransferase complex			GO:0080009	mRNA methylation	fl(2)d-associated complex component-like isoform X1	GO:0036396;GO:0080009	RNA N6-methyladenosine methyltransferase complex;mRNA methylation	Cellular Component;Biological Process
AAEL004703	unspecified product								uncharacterized protein LOC5565259
AAEL004705	unspecified product								uncharacterized protein LOC5565273
AAEL004707	unspecified product		GO:0005634	nucleus	GO:0003677;GO:0043565	DNA binding;sequence-specific DNA binding	GO:0006355	regulation of transcription, DNA-templated	hematopoietically-expressed homeobox hhex	GO:0005634;GO:0003677;GO:0000981;GO:0006357	nucleus;regulation of transcription by RNA polymerase II;DNA-binding transcription factor activity, RNA polymerase II-specific;DNA binding	Cellular Component;Biological Process;Molecular Function
AAEL004809	unspecified product								kDa salivary
AAEL004824	unspecified product		GO:0016021;GO:0016020	integral component of membrane;membrane	GO:0016747	transferase activity, transferring acyl groups other than amino-acyl groups			AAEL004824- partial	GO:0016747;GO:0016021	transferase activity, transferring acyl groups other than amino-acyl groups;integral component of membrane	Cellular Component;Molecular Function
AAEL004863	unspecified product								yellow-like
AAEL004865	cyclin g						GO:0051726	regulation of cell cycle	cyclin G	GO:0005965;GO:0046872;GO:0018343;GO:0004660;GO:0051726;GO:0018346	protein prenylation;metal ion binding;protein farnesyltransferase activity;regulation of cell cycle;protein farnesylation;protein farnesyltransferase complex	Cellular Component;Biological Process;Molecular Function
AAEL004866	protein farnesyltransferase beta subunit		GO:0005965	protein farnesyltransferase complex	GO:0003824;GO:0046872;GO:0004659;GO:0004660;GO:0016740;GO:0008270	catalytic activity;metal ion binding;prenyltransferase activity;protein farnesyltransferase activity;transferase activity;zinc ion binding	GO:0018343	protein farnesylation	farnesyltransferase subunit beta	GO:0005965;GO:0008270;GO:0018343;GO:0004660;GO:0018346	protein prenylation;protein farnesyltransferase activity;protein farnesylation;protein farnesyltransferase complex;zinc ion binding	Cellular Component;Biological Process;Molecular Function
AAEL004867	NBP2b protein, putative								ADP-ribosylation factor 6-interacting 4	GO:0016607;GO:0005730	nuclear speck;nucleolus	Cellular Component
AAEL004868	hemomucin				GO:0016844	strictosidine synthase activity	GO:0009058	biosynthetic process	adipocyte plasma membrane-associated -like	GO:0016844;GO:0042432;GO:0016114	terpenoid biosynthetic process;indole biosynthetic process;strictosidine synthase activity	Biological Process;Molecular Function
AAEL004869	unspecified product				GO:0003676	nucleic acid binding			zinc finger 90
AAEL004870	cytochrome P450	CYP18A1	GO:0016021;GO:0016020	integral component of membrane;membrane	GO:0020037;GO:0005506;GO:0046872;GO:0004497;GO:0016491;GO:0016705	heme binding;iron ion binding;metal ion binding;monooxygenase activity;oxidoreductase activity;oxidoreductase activity, acting on paired donors, with incorporation or reduction of molecular oxygen	GO:0055114	oxidation-reduction process	cytochrome P450 18a1	GO:0005506;GO:0016705;GO:0016021;GO:0004497;GO:0020037	iron ion binding;heme binding;oxidoreductase activity, acting on paired donors, with incorporation or reduction of molecular oxygen;monooxygenase activity;integral component of membrane	Cellular Component;Molecular Function
AAEL004872	unspecified product								parkin coregulated gene homolog
AAEL004873	unspecified product								GILT 1	GO:0016021;GO:0016671	oxidoreductase activity, acting on a sulfur group of donors, disulfide as acceptor;integral component of membrane	Cellular Component;Molecular Function
AAEL004874	limd1				GO:0046872	metal ion binding			LIM domain-containing jub isoform X1
AAEL004875	F-box only protein [Source:UniProtKB/TrEMBL;Acc:A0A1S4F8W1]		GO:0000151	ubiquitin ligase complex	GO:0005515;GO:0008270	protein binding;zinc ion binding	GO:0016567	protein ubiquitination	F-box only 11	GO:0008270;GO:0005515;GO:0000151;GO:0016567	protein ubiquitination;ubiquitin ligase complex;protein binding;zinc ion binding	Cellular Component;Biological Process;Molecular Function
AAEL004876	guanylate cyclase		GO:0016021;GO:0016020	integral component of membrane;membrane	GO:0004383;GO:0016829;GO:0000166;GO:0016849	guanylate cyclase activity;lyase activity;nucleotide binding;phosphorus-oxygen lyase activity	GO:0006182;GO:0009190;GO:0035556	cGMP biosynthetic process;cyclic nucleotide biosynthetic process;intracellular signal transduction	adenylate germination specific isoform X1	GO:0000166;GO:0006182;GO:0016021;GO:0046039;GO:0004383;GO:0006144;GO:0035556	guanylate cyclase activity;intracellular signal transduction;integral component of membrane;GTP metabolic process;purine nucleobase metabolic process;nucleotide binding;cGMP biosynthetic process	Cellular Component;Biological Process;Molecular Function
AAEL004877	unspecified product		GO:0016021;GO:0016020	integral component of membrane;membrane					nucleoporin Ndc1	GO:0031965;GO:0015031;GO:0016021;GO:0051028;GO:0005643	protein transport;mRNA transport;integral component of membrane;nuclear membrane;nuclear pore	Cellular Component;Biological Process
AAEL004879	Dolichol-phosphate mannosyltransferase subunit 3 [Source:UniProtKB/TrEMBL;Acc:A0A1S4F963]		GO:0005783;GO:0005789;GO:0016021;GO:0016020	endoplasmic reticulum;endoplasmic reticulum membrane;integral component of membrane;membrane			GO:0006486	protein glycosylation	dolichol-phosphate mannosyltransferase subunit 3	GO:0005789;GO:0016757;GO:0016021;GO:0006486	endoplasmic reticulum membrane;protein glycosylation;transferase activity, transferring glycosyl groups;integral component of membrane	Cellular Component;Biological Process;Molecular Function
AAEL004881	adam		GO:0016021;GO:0016020	integral component of membrane;membrane	GO:0004222;GO:0008237	metalloendopeptidase activity;metallopeptidase activity	GO:0006508	proteolysis	isoform A	GO:0006508;GO:0016021;GO:0004222	metalloendopeptidase activity;integral component of membrane;proteolysis	Cellular Component;Biological Process;Molecular Function
AAEL004883	guanylate cyclase				GO:0004383;GO:0016849	guanylate cyclase activity;phosphorus-oxygen lyase activity	GO:0006182;GO:0009190;GO:0035556	cGMP biosynthetic process;cyclic nucleotide biosynthetic process;intracellular signal transduction	guanylate cyclase	GO:0000166;GO:0006182;GO:0016021;GO:0046039;GO:0004383;GO:0006144;GO:0035556	guanylate cyclase activity;intracellular signal transduction;integral component of membrane;GTP metabolic process;purine nucleobase metabolic process;nucleotide binding;cGMP biosynthetic process	Cellular Component;Biological Process;Molecular Function
AAEL004884	hemomucin				GO:0016844	strictosidine synthase activity	GO:0009058	biosynthetic process	adipocyte plasma membrane-associated -like	GO:0016844;GO:0042432;GO:0016114	terpenoid biosynthetic process;indole biosynthetic process;strictosidine synthase activity	Biological Process;Molecular Function
AAEL004885	oviductin		GO:0016021;GO:0016020	integral component of membrane;membrane	GO:0016787;GO:0008233;GO:0004252;GO:0008236	hydrolase activity;peptidase activity;serine-type endopeptidase activity;serine-type peptidase activity	GO:0006508	proteolysis	trypsin- partial	GO:0006508;GO:0004252	proteolysis;serine-type endopeptidase activity	Biological Process;Molecular Function
AAEL004889	unspecified product				GO:0003676	nucleic acid binding			zinc finger 2 homolog
AAEL004891	unspecified product		GO:0005634	nucleus	GO:0003676;GO:0008270	nucleic acid binding;zinc ion binding			zinc finger and SCAN domain-containing 12-like	GO:0005634;GO:0008270	nucleus;zinc ion binding	Cellular Component;Molecular Function
AAEL004892	unspecified product		GO:0005634	nucleus	GO:0003676;GO:0008270	nucleic acid binding;zinc ion binding			zinc finger Xfin-like	GO:0005634;GO:0008270	nucleus;zinc ion binding	Cellular Component;Molecular Function
AAEL005047	unspecified product								TELO2-interacting 1 homolog
AAEL005048	unspecified product								serine palmitoyltransferase small subunit A-like	GO:0005789;GO:0016021;GO:0006665	endoplasmic reticulum membrane;sphingolipid metabolic process;integral component of membrane	Cellular Component;Biological Process
AAEL005049	heterogeneous nuclear ribonucleoprotein				GO:0003723;GO:0003729;GO:0003676	RNA binding;mRNA binding;nucleic acid binding			RNA-binding squid isoform X3	GO:0003729	mRNA binding	Molecular Function
AAEL005052	Tubulin beta chain [Source:UniProtKB/TrEMBL;Acc:Q17B46]		GO:0005737;GO:0005856;GO:0005874	cytoplasm;cytoskeleton;microtubule	GO:0005525;GO:0003924;GO:0000166;GO:0005200	GTP binding;GTPase activity;nucleotide binding;structural constituent of cytoskeleton	GO:0007010;GO:0007017	cytoskeleton organization;microtubule-based process	tubulin beta chain-like isoform X1	GO:0005525;GO:0007010;GO:0003924;GO:0005200;GO:0005874;GO:0007017	microtubule;microtubule-based process;GTP binding;cytoskeleton organization;structural constituent of cytoskeleton;GTPase activity	Cellular Component;Biological Process;Molecular Function
AAEL005053	unspecified product		GO:0005634	nucleus	GO:0003676;GO:0008270	nucleic acid binding;zinc ion binding			zinc finger 708	GO:0005634;GO:0008270	nucleus;zinc ion binding	Cellular Component;Molecular Function
AAEL005054	pap-inositol-1,4-phosphatase						GO:0046855;GO:0046854	inositol phosphate dephosphorylation;phosphatidylinositol phosphorylation	3 (2 ),5 -bisphosphate nucleotidase 1	GO:0046872;GO:0046854;GO:0046855	metal ion binding;inositol phosphate dephosphorylation;phosphatidylinositol phosphorylation	Biological Process;Molecular Function
AAEL005058	unspecified product				GO:0046872	metal ion binding			cereblon homolog	GO:0046872	metal ion binding	Molecular Function
AAEL005060	Clip-Domain Serine Protease family B.	CLIPB44			GO:0004252	serine-type endopeptidase activity	GO:0006508	proteolysis	serine protease easter	GO:0006508;GO:0004252;GO:0005576	extracellular region;proteolysis;serine-type endopeptidase activity	Cellular Component;Biological Process;Molecular Function
AAEL005061	sec10		GO:0005737;GO:0000145	cytoplasm;exocyst			GO:0006887;GO:0048278	exocytosis;vesicle docking	exocyst complex component 5	GO:0006887;GO:0000145	exocyst;exocytosis	Cellular Component;Biological Process
AAEL005064	Clip-Domain Serine Protease family B.	CLIPB5	GO:0005576	extracellular region	GO:0016787;GO:0008233;GO:0004252;GO:0008236	hydrolase activity;peptidase activity;serine-type endopeptidase activity;serine-type peptidase activity	GO:0006508	proteolysis	serine protease easter	GO:0006508;GO:0004252;GO:0005576	extracellular region;proteolysis;serine-type endopeptidase activity	Cellular Component;Biological Process;Molecular Function
AAEL005068	S-phase kinase-associated protein 2 (skp2), putative				GO:0005515	protein binding			S-phase kinase-associated 2 isoform X2	GO:0005515	protein binding	Molecular Function
AAEL005069	ras-related protein Rab-1A, putative				GO:0005525;GO:0003924	GTP binding;GTPase activity			ras-related Rab-1A	GO:1904115;GO:0008089;GO:0032154;GO:0034067;GO:1905345;GO:0005794;GO:0007112;GO:0005525;GO:0006888;GO:1905808;GO:0003924;GO:0000281;GO:0033500;GO:0070971;GO:0032024;GO:0140164;GO:0030334;GO:0050775	mitotic cytokinesis;male meiosis cytokinesis;anterograde axonal transport;positive regulation of synapse pruning;endoplasmic reticulum exit site;axon cytoplasm;Golgi transport complex binding;endoplasmic reticulum to Golgi vesicle-mediated transport;GTPase activity;protein localization to Golgi apparatus;protein localization to cleavage furrow;Golgi apparatus;cleavage furrow;GTP binding;carbohydr…	Cellular Component;Molecular Function;Biological Process
AAEL005070	unspecified product								dnaJ homolog subfamily C member 8
AAEL005071	GTP binding protein [Source:UniProtKB/TrEMBL;Acc:A0A1S4F9G8]				GO:0005525;GO:0003924	GTP binding;GTPase activity			GTP-binding 2 isoform X2	GO:0005525;GO:0003924	GTP binding;GTPase activity	Molecular Function
AAEL005072	MRAS2, putative		GO:0016020	membrane	GO:0005525;GO:0003924;GO:0000166	GTP binding;GTPase activity;nucleotide binding	GO:0007165	signal transduction	GTP-binding Di-Ras2	GO:0005525;GO:0007165;GO:0003924;GO:0016020	membrane;GTP binding;signal transduction;GTPase activity	Cellular Component;Biological Process;Molecular Function
AAEL005073	unspecified product								differentially expressed in FDCP 8 homolog
AAEL005074	unspecified product								zinc finger 37 homolog isoform X1	GO:0005634;GO:0008270	nucleus;zinc ion binding	Cellular Component;Molecular Function
AAEL005075	ecsit (evolutionarily conserved signaling intermediate in toll pathways)				GO:0005515	protein binding			evolutionarily conserved signaling intermediate in Toll mitochondrial	GO:0005634;GO:0005515;GO:0005739	nucleus;protein binding;mitochondrion	Cellular Component;Molecular Function
AAEL005076	alanyl aminopeptidase				GO:0008237;GO:0008270	metallopeptidase activity;zinc ion binding	GO:0006508	proteolysis	endoplasmic reticulum aminopeptidase 2 isoform X2	GO:0008270;GO:0006508;GO:0016021;GO:0004177;GO:0008237	aminopeptidase activity;metallopeptidase activity;integral component of membrane;proteolysis;zinc ion binding	Cellular Component;Biological Process;Molecular Function
AAEL005079	IkappaB kinase gamma-subunit, putative								AGAP005933
AAEL005080	protein phosphatase-5				GO:0016787;GO:0004721;GO:0005515	hydrolase activity;phosphoprotein phosphatase activity;protein binding	GO:0006470	protein dephosphorylation	serine threonine- phosphatase 5	GO:0005634;GO:0005515;GO:0005737;GO:0046872;GO:0106307;GO:0106306;GO:0006470;GO:0000278	cytoplasm;metal ion binding;nucleus;mitotic cell cycle;protein dephosphorylation;protein binding	Cellular Component;Biological Process;Molecular Function
AAEL005084	tubulin beta chain		GO:0005737;GO:0005856;GO:0005874	cytoplasm;cytoskeleton;microtubule	GO:0005525;GO:0003924;GO:0000166;GO:0005200	GTP binding;GTPase activity;nucleotide binding;structural constituent of cytoskeleton	GO:0007010;GO:0007017	cytoskeleton organization;microtubule-based process	tubulin beta chain isoform X1	GO:0005525;GO:0007010;GO:0003924;GO:0005200;GO:0005874;GO:0007017	microtubule;microtubule-based process;GTP binding;cytoskeleton organization;structural constituent of cytoskeleton;GTPase activity	Cellular Component;Biological Process;Molecular Function
AAEL005086	unspecified product								uncharacterized protein C14orf119
AAEL005160	sulphate transporter		GO:0016021;GO:0016020	integral component of membrane;membrane	GO:0008271;GO:0015116	secondary active sulfate transmembrane transporter activity;sulfate transmembrane transporter activity	GO:1902358;GO:0008272;GO:0055085	sulfate transmembrane transport;sulfate transport;transmembrane transport	sodium-independent sulfate anion transporter-like	GO:0008271;GO:0016021;GO:1902358	secondary active sulfate transmembrane transporter activity;sulfate transmembrane transport;integral component of membrane	Cellular Component;Biological Process;Molecular Function
AAEL005162	39S ribosomal protein L11, mitochondrial [Source:UniProtKB/TrEMBL;Acc:Q17AX3]	mRpL11	GO:0005840	ribosome	GO:0003735	structural constituent of ribosome	GO:0006412	translation	39S ribosomal mitochondrial	GO:0003735;GO:0042254;GO:0005840;GO:0006412	translation;ribosome;structural constituent of ribosome;ribosome biogenesis	Cellular Component;Biological Process;Molecular Function
AAEL005163	60S ribosome subunit biogenesis protein NIP7 homolog [Source:UniProtKB/TrEMBL;Acc:Q17AX1]		GO:0005634	nucleus	GO:0003723	RNA binding	GO:0042255;GO:0042254	ribosome assembly;ribosome biogenesis	60S ribosome subunit biogenesis NIP7 homolog	GO:0003723;GO:0042273;GO:0042255;GO:0005730;GO:0030687	preribosome, large subunit precursor;ribosome assembly;nucleolus;ribosomal large subunit biogenesis;RNA binding	Cellular Component;Biological Process;Molecular Function
AAEL005165	chaperone protein DNAj				GO:0005524;GO:0031072;GO:0046872;GO:0051082	ATP binding;heat shock protein binding;metal ion binding;unfolded protein binding	GO:0006457;GO:0009408	protein folding;response to heat	dnaJ homolog subfamily A member 1 isoform X1	GO:0005524;GO:0009408;GO:0046872;GO:0051082;GO:0006457;GO:0030544	Hsp70 protein binding;metal ion binding;protein folding;ATP binding;unfolded protein binding;response to heat	Biological Process;Molecular Function
AAEL005169	carnitine o-acyltransferase				GO:0016746	transferase activity, transferring acyl groups			peroxisomal carnitine O-octanoyltransferase	GO:0016746	transferase activity, transferring acyl groups	Molecular Function
AAEL005242	unspecified product		GO:0005737;GO:0005634	cytoplasm;nucleus					huntingtin	GO:0005634;GO:0005737	cytoplasm;nucleus	Cellular Component
AAEL005243	unspecified product		GO:0016021;GO:0016020	integral component of membrane;membrane	GO:0005515	protein binding			sidekick-2-like	GO:0005515;GO:0016021	integral component of membrane;protein binding	Cellular Component;Molecular Function
AAEL005247	unspecified product		GO:0005634	nucleus	GO:0003677;GO:0043565	DNA binding;sequence-specific DNA binding	GO:0006355	regulation of transcription, DNA-templated	homeobox B-H2-like isoform X1	GO:0005634;GO:0003677;GO:0007275;GO:0000981;GO:0006357	multicellular organism development;nucleus;regulation of transcription by RNA polymerase II;DNA-binding transcription factor activity, RNA polymerase II-specific;DNA binding	Cellular Component;Biological Process;Molecular Function
AAEL005254	dynactin P62 subunit		GO:0005869	dynactin complex					dynactin subunit 4	GO:0005869	dynactin complex	Cellular Component
AAEL005261	unspecified product								glucose-induced degradation 4 homolog
AAEL005266	40S ribosomal protein S14 [Source:UniProtKB/Swiss-Prot;Acc:Q1HR24]	RpS14	GO:0005840	ribosome	GO:0003735	structural constituent of ribosome	GO:0006412	translation	40S ribosomal S14	GO:0000462;GO:0003735;GO:0048027;GO:0000028;GO:0005840;GO:0070181;GO:0006412	maturation of SSU-rRNA from tricistronic rRNA transcript (SSU-rRNA, 5.8S rRNA, LSU-rRNA);small ribosomal subunit rRNA binding;translation;ribosome;mRNA 5'-UTR binding;ribosomal small subunit assembly;structural constituent of ribosome	Cellular Component;Biological Process;Molecular Function
AAEL005271	unspecified product				GO:0017137	Rab GTPase binding			rab11 family-interacting 5-like	GO:0005768;GO:0016020;GO:0015031;GO:0031267	protein transport;endosome;membrane;small GTPase binding	Cellular Component;Biological Process;Molecular Function
AAEL005278	sodium- and chloride-dependent neurotransmitter transporter		GO:0016021;GO:0016020	integral component of membrane;membrane	GO:0005328;GO:0015293	neurotransmitter:sodium symporter activity;symporter activity	GO:0006836;GO:0055085	neurotransmitter transport;transmembrane transport	sodium-dependent neutral amino acid transporter B(0)AT3 isoform X1	GO:0055085;GO:0016021;GO:0015293	transmembrane transport;integral component of membrane;symporter activity	Cellular Component;Biological Process;Molecular Function
AAEL005279	methionyl-tRNA formyltransferase				GO:0003824;GO:0016742;GO:0004479	catalytic activity;hydroxymethyl-, formyl- and related transferase activity;methionyl-tRNA formyltransferase activity	GO:0009058;GO:0071951;GO:0006413	biosynthetic process;conversion of methionyl-tRNA to N-formyl-methionyl-tRNA;translational initiation	methionyl-tRNA mitochondrial	GO:0004479;GO:0046653;GO:0071951;GO:0006413;GO:0006555	methionine metabolic process;translational initiation;conversion of methionyl-tRNA to N-formyl-methionyl-tRNA;methionyl-tRNA formyltransferase activity;tetrahydrofolate metabolic process	Biological Process;Molecular Function
AAEL005281	unspecified product		GO:0016021;GO:0005639;GO:0016020	integral component of membrane;integral component of nuclear inner membrane;membrane					integral inner nuclear membrane ima1-like	GO:0005639	integral component of nuclear inner membrane	Cellular Component
AAEL005400	2-hydroxyacid dehydrogenase				GO:0051287;GO:0016491;GO:0016616	NAD binding;oxidoreductase activity;oxidoreductase activity, acting on the CH-OH group of donors, NAD or NADP as acceptor	GO:0055114	oxidation-reduction process	C-terminal-binding isoform X1	GO:0005634;GO:0005667;GO:0016616;GO:0003714;GO:0051287;GO:0016481	NAD binding;transcription factor complex;nucleus;negative regulation of transcription, DNA-templated;oxidoreductase activity, acting on the CH-OH group of donors, NAD or NADP as acceptor;transcription corepressor activity	Cellular Component;Biological Process;Molecular Function
AAEL005401	unspecified product		GO:0016021;GO:0016020	integral component of membrane;membrane	GO:0048037	obsolete cofactor binding			CREG1-like isoform X2
AAEL005402	unspecified product		GO:0005634	nucleus	GO:0008270	zinc ion binding			uncharacterized protein LOC5566479	GO:0005634;GO:0008270	nucleus;zinc ion binding	Cellular Component;Molecular Function
AAEL005403	unspecified product		GO:0005829	cytosol			GO:0045022;GO:0043551	early endosome to late endosome transport;regulation of phosphatidylinositol 3-kinase activity	WD repeat-containing 91	GO:0005768;GO:0045022;GO:0005829;GO:0043551	endosome;cytosol;early endosome to late endosome transport;regulation of phosphatidylinositol 3-kinase activity	Cellular Component;Biological Process
AAEL005405	unspecified product		GO:0016021;GO:0016020	integral component of membrane;membrane	GO:0005515	protein binding	GO:0030433	ubiquitin-dependent ERAD pathway	transmembrane and ubiquitin-like domain-containing 2	GO:0005515;GO:0016021;GO:0030433	ubiquitin-dependent ERAD pathway;integral component of membrane;protein binding	Cellular Component;Biological Process;Molecular Function
AAEL005406	unspecified product								AGAP013307- partial
AAEL005407	annexin x				GO:0005509;GO:0005544	calcium ion binding;calcium-dependent phospholipid binding			annexin B10-like	GO:0005509;GO:0005544	calcium-dependent phospholipid binding;calcium ion binding	Molecular Function
AAEL005408	annexin x				GO:0005509;GO:0005544	calcium ion binding;calcium-dependent phospholipid binding			annexin B10-like	GO:0005509;GO:0005544	calcium-dependent phospholipid binding;calcium ion binding	Molecular Function
AAEL005409	regulator of g protein signaling						GO:0007186;GO:0035556;GO:0008277	G protein-coupled receptor signaling pathway;intracellular signal transduction;regulation of G protein-coupled receptor signaling pathway	regulator of G- signaling 7-like	GO:0009968;GO:0008277;GO:0035556	negative regulation of signal transduction;intracellular signal transduction;regulation of G protein-coupled receptor signaling pathway	Biological Process
AAEL005410	erythroblast macrophage protein emp				GO:0005515	protein binding	GO:0045721	negative regulation of gluconeogenesis	E3 ubiquitin- transferase MAEA	GO:0061630;GO:0043161;GO:0005515;GO:0046872;GO:0016363;GO:0045721;GO:0071203;GO:0016567;GO:0043249	WASH complex;negative regulation of gluconeogenesis;nuclear matrix;metal ion binding;protein ubiquitination;ubiquitin protein ligase activity;erythrocyte maturation;protein binding;proteasome-mediated ubiquitin-dependent protein catabolic process	Cellular Component;Biological Process;Molecular Function
AAEL005411	equilibrative nucleoside transporter		GO:0016021;GO:0016020	integral component of membrane;membrane	GO:0005337	nucleoside transmembrane transporter activity	GO:1901642	nucleoside transmembrane transport	equilibrative nucleoside transporter 1 isoform X1	GO:0005337;GO:0016021;GO:1901642	nucleoside transmembrane transport;integral component of membrane;nucleoside transmembrane transporter activity	Cellular Component;Biological Process;Molecular Function
AAEL005412	annexin x				GO:0005509;GO:0005544	calcium ion binding;calcium-dependent phospholipid binding			annexin B10-like	GO:0005509;GO:0005544	calcium-dependent phospholipid binding;calcium ion binding	Molecular Function
AAEL005413	mitochondrial ribosomal protein, S11, putative	mRpS11	GO:0005840	ribosome	GO:0003735	structural constituent of ribosome	GO:0006412	translation	28S ribosomal mitochondrial	GO:0003735;GO:0042254;GO:0005840;GO:0006412	translation;ribosome;structural constituent of ribosome;ribosome biogenesis	Cellular Component;Biological Process;Molecular Function
AAEL005414	unspecified product		GO:0072546;GO:0005783;GO:0016021;GO:0016020	ER membrane protein complex;endoplasmic reticulum;integral component of membrane;membrane					ER membrane complex subunit 6	GO:0072546	ER membrane protein complex	Cellular Component
AAEL005415	Ferrochelatase [Source:UniProtKB/TrEMBL;Acc:Q17A56]				GO:0004325;GO:0016829	ferrochelatase activity;lyase activity	GO:0006783;GO:0006779	heme biosynthetic process;porphyrin-containing compound biosynthetic process	mitochondrial	GO:0004325;GO:0015994;GO:0006783;GO:0005743	heme biosynthetic process;chlorophyll metabolic process;mitochondrial inner membrane;ferrochelatase activity	Cellular Component;Biological Process;Molecular Function
AAEL005417	annexin x				GO:0005509;GO:0005544	calcium ion binding;calcium-dependent phospholipid binding			annexin B10-like	GO:0005509;GO:0005544	calcium-dependent phospholipid binding;calcium ion binding	Molecular Function
AAEL005419	twinfilin	twf	GO:0005938;GO:0005737;GO:0005856	cell cortex;cytoplasm;cytoskeleton	GO:0003779	actin binding	GO:0030837	negative regulation of actin filament polymerization	twinfilin	GO:0005856;GO:0003779;GO:0030837;GO:0005938	cytoskeleton;negative regulation of actin filament polymerization;cell cortex;actin binding	Cellular Component;Biological Process;Molecular Function
AAEL005420	p15-2a protein, putative								NTF2-related export
AAEL005422	pyrroline-5-carboxylate dehydrogenase				GO:0003842;GO:0016491;GO:0016620	1-pyrroline-5-carboxylate dehydrogenase activity;oxidoreductase activity;oxidoreductase activity, acting on the aldehyde or oxo group of donors, NAD or NADP as acceptor	GO:0055114;GO:0010133;GO:0006560	oxidation-reduction process;proline catabolic process to glutamate;proline metabolic process	delta-1-pyrroline-5-carboxylate mitochondrial	GO:0003842;GO:0006525;GO:0006561;GO:0016620;GO:0010133	proline catabolic process to glutamate;arginine metabolic process;proline biosynthetic process;oxidoreductase activity, acting on the aldehyde or oxo group of donors, NAD or NADP as acceptor;1-pyrroline-5-carboxylate dehydrogenase activity	Biological Process;Molecular Function
AAEL005423	unspecified product				GO:0005515	protein binding	GO:0051260	protein homooligomerization	BTB POZ domain-containing KCTD3	GO:0005515;GO:0051260	protein homooligomerization;protein binding	Biological Process;Molecular Function
AAEL005425	unspecified product				GO:0005524;GO:0016301;GO:0004672	ATP binding;kinase activity;protein kinase activity	GO:0016310;GO:0006468	phosphorylation;protein phosphorylation	cyclin-G-associated kinase	GO:0005524;GO:0004672;GO:0006468	protein kinase activity;protein phosphorylation;ATP binding	Biological Process;Molecular Function
AAEL005426	annexin x				GO:0005509;GO:0005544	calcium ion binding;calcium-dependent phospholipid binding			annexin B10-like	GO:0005509;GO:0005544	calcium-dependent phospholipid binding;calcium ion binding	Molecular Function
AAEL005428	unspecified product								probable salivary secreted peptide	GO:0007218;GO:0005184;GO:0016021	neuropeptide hormone activity;neuropeptide signaling pathway;integral component of membrane	Cellular Component;Biological Process;Molecular Function
AAEL005429	2-oxoglutarate dehydrogenase				GO:0016624;GO:0004591;GO:0030976	oxidoreductase activity, acting on the aldehyde or oxo group of donors, disulfide as acceptor;oxoglutarate dehydrogenase (succinyl-transferring) activity;thiamine pyrophosphate binding	GO:0055114;GO:0006099	oxidation-reduction process;tricarboxylic acid cycle	probable 2-oxoglutarate dehydrogenase E1 component DHKTD1 mitochondrial	GO:0030976;GO:0004591;GO:0045252;GO:0006099;GO:0006568;GO:0006554	lysine catabolic process;tricarboxylic acid cycle;oxoglutarate dehydrogenase complex;tryptophan metabolic process;oxoglutarate dehydrogenase (succinyl-transferring) activity;thiamine pyrophosphate binding	Cellular Component;Biological Process;Molecular Function
AAEL005431	Clip-Domain Serine Protease family B.	CLIPB37			GO:0016787;GO:0008233;GO:0004252;GO:0008236	hydrolase activity;peptidase activity;serine-type endopeptidase activity;serine-type peptidase activity	GO:0006508	proteolysis	CLIP domain-containing serine protease 14D-like	GO:0006508;GO:0004252;GO:0016310;GO:0005576;GO:0016301	kinase activity;extracellular region;phosphorylation;proteolysis;serine-type endopeptidase activity	Cellular Component;Biological Process;Molecular Function
AAEL005432	unspecified product		GO:0016021;GO:0016020	integral component of membrane;membrane			GO:0007160	cell-matrix adhesion	mesh isoform X2	GO:0007160;GO:0016021	cell-matrix adhesion;integral component of membrane	Cellular Component;Biological Process
AAEL005437	transient receptor potential channel		GO:0016021;GO:0016020	integral component of membrane;membrane	GO:0005262;GO:0005216;GO:0005515	calcium channel activity;ion channel activity;protein binding	GO:0070588;GO:0006811;GO:0055085	calcium ion transmembrane transport;ion transport;transmembrane transport	transient receptor potential -like	GO:0005515;GO:0005262;GO:0016021;GO:0070588;GO:0050896	calcium channel activity;response to stimulus;integral component of membrane;protein binding;calcium ion transmembrane transport	Cellular Component;Biological Process;Molecular Function
AAEL005438	unspecified product				GO:0005524;GO:0004672	ATP binding;protein kinase activity	GO:0006468	protein phosphorylation	TBC domain-containing kinase	GO:0005524;GO:0004672;GO:0006468	protein kinase activity;protein phosphorylation;ATP binding	Biological Process;Molecular Function
AAEL005440	unspecified product								homeobox 5-like isoform X2
AAEL005444	pyrokinin, putative				GO:0005184	neuropeptide hormone activity	GO:0007218	neuropeptide signaling pathway	cardio acceleratory peptide 2b isoform X1	GO:0007218;GO:0005184;GO:0016021;GO:0005576	extracellular region;neuropeptide hormone activity;neuropeptide signaling pathway;integral component of membrane	Cellular Component;Biological Process;Molecular Function
AAEL005500	unspecified product		GO:0005789;GO:0016021;GO:0016020	endoplasmic reticulum membrane;integral component of membrane;membrane			GO:0006888	endoplasmic reticulum to Golgi vesicle-mediated transport	YIF1B isoform X2	GO:0005789;GO:0006888;GO:0015031;GO:0016021;GO:0000139	protein transport;endoplasmic reticulum membrane;Golgi membrane;endoplasmic reticulum to Golgi vesicle-mediated transport;integral component of membrane	Cellular Component;Biological Process
AAEL005504	unspecified product				GO:0005515	protein binding			transferase CAF17 mitochondrial	GO:0005515	protein binding	Molecular Function
AAEL005507	inhibitory pou		GO:0005634	nucleus	GO:0003677;GO:0003700;GO:0043565	DNA binding;DNA-binding transcription factor activity;sequence-specific DNA binding	GO:0006355	regulation of transcription, DNA-templated	inhibitory POU isoform X4	GO:0005634;GO:0003677;GO:0000981;GO:0006357	nucleus;regulation of transcription by RNA polymerase II;DNA-binding transcription factor activity, RNA polymerase II-specific;DNA binding	Cellular Component;Biological Process;Molecular Function
AAEL005508	NADH-ubiquinone oxidoreductase 24 kda subunit				GO:0051537;GO:0051536;GO:0046872;GO:0016491	2 iron, 2 sulfur cluster binding;iron-sulfur cluster binding;metal ion binding;oxidoreductase activity	GO:0055114	oxidation-reduction process	NADH dehydrogenase [ubiquinone] flavo mitochondrial	GO:0005747;GO:0006118;GO:0003954;GO:0005515;GO:0046872;GO:0006120;GO:0051537	mitochondrial respiratory chain complex I;metal ion binding;2 iron, 2 sulfur cluster binding;mitochondrial electron transport, NADH to ubiquinone;NADH dehydrogenase activity;protein binding;obsolete electron transport	Cellular Component;Biological Process;Molecular Function
AAEL005510	WD-repeat protein				GO:0005515	protein binding			WD repeat-containing 20	GO:0005515	protein binding	Molecular Function
AAEL005515	heterogeneous nuclear ribonucleoprotein				GO:0003723;GO:0003729;GO:0003676	RNA binding;mRNA binding;nucleic acid binding			RNA-binding squid isoform X1	GO:0003729	mRNA binding	Molecular Function
AAEL005518	unspecified product		GO:0005634	nucleus	GO:0003677	DNA binding			uncharacterized protein LOC5579827	GO:0005634;GO:0003677	nucleus;DNA binding	Cellular Component;Molecular Function
AAEL005520	carbonic anhydrase				GO:0004089;GO:0008270	carbonate dehydratase activity;zinc ion binding			carbonic anhydrase 2	GO:0008270;GO:0006807;GO:0004089;GO:0005886;GO:0006730	plasma membrane;carbonate dehydratase activity;nitrogen compound metabolic process;one-carbon metabolic process;zinc ion binding	Cellular Component;Biological Process;Molecular Function
AAEL005521	prolylcarboxypeptidase				GO:0008236	serine-type peptidase activity	GO:0006508	proteolysis	lysosomal Pro-X carboxypeptidase	GO:0004180;GO:0006508;GO:0008236;GO:0004013;GO:0006730;GO:0006555	adenosylhomocysteinase activity;serine-type peptidase activity;methionine metabolic process;carboxypeptidase activity;one-carbon metabolic process;proteolysis	Biological Process;Molecular Function
AAEL005522	Putative conserved protein with signal anchor [Source:UniProtKB/TrEMBL;Acc:A0A0P6J688]		GO:0005634	nucleus					IWS1	GO:0005634	nucleus	Cellular Component
AAEL005524	Adenosylhomocysteinase [Source:UniProtKB/TrEMBL;Acc:Q179S1]				GO:0004013;GO:0016787	adenosylhomocysteinase activity;hydrolase activity	GO:0006730	one-carbon metabolic process	adenosylhomocysteinase-like 1	GO:0006508;GO:0008236;GO:0004013;GO:0006730;GO:0006555	adenosylhomocysteinase activity;serine-type peptidase activity;methionine metabolic process;one-carbon metabolic process;proteolysis	Biological Process;Molecular Function
AAEL005526	unspecified product				GO:0005515	protein binding			telomerase-binding EST1A	GO:0005515;GO:0000184	protein binding;nuclear-transcribed mRNA catabolic process, nonsense-mediated decay	Biological Process;Molecular Function
AAEL005527	Probable exonuclease mut-7 homolog (EC 3.1.-.-)(Exonuclease 3'-5' domain-containing protein 3 homolog)				GO:0008408;GO:0004527;GO:0016787;GO:0046872;GO:0004518;GO:0003676	3'-5' exonuclease activity;exonuclease activity;hydrolase activity;metal ion binding;nuclease activity;nucleic acid binding	GO:0090305;GO:0006139	nucleic acid phosphodiester bond hydrolysis;nucleobase-containing compound metabolic process	exonuclease mut-7 homolog	GO:0003676;GO:0008408;GO:0090305;GO:0046872	metal ion binding;3'-5' exonuclease activity;nucleic acid binding;nucleic acid phosphodiester bond hydrolysis	Biological Process;Molecular Function
AAEL005528	unspecified product				GO:0003723;GO:0003676	RNA binding;nucleic acid binding			ras GTPase-activating -binding 1	GO:0034063;GO:0010494;GO:0003723	cytoplasmic stress granule;RNA binding;stress granule assembly	Cellular Component;Biological Process;Molecular Function
AAEL005530	unspecified product		GO:0005576	extracellular region	GO:0003824;GO:0008061	catalytic activity;chitin binding	GO:0005975;GO:0006030	carbohydrate metabolic process;chitin metabolic process	chitin deacetylase 1	GO:0005975;GO:0008061;GO:0003824;GO:0005576	carbohydrate metabolic process;catalytic activity;extracellular region;chitin binding	Cellular Component;Biological Process;Molecular Function
AAEL005531	venom allergen								antigen 5 like allergen Cul n 1-like	GO:0005576	extracellular region	Cellular Component
AAEL005533	synaptic vesicle protein		GO:0016021;GO:0016020	integral component of membrane;membrane	GO:0022857	transmembrane transporter activity	GO:0055085	transmembrane transport	synaptic vesicle glyco 2B-like	GO:0055085;GO:0022857;GO:0016021	transmembrane transport;transmembrane transporter activity;integral component of membrane	Cellular Component;Biological Process;Molecular Function
AAEL005552	succinyl-CoA synthetase beta chain		GO:0005739	mitochondrion	GO:0005524;GO:0005525;GO:0003824;GO:0016874;GO:0000287;GO:0046872;GO:0000166;GO:0004775;GO:0004776;GO:0004774	ATP binding;GTP binding;catalytic activity;ligase activity;magnesium ion binding;metal ion binding;nucleotide binding;succinate-CoA ligase (ADP-forming) activity;succinate-CoA ligase (GDP-forming) activity;succinate-CoA ligase activity	GO:0006104;GO:0006099	succinyl-CoA metabolic process;tricarboxylic acid cycle	succinate-- ligase [GDP-forming] subunit mitochondrial	GO:0000287;GO:0005525;GO:0004776;GO:0005524;GO:0005739;GO:0042709;GO:0019643;GO:0004775;GO:0006104	magnesium ion binding;reductive tricarboxylic acid cycle;GTP binding;succinate-CoA ligase (ADP-forming) activity;succinate-CoA ligase (GDP-forming) activity;succinyl-CoA metabolic process;succinate-CoA ligase complex;ATP binding;mitochondrion	Cellular Component;Biological Process;Molecular Function
AAEL005602	unspecified product				GO:0005515	protein binding			BTB POZ domain-containing 6-like	GO:0005515	protein binding	Molecular Function
AAEL005606	unspecified product				GO:0005515	protein binding			BTB POZ domain-containing 6-like	GO:0005515	protein binding	Molecular Function
AAEL005615	unspecified product		GO:0016021;GO:0016020	integral component of membrane;membrane					uncharacterized protein LOC5566746	GO:0016021	integral component of membrane	Cellular Component
AAEL005626	exostosin-2		GO:0016021	integral component of membrane	GO:0015020;GO:0016757	glucuronosyltransferase activity;transferase activity, transferring glycosyl groups	GO:0006024;GO:0015012;GO:0006486	glycosaminoglycan biosynthetic process;heparan sulfate proteoglycan biosynthetic process;protein glycosylation	exostosin-2	GO:0005789;GO:0030206;GO:0015012;GO:0050508;GO:0050509;GO:0016021;GO:0006486	N-acetylglucosaminyl-proteoglycan 4-beta-glucuronosyltransferase activity;endoplasmic reticulum membrane;protein glycosylation;glucuronosyl-N-acetylglucosaminyl-proteoglycan 4-alpha-N-acetylglucosaminyltransferase activity;chondroitin sulfate biosynthetic process;integral component of membrane;heparan sulfate proteoglycan biosynthetic process	Cellular Component;Biological Process;Molecular Function
AAEL005628	unspecified product		GO:0005634	nucleus	GO:0004521;GO:0046872	endoribonuclease activity;metal ion binding	GO:0090502;GO:0000469;GO:0042274	RNA phosphodiester bond hydrolysis, endonucleolytic;cleavage involved in rRNA processing;ribosomal small subunit biogenesis	RNA-binding NOB1	GO:0090502;GO:0005634;GO:0046872;GO:0042274;GO:0051252;GO:0000469;GO:0004521	regulation of RNA metabolic process;metal ion binding;ribosomal small subunit biogenesis;nucleus;endoribonuclease activity;cleavage involved in rRNA processing;RNA phosphodiester bond hydrolysis, endonucleolytic	Cellular Component;Biological Process;Molecular Function
AAEL005629	60S ribosomal protein L35, putative	RpL7a	GO:0005840	ribosome	GO:0003735	structural constituent of ribosome	GO:0006412	translation	60S ribosomal L35	GO:0000463;GO:0003735;GO:0022625;GO:0006412	maturation of LSU-rRNA from tricistronic rRNA transcript (SSU-rRNA, 5.8S rRNA, LSU-rRNA);cytosolic large ribosomal subunit;translation;structural constituent of ribosome	Cellular Component;Biological Process;Molecular Function
AAEL005630	unspecified product		GO:0001534	radial spoke			GO:0060271;GO:0060294	cilium assembly;cilium movement involved in cell motility	radial spoke head 4 homolog A	GO:0001534;GO:0060271;GO:0060294	radial spoke;cilium assembly;cilium movement involved in cell motility	Cellular Component;Biological Process
AAEL005631	unspecified product		GO:0017053	transcription repressor complex			GO:0006351	transcription, DNA-templated	lin-9 homolog	GO:0005634;GO:0006351;GO:0017053	transcription, DNA-templated;nucleus;transcriptional repressor complex	Cellular Component;Biological Process
AAEL005633	unspecified product		GO:0016021;GO:0016020	integral component of membrane;membrane	GO:0005515	protein binding			neuropilin and tolloid 2	GO:0005515;GO:2000312	protein binding;regulation of kainate selective glutamate receptor activity	Biological Process;Molecular Function
AAEL005634	harmonin (Usher syndrome 1C protein homolog) (PDZ domain-containing protein)				GO:0051015;GO:0005515	actin filament binding;protein binding	GO:0007605	sensory perception of sound	probable serine threonine- kinase cdc7	GO:0051015;GO:0007605	sensory perception of sound;actin filament binding	Biological Process;Molecular Function
AAEL005635	nucleoporin		GO:0005643	nuclear pore			GO:0046907	intracellular transport	nuclear pore complex Nup50	GO:0046907;GO:0015031;GO:0051028;GO:0005643	protein transport;intracellular transport;mRNA transport;nuclear pore	Cellular Component;Biological Process
AAEL005638	unspecified product								60S ribosomal L7	GO:0005840	ribosome	Cellular Component
AAEL005639	alpha-1,2-Mannosidase [Source:UniProtKB/TrEMBL;Acc:A0A1S4FB89]		GO:0016020	membrane	GO:0005509;GO:0003824;GO:0016787;GO:0016798;GO:0004571	calcium ion binding;catalytic activity;hydrolase activity;hydrolase activity, acting on glycosyl bonds;mannosyl-oligosaccharide 1,2-alpha-mannosidase activity	GO:0008152	metabolic process	ER degradation-enhancing alpha-mannosidase 2	GO:0005975;GO:0005509;GO:0016020;GO:0004571;GO:1904382;GO:1904380	carbohydrate metabolic process;membrane;mannose trimming involved in glycoprotein ERAD pathway;mannosyl-oligosaccharide 1,2-alpha-mannosidase activity;endoplasmic reticulum mannose trimming;calcium ion binding	Cellular Component;Biological Process;Molecular Function
AAEL005714	prolyl 4-hydroxylase alpha subunit 1,				GO:0031418;GO:0005506;GO:0016491;GO:0016705	L-ascorbic acid binding;iron ion binding;oxidoreductase activity;oxidoreductase activity, acting on paired donors, with incorporation or reduction of molecular oxygen	GO:0055114	oxidation-reduction process	prolyl 4-hydroxylase subunit alpha-1	GO:0004656;GO:0005788;GO:0031418;GO:0016702;GO:0006525;GO:0005506;GO:0006560;GO:0018401	proline metabolic process;iron ion binding;oxidoreductase activity, acting on single donors with incorporation of molecular oxygen, incorporation of two atoms of oxygen;arginine metabolic process;peptidyl-proline hydroxylation to 4-hydroxy-L-proline;procollagen-proline 4-dioxygenase activity;endoplasmic reticulum lumen;L-ascorbic acid binding	Cellular Component;Biological Process;Molecular Function
AAEL005717	unspecified product				GO:0003676	nucleic acid binding			zinc finger Xfin-like
AAEL005719	cleavage stimulation factor		GO:0005634	nucleus	GO:0005515	protein binding	GO:0006396;GO:0006397	RNA processing;mRNA processing	suppressor of forked	GO:0005634;GO:0005515;GO:0006397	mRNA processing;nucleus;protein binding	Cellular Component;Biological Process;Molecular Function
AAEL005722	60S ribosomal protein L7a	RpL26	GO:1990904;GO:0005840	ribonucleoprotein complex;ribosome			GO:0042254	ribosome biogenesis	60S ribosomal L7a	GO:0003723;GO:0000470;GO:0022625	cytosolic large ribosomal subunit;maturation of LSU-rRNA;RNA binding	Cellular Component;Biological Process;Molecular Function
AAEL005726	breakpoint cluster region protein (bcr)				GO:0005096;GO:0005085	GTPase activator activity;guanyl-nucleotide exchange factor activity	GO:0035556;GO:0043547;GO:0007165	intracellular signal transduction;positive regulation of GTPase activity;signal transduction	active breakpoint cluster region-related isoform X2	GO:0043197;GO:0005085;GO:0030424;GO:0035556;GO:0043547	guanyl-nucleotide exchange factor activity;intracellular signal transduction;dendritic spine;axon;positive regulation of GTPase activity	Cellular Component;Biological Process;Molecular Function
AAEL005768	unspecified product								uncharacterized protein LOC5567040
AAEL005770	odorant binding protein OBP21	OPB21			GO:0005549	odorant binding			general odorant-binding 99a	GO:0005549	odorant binding	Molecular Function
AAEL005772	odorant binding protein OBP22	OBP22			GO:0005549	odorant binding			general odorant-binding 99a	GO:0005549;GO:0007608;GO:0050896	response to stimulus;odorant binding;sensory perception of smell	Biological Process;Molecular Function
AAEL005773	unspecified product		GO:0005634	nucleus	GO:0003677;GO:0003700;GO:0046872;GO:0005515;GO:0043565	DNA binding;DNA-binding transcription factor activity;metal ion binding;protein binding;sequence-specific DNA binding	GO:0006355	regulation of transcription, DNA-templated	doublesex- and mab-3-related transcription factor A2 isoform X1	GO:0005634;GO:0005667;GO:0003700;GO:0005515;GO:0006355;GO:0043565;GO:0045449	DNA-binding transcription factor activity;sequence-specific DNA binding;transcription factor complex;nucleus;protein binding;regulation of transcription, DNA-templated	Cellular Component;Biological Process;Molecular Function
AAEL005774	hect type E3 ubiquitin ligase				GO:0016874;GO:0005515;GO:0016740;GO:0004842	ligase activity;protein binding;transferase activity;ubiquitin-protein transferase activity	GO:0016567	protein ubiquitination	E3 ubiquitin- ligase HECW2 isoform X1	GO:0004842;GO:0005515;GO:0016874;GO:0016567	protein ubiquitination;ubiquitin-protein transferase activity;ligase activity;protein binding	Biological Process;Molecular Function
AAEL005777	unspecified product								hemingway isoform X1
AAEL005787	serine protease, putative				GO:0004252	serine-type endopeptidase activity	GO:0006508	proteolysis	serine protease 48-like	GO:0006508;GO:0004252	proteolysis;serine-type endopeptidase activity	Biological Process;Molecular Function
AAEL005789	unspecified product								isoform A
AAEL005790	malic enzyme				GO:0051287;GO:0004471;GO:0004470;GO:0046872;GO:0016491	NAD binding;malate dehydrogenase (decarboxylating) (NAD+) activity;malic enzyme activity;metal ion binding;oxidoreductase activity	GO:0055114	oxidation-reduction process	NADP-dependent malic enzyme isoform X2	GO:0006108;GO:0046872;GO:0051287;GO:0004471;GO:0006099;GO:0006090;GO:0015976	carbon utilization;tricarboxylic acid cycle;malate dehydrogenase (decarboxylating) (NAD+) activity;metal ion binding;NAD binding;pyruvate metabolic process;malate metabolic process	Biological Process;Molecular Function
AAEL005791	unspecified product				GO:0005515	protein binding	GO:0007051	spindle organization	abnormal spindle-like	GO:0005634;GO:0007051;GO:0005515;GO:0005737	cytoplasm;nucleus;spindle organization;protein binding	Cellular Component;Biological Process;Molecular Function
AAEL005792	Clip-Domain Serine Protease family E. Protease homologue.	CLIPE8			GO:0008233;GO:0004252	peptidase activity;serine-type endopeptidase activity	GO:0006508	proteolysis	serine protease snake-like	GO:0006508;GO:0004252	proteolysis;serine-type endopeptidase activity	Biological Process;Molecular Function
AAEL005793	AMP dependent ligase				GO:0003824	catalytic activity			mycosubtilin synthase subunit C	GO:0016874	ligase activity	Molecular Function
AAEL005796	eukaryotic translation initiation factor 4e type				GO:0003723;GO:0003743	RNA binding;translation initiation factor activity	GO:0006412;GO:0006413	translation;translational initiation	eukaryotic translation initiation factor 4E type 2	GO:0003743;GO:0005840;GO:0006446	ribosome;regulation of translational initiation;translation initiation factor activity	Cellular Component;Biological Process;Molecular Function
AAEL005798	ATP synthase subunit beta vacuolar		GO:0033180	proton-transporting V-type ATPase, V1 domain	GO:0005524	ATP binding	GO:0046034;GO:0006811;GO:1902600	ATP metabolic process;ion transport;proton transmembrane transport	V-type proton ATPase subunit B	GO:0005524;GO:0046034;GO:1902600;GO:0033180	proton-transporting V-type ATPase, V1 domain;ATP metabolic process;proton transmembrane transport;ATP binding	Cellular Component;Biological Process;Molecular Function
AAEL005799	Peptidyl-prolyl cis-trans isomerase g, ppig [Source:UniProtKB/TrEMBL;Acc:A0A1S4FBN2]				GO:0016853;GO:0003755	isomerase activity;peptidyl-prolyl cis-trans isomerase activity	GO:0000413	protein peptidyl-prolyl isomerization	peptidyl-prolyl cis-trans isomerase G	GO:0003755;GO:0000413	protein peptidyl-prolyl isomerization;peptidyl-prolyl cis-trans isomerase activity	Biological Process;Molecular Function
AAEL005802	structural maintenance of chromosomes 1 smc1		GO:0005694;GO:0005634	chromosome;nucleus	GO:0005524;GO:0005515	ATP binding;protein binding	GO:0051276	chromosome organization	structural maintenance of chromosomes 1A	GO:0016887;GO:0005634;GO:0005524;GO:0005515;GO:0007064;GO:0008278	ATPase activity;nucleus;cohesin complex;protein binding;ATP binding;mitotic sister chromatid cohesion	Cellular Component;Biological Process;Molecular Function
AAEL005803	Gastrin-releasing peptide receptor [Source:UniProtKB/TrEMBL;Acc:A0A411JKA4]		GO:0016021;GO:0016020	integral component of membrane;membrane	GO:0004930;GO:0004997	G protein-coupled receptor activity;thyrotropin-releasing hormone receptor activity	GO:0007186;GO:0007165	G protein-coupled receptor signaling pathway;signal transduction	QRFP-like peptide receptor isoform X1	GO:0004997;GO:0007187;GO:0016021;GO:0005886	thyrotropin-releasing hormone receptor activity;plasma membrane;G protein-coupled receptor signaling pathway, coupled to cyclic nucleotide second messenger;integral component of membrane	Cellular Component;Biological Process;Molecular Function
AAEL005808	alanyl aminopeptidase		GO:0016021;GO:0016020	integral component of membrane;membrane	GO:0004177;GO:0016787;GO:0046872;GO:0008237;GO:0008233;GO:0008270	aminopeptidase activity;hydrolase activity;metal ion binding;metallopeptidase activity;peptidase activity;zinc ion binding	GO:0006508	proteolysis	aminopeptidase N	GO:0008270;GO:0043171;GO:0005737;GO:0006508;GO:0016021;GO:0070006;GO:0042277	cytoplasm;peptide binding;metalloaminopeptidase activity;integral component of membrane;peptide catabolic process;proteolysis;zinc ion binding	Cellular Component;Biological Process;Molecular Function
AAEL005811	unspecified product		GO:0016021;GO:0016020	integral component of membrane;membrane					LMBR1 domain-containing 2 homolog isoform X2	GO:0016021	integral component of membrane	Cellular Component
AAEL005813	unspecified product		GO:0032021	NELF complex	GO:0003746	translation elongation factor activity	GO:0034244;GO:0006414	negative regulation of transcription elongation from RNA polymerase II promoter;translational elongation	negative elongation factor A	GO:0032021;GO:0034244	NELF complex;negative regulation of transcription elongation from RNA polymerase II promoter	Cellular Component;Biological Process
AAEL005816	chromatin regulatory protein sir2				GO:0070403	NAD+ binding			NAD-dependent deacetylase Sirt2	GO:0008270;GO:0000118;GO:0016740;GO:0017136;GO:0016575;GO:0070403	transferase activity;histone deacetylation;NAD+ binding;histone deacetylase complex;NAD-dependent histone deacetylase activity;zinc ion binding	Cellular Component;Biological Process;Molecular Function
AAEL005817	60S ribosomal protein L26 [Source:UniProtKB/TrEMBL;Acc:Q178R6]	RpL26	GO:0015934;GO:0005840	large ribosomal subunit;ribosome	GO:0003735	structural constituent of ribosome	GO:0006412	translation	60S ribosomal L26	GO:0003723;GO:0003735;GO:0042254;GO:0015934;GO:0006412	large ribosomal subunit;translation;RNA binding;structural constituent of ribosome;ribosome biogenesis	Cellular Component;Biological Process;Molecular Function
AAEL005819	l-allo-threonine aldolase				GO:0003824;GO:0016829	catalytic activity;lyase activity	GO:0006520	cellular amino acid metabolic process	probable low-specificity L-threonine aldolase 2	GO:0003755;GO:0016829;GO:0006520;GO:0000413	cellular amino acid metabolic process;protein peptidyl-prolyl isomerization;lyase activity;peptidyl-prolyl cis-trans isomerase activity	Biological Process;Molecular Function
AAEL005822	unspecified product				GO:0046872;GO:0016491	metal ion binding;oxidoreductase activity	GO:0055114	oxidation-reduction process	1-aminocyclopropane-1-carboxylate oxidase isoform X1	GO:0016491;GO:0046872	metal ion binding;oxidoreductase activity	Molecular Function
AAEL005825	translation initiation factor eif-2b beta subunit				GO:0003743	translation initiation factor activity	GO:0044237;GO:0006413	cellular metabolic process;translational initiation	translation initiation factor eIF-2B subunit beta	GO:0003743;GO:0005737;GO:0005840;GO:0006446	cytoplasm;ribosome;regulation of translational initiation;translation initiation factor activity	Cellular Component;Biological Process;Molecular Function
AAEL005826	E3 ubiquitin-protein ligase [Source:UniProtKB/TrEMBL;Acc:A0A1S4FBP6]		GO:0042025;GO:0005634	host cell nucleus;nucleus	GO:0046872;GO:0005515;GO:0008270	metal ion binding;protein binding;zinc ion binding	GO:0007275;GO:0016567;GO:0006511	multicellular organism development;protein ubiquitination;ubiquitin-dependent protein catabolic process	E3 ubiquitin- ligase SIAH2	GO:0008270;GO:0005737;GO:0007275;GO:0016740;GO:0006511;GO:0016567	cytoplasm;ubiquitin-dependent protein catabolic process;transferase activity;multicellular organism development;protein ubiquitination;zinc ion binding	Cellular Component;Biological Process;Molecular Function
AAEL005827	katanin P80 subunit		GO:0005813;GO:0005737;GO:0005856;GO:0008352;GO:0005874;GO:0005815;GO:0005819;GO:0000922	centrosome;cytoplasm;cytoskeleton;katanin complex;microtubule;microtubule organizing center;spindle;spindle pole	GO:0008017;GO:0005515	microtubule binding;protein binding	GO:0007049;GO:0051301;GO:0051013	cell cycle;cell division;microtubule severing	katanin p80 WD40 repeat-containing subunit B1	GO:0051301;GO:0005813;GO:0051013;GO:0045298;GO:0005737;GO:0008352;GO:0000922;GO:0007049;GO:0005874;GO:0008017	cytoplasm;microtubule;cell cycle;katanin complex;microtubule binding;spindle pole;cell division;microtubule severing;centrosome;tubulin complex	Cellular Component;Biological Process;Molecular Function
AAEL005829	unspecified product		GO:0005634	nucleus	GO:0003713	transcription coactivator activity	GO:1903508	positive regulation of nucleic acid-templated transcription	big brother	GO:0016513;GO:0003713;GO:0035206;GO:0045941;GO:0043565;GO:0008134;GO:0006357	core-binding factor complex;regulation of hemocyte proliferation;sequence-specific DNA binding;transcription factor binding;transcription coactivator activity;regulation of transcription by RNA polymerase II;positive regulation of transcription, DNA-templated	Cellular Component;Biological Process;Molecular Function
AAEL005830	26S proteasome alpha 4 subunit	Prosalpha4	GO:0005737;GO:0005634;GO:0000502;GO:0005839;GO:0019773	cytoplasm;nucleus;proteasome complex;proteasome core complex;proteasome core complex, alpha-subunit complex	GO:0004175;GO:0016787;GO:0008233;GO:0004298	endopeptidase activity;hydrolase activity;peptidase activity;threonine-type endopeptidase activity	GO:0006508;GO:0051603;GO:0006511	proteolysis;proteolysis involved in cellular protein catabolic process;ubiquitin-dependent protein catabolic process	proteasome subunit alpha type-7-1	GO:0005634;GO:0005737;GO:0019773;GO:0004298;GO:0006511	cytoplasm;ubiquitin-dependent protein catabolic process;proteasome core complex, alpha-subunit complex;threonine-type endopeptidase activity;nucleus	Cellular Component;Biological Process;Molecular Function
AAEL005831	unspecified product				GO:0005524;GO:0004812;GO:0000166;GO:0004828	ATP binding;aminoacyl-tRNA ligase activity;nucleotide binding;serine-tRNA ligase activity	GO:0006434;GO:0006418	seryl-tRNA aminoacylation;tRNA aminoacylation for protein translation	serine--tRNA mitochondrial	GO:0005524;GO:0006563;GO:0004828;GO:0006434;GO:0006544;GO:0006566	glycine metabolic process;seryl-tRNA aminoacylation;L-serine metabolic process;threonine metabolic process;ATP binding;serine-tRNA ligase activity	Biological Process;Molecular Function
AAEL005832	programmed cell death						GO:0045892	negative regulation of transcription, DNA-templated	programmed cell death 4	GO:0045892;GO:0005737;GO:0006396	cytoplasm;negative regulation of transcription, DNA-templated;RNA processing	Cellular Component;Biological Process
AAEL005834	GPCR Dopamine Family	GPRDOP2	GO:0016021;GO:0016020;GO:0005886	integral component of membrane;membrane;plasma membrane	GO:0004930;GO:0004935	G protein-coupled receptor activity;adrenergic receptor activity	GO:0007186;GO:0071875;GO:0007165	G protein-coupled receptor signaling pathway;adrenergic receptor signaling pathway;signal transduction	dopamine receptor 2	GO:0007191;GO:1903223;GO:0007187;GO:0001306;GO:0042321;GO:0008226;GO:0005887;GO:0001588;GO:0001963;GO:0004935;GO:0071880;GO:1990834;GO:0030285;GO:0099509	response to odorant;regulation of presynaptic cytosolic calcium ion concentration;negative regulation of circadian sleep/wake cycle, sleep;positive regulation of oxidative stress-induced neuron death;integral component of plasma membrane;synaptic transmission, dopaminergic;integral component of synaptic vesicle membrane;age-dependent response to oxidative stress;adrenergic receptor activity;tyram…	Cellular Component;Molecular Function;Biological Process
AAEL005837	neutral sphingomyelinase (n-smase) activation associated factor fan				GO:0005515	protein binding			FAN-like	GO:0005515	protein binding	Molecular Function
AAEL005838	unspecified product		GO:0005634	nucleus	GO:0005524;GO:0003676;GO:0000166;GO:0004828;GO:0008270	ATP binding;nucleic acid binding;nucleotide binding;serine-tRNA ligase activity;zinc ion binding	GO:0006434	seryl-tRNA aminoacylation	zinc finger 93 isoform X1	GO:0005634;GO:0005524;GO:0008270;GO:0006563;GO:0004828;GO:0006434;GO:0006544;GO:0006566	glycine metabolic process;seryl-tRNA aminoacylation;nucleus;L-serine metabolic process;threonine metabolic process;ATP binding;serine-tRNA ligase activity;zinc ion binding	Cellular Component;Biological Process;Molecular Function
AAEL005839	uridine phosphorylase		GO:0005737	cytoplasm	GO:0003824;GO:0004850	catalytic activity;uridine phosphorylase activity	GO:0009116;GO:0009166	nucleoside metabolic process;nucleotide catabolic process	uridine phosphorylase 1 isoform X2	GO:0005634;GO:0006206;GO:0005737;GO:0009166;GO:0009116;GO:0004850;GO:0044206	cytoplasm;pyrimidine nucleobase metabolic process;nucleotide catabolic process;UMP salvage;uridine phosphorylase activity;nucleus;nucleoside metabolic process	Cellular Component;Biological Process;Molecular Function
AAEL005840	unspecified product		GO:0016021;GO:0016012	integral component of membrane;sarcoglycan complex					zeta-sarcoglycan isoform X2	GO:0042383;GO:0016021;GO:0016012	sarcoglycan complex;integral component of membrane;sarcolemma	Cellular Component
AAEL005943	ser/thr kinase stk11 (lkb1)				GO:0005524;GO:0016301;GO:0000166;GO:0030295;GO:0004672;GO:0004674	ATP binding;kinase activity;nucleotide binding;protein kinase activator activity;protein kinase activity;protein serine/threonine kinase activity	GO:0032147;GO:0030010;GO:0042593;GO:0016310;GO:0006468;GO:0001558	activation of protein kinase activity;establishment of cell polarity;glucose homeostasis;phosphorylation;protein phosphorylation;regulation of cell growth	serine threonine- kinase stk11	GO:0007391;GO:0030295;GO:0007052;GO:0008340;GO:0030709;GO:0045201;GO:0046328;GO:0005634;GO:0005524;GO:0005768;GO:0072697;GO:0046872;GO:0001558;GO:0005938;GO:0042593;GO:0043065;GO:0010897;GO:0030010;GO:0032147;GO:0106311;GO:0106310;GO:0018107;GO:0016325	metal ion binding;regulation of JNK cascade;protein kinase activator activity;positive regulation of apoptotic process;nucleus;peptidyl-threonine phosphorylation;activation of protein kinase activity;oocyte microtubule cytoskeleton organization;establishment of cell polarity;border follicle cell delamination;regulation of cell growth;cell cortex;negative regulation of triglyceride catabolic proce…	Cellular Component;Molecular Function;Biological Process
AAEL005944	mitochondrial ribosomal protein, S23, putative	mRpS23	GO:0005739;GO:0005840	mitochondrion;ribosome	GO:0003735	structural constituent of ribosome	GO:0006412	translation	probable 28S ribosomal mitochondrial	GO:0003735;GO:0005739;GO:0042254;GO:0005840;GO:0006412	translation;ribosome;mitochondrion;structural constituent of ribosome;ribosome biogenesis	Cellular Component;Biological Process;Molecular Function
AAEL005945	GPCR Dopamine Family	GPRDOP4	GO:0016021;GO:0016020	integral component of membrane;membrane	GO:0004930	G protein-coupled receptor activity	GO:0007186;GO:0007165	G protein-coupled receptor signaling pathway;signal transduction	octopamine receptor beta-2R	GO:0004930;GO:0007186;GO:0016021	G protein-coupled receptor signaling pathway;G protein-coupled receptor activity;integral component of membrane	Cellular Component;Biological Process;Molecular Function
AAEL005946	NADH-ubiquinone oxidoreductase subunit B14.5b		GO:0016020;GO:0005743;GO:0005739;GO:0070469	membrane;mitochondrial inner membrane;mitochondrion;respirasome	GO:0008137	NADH dehydrogenase (ubiquinone) activity	GO:0006120;GO:0055114	mitochondrial electron transport, NADH to ubiquinone;oxidation-reduction process	NADH dehydrogenase [ubiquinone] 1 subunit C2	GO:0006814;GO:0015992;GO:0006120;GO:0016021;GO:0008137;GO:0006744;GO:0005743;GO:0070469	ubiquinone biosynthetic process;NADH dehydrogenase (ubiquinone) activity;mitochondrial inner membrane;respirasome;mitochondrial electron transport, NADH to ubiquinone;proton transmembrane transport;integral component of membrane;sodium ion transport	Cellular Component;Biological Process;Molecular Function
AAEL005947	G-rich sequence factor-1, putative				GO:0003723;GO:0003676	RNA binding;nucleic acid binding			heterogeneous nuclear ribonucleo F isoform X1	GO:0003723	RNA binding	Molecular Function
AAEL005950	chloride channel protein 2								chloride channel 2 isoform X1	GO:1902476;GO:0016021;GO:0005247	chloride transmembrane transport;voltage-gated chloride channel activity;integral component of membrane	Cellular Component;Biological Process;Molecular Function
AAEL005951	lipid storage droplets surface binding protein								lipid storage droplets surface-binding 1 isoform X1
AAEL005952	GPCR Dopamine Family	GPRDOP5	GO:0016021;GO:0016020	integral component of membrane;membrane	GO:0004930	G protein-coupled receptor activity	GO:0007186;GO:0007165	G protein-coupled receptor signaling pathway;signal transduction	octopamine receptor beta-3R-like isoform X1	GO:0004930;GO:0007186;GO:0016021	G protein-coupled receptor signaling pathway;G protein-coupled receptor activity;integral component of membrane	Cellular Component;Biological Process;Molecular Function
AAEL005992	adam (a disintegrin and metalloprotease)		GO:0016021;GO:0016020	integral component of membrane;membrane	GO:0004222;GO:0008237	metalloendopeptidase activity;metallopeptidase activity	GO:0006508	proteolysis	zinc metallo ase-disintegrin-like	GO:0006508;GO:0016021;GO:0004222	metalloendopeptidase activity;integral component of membrane;proteolysis	Cellular Component;Biological Process;Molecular Function
AAEL006063	U3 small nucleolar ribonucleoprotein protein imp4								U3 small nucleolar ribonucleo IMP4	GO:0042134;GO:0006364	rRNA processing;rRNA primary transcript binding	Biological Process;Molecular Function
AAEL006064	zinc finger protein				GO:0003676	nucleic acid binding			zinc finger GLI2-like	GO:0005634;GO:0046872;GO:0000977;GO:0006357	metal ion binding;nucleus;regulation of transcription by RNA polymerase II;RNA polymerase II regulatory region sequence-specific DNA binding	Cellular Component;Biological Process;Molecular Function
AAEL006065	s-adenosyl-methyltransferase mraw				GO:0008168	methyltransferase activity			probable methyltransferase 15 homolog	GO:0006570;GO:0004725;GO:0016021;GO:0008168;GO:0035335;GO:0032259	protein tyrosine phosphatase activity;methyltransferase activity;methylation;peptidyl-tyrosine dephosphorylation;tyrosine metabolic process;integral component of membrane	Cellular Component;Biological Process;Molecular Function
AAEL006066	peptidyl-tRNA hydrolase		GO:0016021;GO:0016020	integral component of membrane;membrane	GO:0004045	aminoacyl-tRNA hydrolase activity			probable peptidyl-tRNA hydrolase 2	GO:0016021;GO:0004045	integral component of membrane;aminoacyl-tRNA hydrolase activity	Cellular Component;Molecular Function
AAEL006067	unspecified product								UPF0547 C16orf87 homolog
AAEL006069	unspecified product								shootin-1
AAEL006070	Phosphoglycerate mutase [Source:UniProtKB/TrEMBL;Acc:Q177P3]				GO:0004082;GO:0003824;GO:0016868;GO:0016853;GO:0004619	bisphosphoglycerate mutase activity;catalytic activity;intramolecular transferase activity, phosphotransferases;isomerase activity;phosphoglycerate mutase activity	GO:0006096	glycolytic process	phosphoglycerate mutase 2	GO:0030018;GO:0006094;GO:0004082;GO:0006096;GO:0004619;GO:0031430	glycolytic process;phosphoglycerate mutase activity;Z disc;bisphosphoglycerate mutase activity;gluconeogenesis;M band	Cellular Component;Biological Process;Molecular Function
AAEL006071	unspecified product				GO:0016791;GO:0005515;GO:0004725	phosphatase activity;protein binding;protein tyrosine phosphatase activity	GO:0016311;GO:0006470	dephosphorylation;protein dephosphorylation	tyrosine- phosphatase 99A isoform X1	GO:0005515;GO:0006570;GO:0004725;GO:0016021;GO:0035335	protein tyrosine phosphatase activity;peptidyl-tyrosine dephosphorylation;tyrosine metabolic process;integral component of membrane;protein binding	Cellular Component;Biological Process;Molecular Function
AAEL006073	ubiquitin-conjugating enzyme E2-230k								(E3-independent) E2 ubiquitin-conjugating enzyme UBE2O isoform X1
AAEL006075	WD-repeat protein				GO:0005515	protein binding	GO:0006406	mRNA export from nucleus	THO complex subunit 3	GO:0006406;GO:0003743;GO:0005515;GO:0005840;GO:0006446	mRNA export from nucleus;ribosome;regulation of translational initiation;translation initiation factor activity;protein binding	Cellular Component;Biological Process;Molecular Function
AAEL006077	allatostatin receptor		GO:0016021;GO:0016020	integral component of membrane;membrane	GO:0004930	G protein-coupled receptor activity	GO:0007186;GO:0007165	G protein-coupled receptor signaling pathway;signal transduction	allatostatin-A receptor-like	GO:0004930;GO:0007186;GO:0016021;GO:0005886	G protein-coupled receptor signaling pathway;plasma membrane;G protein-coupled receptor activity;integral component of membrane	Cellular Component;Biological Process;Molecular Function
AAEL006080	DNA repair protein rad51		GO:0005634	nucleus	GO:0005524;GO:0003677;GO:0008094;GO:0003690;GO:0000166;GO:0000150;GO:0003697	ATP binding;DNA binding;DNA-dependent ATPase activity;double-stranded DNA binding;nucleotide binding;recombinase activity;single-stranded DNA binding	GO:0006259;GO:0006310;GO:0006281;GO:0006974;GO:0000724;GO:1990426	DNA metabolic process;DNA recombination;DNA repair;cellular response to DNA damage stimulus;double-strand break repair via homologous recombination;mitotic recombination-dependent replication fork processing	DNA repair RAD51 homolog A	GO:0005634;GO:0005524;GO:0008094;GO:0000150;GO:1990426;GO:0003690;GO:0000724;GO:0003697	single-stranded DNA binding;double-strand break repair via homologous recombination;double-stranded DNA binding;nucleus;recombinase activity;ATP binding;mitotic recombination-dependent replication fork processing;DNA-dependent ATPase activity	Cellular Component;Biological Process;Molecular Function
AAEL006087	unspecified product				GO:0005515	protein binding			N-alpha-acetyltransferase auxiliary subunit	GO:0005515;GO:0016740	transferase activity;protein binding	Molecular Function
AAEL006113	cystinosin		GO:0016021;GO:0016020	integral component of membrane;membrane					cystinosin homolog isoform X1	GO:0016021	integral component of membrane	Cellular Component
AAEL006114	gata-binding factor-c (transcription factor gata-c)		GO:0005634	nucleus	GO:0003700;GO:0046872;GO:0043565;GO:0008270	DNA-binding transcription factor activity;metal ion binding;sequence-specific DNA binding;zinc ion binding	GO:0006355	regulation of transcription, DNA-templated	GATA-binding factor C isoform X1	GO:0005634;GO:0008270;GO:0045582;GO:0043565;GO:0000981;GO:0006357	sequence-specific DNA binding;positive regulation of T cell differentiation;nucleus;regulation of transcription by RNA polymerase II;DNA-binding transcription factor activity, RNA polymerase II-specific;zinc ion binding	Cellular Component;Biological Process;Molecular Function
AAEL006116	unspecified product								uncharacterized protein LOC5567509
AAEL006118	mitochondrial ribosomal protein, L55	mRpL55	GO:0005762	mitochondrial large ribosomal subunit	GO:0003735	structural constituent of ribosome			39S ribosomal mitochondrial	GO:0003735;GO:0042254;GO:0005762	mitochondrial large ribosomal subunit;structural constituent of ribosome;ribosome biogenesis	Cellular Component;Biological Process;Molecular Function
AAEL006120	unspecified product				GO:0005524;GO:0004703;GO:0004672;GO:0004674	ATP binding;G protein-coupled receptor kinase activity;protein kinase activity;protein serine/threonine kinase activity	GO:0006468;GO:0007165	protein phosphorylation;signal transduction	G -coupled receptor kinase 2	GO:0005524;GO:0004703;GO:0007165;GO:0009069;GO:0006468	G protein-coupled receptor kinase activity;signal transduction;serine family amino acid metabolic process;protein phosphorylation;ATP binding	Biological Process;Molecular Function
AAEL006157	aldehyde oxidase				GO:0051537;GO:0071949;GO:0009055;GO:0050660;GO:0005506;GO:0051536;GO:0046872;GO:0016491	2 iron, 2 sulfur cluster binding;FAD binding;electron transfer activity;flavin adenine dinucleotide binding;iron ion binding;iron-sulfur cluster binding;metal ion binding;oxidoreductase activity	GO:0022900;GO:0055114	electron transport chain;oxidation-reduction process	xanthine dehydrogenase 1-like	GO:0071949;GO:0005777;GO:0006118;GO:0005506;GO:0009055;GO:0022900;GO:0051537	FAD binding;iron ion binding;electron transfer activity;electron transport chain;peroxisome;2 iron, 2 sulfur cluster binding;obsolete electron transport	Cellular Component;Biological Process;Molecular Function
AAEL006158	histone H3.3		GO:0005694;GO:0000786;GO:0005634	chromosome;nucleosome;nucleus	GO:0003677;GO:0046982	DNA binding;protein heterodimerization activity			histone	GO:0005634;GO:0003677;GO:0046982;GO:0000786	protein heterodimerization activity;nucleosome;nucleus;DNA binding	Cellular Component;Molecular Function
AAEL006159	unspecified product		GO:0005576	extracellular region	GO:0008061	chitin binding	GO:0006030	chitin metabolic process	AGAP010466- partial	GO:0008061;GO:0005576	extracellular region;chitin binding	Cellular Component;Molecular Function
AAEL006160	runx1 (aml1)		GO:0005634	nucleus	GO:0005524;GO:0003677;GO:0003700	ATP binding;DNA binding;DNA-binding transcription factor activity	GO:0006355	regulation of transcription, DNA-templated	probable serine threonine- kinase DDB_G0277071	GO:0005634;GO:0003677;GO:0005524;GO:0005667;GO:0003700;GO:0006355;GO:0045449	DNA-binding transcription factor activity;transcription factor complex;nucleus;ATP binding;DNA binding;regulation of transcription, DNA-templated	Cellular Component;Biological Process;Molecular Function
AAEL006161	Clip-Domain Serine Protease family B	CLIPB31	GO:0005576	extracellular region	GO:0016787;GO:0008233;GO:0004252;GO:0008236	hydrolase activity;peptidase activity;serine-type endopeptidase activity;serine-type peptidase activity	GO:0006508	proteolysis	melanization protease 1-like	GO:0006508;GO:0004252;GO:0005576	extracellular region;proteolysis;serine-type endopeptidase activity	Cellular Component;Biological Process;Molecular Function
AAEL006164	unspecified product		GO:0016021;GO:0016020	integral component of membrane;membrane					AGAP010920- partial	GO:0016021	integral component of membrane	Cellular Component
AAEL006166	DNA (cytosine-5)-methyltransferase				GO:0003886;GO:0008168;GO:0016740	DNA (cytosine-5-)-methyltransferase activity;methyltransferase activity;transferase activity	GO:0090116;GO:0032259	C-5 methylation of cytosine;methylation	tRNA (cytosine(38)-C(5))-methyltransferase	GO:0003886;GO:0090116;GO:0006555	methionine metabolic process;DNA (cytosine-5-)-methyltransferase activity;C-5 methylation of cytosine	Biological Process;Molecular Function
AAEL006167	runt		GO:0005634	nucleus	GO:0005524;GO:0003677;GO:0003700	ATP binding;DNA binding;DNA-binding transcription factor activity	GO:0006355	regulation of transcription, DNA-templated	segmentation Runt	GO:0005634;GO:0003677;GO:0005524;GO:0005667;GO:0003700;GO:0006355;GO:0045449	DNA-binding transcription factor activity;transcription factor complex;nucleus;ATP binding;DNA binding;regulation of transcription, DNA-templated	Cellular Component;Biological Process;Molecular Function
AAEL006168	Clip-Domain Serine Protease family B.	CLIPB42	GO:0005576	extracellular region	GO:0016787;GO:0008233;GO:0005515;GO:0004252;GO:0008236	hydrolase activity;peptidase activity;protein binding;serine-type endopeptidase activity;serine-type peptidase activity	GO:0006508	proteolysis	CLIP domain-containing serine protease B15-like	GO:0005515;GO:0006508;GO:0004252;GO:0005576	extracellular region;protein binding;proteolysis;serine-type endopeptidase activity	Cellular Component;Biological Process;Molecular Function
AAEL006169	Lysosomal aspartic protease Precursor (EC 3.4.23.-)		GO:0005764	lysosome	GO:0004190;GO:0016787;GO:0008233	aspartic-type endopeptidase activity;hydrolase activity;peptidase activity	GO:0006508	proteolysis	lysosomal aspartic protease	GO:0016779;GO:0004190;GO:0006508;GO:0005764	aspartic-type endopeptidase activity;nucleotidyltransferase activity;lysosome;proteolysis	Cellular Component;Biological Process;Molecular Function
AAEL006189	unspecified product				GO:0000062	fatty-acyl-CoA binding			acyl- -binding domain-containing 5	GO:0000062	fatty-acyl-CoA binding	Molecular Function
AAEL006191	unspecified product		GO:0005856	cytoskeleton			GO:0007165	signal transduction	hornerin isoform X2	GO:0005856;GO:0007165	cytoskeleton;signal transduction	Cellular Component;Biological Process
AAEL006193	Mediator of RNA polymerase II transcription subunit 4 (Med4)	Med4	GO:0016592;GO:0005634	mediator complex;nucleus	GO:0003712	transcription coregulator activity	GO:0006357	regulation of transcription by RNA polymerase II	mediator of RNA polymerase II transcription subunit 4	GO:0005667;GO:0003712;GO:0016592;GO:0045449;GO:0006357	transcription coregulator activity;mediator complex;transcription factor complex;regulation of transcription by RNA polymerase II;regulation of transcription, DNA-templated	Cellular Component;Biological Process;Molecular Function
AAEL006196	hemomucin		GO:0016021;GO:0016020	integral component of membrane;membrane	GO:0016844	strictosidine synthase activity	GO:0009058	biosynthetic process	adipocyte plasma membrane-associated	GO:0016844;GO:0016021;GO:0042432;GO:0016114	terpenoid biosynthetic process;indole biosynthetic process;strictosidine synthase activity;integral component of membrane	Cellular Component;Biological Process;Molecular Function
AAEL006197	unspecified product				GO:0003723;GO:0003676;GO:0008270	RNA binding;nucleic acid binding;zinc ion binding			zinc finger CCHC-type and RNA-binding motif-containing 1-like	GO:0005689;GO:0008270;GO:0003723;GO:0000398	mRNA splicing, via spliceosome;U12-type spliceosomal complex;RNA binding;zinc ion binding	Cellular Component;Biological Process;Molecular Function
AAEL006202	odorant receptor (Or58)	Or58	GO:0016021;GO:0016020;GO:0005886	integral component of membrane;membrane;plasma membrane	GO:0005549;GO:0004984	odorant binding;olfactory receptor activity	GO:0050911;GO:0050896;GO:0007608;GO:0007165	detection of chemical stimulus involved in sensory perception of smell;response to stimulus;sensory perception of smell;signal transduction	TPA_exp: odorant receptor 58	GO:0005549;GO:0007187;GO:0016021;GO:0050911;GO:0005886;GO:0004984	detection of chemical stimulus involved in sensory perception of smell;plasma membrane;odorant binding;G protein-coupled receptor signaling pathway, coupled to cyclic nucleotide second messenger;integral component of membrane;olfactory receptor activity	Cellular Component;Biological Process;Molecular Function
AAEL006208	unspecified product						GO:0016567	protein ubiquitination	AAEL006208- partial	GO:0016567	protein ubiquitination	Biological Process
AAEL006209	exonuclease		GO:0005634	nucleus	GO:0035312;GO:0003677;GO:0003824;GO:0016788;GO:0004518	5'-3' exodeoxyribonuclease activity;DNA binding;catalytic activity;hydrolase activity, acting on ester bonds;nuclease activity	GO:0006281;GO:0090305	DNA repair;nucleic acid phosphodiester bond hydrolysis	exonuclease 1	GO:0005634;GO:0003677;GO:0006281;GO:0090305;GO:0006308;GO:0046872;GO:0004519;GO:0035312	metal ion binding;nucleus;5'-3' exodeoxyribonuclease activity;DNA catabolic process;endonuclease activity;DNA repair;nucleic acid phosphodiester bond hydrolysis;DNA binding	Cellular Component;Biological Process;Molecular Function
AAEL006287	PIWI	PIWI7			GO:0003676;GO:0005515	nucleic acid binding;protein binding	GO:0031047	gene silencing by RNA	aubergine isoform X2	GO:0003676;GO:0005515	nucleic acid binding;protein binding	Molecular Function
AAEL006293	unspecified product		GO:0016021;GO:0016020	integral component of membrane;membrane	GO:0005267	potassium channel activity	GO:0006811;GO:0071805	ion transport;potassium ion transmembrane transport	T family of potassium channels 18	GO:0071805;GO:0016021;GO:0005267	potassium ion transmembrane transport;potassium channel activity;integral component of membrane	Cellular Component;Biological Process;Molecular Function
AAEL006294	unspecified product		GO:0016021;GO:0016020	integral component of membrane;membrane	GO:0005515	protein binding	GO:0006491	N-glycan processing	uncharacterized protein LOC5567723 isoform X1	GO:0005515;GO:0006491	protein binding;N-glycan processing	Biological Process;Molecular Function
AAEL006362	mitochondrial solute carrier		GO:0016021;GO:0016020	integral component of membrane;membrane	GO:0005347;GO:0005509;GO:0022857	ATP transmembrane transporter activity;calcium ion binding;transmembrane transporter activity	GO:0055085	transmembrane transport	calcium-binding mitochondrial carrier Aralar1 isoform X3	GO:0055085;GO:0005509;GO:0016021;GO:0015867;GO:0005743;GO:0005347	ATP transmembrane transporter activity;ATP transport;transmembrane transport;mitochondrial inner membrane;integral component of membrane;calcium ion binding	Cellular Component;Biological Process;Molecular Function
AAEL006363	ribose-phosphate pyrophosphokinase 1,2				GO:0000287;GO:0004749	magnesium ion binding;ribose phosphate diphosphokinase activity	GO:0009116;GO:0009165	nucleoside metabolic process;nucleotide biosynthetic process	phosphoribosyl pyrophosphate synthase-associated 2 isoform X2	GO:0000287;GO:0006098;GO:0009165;GO:0004749;GO:0009116;GO:0016310;GO:0006144;GO:0016301	magnesium ion binding;ribose phosphate diphosphokinase activity;nucleotide biosynthetic process;kinase activity;pentose-phosphate shunt;nucleoside metabolic process;phosphorylation;purine nucleobase metabolic process	Biological Process;Molecular Function
AAEL006364	unspecified product				GO:0045127	N-acetylglucosamine kinase activity	GO:0046835	carbohydrate phosphorylation	N-acetyl-D-glucosamine kinase	GO:0006040;GO:0045127;GO:0046835	N-acetylglucosamine kinase activity;amino sugar metabolic process;carbohydrate phosphorylation	Biological Process;Molecular Function
AAEL006365	trypsin-alpha, putative				GO:0004252	serine-type endopeptidase activity	GO:0006508	proteolysis	anionic trypsin-1-like	GO:0006508;GO:0004252	proteolysis;serine-type endopeptidase activity	Biological Process;Molecular Function
AAEL006367	unspecified product		GO:0016021;GO:0016020	integral component of membrane;membrane	GO:0005484	SNAP receptor activity	GO:0061025;GO:0006890	membrane fusion;retrograde vesicle-mediated transport, Golgi to endoplasmic reticulum	vesicle transport SEC20	GO:0061025;GO:0006890;GO:0016021;GO:0005484;GO:0005622	SNAP receptor activity;integral component of membrane;intracellular;retrograde vesicle-mediated transport, Golgi to endoplasmic reticulum;membrane fusion	Cellular Component;Biological Process;Molecular Function
AAEL006368	trypsin-beta, putative				GO:0004252	serine-type endopeptidase activity	GO:0006508	proteolysis	anionic trypsin-1-like	GO:0006508;GO:0004252	proteolysis;serine-type endopeptidase activity	Biological Process;Molecular Function
AAEL006370	amsh				GO:0005515	protein binding			STAM-binding -like	GO:0005515;GO:0070122;GO:0061578;GO:0008237;GO:0070536	metallopeptidase activity;protein K63-linked deubiquitination;protein binding;Lys63-specific deubiquitinase activity;isopeptidase activity	Biological Process;Molecular Function
AAEL006372	sulphate transporter		GO:0016021;GO:0016020	integral component of membrane;membrane	GO:0008271;GO:0015116	secondary active sulfate transmembrane transporter activity;sulfate transmembrane transporter activity	GO:1902358;GO:0008272;GO:0055085	sulfate transmembrane transport;sulfate transport;transmembrane transport	sodium-independent sulfate anion transporter-like isoform X2	GO:0008271;GO:0016021;GO:1902358	secondary active sulfate transmembrane transporter activity;sulfate transmembrane transport;integral component of membrane	Cellular Component;Biological Process;Molecular Function
AAEL006373	serine protease htra2				GO:0005515;GO:0004252	protein binding;serine-type endopeptidase activity	GO:0006508	proteolysis	serine protease mitochondrial	GO:0005758;GO:0031966;GO:0005515;GO:0006508;GO:0006915;GO:0004252	mitochondrial intermembrane space;mitochondrial membrane;apoptotic process;protein binding;proteolysis;serine-type endopeptidase activity	Cellular Component;Biological Process;Molecular Function
AAEL006374	unspecified product				GO:0005515	protein binding	GO:0051260	protein homooligomerization	BTB POZ domain-containing KCTD9	GO:0005515;GO:0051260	protein homooligomerization;protein binding	Biological Process;Molecular Function
AAEL006376	trypsin, putative				GO:0004252	serine-type endopeptidase activity	GO:0006508	proteolysis	trypsin I-P38-like	GO:0006508;GO:0004252	proteolysis;serine-type endopeptidase activity	Biological Process;Molecular Function
AAEL006377	leucine-rich immune protein (Coil-less)	LRIM31			GO:0005515	protein binding			adenylate cyclase-like	GO:0005515	protein binding	Molecular Function
AAEL006378	trypsin, putative				GO:0004252	serine-type endopeptidase activity	GO:0006508	proteolysis	trypsin-like	GO:0006508;GO:0004252	proteolysis;serine-type endopeptidase activity	Biological Process;Molecular Function
AAEL006381	sphingomyelin phosphodiesterase				GO:0016787;GO:0016798;GO:0046872;GO:0004767	hydrolase activity;hydrolase activity, acting on glycosyl bonds;metal ion binding;sphingomyelin phosphodiesterase activity	GO:0008152;GO:0006685	metabolic process;sphingomyelin catabolic process	sphingomyelin phosphodiesterase-like	GO:0004767;GO:0046872;GO:0006685;GO:0005576;GO:0016798;GO:0006687	sphingomyelin catabolic process;metal ion binding;glycosphingolipid metabolic process;sphingomyelin phosphodiesterase activity;extracellular region;hydrolase activity, acting on glycosyl bonds	Cellular Component;Biological Process;Molecular Function
AAEL006382	trypsin-eta, putative				GO:0004252	serine-type endopeptidase activity	GO:0006508	proteolysis	transmembrane protease serine 11D-like	GO:0006508;GO:0004252;GO:0016301	kinase activity;proteolysis;serine-type endopeptidase activity	Biological Process;Molecular Function
AAEL006383	chymotrypsin, putative		GO:0016021;GO:0016020	integral component of membrane;membrane	GO:0004252	serine-type endopeptidase activity	GO:0006508	proteolysis	serine protease 52-like	GO:0006508;GO:0016021;GO:0004252	integral component of membrane;proteolysis;serine-type endopeptidase activity	Cellular Component;Biological Process;Molecular Function
AAEL006384	trypsin, putative				GO:0004252	serine-type endopeptidase activity	GO:0006508	proteolysis	transmembrane protease serine 11D-like	GO:0005524;GO:0006508;GO:0004252;GO:0006468;GO:0106311;GO:0106310	protein phosphorylation;ATP binding;proteolysis;serine-type endopeptidase activity	Biological Process;Molecular Function
AAEL006589	unspecified product		GO:0016021;GO:0016020	integral component of membrane;membrane					TRC8 homolog isoform X2	GO:0046872;GO:0016021	metal ion binding;integral component of membrane	Cellular Component;Molecular Function
AAEL006593	unspecified product				GO:0003677;GO:0043565	DNA binding;sequence-specific DNA binding	GO:0006355	regulation of transcription, DNA-templated	muscle segmentation homeobox	GO:0003677;GO:0006355;GO:0000981	DNA-binding transcription factor activity, RNA polymerase II-specific;DNA binding;regulation of transcription, DNA-templated	Biological Process;Molecular Function
AAEL006597	nk homeobox protein		GO:0005634	nucleus	GO:0003677;GO:0043565	DNA binding;sequence-specific DNA binding	GO:0006355	regulation of transcription, DNA-templated	homeobox bagpipe	GO:0005634;GO:0003677;GO:0000981;GO:0006357	nucleus;regulation of transcription by RNA polymerase II;DNA-binding transcription factor activity, RNA polymerase II-specific;DNA binding	Cellular Component;Biological Process;Molecular Function
AAEL006707	unspecified product		GO:0016020	membrane	GO:0046872;GO:0004222	metal ion binding;metalloendopeptidase activity	GO:0007155;GO:0006508	cell adhesion;proteolysis	leishmanolysin-like peptidase isoform X1	GO:0046872;GO:0016020;GO:0006508;GO:0007155;GO:0004222	membrane;metal ion binding;cell adhesion;metalloendopeptidase activity;proteolysis	Cellular Component;Biological Process;Molecular Function
AAEL006708	hedgehog		GO:0005615;GO:0016020;GO:0005886	extracellular space;membrane;plasma membrane	GO:0016787;GO:0046872;GO:0008233	hydrolase activity;metal ion binding;peptidase activity	GO:0007267;GO:0016539;GO:0007275;GO:0016540;GO:0006508	cell-cell signaling;intein-mediated protein splicing;multicellular organism development;protein autoprocessing;proteolysis	hedgehog	GO:0016539;GO:0007165;GO:0007267;GO:0007367;GO:0009653;GO:0008233;GO:0005886;GO:0005634;GO:0005615;GO:0005737;GO:0046872;GO:0016540;GO:0016015	metal ion binding;plasma membrane;signal transduction;cell-cell signaling;nucleus;peptidase activity;protein autoprocessing;cytoplasm;segment polarity determination;morphogen activity;intein-mediated protein splicing;extracellular space;anatomical structure morphogenesis	Cellular Component;Molecular Function;Biological Process
AAEL006711	unspecified product		GO:0016021;GO:0016020;GO:0005740	integral component of membrane;membrane;mitochondrial envelope			GO:0043065	positive regulation of apoptotic process	BCL2 adenovirus E1B 19 kDa -interacting 3 isoform X1	GO:0043065;GO:0016021;GO:0005740	mitochondrial envelope;positive regulation of apoptotic process;integral component of membrane	Cellular Component;Biological Process
AAEL006712	serine/threonine protein kinase		GO:0032133	chromosome passenger complex	GO:0005524;GO:0000166;GO:0004672;GO:0004674	ATP binding;nucleotide binding;protein kinase activity;protein serine/threonine kinase activity	GO:0043988;GO:0007094;GO:0032467;GO:0006468	histone H3-S28 phosphorylation;mitotic spindle assembly checkpoint;positive regulation of cytokinesis;protein phosphorylation	aurora kinase B	GO:0007094;GO:0043988;GO:0007076;GO:0000776;GO:0061952;GO:1990385;GO:0005524;GO:0048132;GO:0004712;GO:0046872;GO:0032133;GO:0030496;GO:0106311;GO:0106310;GO:0032467	mitotic chromosome condensation;metal ion binding;protein serine/threonine/tyrosine kinase activity;midbody;histone H3-S28 phosphorylation;positive regulation of cytokinesis;meiotic spindle midzone;midbody abscission;female germ-line stem cell asymmetric division;kinetochore;mitotic spindle assembly checkpoint;ATP binding;chromosome passenger complex	Cellular Component;Molecular Function;Biological Process
AAEL006713	U2 snrnp auxiliary factor, small subunit		GO:0089701	U2AF complex	GO:0003723;GO:0046872;GO:0003676	RNA binding;metal ion binding;nucleic acid binding	GO:0000398	mRNA splicing, via spliceosome	splicing factor U2af 38 kDa subunit	GO:0089701;GO:0003723;GO:0046872;GO:0000398	mRNA splicing, via spliceosome;metal ion binding;U2AF;RNA binding	Cellular Component;Biological Process;Molecular Function
AAEL006715	DNA polymerase iota				GO:0003684	damaged DNA binding	GO:0006281	DNA repair	DNA polymerase iota	GO:0006281;GO:0003684	damaged DNA binding;DNA repair	Biological Process;Molecular Function
AAEL006817	unspecified product				GO:0003677;GO:0046983	DNA binding;protein dimerization activity	GO:0006357	regulation of transcription by RNA polymerase II	achaete-scute complex T8	GO:0005667;GO:0003700;GO:0046983;GO:0045449;GO:0006357	DNA-binding transcription factor activity;transcription factor complex;regulation of transcription by RNA polymerase II;protein dimerization activity;regulation of transcription, DNA-templated	Cellular Component;Biological Process;Molecular Function
AAEL006818	glutathione S-transferase, putative		GO:0016021;GO:0016020	integral component of membrane;membrane					microsomal glutathione S-transferase 1-like	GO:0016021	integral component of membrane	Cellular Component
AAEL006819	unspecified product								exosome complex component RRP46	GO:0090305;GO:0004527	exonuclease activity;nucleic acid phosphodiester bond hydrolysis	Biological Process;Molecular Function
AAEL006820	lipid storage droplets surface binding protein 2 (lsd2)								lipid storage droplets surface-binding 2
AAEL006822	otopetrin		GO:0016021;GO:0016020	integral component of membrane;membrane					serine-rich adhesin for platelets isoform X3	GO:0006811;GO:0016021;GO:0005886	plasma membrane;ion transport;integral component of membrane	Cellular Component;Biological Process
AAEL006823	AMP dependent ligase				GO:0003824	catalytic activity			probable 4-coumarate-- ligase 3	GO:0016020;GO:0004497	membrane;monooxygenase activity	Cellular Component;Molecular Function
AAEL006824	Cytochrome P450 [Source:UniProtKB/TrEMBL;Acc:A0A1S4FEN8]		GO:0016021;GO:0016020	integral component of membrane;membrane	GO:0020037;GO:0005506;GO:0046872;GO:0004497;GO:0016491;GO:0016705	heme binding;iron ion binding;metal ion binding;monooxygenase activity;oxidoreductase activity;oxidoreductase activity, acting on paired donors, with incorporation or reduction of molecular oxygen	GO:0055114	oxidation-reduction process	cytochrome P450 4g15-like	GO:0005506;GO:0016705;GO:0016021;GO:0004497;GO:0020037	iron ion binding;heme binding;oxidoreductase activity, acting on paired donors, with incorporation or reduction of molecular oxygen;monooxygenase activity;integral component of membrane	Cellular Component;Molecular Function
AAEL006825	unspecified product								integrator complex subunit 6 homolog
AAEL006826	unspecified product		GO:0005576	extracellular region	GO:0004623	phospholipase A2 activity	GO:0050482;GO:0006644	arachidonic acid secretion;phospholipid metabolic process	uncharacterized protein LOC5568409 isoform X2	GO:0004623;GO:0102567;GO:0050482;GO:0046872;GO:0102568;GO:0016042;GO:0009395;GO:0005576	phospholipase A2 activity;metal ion binding;lipid catabolic process;arachidonic acid secretion;extracellular region;phospholipase A2 activity (consuming 1,2-dipalmitoylphosphatidylcholine);phospholipid catabolic process;phospholipase A2 activity consuming 1,2-dioleoylphosphatidylethanolamine)	Cellular Component;Biological Process;Molecular Function
AAEL006827	cytochrome P450	CYP12F8			GO:0020037;GO:0005506;GO:0046872;GO:0004497;GO:0016491;GO:0016705	heme binding;iron ion binding;metal ion binding;monooxygenase activity;oxidoreductase activity;oxidoreductase activity, acting on paired donors, with incorporation or reduction of molecular oxygen	GO:0055114	oxidation-reduction process	cytochrome P450 CYP12A2-like isoform X1	GO:0005789;GO:0005506;GO:0016705;GO:0004497;GO:0020037	iron ion binding;endoplasmic reticulum membrane;heme binding;oxidoreductase activity, acting on paired donors, with incorporation or reduction of molecular oxygen;monooxygenase activity	Cellular Component;Molecular Function
AAEL006829	microsomal glutathione s-transferase		GO:0016021;GO:0016020	integral component of membrane;membrane					microsomal glutathione S-transferase 1-like	GO:0016021;GO:0016740	transferase activity;integral component of membrane	Cellular Component;Molecular Function
AAEL006830	yellow protein precursor						GO:0060179;GO:0042438	male mating behavior;melanin biosynthetic process	yellow	GO:0042438;GO:0060179	melanin biosynthetic process;male mating behavior	Biological Process
AAEL006832	GPCR Frizzled/Smoothened Family	GPRFZ3	GO:0016021;GO:0016020	integral component of membrane;membrane	GO:0005515;GO:0004888	protein binding;transmembrane signaling receptor activity	GO:0007166;GO:0007275	cell surface receptor signaling pathway;multicellular organism development	frizzled-3	GO:0004888;GO:0005515;GO:0016021;GO:0007166	cell surface receptor signaling pathway;transmembrane signaling receptor activity;integral component of membrane;protein binding	Cellular Component;Biological Process;Molecular Function
AAEL006859	Myb-interacting protein, putative		GO:0017053	transcription repressor complex					lin-37 homolog	GO:0017053	transcriptional repressor complex	Cellular Component
AAEL006860	40S ribosomal protein S28 [Source:UniProtKB/TrEMBL;Acc:Q1HR28]	RpS28	GO:0005840	ribosome	GO:0003735	structural constituent of ribosome	GO:0006412	translation	40S ribosomal S28	GO:0003735;GO:0042254;GO:0005840;GO:0006412	translation;ribosome;structural constituent of ribosome;ribosome biogenesis	Cellular Component;Biological Process;Molecular Function
AAEL006936	unspecified product						GO:0035556	intracellular signal transduction	suppressor of cytokine signaling 7	GO:0009968;GO:0040008;GO:0035556	regulation of growth;negative regulation of signal transduction;intracellular signal transduction	Biological Process
AAEL006937	structural maintenance of chromosomes 3 smc3		GO:0005694;GO:0005634	chromosome;nucleus	GO:0005524;GO:0005515	ATP binding;protein binding	GO:0051276	chromosome organization	structural maintenance of chromosomes 3	GO:0016887;GO:0051301;GO:0005634;GO:0005524;GO:0005515;GO:0051276;GO:0001737;GO:0008278	chromosome organization;ATPase activity;cell division;nucleus;cohesin complex;protein binding;ATP binding;establishment of imaginal disc-derived wing hair orientation	Cellular Component;Biological Process;Molecular Function
AAEL006938	unspecified product		GO:0005634	nucleus	GO:0005524;GO:0000166;GO:0004828;GO:0008270	ATP binding;nucleotide binding;serine-tRNA ligase activity;zinc ion binding	GO:0006434	seryl-tRNA aminoacylation	serine--tRNA synthetase Slimp	GO:0005634;GO:0005524;GO:0008270;GO:0006563;GO:0004828;GO:0006434;GO:0006544;GO:0006566	glycine metabolic process;seryl-tRNA aminoacylation;nucleus;L-serine metabolic process;threonine metabolic process;ATP binding;serine-tRNA ligase activity;zinc ion binding	Cellular Component;Biological Process;Molecular Function
AAEL006944	unspecified product				GO:0003677;GO:0043565	DNA binding;sequence-specific DNA binding	GO:0006355	regulation of transcription, DNA-templated	homeobox goosecoid	GO:0005634;GO:0003677;GO:0000981;GO:0006357	nucleus;regulation of transcription by RNA polymerase II;DNA-binding transcription factor activity, RNA polymerase II-specific;DNA binding	Cellular Component;Biological Process;Molecular Function
AAEL006947	GPCR Neurokinin/Tachykinin Family	GPRTAK2	GO:0016021;GO:0016020;GO:0005886	integral component of membrane;membrane;plasma membrane	GO:0004930;GO:0004995	G protein-coupled receptor activity;tachykinin receptor activity	GO:0007186;GO:0007165;GO:0007217	G protein-coupled receptor signaling pathway;signal transduction;tachykinin receptor signaling pathway	tachykinin-like peptides receptor 99D isoform X1	GO:0007187;GO:0016021;GO:0007268;GO:0007217;GO:0005886;GO:0004995	tachykinin receptor signaling pathway;plasma membrane;chemical synaptic transmission;G protein-coupled receptor signaling pathway, coupled to cyclic nucleotide second messenger;integral component of membrane;tachykinin receptor activity	Cellular Component;Biological Process;Molecular Function
AAEL006948	tomosyn		GO:0016021;GO:0016020	integral component of membrane;membrane	GO:0005515	protein binding	GO:0016192	vesicle-mediated transport	syntaxin-binding 5 isoform X1	GO:0005515;GO:0005737;GO:0016021;GO:0006887;GO:0005886	cytoplasm;plasma membrane;exocytosis;integral component of membrane;protein binding	Cellular Component;Biological Process;Molecular Function
AAEL006949	unspecified product						GO:0035556	intracellular signal transduction	suppressor of cytokine signaling 7	GO:0009968;GO:0040008;GO:0035556	regulation of growth;negative regulation of signal transduction;intracellular signal transduction	Biological Process
AAEL006950	unspecified product				GO:0004483;GO:0008168;GO:0003676	mRNA (nucleoside-2'-O-)-methyltransferase activity;methyltransferase activity;nucleic acid binding	GO:0006370;GO:0080009;GO:0032259	7-methylguanosine mRNA capping;mRNA methylation;methylation	cap-specific mRNA (nucleoside-2 -O-)-methyltransferase 1	GO:0003676;GO:0006370;GO:0004483;GO:0080009	mRNA (nucleoside-2'-O-)-methyltransferase activity;7-methylguanosine mRNA capping;nucleic acid binding;mRNA methylation	Biological Process;Molecular Function
AAEL006951	protein phosphatase 2c				GO:0003824;GO:0016787;GO:0046872;GO:0004721	catalytic activity;hydrolase activity;metal ion binding;phosphoprotein phosphatase activity	GO:0006470	protein dephosphorylation	phosphatase PTC7 homolog	GO:0046872;GO:0106307;GO:0106306;GO:0006470	metal ion binding;protein dephosphorylation	Biological Process;Molecular Function
AAEL006955	cadherin		GO:0016021;GO:0016020;GO:0005886	integral component of membrane;membrane;plasma membrane	GO:0005509	calcium ion binding	GO:0007155;GO:0007156	cell adhesion;homophilic cell adhesion via plasma membrane adhesion molecules	cadherin-23	GO:0005509;GO:0007156;GO:0005886	homophilic cell adhesion via plasma membrane adhesion molecules;plasma membrane;calcium ion binding	Cellular Component;Biological Process;Molecular Function
AAEL006956	suppressor of ty		GO:0005634	nucleus	GO:0003677;GO:0003676	DNA binding;nucleic acid binding	GO:0006139;GO:0032968	nucleobase-containing compound metabolic process;positive regulation of transcription elongation from RNA polymerase II promoter	transcription elongation factor SPT6 isoform X2	GO:0032968;GO:0005634;GO:0003677	positive regulation of transcription elongation from RNA polymerase II promoter;nucleus;DNA binding	Cellular Component;Biological Process;Molecular Function
AAEL006957	GPCR Orphan/Putative Class B Family	GPRNNB4	GO:0016021;GO:0016020	integral component of membrane;membrane	GO:0004930;GO:0005515;GO:0004888	G protein-coupled receptor activity;protein binding;transmembrane signaling receptor activity	GO:0007186;GO:0007166;GO:0007165	G protein-coupled receptor signaling pathway;cell surface receptor signaling pathway;signal transduction	adhesion G -coupled receptor A3	GO:0004930;GO:0005515;GO:0007186;GO:0016021;GO:0007166	cell surface receptor signaling pathway;G protein-coupled receptor signaling pathway;G protein-coupled receptor activity;integral component of membrane;protein binding	Cellular Component;Biological Process;Molecular Function
AAEL006958	Cell adhesion molecule [Source:UniProtKB/TrEMBL;Acc:A0A1S4FFB1]		GO:0005886	plasma membrane	GO:0005515	protein binding	GO:0007411;GO:0007155	axon guidance;cell adhesion	contactin isoform X1	GO:0005515;GO:0007411;GO:0007155;GO:0005886	plasma membrane;cell adhesion;protein binding;axon guidance	Cellular Component;Biological Process;Molecular Function
AAEL007029	tropomodulin				GO:0005523	tropomyosin binding	GO:0051694	pointed-end actin filament capping	tropomodulin isoform X1	GO:0051694;GO:0005523	pointed-end actin filament capping;tropomyosin binding	Biological Process;Molecular Function
AAEL007030	ceramidase				GO:0017040;GO:0102121;GO:0016787	N-acylsphingosine amidohydrolase activity;ceramidase activity;hydrolase activity	GO:0046514;GO:0006629;GO:0006665	ceramide catabolic process;lipid metabolic process;sphingolipid metabolic process	neutral ceramidase	GO:0017040;GO:0102121;GO:0046514;GO:0006687	ceramide catabolic process;glycosphingolipid metabolic process;N-acylsphingosine amidohydrolase activity;ceramidase activity	Biological Process;Molecular Function
AAEL007034	unspecified product								J domain-containing
AAEL007038	prolyl 4-hydroxylase alpha subunit 1		GO:0005783	endoplasmic reticulum	GO:0031418;GO:0005506;GO:0016491;GO:0016705;GO:0016702;GO:0004656;GO:0005515	L-ascorbic acid binding;iron ion binding;oxidoreductase activity;oxidoreductase activity, acting on paired donors, with incorporation or reduction of molecular oxygen;oxidoreductase activity, acting on single donors with incorporation of molecular oxygen, incorporation of two atoms of oxygen;procoll	GO:0055114;GO:0019511	oxidation-reduction process;peptidyl-proline hydroxylation	prolyl 4-hydroxylase subunit alpha-1-like isoform X1	GO:0004656;GO:0005788;GO:0031418;GO:0016702;GO:0006525;GO:0005515;GO:0005506;GO:0006560;GO:0018401	proline metabolic process;iron ion binding;oxidoreductase activity, acting on single donors with incorporation of molecular oxygen, incorporation of two atoms of oxygen;arginine metabolic process;peptidyl-proline hydroxylation to 4-hydroxy-L-proline;protein binding;procollagen-proline 4-dioxygenase activity;endoplasmic reticulum lumen;L-ascorbic acid binding	Cellular Component;Biological Process;Molecular Function
AAEL007039	peptidoglycan recognition protein (short)				GO:0008745;GO:0042834;GO:0008270	N-acetylmuramoyl-L-alanine amidase activity;peptidoglycan binding;zinc ion binding	GO:0045087;GO:0009253	innate immune response;peptidoglycan catabolic process	peptidoglycan-recognition SC2-like	GO:0042834;GO:0008270;GO:0009253;GO:0045087;GO:0009252;GO:0009274;GO:0008745	peptidoglycan binding;peptidoglycan catabolic process;innate immune response;peptidoglycan-based cell wall;N-acetylmuramoyl-L-alanine amidase activity;peptidoglycan biosynthetic process;zinc ion binding	Cellular Component;Biological Process;Molecular Function
AAEL007040	lozenge		GO:0005634	nucleus	GO:0005524;GO:0003677;GO:0003700	ATP binding;DNA binding;DNA-binding transcription factor activity	GO:0006355	regulation of transcription, DNA-templated	lozenge isoform X1	GO:0005634;GO:0003677;GO:0005524;GO:0005667;GO:0003700;GO:0006355;GO:0045449	DNA-binding transcription factor activity;transcription factor complex;nucleus;ATP binding;DNA binding;regulation of transcription, DNA-templated	Cellular Component;Biological Process;Molecular Function
AAEL007078	Eukaryotic translation initiation factor 3 subunit A (eIF3a)(Eukaryotic translation initiation factor 3 subunit 10)	eIF3-S10	GO:0005737;GO:0016282;GO:0033290;GO:0005852	cytoplasm;eukaryotic 43S preinitiation complex;eukaryotic 48S preinitiation complex;eukaryotic translation initiation factor 3 complex	GO:0003723;GO:0003743	RNA binding;translation initiation factor activity	GO:0002183;GO:0001732;GO:0006412;GO:0006413	cytoplasmic translational initiation;formation of cytoplasmic translation initiation complex;translation;translational initiation	eukaryotic translation initiation factor 3 subunit A	GO:0003743;GO:0001732;GO:0016282;GO:0033290;GO:0005840;GO:0006446;GO:0005852	eukaryotic 48S preinitiation complex;formation of cytoplasmic translation initiation complex;ribosome;regulation of translational initiation;eukaryotic 43S preinitiation complex;translation initiation factor activity;eukaryotic translation initiation factor 3 complex	Cellular Component;Biological Process;Molecular Function
AAEL007198	Osiris, putative		GO:0016021;GO:0016020	integral component of membrane;membrane					uncharacterized protein LOC5568905	GO:0016021	integral component of membrane	Cellular Component
AAEL007202	Hormone receptor-like in 96 nuclear receptor	HR96	GO:0042025;GO:0005634	host cell nucleus;nucleus	GO:0003677;GO:0003700;GO:0046872;GO:0043565;GO:0008270	DNA binding;DNA-binding transcription factor activity;metal ion binding;sequence-specific DNA binding;zinc ion binding	GO:0006355	regulation of transcription, DNA-templated	nuclear hormone receptor HR96	GO:0005634;GO:0005667;GO:0003700;GO:0008270;GO:0006355;GO:0043565;GO:0045449	DNA-binding transcription factor activity;sequence-specific DNA binding;transcription factor complex;nucleus;zinc ion binding;regulation of transcription, DNA-templated	Cellular Component;Biological Process;Molecular Function
AAEL007203	unspecified product						GO:0000350	generation of catalytic spliceosome for second transesterification step	pre-mRNA-splicing factor ISY1 homolog	GO:0005634;GO:0000350;GO:0000974	Prp19 complex;nucleus;generation of catalytic spliceosome for second transesterification step	Cellular Component;Biological Process
AAEL007205	gata-binding factor-c (transcription factor gata-c)		GO:0005634	nucleus	GO:0003700;GO:0046872;GO:0043565;GO:0008270	DNA-binding transcription factor activity;metal ion binding;sequence-specific DNA binding;zinc ion binding	GO:0006355	regulation of transcription, DNA-templated	GATA-binding factor C isoform X2	GO:0005634;GO:0005667;GO:0003700;GO:0008270;GO:0043565;GO:0045449;GO:0006357	DNA-binding transcription factor activity;sequence-specific DNA binding;transcription factor complex;nucleus;regulation of transcription by RNA polymerase II;zinc ion binding;regulation of transcription, DNA-templated	Cellular Component;Biological Process;Molecular Function
AAEL007209	ADP-ribosylation factor, putative				GO:0005525;GO:0000166	GTP binding;nucleotide binding			ADP-ribosylation factor 8	GO:0005525;GO:0003924;GO:0015031	protein transport;GTP binding;GTPase activity	Biological Process;Molecular Function
AAEL007211	Rab-GAP TBC domain-containing protein [Source:UniProtKB/TrEMBL;Acc:A0A1S4FFS5]								TBC1 domain family member 5
AAEL007217	unspecified product		GO:0016021;GO:0016020	integral component of membrane;membrane					apnoia	GO:0016021	integral component of membrane	Cellular Component
AAEL007248	unspecified product				GO:0003676;GO:0004803	nucleic acid binding;transposase activity	GO:0006313	transposition, DNA-mediated	eukaryotic translation initiation factor 5B-like
AAEL007268	unspecified product				GO:0005515	protein binding			kibra	GO:0005515	protein binding	Molecular Function
AAEL007343	unspecified product		GO:0016021;GO:0016020	integral component of membrane;membrane					trans-Golgi network integral membrane 2-like	GO:0016021	integral component of membrane	Cellular Component
AAEL007383	secreted ferritin G subunit precursor, putative		GO:0005623	obsolete cell	GO:0008199;GO:0004322;GO:0046872;GO:0016491	ferric iron binding;ferroxidase activity;metal ion binding;oxidoreductase activity	GO:0006879;GO:0006826;GO:0055114	cellular iron ion homeostasis;iron ion transport;oxidation-reduction process	soma ferritin	GO:0006879;GO:0015994;GO:0008199;GO:0006826;GO:0004322	ferroxidase activity;ferric iron binding;cellular iron ion homeostasis;chlorophyll metabolic process;iron ion transport	Biological Process;Molecular Function
AAEL007385	Ferritin subunit Precursor (EC 1.16.3.1)(Ferritin heavy chain-like protein)(AeFer(H))				GO:0008199	ferric iron binding	GO:0006879;GO:0006826	cellular iron ion homeostasis;iron ion transport	ferritin subunit-like	GO:0006879;GO:0015994;GO:0008199;GO:0006826;GO:0005576;GO:0004322	ferroxidase activity;ferric iron binding;cellular iron ion homeostasis;chlorophyll metabolic process;extracellular region;iron ion transport	Cellular Component;Biological Process;Molecular Function
AAEL007386	unspecified product		GO:0016021;GO:0016020	integral component of membrane;membrane	GO:0005267	potassium channel activity	GO:0006811;GO:0071805;GO:0006813	ion transport;potassium ion transmembrane transport;potassium ion transport	potassium channel subfamily K member 9	GO:0071805;GO:0016021;GO:0005267	potassium ion transmembrane transport;potassium channel activity;integral component of membrane	Cellular Component;Biological Process;Molecular Function
AAEL007387	unspecified product				GO:0005515	protein binding			UBASH3A homolog isoform X1	GO:0005515	protein binding	Molecular Function
AAEL007388	unspecified product				GO:0005515	protein binding			clumping factor A	GO:0005515	protein binding	Molecular Function
AAEL007389	long wavelength sensitive opsin	GPROP7	GO:0016021;GO:0016020	integral component of membrane;membrane	GO:0004930;GO:0009881	G protein-coupled receptor activity;photoreceptor activity	GO:0007186;GO:0007602;GO:0018298;GO:0050896;GO:0007165;GO:0007601	G protein-coupled receptor signaling pathway;phototransduction;protein-chromophore linkage;response to stimulus;signal transduction;visual perception	opsin-1-like	GO:0004930;GO:0007186;GO:0009881;GO:0016021;GO:0018298;GO:0007601;GO:0007602	visual perception;G protein-coupled receptor signaling pathway;G protein-coupled receptor activity;integral component of membrane;protein-chromophore linkage;photoreceptor activity;phototransduction	Cellular Component;Biological Process;Molecular Function
AAEL007455	thrombospondin		GO:0005576	extracellular region	GO:0005509	calcium ion binding	GO:0007155	cell adhesion	cartilage oligomeric matrix	GO:0005509;GO:0007155;GO:0005576	cell adhesion;extracellular region;calcium ion binding	Cellular Component;Biological Process;Molecular Function
AAEL007456	zinc finger protein, putative		GO:0005634	nucleus	GO:0003676;GO:0008270	nucleic acid binding;zinc ion binding			zinc finger 773-like	GO:0005634;GO:0008270	nucleus;zinc ion binding	Cellular Component;Molecular Function
AAEL007458	amino acid transporter		GO:0016021;GO:0016020	integral component of membrane;membrane					proton-coupled amino acid transporter 2-like	GO:0016021	integral component of membrane	Cellular Component
AAEL007461	unspecified product		GO:0005634	nucleus	GO:0003676;GO:0008270	nucleic acid binding;zinc ion binding			zinc finger 773-like	GO:0005634;GO:0008270	nucleus;zinc ion binding	Cellular Component;Molecular Function
AAEL007464	unspecified product		GO:0005634	nucleus	GO:0003676;GO:0008270	nucleic acid binding;zinc ion binding			zinc finger 773-like	GO:0005634;GO:0008270	nucleus;zinc ion binding	Cellular Component;Molecular Function
AAEL007465	unspecified product								titin isoform X1
AAEL007468	zinc finger protein, putative		GO:0005634	nucleus	GO:0003676;GO:0008270	nucleic acid binding;zinc ion binding			zinc finger 773-like	GO:0005634;GO:0008270	nucleus;zinc ion binding	Cellular Component;Molecular Function
AAEL007469	mitotic checkpoint protein bub3				GO:0005515	protein binding			mitotic checkpoint BUB3	GO:0005515	protein binding	Molecular Function
AAEL007476	makorin				GO:0016874;GO:0046872	ligase activity;metal ion binding			probable E3 ubiquitin- ligase makorin-1	GO:0046872	metal ion binding	Molecular Function
AAEL007480	Glutamate-cysteine ligase, regulatory-subunit, putative [Source:UniProtKB/TrEMBL;Acc:A0A1S4FGN5]		GO:0016021;GO:0016020	integral component of membrane;membrane	GO:0016874;GO:0005515	ligase activity;protein binding			wolframin	GO:0005515;GO:0016021	integral component of membrane;protein binding	Cellular Component;Molecular Function
AAEL007481	GDP-fucose transporter, putative		GO:0005794;GO:0016021;GO:0016020	Golgi apparatus;integral component of membrane;membrane	GO:0005457	GDP-fucose transmembrane transporter activity	GO:0036085	GDP-fucose import into Golgi lumen	GDP-fucose transporter 1	GO:0036085;GO:0016021;GO:0005794;GO:0005457	GDP-fucose import into Golgi lumen;integral component of membrane;GDP-fucose transmembrane transporter activity;Golgi apparatus	Cellular Component;Biological Process;Molecular Function
AAEL007482	Mediator of RNA polymerase II transcription subunit 27 (Mediator complex subunit 27)	Med27	GO:0016592;GO:0005634	mediator complex;nucleus					mediator of RNA polymerase II transcription subunit 27	GO:0016592	mediator complex	Cellular Component
AAEL007483	unspecified product		GO:0005576	extracellular region	GO:0008061	chitin binding	GO:0006030	chitin metabolic process	mediator of RNA polymerase II transcription subunit 26	GO:0008061;GO:0005576	extracellular region;chitin binding	Cellular Component;Molecular Function
AAEL007484	protein transport protein sec23		GO:0030127;GO:0012507;GO:0000139;GO:0005737;GO:0031410;GO:0005783;GO:0005789;GO:0016020	COPII vesicle coat;ER to Golgi transport vesicle membrane;Golgi membrane;cytoplasm;cytoplasmic vesicle;endoplasmic reticulum;endoplasmic reticulum membrane;membrane	GO:0046872;GO:0008270	metal ion binding;zinc ion binding	GO:0090114;GO:0006888;GO:0006886;GO:0015031;GO:0016192	COPII-coated vesicle budding;endoplasmic reticulum to Golgi vesicle-mediated transport;intracellular protein transport;protein transport;vesicle-mediated transport	transport Sec23A isoform X1	GO:0005789;GO:0008270;GO:0090114;GO:0000139;GO:0006886;GO:0030127	COPII-coated vesicle budding;endoplasmic reticulum membrane;Golgi membrane;COPII vesicle coat;zinc ion binding;intracellular protein transport	Cellular Component;Biological Process;Molecular Function
AAEL007487	unspecified product				GO:0003723;GO:0009982	RNA binding;pseudouridine synthase activity	GO:0009451;GO:0001522	RNA modification;pseudouridine synthesis	RNA pseudouridylate synthase domain-containing 1 isoform X1	GO:0000166;GO:0006418;GO:0004812;GO:0001522;GO:0003723;GO:0009982	pseudouridine synthase activity;pseudouridine synthesis;tRNA aminoacylation for protein translation;aminoacyl-tRNA ligase activity;RNA binding;nucleotide binding	Biological Process;Molecular Function
AAEL007492	unspecified product								TBC1 domain family member 7
AAEL007493	unspecified product								uncharacterized protein LOC5569224
AAEL007494	calcineurin b subunit				GO:0005509	calcium ion binding			calcineurin B homologous 1	GO:0005509	calcium ion binding	Molecular Function
AAEL007495	phosphoglycerate mutase				GO:0016868;GO:0004619	intramolecular transferase activity, phosphotransferases;phosphoglycerate mutase activity	GO:0006096	glycolytic process	phosphoglycerate mutase 2-like isoform X1	GO:0006094;GO:0006096;GO:0004619	glycolytic process;phosphoglycerate mutase activity;gluconeogenesis	Biological Process;Molecular Function
AAEL007500	CRAL_TRIO_N domain-containing protein [Source:UniProtKB/TrEMBL;Acc:A0A1S4FGV5]								alpha-tocopherol transfer -like
AAEL007501	nikI, nikkomycin biosynthesis protein P6, putative				GO:0016706;GO:0031418;GO:0005506;GO:0016491;GO:0016705	2-oxoglutarate-dependent dioxygenase activity;L-ascorbic acid binding;iron ion binding;oxidoreductase activity;oxidoreductase activity, acting on paired donors, with incorporation or reduction of molecular oxygen	GO:0055114	oxidation-reduction process	prolyl 3-hydroxylase sudestada1-like isoform X2	GO:0031418;GO:0005506;GO:0016706;GO:0016255;GO:0016301;GO:0042765	iron ion binding;GPI-anchor transamidase complex;kinase activity;attachment of GPI anchor to protein;oxidoreductase activity, acting on paired donors, with incorporation or reduction of molecular oxygen, 2-oxoglutarate as one donor, and incorporation of one atom each of oxygen into both donors;L-ascorbic acid binding	Cellular Component;Biological Process;Molecular Function
AAEL007507	unspecified product		GO:0016021;GO:0016020	integral component of membrane;membrane	GO:0016747	transferase activity, transferring acyl groups other than amino-acyl groups			nose resistant to fluoxetine 6-like	GO:0016747;GO:0016020	membrane;transferase activity, transferring acyl groups other than amino-acyl groups	Cellular Component;Molecular Function
AAEL007508	oviductin				GO:0016787;GO:0008233;GO:0004252;GO:0008236	hydrolase activity;peptidase activity;serine-type endopeptidase activity;serine-type peptidase activity	GO:0006508	proteolysis	trypsin 3A1-like	GO:0006508;GO:0004252	proteolysis;serine-type endopeptidase activity	Biological Process;Molecular Function
AAEL007509	neuroendocrine differentiation factor						GO:0007034	vacuolar transport	charged multivesicular body 3	GO:0007034	vacuolar transport	Biological Process
AAEL007511	serine protease				GO:0016787;GO:0008233;GO:0004252;GO:0008236	hydrolase activity;peptidase activity;serine-type endopeptidase activity;serine-type peptidase activity	GO:0006508	proteolysis	transmembrane protease serine 9-like	GO:0006508;GO:0004252	proteolysis;serine-type endopeptidase activity	Biological Process;Molecular Function
AAEL007512	ATP-dependent RNA and DNA helicase				GO:0016817	hydrolase activity, acting on acid anhydrides			ATP-dependent RNA helicase SUV3 mitochondrial	GO:0005524;GO:0003724;GO:0016817	RNA helicase activity;hydrolase activity, acting on acid anhydrides;ATP binding	Molecular Function
AAEL007514	Oviductin [Source:UniProtKB/TrEMBL;Acc:A0A1S4FGP8]				GO:0016787;GO:0008233;GO:0004252;GO:0008236	hydrolase activity;peptidase activity;serine-type endopeptidase activity;serine-type peptidase activity	GO:0006508	proteolysis	transmembrane protease serine 9-like	GO:0006508;GO:0004252	proteolysis;serine-type endopeptidase activity	Biological Process;Molecular Function
AAEL007518	complexin, putative				GO:0019905	syntaxin binding	GO:0006836	neurotransmitter transport	complexin isoform X1	GO:0006836;GO:0019905	neurotransmitter transport;syntaxin binding	Biological Process;Molecular Function
AAEL007519	oviductin				GO:0016787;GO:0008233;GO:0004252;GO:0008236	hydrolase activity;peptidase activity;serine-type endopeptidase activity;serine-type peptidase activity	GO:0006508	proteolysis	transmembrane protease serine 9-like	GO:0006508;GO:0016021;GO:0004252	integral component of membrane;proteolysis;serine-type endopeptidase activity	Cellular Component;Biological Process;Molecular Function
AAEL007579	unspecified product		GO:0016021;GO:0016020	integral component of membrane;membrane					isoform A	GO:0016021	integral component of membrane	Cellular Component
AAEL007584	unspecified product								trunk
AAEL007586	nuclear pore complex protein nup98		GO:0005643	nuclear pore	GO:0017056	structural constituent of nuclear pore	GO:0006913	nucleocytoplasmic transport	nuclear pore complex Nup98-Nup96	GO:0006913;GO:0031965;GO:0015031;GO:0017056;GO:0051028;GO:0005643	protein transport;structural constituent of nuclear pore;mRNA transport;nucleocytoplasmic transport;nuclear membrane;nuclear pore	Cellular Component;Biological Process;Molecular Function
AAEL007587	unspecified product								kDa salivary
AAEL007591	ML domain-containing protein [Source:UniProtKB/TrEMBL;Acc:A0A1S4FH47]								mite group 2 allergen Gly d
AAEL007592	ML domain-containing protein [Source:UniProtKB/TrEMBL;Acc:A0A1S4FH88]								NPC intracellular cholesterol transporter 2
AAEL007593	Clip-Domain Serine Protease family C.	CLIPC2			GO:0016787;GO:0008233;GO:0004252;GO:0008236	hydrolase activity;peptidase activity;serine-type endopeptidase activity;serine-type peptidase activity	GO:0006508	proteolysis	serine protease snake	GO:0006508;GO:0004252	proteolysis;serine-type endopeptidase activity	Biological Process;Molecular Function
AAEL007595	unspecified product		GO:0005634	nucleus	GO:0003677;GO:0003700	DNA binding;DNA-binding transcription factor activity	GO:0006915;GO:0006355	apoptotic process;regulation of transcription, DNA-templated	cellular tumor antigen p53-like isoform X1	GO:0005634;GO:0005667;GO:0003700;GO:0046872;GO:0006915;GO:0000976;GO:0006355;GO:0045449	DNA-binding transcription factor activity;metal ion binding;transcription factor complex;nucleus;transcription regulatory region sequence-specific DNA binding;apoptotic process;regulation of transcription, DNA-templated	Cellular Component;Biological Process;Molecular Function
AAEL007597	Clip-Domain Serine Protease family C	CLIPC3			GO:0016787;GO:0008233;GO:0004252;GO:0008236	hydrolase activity;peptidase activity;serine-type endopeptidase activity;serine-type peptidase activity	GO:0006508	proteolysis	serine protease snake-like	GO:0006508;GO:0004252	proteolysis;serine-type endopeptidase activity	Biological Process;Molecular Function
AAEL007598	unspecified product				GO:0003700;GO:0003676	DNA-binding transcription factor activity;nucleic acid binding	GO:0006355	regulation of transcription, DNA-templated	zinc finger 354A	GO:0005634;GO:0005667;GO:0003700;GO:0006355;GO:0045449	DNA-binding transcription factor activity;transcription factor complex;nucleus;regulation of transcription, DNA-templated	Cellular Component;Biological Process;Molecular Function
AAEL007607	unspecified product		GO:0016021;GO:0016020	integral component of membrane;membrane					transmembrane 135-like	GO:0016021	integral component of membrane	Cellular Component
AAEL007615	unspecified product		GO:0005576	extracellular region	GO:0008061	chitin binding	GO:0006030	chitin metabolic process	uncharacterized protein LOC5569413	GO:0008061;GO:0005576	extracellular region;chitin binding	Cellular Component;Molecular Function
AAEL007619	Toll-like receptor	TOLL5A	GO:0016021;GO:0016020	integral component of membrane;membrane	GO:0005515	protein binding	GO:0007165	signal transduction	toll-like	GO:0002224;GO:0006769;GO:0003953;GO:0004888;GO:0005515;GO:0046497;GO:0016021	NAD+ nucleosidase activity;nicotinate nucleotide metabolic process;toll-like receptor signaling pathway;transmembrane signaling receptor activity;nicotinamide metabolic process;integral component of membrane;protein binding	Cellular Component;Biological Process;Molecular Function
AAEL007641	unspecified product								coiled-coil domain-containing lobo	GO:0031514;GO:0005856;GO:0016021	cytoskeleton;integral component of membrane;motile cilium	Cellular Component
AAEL007642	TOLL pathway signalling.	TUBE			GO:0005524;GO:0004672	ATP binding;protein kinase activity	GO:0006468	protein phosphorylation	Tube	GO:0005524;GO:0004672;GO:0006468	protein kinase activity;protein phosphorylation;ATP binding	Biological Process;Molecular Function
AAEL007644	GPCR Orphan/Putative Class A Family	GPRNNA6	GO:0016021;GO:0016020	integral component of membrane;membrane	GO:0004930	G protein-coupled receptor activity	GO:0007186;GO:0007165	G protein-coupled receptor signaling pathway;signal transduction	5-hydroxytryptamine receptor 1A-alpha-like	GO:0004930;GO:0007186;GO:0016021	G protein-coupled receptor signaling pathway;G protein-coupled receptor activity;integral component of membrane	Cellular Component;Biological Process;Molecular Function
AAEL007646	unspecified product		GO:0005856	cytoskeleton					FERM domain-containing 8 isoform X1	GO:0005856;GO:0016021	cytoskeleton;integral component of membrane	Cellular Component
AAEL007647	unspecified product				GO:0005515	protein binding			RWD domain-containing 1	GO:0005515	protein binding	Molecular Function
AAEL007648	unspecified product								flocculation FLO11-like	GO:0016020	membrane	Cellular Component
AAEL007650	Chaperonin [Source:UniProtKB/TrEMBL;Acc:A0A1S4FHA0]		GO:0005832;GO:0005737;GO:0005829	chaperonin-containing T-complex;cytoplasm;cytosol	GO:0005524;GO:0000166;GO:0051082	ATP binding;nucleotide binding;unfolded protein binding	GO:0006457	protein folding	T-complex 1 subunit beta	GO:0016887;GO:0005832;GO:0005524;GO:0051082;GO:0006457	ATPase activity;chaperonin-containing T-complex;protein folding;ATP binding;unfolded protein binding	Cellular Component;Biological Process;Molecular Function
AAEL007651	phosphorylase b kinase		GO:0016020;GO:0005886	membrane;plasma membrane	GO:0005516;GO:0003824	calmodulin binding;catalytic activity	GO:0005975;GO:0005977	carbohydrate metabolic process;glycogen metabolic process	probable phosphorylase b kinase regulatory subunit alpha isoform X1	GO:0005516;GO:0005977;GO:0016310;GO:0016301;GO:0005886	glycogen metabolic process;plasma membrane;kinase activity;phosphorylation;calmodulin binding	Cellular Component;Biological Process;Molecular Function
AAEL007652	unspecified product								isoform A
AAEL007653	allantoinase				GO:0004038;GO:0050897;GO:0016888;GO:0016787;GO:0016810;GO:0016812;GO:0008270	allantoinase activity;cobalt ion binding;endodeoxyribonuclease activity, producing 5'-phosphomonoesters;hydrolase activity;hydrolase activity, acting on carbon-nitrogen (but not peptide) bonds;hydrolase activity, acting on carbon-nitrogen (but not peptide) bonds, in cyclic amides;zinc ion binding	GO:0006259;GO:0000256	DNA metabolic process;allantoin catabolic process	allantoinase	GO:0016888;GO:0006308;GO:0008270;GO:0006144;GO:0004038;GO:0000256;GO:0050897	allantoin catabolic process;endodeoxyribonuclease activity, producing 5'-phosphomonoesters;allantoinase activity;DNA catabolic process;purine nucleobase metabolic process;zinc ion binding;cobalt ion binding	Biological Process;Molecular Function
AAEL007654	unspecified product		GO:0005634	nucleus	GO:0003676;GO:0008270	nucleic acid binding;zinc ion binding			zinc finger OZF-like	GO:0005634;GO:0008270	nucleus;zinc ion binding	Cellular Component;Molecular Function
AAEL007655	unspecified product				GO:0003676	nucleic acid binding			pre-rRNA-processing esf-2-like	GO:0003676;GO:0005730	nucleolus;nucleic acid binding	Cellular Component;Molecular Function
AAEL007656	receptor for activated C kinase, putative				GO:0005515	protein binding			p21-activated kinase-interacting 1-like	GO:0005515	protein binding	Molecular Function
AAEL007657	low-density lipoprotein receptor (ldl)		GO:0016021;GO:0016020	integral component of membrane;membrane	GO:0005509;GO:0005515	calcium ion binding;protein binding			vitellogenin receptor	GO:0005515;GO:0005509;GO:0016021;GO:0006897	endocytosis;integral component of membrane;protein binding;calcium ion binding	Cellular Component;Biological Process;Molecular Function
AAEL007658	partitioning defective 3, par-3				GO:0005515	protein binding			partitioning defective 3 homolog isoform X4	GO:0051301;GO:0005515;GO:0007049	cell cycle;cell division;protein binding	Biological Process;Molecular Function
AAEL007659	unspecified product								histidine-rich glyco	GO:0007165;GO:0005576;GO:0005179	signal transduction;extracellular region;hormone activity	Cellular Component;Biological Process;Molecular Function
AAEL007660	suppressor of actin (sac)		GO:0016021;GO:0016020	integral component of membrane;membrane	GO:0042578	phosphoric ester hydrolase activity			phosphatidylinositide phosphatase SAC1	GO:0016021;GO:0016791	phosphatase activity;integral component of membrane	Cellular Component;Molecular Function
AAEL007661	rab-40				GO:0005525;GO:0003924	GTP binding;GTPase activity	GO:0035556	intracellular signal transduction	ras-related Rab-40C	GO:0005525;GO:0003924;GO:0035556	GTP binding;intracellular signal transduction;GTPase activity	Biological Process;Molecular Function
AAEL007662	casein kinase				GO:0005524;GO:0000166;GO:0004672;GO:0004674	ATP binding;nucleotide binding;protein kinase activity;protein serine/threonine kinase activity	GO:0006468	protein phosphorylation	casein kinase I-like	GO:0005524;GO:0009069;GO:0004674;GO:0006468	protein serine/threonine kinase activity;serine family amino acid metabolic process;protein phosphorylation;ATP binding	Biological Process;Molecular Function
AAEL007664	nicotinic acetylcholine receptor subunit		GO:0030054;GO:0016021;GO:0016020;GO:0005886;GO:0045211;GO:0045202	cell junction;integral component of membrane;membrane;plasma membrane;postsynaptic membrane;synapse	GO:0022848;GO:0005230;GO:0005216;GO:0004888	acetylcholine-gated cation-selective channel activity;extracellular ligand-gated ion channel activity;ion channel activity;transmembrane signaling receptor activity	GO:0060079;GO:0034220;GO:0006811;GO:0060078	excitatory postsynaptic potential;ion transmembrane transport;ion transport;regulation of postsynaptic membrane potential	neuronal acetylcholine receptor subunit alpha-7-like	GO:0014069;GO:0007271;GO:0060079;GO:0022848;GO:0034220;GO:0007630;GO:0005892;GO:0007632;GO:0004888;GO:0006812;GO:0045211;GO:0043197	postsynaptic density;jump response;excitatory postsynaptic potential;transmembrane signaling receptor activity;dendritic spine;postsynaptic membrane;ion transmembrane transport;acetylcholine-gated cation-selective channel activity;visual behavior;acetylcholine-gated channel complex;synaptic transmission, cholinergic;cation transport	Cellular Component;Molecular Function;Biological Process
AAEL007667	unspecified product				GO:0005515	protein binding			uncharacterized protein LOC5569483	GO:0005515	protein binding	Molecular Function
AAEL007668	mitochondrial ribosomal protein, S29, putative	mRpS28	GO:0005761;GO:0015935	mitochondrial ribosome;small ribosomal subunit			GO:0006915	apoptotic process	28S ribosomal mitochondrial	GO:0006915;GO:0005761;GO:0015935	apoptotic process;mitochondrial ribosome;small ribosomal subunit	Cellular Component;Biological Process
AAEL007741	sterol desaturase		GO:0016021;GO:0016020	integral component of membrane;membrane	GO:0005506;GO:0016491	iron ion binding;oxidoreductase activity	GO:0008610;GO:0055114	lipid biosynthetic process;oxidation-reduction process	fatty acid hydroxylase domain-containing 2-like	GO:0005506;GO:0016491;GO:0016021;GO:0008610	iron ion binding;lipid biosynthetic process;oxidoreductase activity;integral component of membrane	Cellular Component;Biological Process;Molecular Function
AAEL007744	unspecified product		GO:0072669	tRNA-splicing ligase complex			GO:0048598	embryonic morphogenesis	ashwin isoform X1	GO:0048598;GO:0072669	tRNA-splicing ligase complex;embryonic morphogenesis	Cellular Component;Biological Process
AAEL007750	unspecified product				GO:0016787	hydrolase activity			nucleoside diphosphate-linked moiety X motif 8	GO:0010945	CoA pyrophosphatase activity	Molecular Function
AAEL007752	cytochrome c oxidase, subunit VIIA, putative		GO:0016021;GO:0016020;GO:0005746	integral component of membrane;membrane;mitochondrial respirasome	GO:0004129;GO:0009055	cytochrome-c oxidase activity;electron transfer activity	GO:0022900;GO:1902600	electron transport chain;proton transmembrane transport	cytochrome c oxidase subunit mitochondrial	GO:0004129;GO:0015992;GO:0016021;GO:0006123;GO:1902600;GO:0005751	cytochrome-c oxidase activity;mitochondrial respiratory chain complex IV;mitochondrial electron transport, cytochrome c to oxygen;proton transmembrane transport;integral component of membrane	Cellular Component;Biological Process;Molecular Function
AAEL007754	unspecified product								uncharacterized protein LOC5569555
AAEL007757	unspecified product		GO:0016021;GO:0016020	integral component of membrane;membrane	GO:0005524	ATP binding			uncharacterized protein LOC5569558	GO:0005524;GO:0016021	integral component of membrane;ATP binding	Cellular Component;Molecular Function
AAEL007758	unspecified product		GO:0016021;GO:0016020	integral component of membrane;membrane					transmembrane 205	GO:0016021	integral component of membrane	Cellular Component
AAEL007760	mct-1 protein		GO:0005737	cytoplasm	GO:0003723	RNA binding			malignant T-cell-amplified sequence 1 homolog	GO:0003723;GO:0005737	cytoplasm;RNA binding	Cellular Component;Molecular Function
AAEL007762	mitochondrial ribosomal protein, L40, putative	mRpL40	GO:0005762	mitochondrial large ribosomal subunit					39S ribosomal mitochondrial	GO:0005762	mitochondrial large ribosomal subunit	Cellular Component
AAEL007788	unspecified product				GO:0046872	metal ion binding	GO:0016180	snRNA processing	integrator complex subunit 12-like	GO:0005634;GO:0016180;GO:0046872	metal ion binding;nucleus;snRNA processing	Cellular Component;Biological Process;Molecular Function
AAEL007789	alkyldihydroxyacetonephosphate synthase		GO:0005777	peroxisome	GO:0071949;GO:0008609;GO:0003824;GO:0050660;GO:0016491;GO:0016740	FAD binding;alkylglycerone-phosphate synthase activity;catalytic activity;flavin adenine dinucleotide binding;oxidoreductase activity;transferase activity	GO:0008611;GO:0008610;GO:0006629;GO:0055114	ether lipid biosynthetic process;lipid biosynthetic process;lipid metabolic process;oxidation-reduction process	alkyldihydroxyacetonephosphate synthase-like	GO:0071949;GO:0005777;GO:0046486;GO:0016491;GO:0008609;GO:0008611	FAD binding;alkylglycerone-phosphate synthase activity;ether lipid biosynthetic process;glycerolipid metabolic process;peroxisome;oxidoreductase activity	Cellular Component;Biological Process;Molecular Function
AAEL007790	maternal g10 transcript		GO:0005634	nucleus					BUD31 homolog	GO:0005634	nucleus	Cellular Component
AAEL007792	unspecified product		GO:0016021;GO:0016020	integral component of membrane;membrane					AAEL007792- partial	GO:0016021	integral component of membrane	Cellular Component
AAEL007793	alkyldihydroxyacetonephosphate synthase		GO:0005777	peroxisome	GO:0071949;GO:0008609;GO:0003824;GO:0050660;GO:0016491;GO:0016740	FAD binding;alkylglycerone-phosphate synthase activity;catalytic activity;flavin adenine dinucleotide binding;oxidoreductase activity;transferase activity	GO:0008611;GO:0008610;GO:0006629;GO:0055114	ether lipid biosynthetic process;lipid biosynthetic process;lipid metabolic process;oxidation-reduction process	alkyldihydroxyacetonephosphate synthase-like	GO:0071949;GO:0005777;GO:0046486;GO:0016491;GO:0008609;GO:0008611	FAD binding;alkylglycerone-phosphate synthase activity;ether lipid biosynthetic process;glycerolipid metabolic process;peroxisome;oxidoreductase activity	Cellular Component;Biological Process;Molecular Function
AAEL007820	unspecified product								LSM12 homolog A
AAEL007822	ubiquitin-conjugating enzyme E2 g				GO:0005524;GO:0000166;GO:0016740	ATP binding;nucleotide binding;transferase activity			ubiquitin-conjugating enzyme E2 G2	GO:0005524;GO:0061631;GO:0000209;GO:0005829;GO:0005783;GO:0030433	ubiquitin conjugating enzyme activity;protein polyubiquitination;cytosol;ubiquitin-dependent ERAD pathway;ATP binding;endoplasmic reticulum	Cellular Component;Biological Process;Molecular Function
AAEL007824	40S ribosomal protein S29 [Source:UniProtKB/TrEMBL;Acc:Q1HRA1]	RpS29	GO:0005840	ribosome	GO:0003735;GO:0008270	structural constituent of ribosome;zinc ion binding	GO:0006412	translation	40S ribosomal S29	GO:0008270;GO:0003735;GO:0022627;GO:0002181;GO:0005791;GO:0042254;GO:0042788	cytosolic small ribosomal subunit;polysomal ribosome;rough endoplasmic reticulum;structural constituent of ribosome;zinc ion binding;cytoplasmic translation;ribosome biogenesis	Cellular Component;Biological Process;Molecular Function
AAEL007825	unspecified product		GO:0016592;GO:0005634	mediator complex;nucleus	GO:0003712	transcription coregulator activity	GO:0006357	regulation of transcription by RNA polymerase II	mediator of RNA polymerase II transcription subunit 6	GO:0005667;GO:0003712;GO:0016592;GO:0045449;GO:0006357	transcription coregulator activity;mediator complex;transcription factor complex;regulation of transcription by RNA polymerase II;regulation of transcription, DNA-templated	Cellular Component;Biological Process;Molecular Function
AAEL007830	cytochrome P450	CYP4H29			GO:0020037;GO:0005506;GO:0046872;GO:0004497;GO:0016491;GO:0016705	heme binding;iron ion binding;metal ion binding;monooxygenase activity;oxidoreductase activity;oxidoreductase activity, acting on paired donors, with incorporation or reduction of molecular oxygen	GO:0055114	oxidation-reduction process	probable cytochrome P450 4d14	GO:0005506;GO:0016705;GO:0004497;GO:0020037	iron ion binding;heme binding;oxidoreductase activity, acting on paired donors, with incorporation or reduction of molecular oxygen;monooxygenase activity	Molecular Function
AAEL007831	unspecified product		GO:0005634	nucleus	GO:0003677;GO:0043565	DNA binding;sequence-specific DNA binding	GO:0006355	regulation of transcription, DNA-templated	homeotic ocelliless	GO:0005634;GO:0003677;GO:0000981;GO:0006357	nucleus;regulation of transcription by RNA polymerase II;DNA-binding transcription factor activity, RNA polymerase II-specific;DNA binding	Cellular Component;Biological Process;Molecular Function
AAEL007832	GPCR Muscarinic Acetylcholine Family	GPRMAC2	GO:0016021;GO:0016020	integral component of membrane;membrane	GO:0004930	G protein-coupled receptor activity	GO:0007186;GO:0007165	G protein-coupled receptor signaling pathway;signal transduction	probable muscarinic acetylcholine receptor gar-2	GO:0004930;GO:0007186;GO:0016021	G protein-coupled receptor signaling pathway;G protein-coupled receptor activity;integral component of membrane	Cellular Component;Biological Process;Molecular Function
AAEL007835	serine/threonine protein kinase				GO:0005524;GO:0004672	ATP binding;protein kinase activity	GO:0006468	protein phosphorylation	serine threonine- kinase fused	GO:0005524;GO:0005737;GO:0004672;GO:0006468;GO:0007228	cytoplasm;positive regulation of hh target transcription factor activity;protein kinase activity;protein phosphorylation;ATP binding	Cellular Component;Biological Process;Molecular Function
AAEL007838	unspecified product								FAM107B isoform X2
AAEL007839	beta-hexosaminidase				GO:0102148;GO:0004563;GO:0016787;GO:0016798;GO:0004553	N-acetyl-beta-D-galactosaminidase activity;beta-N-acetylhexosaminidase activity;hydrolase activity;hydrolase activity, acting on glycosyl bonds;hydrolase activity, hydrolyzing O-glycosyl compounds	GO:0005975;GO:0008152	carbohydrate metabolic process;metabolic process	chitooligosaccharidolytic beta-N-acetylglucosaminidase	GO:0001575;GO:0005975;GO:0102148;GO:0006040;GO:0016021;GO:0004563;GO:0006027	beta-N-acetylhexosaminidase activity;carbohydrate metabolic process;glycosaminoglycan catabolic process;amino sugar metabolic process;N-acetyl-beta-D-galactosaminidase activity;integral component of membrane;globoside metabolic process	Cellular Component;Biological Process;Molecular Function
AAEL007872	unspecified product								34 kDa family secreted salivary
AAEL007892	xaa-pro aminopeptidase				GO:0016787;GO:0046872;GO:0070006	hydrolase activity;metal ion binding;metalloaminopeptidase activity	GO:0006508	proteolysis	xaa-Pro aminopeptidase -like	GO:0006508;GO:0070006	metalloaminopeptidase activity;proteolysis	Biological Process;Molecular Function
AAEL007904	cleavage and polyadenylation specificity factor								cleavage and polyadenylation specificity factor 73	GO:0005634;GO:0006397	mRNA processing;nucleus	Cellular Component;Biological Process
AAEL007915	Moesin/ezrin/radixin homolog 1 [Source:UniProtKB/TrEMBL;Acc:A0A1S4FI28]		GO:0005856	cytoskeleton	GO:0003779;GO:0008092	actin binding;cytoskeletal protein binding			moesin ezrin radixin homolog 1 isoform X1	GO:0005912;GO:0005856;GO:0003779;GO:0005737;GO:0045197;GO:0005886	cytoplasm;adherens junction;establishment or maintenance of epithelial cell apical/basal polarity;cytoskeleton;plasma membrane;actin binding	Cellular Component;Biological Process;Molecular Function
AAEL007992	trypsin, putative				GO:0016787;GO:0008233;GO:0004252;GO:0008236	hydrolase activity;peptidase activity;serine-type endopeptidase activity;serine-type peptidase activity	GO:0006508	proteolysis	phenoloxidase-activating factor 3-like	GO:0006508;GO:0004252	proteolysis;serine-type endopeptidase activity	Biological Process;Molecular Function
AAEL007993	Clip-Domain Serine Protease family B.	CLIPB27	GO:0005576	extracellular region	GO:0016787;GO:0008233;GO:0004252;GO:0008236	hydrolase activity;peptidase activity;serine-type endopeptidase activity;serine-type peptidase activity	GO:0006508	proteolysis	serine protease grass-like	GO:0006508;GO:0004252;GO:0005576	extracellular region;proteolysis;serine-type endopeptidase activity	Cellular Component;Biological Process;Molecular Function
AAEL008003	serine protease				GO:0016787;GO:0008233;GO:0004252;GO:0008236	hydrolase activity;peptidase activity;serine-type endopeptidase activity;serine-type peptidase activity	GO:0006508	proteolysis	serine protease snake-like	GO:0006508;GO:0004252	proteolysis;serine-type endopeptidase activity	Biological Process;Molecular Function
AAEL008010	sidestep protein								AAEL008010- partial	GO:0016021	integral component of membrane	Cellular Component
AAEL008012	unspecified product				GO:0005549	odorant binding			pheromone-binding -related 6-like	GO:0005549	odorant binding	Molecular Function
AAEL008013	odorant binding protein OBP38	OBP38			GO:0005549	odorant binding			pheromone-binding -related 6-like	GO:0005549;GO:0007608;GO:0050896	response to stimulus;odorant binding;sensory perception of smell	Biological Process;Molecular Function
AAEL008014	ef hand protein				GO:0005509	calcium ion binding			EF-hand calcium-binding domain-containing 1-like isoform X1	GO:0005509	calcium ion binding	Molecular Function
AAEL008015	Ubiquitin-like domain-containing protein [Source:UniProtKB/TrEMBL;Acc:A0A1S4FIH4]				GO:0005515	protein binding			midnolin homolog	GO:0005634;GO:0005515	nucleus;protein binding	Cellular Component;Molecular Function
AAEL008017	cytochrome P450	CYP4C50	GO:0016021;GO:0016020	integral component of membrane;membrane	GO:0020037;GO:0005506;GO:0046872;GO:0004497;GO:0016491;GO:0016705	heme binding;iron ion binding;metal ion binding;monooxygenase activity;oxidoreductase activity;oxidoreductase activity, acting on paired donors, with incorporation or reduction of molecular oxygen	GO:0055114	oxidation-reduction process	cytochrome P450 4c3	GO:0005506;GO:0016705;GO:0016021;GO:0004497;GO:0020037	iron ion binding;heme binding;oxidoreductase activity, acting on paired donors, with incorporation or reduction of molecular oxygen;monooxygenase activity;integral component of membrane	Cellular Component;Molecular Function
AAEL008018	cytochrome P450	CYP4C51			GO:0020037;GO:0005506;GO:0046872;GO:0004497;GO:0016491;GO:0016705	heme binding;iron ion binding;metal ion binding;monooxygenase activity;oxidoreductase activity;oxidoreductase activity, acting on paired donors, with incorporation or reduction of molecular oxygen	GO:0055114	oxidation-reduction process	cytochrome P450 4c3-like	GO:0005789;GO:0005506;GO:0016705;GO:0016021;GO:0004497;GO:0020037	iron ion binding;endoplasmic reticulum membrane;heme binding;oxidoreductase activity, acting on paired donors, with incorporation or reduction of molecular oxygen;monooxygenase activity;integral component of membrane	Cellular Component;Molecular Function
AAEL008020	sorting nexin		GO:0016021;GO:0016020	integral component of membrane;membrane	GO:0035091	phosphatidylinositol binding			sorting nexin-25	GO:0016021;GO:0035091	integral component of membrane;phosphatidylinositol binding	Cellular Component;Molecular Function
AAEL008021	specifically Rac-associated protein, putative		GO:0005737	cytoplasm					cytoplasmic FMR1-interacting	GO:0008360;GO:0050807;GO:0051491;GO:0007411;GO:0045202;GO:0022416;GO:0043005;GO:0060269;GO:0006417;GO:0030833;GO:0030866;GO:0031209;GO:0000340;GO:0033627;GO:0045177;GO:0001745;GO:0030880;GO:0031267	SCAR complex;chaeta development;centripetally migrating follicle cell migration;synapse;regulation of translation;RNA polymerase complex;small GTPase binding;apical part of cell;cell adhesion mediated by integrin;regulation of synapse organization;regulation of actin filament polymerization;RNA 7-methylguanosine cap binding;neuron projection;compound eye morphogenesis;cortical actin cytoskeleton …	Cellular Component;Molecular Function;Biological Process
AAEL008022	homeobox protein		GO:0005634	nucleus	GO:0003677;GO:0043565	DNA binding;sequence-specific DNA binding	GO:0007275;GO:0006355	multicellular organism development;regulation of transcription, DNA-templated	pituitary homeobox homolog Ptx1	GO:0005634;GO:0003677;GO:0007275;GO:0000981;GO:0006357	multicellular organism development;nucleus;regulation of transcription by RNA polymerase II;DNA-binding transcription factor activity, RNA polymerase II-specific;DNA binding	Cellular Component;Biological Process;Molecular Function
AAEL008024	unspecified product		GO:0016021;GO:0016020	integral component of membrane;membrane					suppressor SRP40-like	GO:0016021	integral component of membrane	Cellular Component
AAEL008025	unspecified product								uncharacterized protein C6orf136 homolog
AAEL008027	unspecified product				GO:0042799;GO:0005515	histone methyltransferase activity (H4-K20 specific);protein binding	GO:0034773	histone H4-K20 trimethylation	histone-lysine N-methyltransferase Suv4-20	GO:0005634;GO:0005515;GO:0034772;GO:0005694;GO:0034773;GO:0042799	chromosome;nucleus;protein binding;histone methyltransferase activity (H4-K20 specific);histone H4-K20 dimethylation;histone H4-K20 trimethylation	Cellular Component;Biological Process;Molecular Function
AAEL008028	monocarboxylate transporter		GO:0016021;GO:0016020	integral component of membrane;membrane	GO:0022857	transmembrane transporter activity	GO:0055085	transmembrane transport	monocarboxylate transporter 12	GO:0055085;GO:0022857;GO:0016021	transmembrane transport;transmembrane transporter activity;integral component of membrane	Cellular Component;Biological Process;Molecular Function
AAEL008029	Ras-related protein, putative [Source:UniProtKB/TrEMBL;Acc:A0A1S4FIJ0]		GO:0016021;GO:0016020	integral component of membrane;membrane	GO:0005525;GO:0003924	GTP binding;GTPase activity			Ras-related Rab-35	GO:0005525;GO:0003924	GTP binding;GTPase activity	Molecular Function
AAEL008031	carbonic anhydrase				GO:0004089;GO:0008270	carbonate dehydratase activity;zinc ion binding			carbonic anhydrase-related 10	GO:0008270;GO:0006807;GO:0004089;GO:0006730	carbonate dehydratase activity;nitrogen compound metabolic process;one-carbon metabolic process;zinc ion binding	Biological Process;Molecular Function
AAEL008032	SET domain-containing protein [Source:UniProtKB/TrEMBL;Acc:A0A1S4FI78]				GO:0005515	protein binding			SET domain-containing -8	GO:0005515	protein binding	Molecular Function
AAEL008071	apsB, putative								coiled-coil domain-containing 186
AAEL008072	NADH-plastoquinone oxidoreductase [Source:UniProtKB/TrEMBL;Acc:A0A1S4FIE9]				GO:0051539;GO:0008137;GO:0051536;GO:0046872;GO:0048038	4 iron, 4 sulfur cluster binding;NADH dehydrogenase (ubiquinone) activity;iron-sulfur cluster binding;metal ion binding;quinone binding	GO:0055114	oxidation-reduction process	CG9172	GO:0015992;GO:0006120;GO:0008340;GO:0008137;GO:0000302;GO:0006744;GO:0006814;GO:0048038;GO:0046872;GO:2000331;GO:0051539;GO:0032981	metal ion binding;ubiquinone biosynthetic process;mitochondrial respiratory chain complex I assembly;proton transmembrane transport;sodium ion transport;quinone binding;4 iron, 4 sulfur cluster binding;NADH dehydrogenase (ubiquinone) activity;determination of adult lifespan;mitochondrial electron transport, NADH to ubiquinone;response to reactive oxygen species;regulation of terminal button organ…	Molecular Function;Biological Process
AAEL008078	clk2				GO:0005524;GO:0004672	ATP binding;protein kinase activity	GO:0006468	protein phosphorylation	serine threonine- kinase Doa isoform X10	GO:0005524;GO:0004672;GO:0006468	protein kinase activity;protein phosphorylation;ATP binding	Biological Process;Molecular Function
AAEL008079	trypsin-alpha, putative		GO:0016021;GO:0016020	integral component of membrane;membrane	GO:0004252	serine-type endopeptidase activity	GO:0006508	proteolysis	trypsin delta-like	GO:0006508;GO:0004252	proteolysis;serine-type endopeptidase activity	Biological Process;Molecular Function
AAEL008080	trypsin-eta, putative				GO:0004252	serine-type endopeptidase activity	GO:0006508	proteolysis	trypsin alpha-3	GO:0006508;GO:0004252	proteolysis;serine-type endopeptidase activity	Biological Process;Molecular Function
AAEL008084	phosphatidylserine receptor								bifunctional arginine demethylase and lysyl-hydroxylase PSR	GO:0008168;GO:0032259	methyltransferase activity;methylation	Biological Process;Molecular Function
AAEL008088	unspecified product								targeting for Xklp2 isoform X2
AAEL008090	glutamate receptor, ionotropic, n-methyl d-aspartate epsilon (nmda epsilon)		GO:0030054;GO:0016021;GO:0016020;GO:0005886;GO:0045211;GO:0045202	cell junction;integral component of membrane;membrane;plasma membrane;postsynaptic membrane;synapse	GO:0005216;GO:0004970;GO:0015276;GO:0038023	ion channel activity;ionotropic glutamate receptor activity;ligand-gated ion channel activity;signaling receptor activity	GO:0034220;GO:0006811;GO:0035235	ion transmembrane transport;ion transport;ionotropic glutamate receptor signaling pathway	glutamate receptor NMDA 2B-like	GO:0045211;GO:0034220;GO:0016021;GO:0007268;GO:0035235;GO:0004970	chemical synaptic transmission;ionotropic glutamate receptor activity;ionotropic glutamate receptor signaling pathway;integral component of membrane;postsynaptic membrane;ion transmembrane transport	Cellular Component;Biological Process;Molecular Function
AAEL008094	unspecified product								uncharacterized protein LOC5570103
AAEL008095	unspecified product				GO:0005525	GTP binding			nitric oxide-associated 1	GO:0005525	GTP binding	Molecular Function
AAEL008096	mitochondrial ornithine transporter		GO:0016021;GO:0016020	integral component of membrane;membrane					mitochondrial ornithine transporter 1	GO:0016021	integral component of membrane	Cellular Component
AAEL008097	trypsin-eta, putative				GO:0016787;GO:0008233;GO:0004252;GO:0008236	hydrolase activity;peptidase activity;serine-type endopeptidase activity;serine-type peptidase activity	GO:0006508	proteolysis	trypsin alpha-3-like	GO:0006508;GO:0016021;GO:0004252	integral component of membrane;proteolysis;serine-type endopeptidase activity	Cellular Component;Biological Process;Molecular Function
AAEL008098	PIWI	PIWI2			GO:0003676;GO:0005515	nucleic acid binding;protein binding	GO:0031047	gene silencing by RNA	aubergine	GO:0003676;GO:0005515	nucleic acid binding;protein binding	Molecular Function
AAEL008101	unspecified product				GO:0046872	metal ion binding			tudor and KH domain-containing -like isoform X2	GO:0046872	metal ion binding	Molecular Function
AAEL008109	Protein mab-21-like								mab-21-like
AAEL008118	Protein mab-21		GO:0005634	nucleus					mab-21	GO:0005634	nucleus	Cellular Component
AAEL008232	sugar transporter		GO:0016021;GO:0016020	integral component of membrane;membrane	GO:0022857	transmembrane transporter activity	GO:0055085	transmembrane transport	facilitated trehalose transporter Tret1-2 homolog isoform X1	GO:0055085;GO:0016021;GO:0008643;GO:0051119	transmembrane transport;sugar transmembrane transporter activity;integral component of membrane;carbohydrate transport	Cellular Component;Biological Process;Molecular Function
AAEL008299	C-Type Lectin (CTL).	CTL11							C-type lectin 37Da-like	GO:0030246	carbohydrate binding	Molecular Function
AAEL008303	calponin/transgelin				GO:0003779;GO:0005516;GO:0005515	actin binding;calmodulin binding;protein binding	GO:0031032	actomyosin structure organization	myophilin	GO:0005516;GO:0003779;GO:0031032	actin binding;calmodulin binding;actomyosin structure organization	Biological Process;Molecular Function
AAEL008305	Putative 7.8 kDa acidic protein [Source:UniProtKB/TrEMBL;Acc:Q8T9V8]								kDa secreted
AAEL008306	mitogen activated protein kinase kinase kinase 5, mapkkk5, mekk5				GO:0005524;GO:0005515;GO:0004672	ATP binding;protein binding;protein kinase activity	GO:0006468	protein phosphorylation	mitogen-activated kinase kinase kinase 15 isoform X2	GO:0005524;GO:0000165;GO:0004709;GO:0007178;GO:0009069;GO:0006468	MAPK cascade;serine family amino acid metabolic process;protein phosphorylation;ATP binding;transmembrane receptor protein serine/threonine kinase signaling pathway;MAP kinase kinase kinase activity	Biological Process;Molecular Function
AAEL008308	unspecified product								uncharacterized protein LOC5570410	GO:0016021	integral component of membrane	Cellular Component
AAEL008313	unspecified product								uncharacterized protein LOC5570405
AAEL008316	mitotic spindle assembly checkpoint protein mad2						GO:0007094	mitotic spindle assembly checkpoint	mitotic spindle assembly checkpoint MAD2A	GO:0005635;GO:0048133;GO:1990047;GO:0072686;GO:0005737;GO:0005828;GO:1901673;GO:0090266;GO:0000922;GO:0000776;GO:0005654	cytoplasm;kinetochore microtubule;nucleoplasm;male germ-line stem cell asymmetric division;spindle matrix;spindle pole;kinetochore;nuclear envelope;regulation of mitotic spindle assembly;regulation of mitotic cell cycle spindle assembly checkpoint;mitotic spindle	Cellular Component;Biological Process
AAEL008334	unspecified product				GO:0005515	protein binding	GO:0007165	signal transduction	afadin isoform X1	GO:0005515;GO:0007165	signal transduction;protein binding	Biological Process;Molecular Function
AAEL008341	Adenosylhomocysteinase [Source:UniProtKB/TrEMBL;Acc:Q1HQR0]				GO:0004013;GO:0016787	adenosylhomocysteinase activity;hydrolase activity	GO:0006730	one-carbon metabolic process	adenosylhomocysteinase	GO:0048034;GO:0033353;GO:0008495;GO:0016021;GO:0005829;GO:0004013;GO:0006730;GO:0006555	adenosylhomocysteinase activity;protoheme IX farnesyltransferase activity;heme O biosynthetic process;S-adenosylmethionine cycle;methionine metabolic process;cytosol;integral component of membrane;one-carbon metabolic process	Cellular Component;Biological Process;Molecular Function
AAEL008342	monocarboxylate transporter		GO:0016021;GO:0016020	integral component of membrane;membrane	GO:0022857	transmembrane transporter activity	GO:0055085	transmembrane transport	monocarboxylate transporter	GO:0055085;GO:0022857;GO:0016021	transmembrane transport;transmembrane transporter activity;integral component of membrane	Cellular Component;Biological Process;Molecular Function
AAEL008346	achaete-scute complex protein T3, putative				GO:0003677;GO:0046983	DNA binding;protein dimerization activity	GO:0006357	regulation of transcription by RNA polymerase II	achaete-scute complex T3-like	GO:0005667;GO:0003700;GO:0046983;GO:0045449;GO:0006357	DNA-binding transcription factor activity;transcription factor complex;regulation of transcription by RNA polymerase II;protein dimerization activity;regulation of transcription, DNA-templated	Cellular Component;Biological Process;Molecular Function
AAEL008347	monocarboxylate transporter		GO:0016021;GO:0016020	integral component of membrane;membrane	GO:0022857	transmembrane transporter activity	GO:0055085	transmembrane transport	monocarboxylate transporter	GO:0055085;GO:0022857;GO:0016021	transmembrane transport;transmembrane transporter activity;integral component of membrane	Cellular Component;Biological Process;Molecular Function
AAEL008350	unspecified product				GO:0003677;GO:0046983	DNA binding;protein dimerization activity	GO:0006357	regulation of transcription by RNA polymerase II	achaete-scute complex T3-like	GO:0005667;GO:0003700;GO:0046983;GO:0045449;GO:0006357	DNA-binding transcription factor activity;transcription factor complex;regulation of transcription by RNA polymerase II;protein dimerization activity;regulation of transcription, DNA-templated	Cellular Component;Biological Process;Molecular Function
AAEL008397	Glutathione peroxidase [Source:UniProtKB/TrEMBL;Acc:Q5K6H6]	GPXH2			GO:0004602;GO:0016491;GO:0004601	glutathione peroxidase activity;oxidoreductase activity;peroxidase activity	GO:0098869;GO:0055114;GO:0006979	cellular oxidant detoxification;oxidation-reduction process;response to oxidative stress	probable glutathione peroxidase 2	GO:0006979;GO:0061630;GO:0004602;GO:0072487;GO:0046872;GO:0006749;GO:0006804;GO:0098869;GO:0016567	MSL complex;metal ion binding;protein ubiquitination;glutathione metabolic process;cellular oxidant detoxification;ubiquitin protein ligase activity;glutathione peroxidase activity;response to oxidative stress;obsolete peroxidase reaction	Cellular Component;Biological Process;Molecular Function
AAEL008398	unspecified product				GO:0005524;GO:0005515;GO:0004672	ATP binding;protein binding;protein kinase activity	GO:0006468	protein phosphorylation	leucine-rich repeat serine threonine- kinase 1 isoform X1	GO:0005525;GO:0005524;GO:0005515;GO:0030154;GO:0006468;GO:0106311;GO:0106310	cell differentiation;GTP binding;protein phosphorylation;protein binding;ATP binding	Biological Process;Molecular Function
AAEL008401	unspecified product						GO:0051260	protein homooligomerization	BTB POZ domain-containing KCTD12	GO:0051260	protein homooligomerization	Biological Process
AAEL008403	ANK_REP_REGION domain-containing protein [Source:UniProtKB/TrEMBL;Acc:A0A1S4FJN1]				GO:0005515	protein binding			26S proteasome non-ATPase regulatory subunit 10-like	GO:0005515;GO:0000502	proteasome complex;protein binding	Cellular Component;Molecular Function
AAEL008408	unspecified product		GO:0016021;GO:0016020	integral component of membrane;membrane					DNA damage-regulated autophagy modulator 1	GO:0016021	integral component of membrane	Cellular Component
AAEL008410	helix-loop-helix transcription factor								helix-loop-helix transcription factor
AAEL008414	unspecified product								proline-rich 36
AAEL008415	unspecified product				GO:0003676	nucleic acid binding			NF-kappa-B-repressing factor	GO:0003676;GO:0005634;GO:0008380;GO:0006397	mRNA processing;nucleic acid binding;nucleus;RNA splicing	Cellular Component;Biological Process;Molecular Function
AAEL008418	Pyrroline-5-carboxylate reductase [Source:UniProtKB/TrEMBL;Acc:Q1HRH9]				GO:0016491;GO:0004735	oxidoreductase activity;pyrroline-5-carboxylate reductase activity	GO:0055129;GO:0008652;GO:0055114;GO:0006561	L-proline biosynthetic process;cellular amino acid biosynthetic process;oxidation-reduction process;proline biosynthetic process	pyrroline-5-carboxylate reductase	GO:0004735;GO:0006525;GO:0055129	arginine metabolic process;L-proline biosynthetic process;pyrroline-5-carboxylate reductase activity	Biological Process;Molecular Function
AAEL008419	unspecified product				GO:0003676	nucleic acid binding			NF-kappa-B-repressing factor-like	GO:0003676	nucleic acid binding	Molecular Function
AAEL008420	unspecified product		GO:0005634	nucleus	GO:0003676;GO:0008270	nucleic acid binding;zinc ion binding			basic-leucine zipper transcription factor A-like	GO:0005634;GO:0008270	nucleus;zinc ion binding	Cellular Component;Molecular Function
AAEL008421	cadherin		GO:0016020;GO:0005886	membrane;plasma membrane	GO:0005509	calcium ion binding	GO:0007155;GO:0007156	cell adhesion;homophilic cell adhesion via plasma membrane adhesion molecules	cadherin-99C	GO:0005509;GO:0016021;GO:0007156;GO:0005886	homophilic cell adhesion via plasma membrane adhesion molecules;plasma membrane;integral component of membrane;calcium ion binding	Cellular Component;Biological Process;Molecular Function
AAEL008422	unspecified product				GO:0003676	nucleic acid binding			zinc finger ZIC 2-like isoform X4
AAEL008424	sodium/chloride dependent amino acid transporter		GO:0016021;GO:0016020	integral component of membrane;membrane	GO:0005328;GO:0015293	neurotransmitter:sodium symporter activity;symporter activity	GO:0006836;GO:0055085	neurotransmitter transport;transmembrane transport	sodium-dependent nutrient amino acid transporter 1 isoform X1	GO:0055085;GO:0016021;GO:0015293	transmembrane transport;integral component of membrane;symporter activity	Cellular Component;Biological Process;Molecular Function
AAEL008425	unspecified product		GO:0005783;GO:0005789;GO:0016021;GO:0016020	endoplasmic reticulum;endoplasmic reticulum membrane;integral component of membrane;membrane					derlin-2	GO:0005789;GO:0016021	endoplasmic reticulum membrane;integral component of membrane	Cellular Component
AAEL008426	broad-complex core-protein				GO:0003676;GO:0005515	nucleic acid binding;protein binding			broad-complex core isoform X1	GO:0005515	protein binding	Molecular Function
AAEL008427	smad nuclear interacting protein				GO:0005515	protein binding			kanadaptin	GO:0005515	protein binding	Molecular Function
AAEL008428	unspecified product				GO:0005509	calcium ion binding			uncharacterized protein LOC5570622	GO:0005509	calcium ion binding	Molecular Function
AAEL008431	kinase anchor protein		GO:0005739	mitochondrion	GO:0003723;GO:0003676;GO:0034237	RNA binding;nucleic acid binding;protein kinase A regulatory subunit binding	GO:0010738	regulation of protein kinase A signaling	A-kinase anchor mitochondrial isoform X1	GO:0003723;GO:0010738;GO:0005739;GO:0016021;GO:0034237	regulation of protein kinase A signaling;integral component of membrane;protein kinase A regulatory subunit binding;RNA binding;mitochondrion	Cellular Component;Biological Process;Molecular Function
AAEL008450	unspecified product				GO:0005515	protein binding			E3 ubiquitin- ligase SIAH1A	GO:0005515;GO:0046872	metal ion binding;protein binding	Molecular Function
AAEL008451	alpha-amylase				GO:0004556;GO:0103025;GO:0003824;GO:0043169;GO:0016787;GO:0016798	alpha-amylase activity;alpha-amylase activity (releasing maltohexaose);catalytic activity;cation binding;hydrolase activity;hydrolase activity, acting on glycosyl bonds	GO:0005975;GO:0008152	carbohydrate metabolic process;metabolic process	alpha-amylase A-like	GO:0004556;GO:0046872;GO:0103025;GO:0005982;GO:0005985	starch metabolic process;metal ion binding;alpha-amylase activity (releasing maltohexaose);sucrose metabolic process;alpha-amylase activity	Biological Process;Molecular Function
AAEL008452	alpha-amylase				GO:0004556;GO:0103025;GO:0003824;GO:0043169;GO:0016787;GO:0016798	alpha-amylase activity;alpha-amylase activity (releasing maltohexaose);catalytic activity;cation binding;hydrolase activity;hydrolase activity, acting on glycosyl bonds	GO:0005975;GO:0008152	carbohydrate metabolic process;metabolic process	alpha-amylase A-like	GO:0004556;GO:0046872;GO:0103025;GO:0005982;GO:0005985	starch metabolic process;metal ion binding;alpha-amylase activity (releasing maltohexaose);sucrose metabolic process;alpha-amylase activity	Biological Process;Molecular Function
AAEL008456	alpha-amylase				GO:0004556;GO:0103025;GO:0003824;GO:0043169;GO:0016787;GO:0016798	alpha-amylase activity;alpha-amylase activity (releasing maltohexaose);catalytic activity;cation binding;hydrolase activity;hydrolase activity, acting on glycosyl bonds	GO:0005975;GO:0008152	carbohydrate metabolic process;metabolic process	alpha-amylase A-like	GO:0004556;GO:0046872;GO:0103025;GO:0005982;GO:0005985	starch metabolic process;metal ion binding;alpha-amylase activity (releasing maltohexaose);sucrose metabolic process;alpha-amylase activity	Biological Process;Molecular Function
AAEL008458	unspecified product				GO:0005515	protein binding	GO:0006464	cellular protein modification process	ubiquitin 5	GO:0005515;GO:0006464	cellular protein modification process;protein binding	Biological Process;Molecular Function
AAEL008459	TMF_TATA_bd domain-containing protein [Source:UniProtKB/TrEMBL;Acc:A0A1S4FJG9]								TATA element modulatory factor	GO:0005794	Golgi apparatus	Cellular Component
AAEL008461	surfeit locus protein		GO:0016021;GO:0016020	integral component of membrane;membrane					surfeit locus 4 homolog	GO:0016021	integral component of membrane	Cellular Component
AAEL008462	apl5 protein (spac144.06 protein)		GO:0030123;GO:0005794;GO:0016020;GO:0030117	AP-3 adaptor complex;Golgi apparatus;membrane;membrane coat			GO:0006886;GO:0015031;GO:0016192	intracellular protein transport;protein transport;vesicle-mediated transport	AP-3 complex subunit delta-like	GO:0008055;GO:0005794;GO:0004122;GO:0006886;GO:0006535;GO:0006544;GO:0006555;GO:0006566;GO:0006726;GO:0016192;GO:0019343;GO:0030123	cysteine biosynthetic process via cystathionine;cysteine biosynthetic process from serine;Golgi apparatus;intracellular protein transport;glycine metabolic process;eye pigment biosynthetic process;methionine metabolic process;ocellus pigment biosynthetic process;AP-3 adaptor complex;threonine metabolic process;cystathionine beta-synthase activity;vesicle-mediated transport	Cellular Component;Molecular Function;Biological Process
AAEL008463	DEAD box ATP-dependent RNA helicase				GO:0005524;GO:0003723;GO:0003724;GO:0004386;GO:0016787;GO:0003676;GO:0000166	ATP binding;RNA binding;RNA helicase activity;helicase activity;hydrolase activity;nucleic acid binding;nucleotide binding			probable ATP-dependent RNA helicase CG8611	GO:0005524;GO:0003723;GO:0003724;GO:0016787	RNA helicase activity;hydrolase activity;ATP binding;RNA binding	Molecular Function
AAEL008464	unspecified product								uncharacterized protein LOC5570656 isoform X1	GO:0046872	metal ion binding	Molecular Function
AAEL008465	gamma-tubulin complex component 3 (gcp-3)		GO:0005737;GO:0005856;GO:0005874;GO:0005815;GO:0000922	cytoplasm;cytoskeleton;microtubule;microtubule organizing center;spindle pole	GO:0043015	gamma-tubulin binding	GO:0000226;GO:0007020	microtubule cytoskeleton organization;microtubule nucleation	gamma-tubulin complex component 3	GO:0005815;GO:0045298;GO:0005737;GO:0007020;GO:0000922;GO:0043015;GO:0005874	cytoplasm;microtubule;gamma-tubulin binding;microtubule organizing center;spindle pole;microtubule nucleation;tubulin complex	Cellular Component;Biological Process;Molecular Function
AAEL008466	homeobox protein b		GO:0005634	nucleus	GO:0003677;GO:0043565	DNA binding;sequence-specific DNA binding	GO:0006355	regulation of transcription, DNA-templated	homeobox B-H1-like	GO:0005634;GO:0003677;GO:0007275;GO:0000981;GO:0006357	multicellular organism development;nucleus;regulation of transcription by RNA polymerase II;DNA-binding transcription factor activity, RNA polymerase II-specific;DNA binding	Cellular Component;Biological Process;Molecular Function
AAEL008467	cysteine synthase		GO:0005737	cytoplasm	GO:0004122;GO:0016829	cystathionine beta-synthase activity;lyase activity	GO:0008652;GO:0019344;GO:0006535;GO:0019343	cellular amino acid biosynthetic process;cysteine biosynthetic process;cysteine biosynthetic process from serine;cysteine biosynthetic process via cystathionine	cystathionine beta-synthase	GO:0016192;GO:0019343;GO:0030123;GO:0004122;GO:0006886;GO:0006535;GO:0006544;GO:0006555;GO:0006566	glycine metabolic process;cysteine biosynthetic process via cystathionine;methionine metabolic process;AP-3 adaptor complex;cysteine biosynthetic process from serine;threonine metabolic process;cystathionine beta-synthase activity;intracellular protein transport;vesicle-mediated transport	Cellular Component;Biological Process;Molecular Function
AAEL008468	cysteine synthase		GO:0005737	cytoplasm	GO:0004122;GO:0016829	cystathionine beta-synthase activity;lyase activity	GO:0008652;GO:0019344;GO:0006535;GO:0019343	cellular amino acid biosynthetic process;cysteine biosynthetic process;cysteine biosynthetic process from serine;cysteine biosynthetic process via cystathionine	cystathionine beta-synthase	GO:0016192;GO:0019343;GO:0030123;GO:0004122;GO:0006886;GO:0006535;GO:0006544;GO:0006555;GO:0006566	glycine metabolic process;cysteine biosynthetic process via cystathionine;methionine metabolic process;AP-3 adaptor complex;cysteine biosynthetic process from serine;threonine metabolic process;cystathionine beta-synthase activity;intracellular protein transport;vesicle-mediated transport	Cellular Component;Biological Process;Molecular Function
AAEL008521	unspecified product				GO:0005515	protein binding			sel-1 homolog 1	GO:0005515;GO:0016021	integral component of membrane;protein binding	Cellular Component;Molecular Function
AAEL008524	unspecified product		GO:0005634	nucleus	GO:0003676;GO:0008270	nucleic acid binding;zinc ion binding			transcription factor grauzone	GO:0005634;GO:0008270	nucleus;zinc ion binding	Cellular Component;Molecular Function
AAEL008530	unspecified product				GO:0035091	phosphatidylinositol binding			sorting nexin-29	GO:0035091	phosphatidylinositol binding	Molecular Function
AAEL008533	unspecified product		GO:0005634	nucleus	GO:0003676;GO:0008270	nucleic acid binding;zinc ion binding			transcription factor grauzone-like	GO:0005634;GO:0008270	nucleus;zinc ion binding	Cellular Component;Molecular Function
AAEL008535	unspecified product		GO:0005634	nucleus	GO:0003676;GO:0008270	nucleic acid binding;zinc ion binding			transcription factor grauzone-like	GO:0005634;GO:0008270	nucleus;zinc ion binding	Cellular Component;Molecular Function
AAEL008536	UCR-motif DNA binding protein, putative		GO:0005634	nucleus	GO:0003700;GO:0003676;GO:0008270	DNA-binding transcription factor activity;nucleic acid binding;zinc ion binding	GO:0006355	regulation of transcription, DNA-templated	transcription factor grauzone-like	GO:0005634;GO:0005667;GO:0003700;GO:0008270;GO:0006355;GO:0045449	DNA-binding transcription factor activity;transcription factor complex;nucleus;zinc ion binding;regulation of transcription, DNA-templated	Cellular Component;Biological Process;Molecular Function
AAEL008538	unspecified product		GO:0005634	nucleus	GO:0003676;GO:0008270	nucleic acid binding;zinc ion binding			transcription factor grauzone-like	GO:0005634;GO:0008270	nucleus;zinc ion binding	Cellular Component;Molecular Function
AAEL008539	unspecified product		GO:0005634	nucleus	GO:0003676;GO:0008270	nucleic acid binding;zinc ion binding			transcription factor grauzone	GO:0005634;GO:0008270	nucleus;zinc ion binding	Cellular Component;Molecular Function
AAEL008540	unspecified product		GO:0005634	nucleus	GO:0003676;GO:0008270	nucleic acid binding;zinc ion binding			transcription factor grauzone	GO:0005634;GO:0008270	nucleus;zinc ion binding	Cellular Component;Molecular Function
AAEL008542	kinesin heavy chain subunit				GO:0005524;GO:0008017;GO:0003777	ATP binding;microtubule binding;microtubule motor activity	GO:0007018	microtubule-based movement	kinesin heavy chain	GO:0005524;GO:0003777;GO:0045298;GO:0007018;GO:1990939;GO:0005874;GO:0008017	microtubule;microtubule motor activity;microtubule-based movement;microtubule binding;tubulin complex;ATP binding;ATP-dependent microtubule motor activity	Cellular Component;Biological Process;Molecular Function
AAEL008545	unspecified product		GO:0005634	nucleus	GO:0003700;GO:0003676;GO:0008270	DNA-binding transcription factor activity;nucleic acid binding;zinc ion binding	GO:0006355	regulation of transcription, DNA-templated	transcription factor grauzone-like	GO:0005634;GO:0005667;GO:0003700;GO:0008270;GO:0006355;GO:0045449	DNA-binding transcription factor activity;transcription factor complex;nucleus;zinc ion binding;regulation of transcription, DNA-templated	Cellular Component;Biological Process;Molecular Function
AAEL008547	unspecified product		GO:0005634	nucleus	GO:0003676;GO:0008270	nucleic acid binding;zinc ion binding			transcription factor grauzone-like	GO:0005634;GO:0008270	nucleus;zinc ion binding	Cellular Component;Molecular Function
AAEL008551	unspecified product		GO:0005634	nucleus	GO:0003676;GO:0008270	nucleic acid binding;zinc ion binding			transcription factor grauzone	GO:0005634;GO:0008270	nucleus;zinc ion binding	Cellular Component;Molecular Function
AAEL008613	TraB, putative								traB domain-containing	GO:0016020	membrane	Cellular Component
AAEL008617	unspecified product								hairless-like isoform X1
AAEL008749	udp-glucuronosyltransferase		GO:0016021;GO:0016020	integral component of membrane;membrane	GO:0016740;GO:0016758	transferase activity;transferase activity, transferring hexosyl groups			UDP-glucuronosyltransferase 2B31-like	GO:0008194;GO:0016021	integral component of membrane;UDP-glycosyltransferase activity	Cellular Component;Molecular Function
AAEL008751	glucosyl/glucuronosyl transferases		GO:0016021;GO:0016020	integral component of membrane;membrane	GO:0016740;GO:0016758	transferase activity;transferase activity, transferring hexosyl groups			UDP-glycosyltransferase UGT5-like	GO:0008194;GO:0016021	integral component of membrane;UDP-glycosyltransferase activity	Cellular Component;Molecular Function
AAEL008909	unspecified product								pregnancy-specific beta-1-glyco 11-like
AAEL008921	myosin regulatory light chain 2 smooth muscle				GO:0005509	calcium ion binding			myosin regulatory light chain sqh	GO:0005509	calcium ion binding	Molecular Function
[truncated: 13,590 more rows]
