# Supplementary material for: Comparative Transcriptomic Analysis of Insecticide-Resistant Aedes aegypti from Puerto Rico Reveals Insecticide-Specific Patterns of Gene Expression
Source: Genes (Basel). 2023 Aug 15;14(8):1626. doi: 10.3390/genes14081626 (PMC10454789; doi:10.3390/genes14081626)
Supplement: Supplementary file 1 [file genes-14-01626-s001.zip › Table S4.xlsx]

## Sheet: Sheet1
Bottle Bioassay Results
	Alpha cypermethrin	Lambda-cyhalothin	Malathion
Manati	46% n=24	85% n=40	56% n=50
Isabella	81% n=32	48% n=35	25% n=51
n=	pool size
%	mortality rate
