# Supplementary material for: Comparative Transcriptomic Analysis of Insecticide-Resistant Aedes aegypti from Puerto Rico Reveals Insecticide-Specific Patterns of Gene Expression
Source: Genes (Basel). 2023 Aug 15;14(8):1626. doi: 10.3390/genes14081626 (PMC10454789; doi:10.3390/genes14081626)
Supplement: Supplementary file 1 [file genes-14-01626-s001.zip › Table S5.xlsx]

## Sheet: I-MAL vs. Rock
Geneid	logFC	logCPM	LR	PValue	FDR	Rock-1	Rock-2	Rock-3	I-MAL-1	I-MAL-2	I-MAL-3	Product_Description	Description_Blast2GO	Annotation_GO_ID_Blast2GO	Annotation.GO.Term.Blast2GO.	Annotation_GO_Category_Blast2GO	Mapping.GO.Term	Target
AAEL001517	-0.680019	3.49979	3.25877	0.0710424	0.185817	71	97	115	33	115	81	carboxylesterase	esterase B1-like	GO:0052689	carboxylic ester hydrolase activity	Molecular Function	membrane-IEA;hydrolase activity-IEA;carboxylic ester hydrolase activity-IEA;integral component of membrane-IEA	COE
AAEL004022	1.67231	2.97227	12.2771	0.000458558	0.00484468	16	31	26	47	125	128	unspecified product	carboxylesterase 5A	NULL	NULL	NULL	NULL	COE
AAEL005199	-1.07969	3.54952	5.50333	0.0189803	0.0756903	80	100	156	16	75	114	Carboxylic ester hydrolase [Source:UniProtKB/TrEMBL;Acc:A0A1S4F9U8]	venom carboxylesterase-6-like	GO:0052689	carboxylic ester hydrolase activity	Molecular Function	hydrolase activity-IEA;carboxylic ester hydrolase activity-IEA	COE
AAEL005200	-0.612503	3.16796	1.60997	0.204496	0.379851	64	47	130	17	149	43	unspecified product	venom carboxylesterase-6-like	GO:0052689	carboxylic ester hydrolase activity	Molecular Function	hydrolase activity-IEA;carboxylic ester hydrolase activity-IEA	COE
AAEL008757	-0.0954286	2.7421	0.0232107	0.87891	0.935484	24	29	117	45	24	63	Carboxylic ester hydrolase [Source:UniProtKB/TrEMBL;Acc:A0A1S4FKP8]	venom carboxylesterase-6	GO:0052689	carboxylic ester hydrolase activity	Molecular Function	hydrolase activity-IEA;carboxylic ester hydrolase activity-IEA	COE
AAEL012509	-0.838204	5.56828	2.86191	0.0906997	0.220022	393	372	463	118	753	135	Carboxylic ester hydrolase [Source:UniProtKB/TrEMBL;Acc:A0A1S4FWG0]	venom carboxylesterase-6-like	GO:0052689	carboxylic ester hydrolase activity	Molecular Function	hydrolase activity-IEA;carboxylic ester hydrolase activity-IEA	COE
AAEL012886	-0.318494	4.15752	0.906431	0.341063	0.528134	84	121	236	77	218	112	Carboxylic ester hydrolase (Fragment) [Source:UniProtKB/TrEMBL;Acc:Q16KS8]	venom carboxylesterase-6	GO:0052689	carboxylic ester hydrolase activity	Molecular Function	hydrolase activity-IEA;carboxylic ester hydrolase activity-IEA	COE
AAEL019678	0.239009	4.15845	0.56446	0.452469	0.632955	78	96	186	100	199	173	unspecified product	venom carboxylesterase-6-like	GO:0052689	carboxylic ester hydrolase activity	Molecular Function	hydrolase activity-IEA;carboxylic ester hydrolase activity-IEA	COE
AAEL000419	-0.465151	2.72963	0.788109	0.374672	0.561069	46	53	49	34	39	52	unspecified product	larval cuticle A2B-like isoform X2	GO:0042302	structural constituent of cuticle	Molecular Function	structural constituent of cuticle-IEA	CUT
AAEL000890	5.20646	0.414218	6.90441	0.00859832	0.0432386	0	0	1	0	0	54	unspecified product	larval pupal cuticle H1C-like	GO:0042302	structural constituent of cuticle	Molecular Function	structural constituent of cuticle-IEA	CUT
AAEL000896	6.70657	2.0124	11.9686	0.000541047	0.00549362	0	1	0	4	2	190	unspecified product	larval pupal cuticle H1C-like	GO:0042302	structural constituent of cuticle	Molecular Function	structural constituent of cuticle-IEA	CUT
AAEL001271	0.108944	4.50403	0.121219	0.727716	0.84094	96	142	237	104	319	191	unspecified product	pupal cuticle 36-like	NULL	NULL	NULL	NULL	CUT
AAEL001319	-3.55953	6.64435	19.7031	9.04536e-06	0.000207777	537	1645	1628	64	42	268	unspecified product	cuticle -like	NULL	NULL	NULL	structural constituent of cuticle-IEA	CUT
AAEL001677	1.57074	3.25748	1.35243	0.244853	0.429618	22	27	54	4	4	372	unspecified product	cuticle -like	NULL	NULL	NULL	NULL	CUT
AAEL001683	2.38088	3.04121	2.33768	0.126277	0.273835	4	25	23	2	3	360	unspecified product	cuticle -like	NULL	NULL	NULL	NULL	CUT
AAEL001704	-2.63415	3.14052	2.55581	0.109889	0.249851	79	70	194	0	0	66	unspecified product	cuticle -like	NULL	NULL	NULL	NULL	CUT
AAEL001965	1.28452	5.75501	10.6913	0.00107638	0.00938877	172	181	328	216	665	1173	imaginal disc growth factor	chitinase Idgf4	GO:0005975;GO:0008061;GO:0005576	carbohydrate metabolic process;extracellular region;chitin binding	Cellular Component;Biological Process;Molecular Function	chitin binding-IEA;extracellular region-IEA;carbohydrate metabolic process-IEA	CUT
AAEL002023	-0.591803	4.97122	1.93356	0.16437	0.329811	197	192	466	44	332	351	imaginal disc growth factor	chitinase Idgf4	GO:0005975;GO:0008061;GO:0005576	carbohydrate metabolic process;extracellular region;chitin binding	Cellular Component;Biological Process;Molecular Function	chitin binding-IEA;extracellular region-IEA;carbohydrate metabolic process-IEA	CUT
AAEL002092	1.26081	2.05084	0.63206	0.426601	0.608582	11	13	25	0	1	148	cuticle protein, putative	larval cuticle A3A-like	GO:0042302	structural constituent of cuticle	Molecular Function	structural constituent of cuticle-IEA	CUT
AAEL002185	2.12349	6.17299	6.09094	0.0135876	0.0598505	38	269	255	318	451	2254	cuticle protein, putative	adult cuticle 1-like	NULL	NULL	NULL	NULL	CUT
AAEL002231	-1.05152	2.17181	0.69772	0.403551	0.58801	26	43	51	0	3	75	cuticle protein, putative	adult cuticle 1-like	NULL	NULL	NULL	NULL	CUT
AAEL002467	-2.40618	3.26983	14.2615	0.000159084	0.00208142	49	152	118	24	25	17	unspecified product	probable chitinase 10	GO:0008061;GO:0005576	extracellular region;chitin binding	Cellular Component;Molecular Function	chitin binding-IEA;extracellular region-IEA	CUT
AAEL002481	1.93724	1.3647	7.83647	0.00512026	0.0297914	3	8	9	13	75	16	unspecified product	probable chitinase 10	GO:0008061;GO:0005576	extracellular region;chitin binding	Cellular Component;Molecular Function	chitin binding-IEA;extracellular region-IEA	CUT
AAEL002718	-3.7847	5.34408	68.3822	1.3469e-16	4.71555e-14	358	553	653	17	46	81	chitin synthase	chitin synthase chs-2 isoform X1	GO:0006031;GO:0016021;GO:0004100	chitin synthase activity;chitin biosynthetic process;integral component of membrane	Cellular Component;Biological Process;Molecular Function	chitin synthase activity-IEA;transferase activity, transferring hexosyl groups-IEA;membrane-IEA;integral component of membrane-IEA	CUT
AAEL002959	3.01758	2.57519	34.415	4.4527e-09	2.84328e-07	5	8	15	53	88	107	brain chitinase and chia	endochitinase-like	GO:0005975;GO:0008061;GO:0005576;GO:0004553	carbohydrate metabolic process;hydrolase activity, hydrolyzing O-glycosyl compounds;extracellular region;chitin binding	Cellular Component;Biological Process;Molecular Function	chitin binding-IEA;extracellular region-IEA;chitinase activity-IEA;metabolic process-IEA;hydrolase activity-IEA;carbohydrate metabolic process-IEA;hydrolase activity, hydrolyzing O-glycosyl compounds-IEA;hydrolase activity, acting on glycosyl bonds-IEA	CUT
AAEL002964	0.976598	4.66573	7.22333	0.0071962	0.0380993	106	72	208	189	261	335	brain chitinase and chia	endochitinase	GO:0005975;GO:0008061;GO:0005576;GO:0004553	carbohydrate metabolic process;hydrolase activity, hydrolyzing O-glycosyl compounds;extracellular region;chitin binding	Cellular Component;Biological Process;Molecular Function	chitin binding-IEA;extracellular region-IEA;metabolic process-IEA;hydrolase activity-IEA;carbohydrate metabolic process-IEA;hydrolase activity, hydrolyzing O-glycosyl compounds-IEA;hydrolase activity, acting on glycosyl bonds-IEA	CUT
AAEL002969	2.5961	4.33763	34.241	4.86921e-09	3.08272e-07	21	39	67	205	247	338	brain chitinase and chia	endochitinase-like	GO:0005975;GO:0008061;GO:0005576;GO:0004553	carbohydrate metabolic process;hydrolase activity, hydrolyzing O-glycosyl compounds;extracellular region;chitin binding	Cellular Component;Biological Process;Molecular Function	chitin binding-IEA;extracellular region-IEA;chitinase activity-IEA;metabolic process-IEA;hydrolase activity-IEA;carbohydrate metabolic process-IEA;hydrolase activity, hydrolyzing O-glycosyl compounds-IEA;hydrolase activity, acting on glycosyl bonds-IEA	CUT
AAEL002972	-1.82881	2.21417	14.5929	0.000133416	0.00179414	46	33	72	11	18	19	brain chitinase and chia	endochitinase	GO:0004568;GO:0005975;GO:0016998;GO:0008061;GO:0006032;GO:0005576	carbohydrate metabolic process;chitinase activity;extracellular region;chitin catabolic process;chitin binding;cell wall macromolecule catabolic process	Cellular Component;Biological Process;Molecular Function	chitin binding-IEA;extracellular region-IEA;chitinase activity-IEA;metabolic process-IEA;hydrolase activity-IEA;carbohydrate metabolic process-IEA;hydrolase activity, hydrolyzing O-glycosyl compounds-IEA;hydrolase activity, acting on glycosyl bonds-IEA	CUT
AAEL003041	-1.6997	3.28552	8.46897	0.00361256	0.0233026	80	81	162	10	24	85	unspecified product	pupal cuticle 27-like	GO:0042302	structural constituent of cuticle	Molecular Function	structural constituent of cuticle-IEA	CUT
AAEL003049	-1.68074	5.06853	1.96559	0.160917	0.325197	186	345	613	7	12	420	pupal cuticle protein 78E, putative	pupal cuticle Edg-78E	GO:0042302	structural constituent of cuticle	Molecular Function	structural constituent of cuticle-IEA	CUT
AAEL003056	-1.42535	4.89961	8.56603	0.00342493	0.0223623	258	254	403	52	90	271	brain chitinase and chia	chitinase-3 1	GO:0005975;GO:0008061;GO:0005576;GO:0004553	carbohydrate metabolic process;hydrolase activity, hydrolyzing O-glycosyl compounds;extracellular region;chitin binding	Cellular Component;Biological Process;Molecular Function	chitin binding-IEA;extracellular region-IEA;metabolic process-IEA;hydrolase activity-IEA;carbohydrate metabolic process-IEA;hydrolase activity, hydrolyzing O-glycosyl compounds-IEA;hydrolase activity, acting on glycosyl bonds-IEA	CUT
AAEL003066	-2.96674	7.68311	55.4712	9.48404e-14	1.92583e-11	2235	2664	2072	207	556	445	brain chitinase and chia	chitinase-3 1	GO:0005975;GO:0008061;GO:0005576;GO:0004553	carbohydrate metabolic process;hydrolase activity, hydrolyzing O-glycosyl compounds;extracellular region;chitin binding	Cellular Component;Biological Process;Molecular Function	chitin binding-IEA;extracellular region-IEA;metabolic process-IEA;hydrolase activity-IEA;carbohydrate metabolic process-IEA;hydrolase activity, hydrolyzing O-glycosyl compounds-IEA;hydrolase activity, acting on glycosyl bonds-IEA	CUT
AAEL003216	-1.36151	3.26909	4.89031	0.0270078	0.0966959	48	88	177	38	17	56	unspecified product	endocuticle structural glyco bd-2	GO:0042302	structural constituent of cuticle	Molecular Function	structural constituent of cuticle-IEA	CUT
AAEL003235	-0.583662	5.73544	2.61127	0.106107	0.244618	232	493	637	136	585	460	unspecified product	larval cuticle LCP-30	GO:0042302	structural constituent of cuticle	Molecular Function	structural constituent of cuticle-IEA	CUT
AAEL003259	-3.18002	7.10703	24.6863	6.74629e-07	2.35378e-05	1031	2077	1857	97	124	465	pupal cuticle protein 78E, putative	endocuticle structural glyco ABD-4	GO:0040003;GO:0008010;GO:0062129	structural constituent of chitin-based larval cuticle;chitin-based cuticle development	Biological Process;Molecular Function	structural constituent of cuticle-IEA;chitin-based cuticle development-ISM;structural constituent of chitin-based larval cuticle-ISM	CUT
AAEL003419	-2.58999	6.58079	19.359	1.08308e-05	0.000240624	657	1271	1506	131	106	401	unspecified product	chitin deacetylase 1	GO:0008061;GO:0008363;GO:0005770;GO:0004099;GO:0006034;GO:0008365;GO:0062129;GO:0009986;GO:0005975;GO:0005604;GO:0005615;GO:0005515;GO:0035159	carbohydrate metabolic process;basement membrane;chitin deacetylase activity;adult chitin-based cuticle development;cuticle chitin metabolic process;protein binding;chitin binding;cell surface;extracellular space;regulation of tube length, open tracheal system;late endosome;larval chitin-based cuticle development	Cellular Component;Molecular Function;Biological Process	larval chitin-based cuticle development-IEA;chitin binding-IEA;hydrolase activity, acting on carbon-nitrogen (but not peptide) bonds-IEA;open tracheal system development-IEA;late endosome-IEA;regulation of tube length, open tracheal system-IEA;hydrolase activity-IEA;adult chitin-based cuticle development-IEA;cuticle chitin metabolic process-IEA;carbohydrate metabolic process-IEA;basement membrane…	CUT
AAEL003425	-2.54766	6.47372	23.7833	1.07815e-06	3.56561e-05	650	1188	1274	110	134	389	unspecified product	chitin deacetylase 1 isoform X1	GO:0005975;GO:0008061;GO:0005515;GO:0003735;GO:0003824;GO:0042254;GO:0005576;GO:0005840;GO:0006412	carbohydrate metabolic process;catalytic activity;translation;extracellular region;ribosome;protein binding;chitin binding;structural constituent of ribosome;ribosome biogenesis	Cellular Component;Biological Process;Molecular Function	chitin binding-IEA;extracellular region-IEA;ribosome-IEA;catalytic activity-IEA;carbohydrate metabolic process-IEA;translation-IEA;structural constituent of ribosome-IEA	CUT
AAEL004292	-2.02697	5.09066	0.950895	0.329492	0.517292	228	427	468	0	0	375	unspecified product	cuticle 1	GO:0042302	structural constituent of cuticle	Molecular Function	structural constituent of cuticle-IEA	CUT
AAEL004897	-3.32471	5.80375	22.5632	2.03341e-06	6.07212e-05	272	777	1230	47	32	158	brain chitinase and chia	probable chitinase 10	GO:0005975;GO:0008061;GO:0016021;GO:0005576;GO:0004553	carbohydrate metabolic process;hydrolase activity, hydrolyzing O-glycosyl compounds;extracellular region;integral component of membrane;chitin binding	Cellular Component;Biological Process;Molecular Function	chitin binding-IEA;extracellular region-IEA;metabolic process-IEA;membrane-IEA;hydrolase activity-IEA;carbohydrate metabolic process-IEA;integral component of membrane-IEA;hydrolase activity, hydrolyzing O-glycosyl compounds-IEA;hydrolase activity, acting on glycosyl bonds-IEA	CUT	0.0998073
AAEL004951	-0.548466	3.64277	1.5903	0.207283	0.383253	62	77	205	52	64	121	unspecified product	pupal cuticle 20-like	GO:0042302	structural constituent of cuticle	Molecular Function	structural constituent of cuticle-IEA	CUT
AAEL005530	-0.406319	3.34962	0.894013	0.344392	0.531966	47	87	106	30	88	109	unspecified product	chitin deacetylase 1	GO:0005975;GO:0008061;GO:0003824;GO:0005576	carbohydrate metabolic process;catalytic activity;extracellular region;chitin binding	Cellular Component;Biological Process;Molecular Function	chitin binding-IEA;extracellular region-IEA;catalytic activity-IEA;carbohydrate metabolic process-IEA	CUT
AAEL005618	-0.945403	5.72835	9.38215	0.00219109	0.0160854	358	394	799	128	360	466	chitin synthase	chitin synthase chs-2-like	GO:0006031;GO:0016021;GO:0004100	chitin synthase activity;chitin biosynthetic process;integral component of membrane	Cellular Component;Biological Process;Molecular Function	chitin synthase activity-IEA;transferase activity, transferring hexosyl groups-IEA;transferase activity, transferring glycosyl groups-IEA;membrane-IEA;transferase activity-IEA;integral component of membrane-IEA	CUT
AAEL006151	-1.73617	2.83049	17.0477	3.64524e-05	0.000618898	55	57	127	18	29	31	serine protease, putative	probable chitinase 2	GO:0005975;GO:0008061;GO:0006508;GO:0016021;GO:0004252;GO:0004553	carbohydrate metabolic process;hydrolase activity, hydrolyzing O-glycosyl compounds;integral component of membrane;chitin binding;proteolysis;serine-type endopeptidase activity	Cellular Component;Biological Process;Molecular Function	chitin binding-IEA;proteolysis-IEA;metabolic process-IEA;membrane-IEA;hydrolase activity-IEA;serine-type endopeptidase activity-IEA;carbohydrate metabolic process-IEA;integral component of membrane-IEA;hydrolase activity, hydrolyzing O-glycosyl compounds-IEA;hydrolase activity, acting on glycosyl bonds-IEA	CUT
AAEL008154	0.0378231	6.9854	0.0185808	0.891575	0.943896	577	707	1570	701	1267	1134	unspecified product	endochitinase A-like isoform X1	GO:0003779	actin binding	Molecular Function	actin binding-IEA	CUT
AAEL008285	-1.3148	5.17041	5.50468	0.0189656	0.0756613	168	472	380	75	129	318	pupal cuticle protein, putative	cuticle -like	GO:0042302	structural constituent of cuticle	Molecular Function	structural constituent of cuticle-IEA	CUT
AAEL008289	0.171701	7.69162	0.205783	0.650093	0.789201	790	1370	2067	1411	1686	1817	pupal cuticle protein 78E, putative	cuticle -like	GO:0042302	structural constituent of cuticle	Molecular Function	structural constituent of cuticle-IEA	CUT
AAEL008764	-2.17083	5.42714	19.279	1.12942e-05	0.000247827	284	497	742	102	76	162	cuticle protein, putative	pro-resilin	GO:0042302	structural constituent of cuticle	Molecular Function	structural constituent of cuticle-IEA	CUT
AAEL009484	-1.35459	2.63795	0.645737	0.421641	0.605419	49	52	82	0	0	94	unspecified product	pupal cuticle 36	NULL	NULL	NULL	NULL	CUT
AAEL009782	-0.0252165	4.78218	0.00505866	0.943299	0.972691	129	199	248	151	281	225	brain chitinase and chia	chitinase 3	GO:0005975;GO:0008061;GO:0016020;GO:0004553	carbohydrate metabolic process;membrane;hydrolase activity, hydrolyzing O-glycosyl compounds;chitin binding	Cellular Component;Biological Process;Molecular Function	chitin binding-IEA;metabolic process-IEA;membrane-IEA;hydrolase activity-IEA;carbohydrate metabolic process-IEA;integral component of membrane-IEA;hydrolase activity, hydrolyzing O-glycosyl compounds-IEA;hydrolase activity, acting on glycosyl bonds-IEA	CUT
AAEL009793	5.06221	0.922364	10.8944	0.00096457	0.00868199	0	0	2	2	2	78	cuticle protein, putative	cuticle -like	GO:0042302	structural constituent of cuticle	Molecular Function	structural constituent of cuticle-IEA	CUT
AAEL011068	0.352477	2.76633	0.0506109	0.822004	0.900983	20	44	58	2	0	199	unspecified product	cuticle 67-like	GO:0042302	structural constituent of cuticle	Molecular Function	structural constituent of cuticle-IEA	CUT
AAEL011444	4.69798	1.43387	7.19776	0.00729947	0.038453	0	1	3	4	0	117	pupal cuticle protein, putative	flexible cuticle 12-like	GO:0042302	structural constituent of cuticle	Molecular Function	structural constituent of cuticle-IEA	CUT
AAEL011458	4.91209	3.66055	6.5539	0.0104654	0.0497684	3	7	5	2	2	653	unspecified product	cuticle -like	GO:0042302	structural constituent of cuticle	Molecular Function	structural constituent of cuticle-IEA	CUT
AAEL011496	-0.785133	2.87131	1.70271	0.191934	0.364041	58	41	102	40	67	13	chitinase	chitinase domain-containing 1	GO:0005975;GO:0008061	carbohydrate metabolic process;chitin binding	Biological Process;Molecular Function	chitin binding-IEA;carbohydrate metabolic process-IEA	CUT
AAEL011504	2.24237	3.94455	1.289	0.256232	0.441086	17	41	54	0	1	691	pupal cuticle protein, putative	cuticle 8	GO:0040003;GO:0008010;GO:0062129	structural constituent of chitin-based larval cuticle;chitin-based cuticle development	Biological Process;Molecular Function	structural constituent of cuticle-IEA;chitin-based cuticle development-ISM;extracellular matrix-IBA;structural constituent of chitin-based cuticle-ISS;structural constituent of chitin-based larval cuticle-ISM	CUT
AAEL012268	-2.76545	3.21707	30.0235	4.26848e-08	2.11404e-06	65	109	176	9	16	34	brain chitinase and chia	probable chitinase 10	GO:0005975;GO:0008061;GO:0005576;GO:0004553	carbohydrate metabolic process;hydrolase activity, hydrolyzing O-glycosyl compounds;extracellular region;chitin binding	Cellular Component;Biological Process;Molecular Function	chitin binding-IEA;extracellular region-IEA;metabolic process-IEA;hydrolase activity-IEA;carbohydrate metabolic process-IEA;hydrolase activity, hydrolyzing O-glycosyl compounds-IEA;hydrolase activity, acting on glycosyl bonds-IEA	CUT
AAEL013262	0.302618	3.27604	0.571717	0.449577	0.630435	32	55	105	57	102	96	unspecified product	endochitinase At2g43590-like	GO:0004568;GO:0016998;GO:0006032	chitinase activity;chitin catabolic process;cell wall macromolecule catabolic process	Biological Process;Molecular Function	chitin catabolic process-IEA;cell wall macromolecule catabolic process-IEA;chitinase activity-IEA	CUT
AAEL013380	-0.0898321	3.24666	0.0183507	0.892245	0.944035	48	30	161	13	58	176	Adult cuticle protein, putative [Source:UniProtKB/TrEMBL;Acc:A0A1S4FZC4]	histidine-rich glyco	GO:0042302	structural constituent of cuticle	Molecular Function	structural constituent of cuticle-IEA	CUT
AAEL013511	-4.34223	4.66116	60.0061	9.45633e-15	2.40025e-12	171	327	582	12	10	34	unspecified product	cuticle -like	GO:0042302	structural constituent of cuticle	Molecular Function	structural constituent of cuticle-IEA	CUT
AAEL013512	7.24959	0.610282	8.16928	0.00426059	0.0261851	0	0	0	0	0	65	pupal cuticle protein, putative	flexible cuticle 12-like	GO:0042302	structural constituent of cuticle	Molecular Function	structural constituent of cuticle-IEA	CUT
AAEL013515	0.0230562	6.682	0.00267943	0.958717	0.980454	345	728	1201	581	585	1201	pupal cuticle protein, putative	flexible cuticle 12-like	GO:0042302	structural constituent of cuticle	Molecular Function	structural constituent of cuticle-IEA	CUT
AAEL013517	-0.645148	3.04123	1.82399	0.176839	0.344483	51	48	126	18	49	98	pupal cuticle protein 78E, putative	endocuticle structural glyco ABD-5-like	GO:0042302	structural constituent of cuticle	Molecular Function	structural constituent of cuticle-IEA;membrane-IEA;integral component of membrane-IEA	CUT
AAEL014419	-1.49944	3.54417	6.00052	0.0143017	0.06208	83	135	120	14	35	111	unspecified product	cuticle -like	GO:0016021;GO:0042302	structural constituent of cuticle;integral component of membrane	Cellular Component;Molecular Function	structural constituent of cuticle-IEA;membrane-IEA;integral component of membrane-IEA	CUT
AAEL014978	-0.519314	1.56068	0.208716	0.647776	0.787383	18	23	24	4	0	54	adult cuticle protein, putative	adult-specific cuticular ACP-20-like	GO:0042302	structural constituent of cuticle	Molecular Function	structural constituent of cuticle-IEA;membrane-IEA;integral component of membrane-IEA	CUT
AAEL015163	6.70893	2.89026	4.31307	0.0378206	0.120714	2	0	0	0	0	384	cuticle protein, putative	cuticle -like	GO:0042302	structural constituent of cuticle	Molecular Function	structural constituent of cuticle-IEA	CUT
AAEL017262	-2.21767	8.20598	29.2429	6.38486e-08	3.00118e-06	1417	3644	5853	594	959	928	unspecified product	larval cuticle A2B	GO:0042302	structural constituent of cuticle	Molecular Function	structural constituent of cuticle-IEA	CUT
AAEL017402	-4.34083	5.08891	14.1433	0.000169402	0.00217989	219	556	557	3	4	79	unspecified product	adult cuticle 1-like	NULL	NULL	NULL	NULL	CUT
AAEL017500	-0.000736162	1.89434	6.6629e-07	0.999349	0.999538	11	22	47	4	11	78	unspecified product	cuticle -like	NULL	NULL	NULL	NULL	CUT
AAEL021930	-5.45912	2.52555	45.0196	1.95068e-11	2.20058e-09	34	67	157	0	0	6	unspecified product	adult cuticle 1-like	NULL	NULL	NULL	NULL	CUT
AAEL022261	-3.15786	5.31315	8.71129	0.00316245	0.0210823	220	567	759	6	16	198	unspecified product	cuticle 21-like isoform X2	GO:0042302	structural constituent of cuticle	Molecular Function	structural constituent of cuticle-IEA	CUT
AAEL022665	-4.4778	7.73457	13.0305	0.000306459	0.00348821	1520	3473	3273	20	18	456	unspecified product	cuticle -like	NULL	NULL	NULL	structural constituent of cuticle-IEA	CUT
AAEL023945	1.10328	0.88412	0.778128	0.377714	0.564002	4	9	6	0	2	57	unspecified product	cuticle -like	NULL	NULL	NULL	catalytic step 2 spliceosome-IEA;mRNA splicing, via spliceosome-IEA	CUT
AAEL024421	-1.88385	2.32417	1.98554	0.158808	0.322347	29	60	70	0	1	56	unspecified product	cuticle -like	GO:0042302	structural constituent of cuticle	Molecular Function	structural constituent of cuticle-IEA	CUT
AAEL025608	-2.13078	1.68101	3.99962	0.0455105	0.137153	13	34	66	2	0	26	Putative cuticle protein [Source:UniProtKB/TrEMBL;Acc:A0A0P6IXJ4]	adult cuticle 1-like	NULL	NULL	NULL	NULL	CUT
AAEL026304	-1.87322	4.50026	3.74514	0.0529614	0.151754	142	232	414	11	16	233	unspecified product	adult cuticle 1-like	NULL	NULL	NULL	NULL	CUT
AAEL027204	0.697545	4.03527	4.6861	0.0304077	0.104654	64	56	169	74	302	174	unspecified product	naked cuticle homolog	GO:0005634;GO:0008270;GO:0005737;GO:0005509;GO:0030178;GO:0014018;GO:0005886	cytoplasm;neuroblast fate specification;plasma membrane;nucleus;negative regulation of Wnt signaling pathway;calcium ion binding;zinc ion binding	Cellular Component;Biological Process;Molecular Function	negative regulation of Wnt signaling pathway-IEA;multicellular organism development-IEA;plasma membrane-IEA;cytoplasm-ISS;neuroblast fate specification-ISS;zinc ion binding-ISS;Wnt signaling pathway-IEA;membrane-IEA;nucleus-IEA;cytoplasm-IEA;calcium ion binding-IEA;metal ion binding-IEA;nucleus-ISS	CUT
AAEL027311	-6.1999	8.35862	44.6525	2.35295e-11	2.56876e-09	2138	5304	6266	52	16	123	unspecified product	cuticle -like	NULL	NULL	NULL	structural constituent of cuticle-IEA	CUT
AAEL028212	2.92638	1.64523	3.77857	0.0519129	0.149779	5	3	5	4	0	128	unspecified product	larval cuticle A3A-like	GO:0042302	structural constituent of cuticle	Molecular Function	structural constituent of cuticle-IEA	CUT
AAEL000340	-1.61655	2.3814	4.41253	0.035676	0.116394	42	73	22	19	13	22	cytochrome P450	cytochrome P450 4C1-like	GO:0005506;GO:0016705;GO:0004497;GO:0020037	iron ion binding;heme binding;oxidoreductase activity, acting on paired donors, with incorporation or reduction of molecular oxygen;monooxygenase activity	Molecular Function	monooxygenase activity-IEA;oxidation-reduction process-IEA;oxidoreductase activity, acting on paired donors, with incorporation or reduction of molecular oxygen-IEA;heme binding-IEA;oxidoreductase activity-IEA;metal ion binding-IEA;iron ion binding-IEA	CYP
AAEL001312	0.206408	4.43568	0.469571	0.493184	0.667364	121	111	194	109	254	219	Cytochrome P450 monooxygenase CYP9M6v2 [Source:UniProtKB/TrEMBL;Acc:X5HYQ8]	cytochrome P450	GO:0005506;GO:0016705;GO:0016021;GO:0004497;GO:0020037	iron ion binding;heme binding;oxidoreductase activity, acting on paired donors, with incorporation or reduction of molecular oxygen;monooxygenase activity;integral component of membrane	Cellular Component;Molecular Function	monooxygenase activity-IEA;oxidation-reduction process-IEA;oxidoreductase activity, acting on paired donors, with incorporation or reduction of molecular oxygen-IEA;heme binding-IEA;oxidoreductase activity-IEA;membrane-IEA;metal ion binding-IEA;integral component of membrane-IEA;iron ion binding-IEA	CYP
AAEL001807	0.869015	3.39483	2.66173	0.102789	0.240358	28	45	92	20	163	202	cytochrome P450	cytochrome P450	GO:0005506;GO:0016705;GO:0016020;GO:0004497;GO:0020037	iron ion binding;membrane;heme binding;oxidoreductase activity, acting on paired donors, with incorporation or reduction of molecular oxygen;monooxygenase activity	Cellular Component;Molecular Function	monooxygenase activity-IEA;oxidation-reduction process-IEA;oxidoreductase activity, acting on paired donors, with incorporation or reduction of molecular oxygen-IEA;heme binding-IEA;oxidoreductase activity-IEA;membrane-IEA;metal ion binding-IEA;integral component of membrane-IEA;iron ion binding-IEA	CYP
AAEL001960	-1.44759	4.67479	13.0508	0.000303159	0.00346619	163	275	343	36	169	175	cytochrome P450	probable cytochrome P450 mitochondrial	GO:0005789;GO:0005506;GO:0016705;GO:0004497;GO:0020037	iron ion binding;endoplasmic reticulum membrane;heme binding;oxidoreductase activity, acting on paired donors, with incorporation or reduction of molecular oxygen;monooxygenase activity	Cellular Component;Molecular Function	monooxygenase activity-IEA;oxidation-reduction process-IEA;oxidoreductase activity, acting on paired donors, with incorporation or reduction of molecular oxygen-IEA;heme binding-IEA;oxidoreductase activity-IEA;membrane-IEA;organelle membrane-IEA;endoplasmic reticulum membrane-IEA;metal ion binding-IEA;iron ion binding-IEA	CYP
AAEL002031	0.177678	4.44511	0.235922	0.627167	0.772023	96	134	207	62	290	288	cytochrome P450	cytochrome P450 CYP12A2-like isoform X1	GO:0005789;GO:0005506;GO:0016705;GO:0004497;GO:0020037	iron ion binding;endoplasmic reticulum membrane;heme binding;oxidoreductase activity, acting on paired donors, with incorporation or reduction of molecular oxygen;monooxygenase activity	Cellular Component;Molecular Function	monooxygenase activity-IEA;oxidation-reduction process-IEA;oxidoreductase activity, acting on paired donors, with incorporation or reduction of molecular oxygen-IEA;heme binding-IEA;oxidoreductase activity-IEA;membrane-IEA;organelle membrane-IEA;endoplasmic reticulum membrane-IEA;metal ion binding-IEA;iron ion binding-IEA	CYP
AAEL002043	-0.187898	3.90575	0.281435	0.595762	0.748933	84	107	137	47	176	152	cytochrome P450	probable cytochrome P450 305a1	GO:0005506;GO:0016705;GO:0004497;GO:0020037	iron ion binding;heme binding;oxidoreductase activity, acting on paired donors, with incorporation or reduction of molecular oxygen;monooxygenase activity	Molecular Function	monooxygenase activity-IEA;oxidation-reduction process-IEA;oxidoreductase activity, acting on paired donors, with incorporation or reduction of molecular oxygen-IEA;heme binding-IEA;oxidoreductase activity-IEA;metal ion binding-IEA;iron ion binding-IEA	CYP
AAEL002633	-0.396301	1.98469	0.465052	0.495273	0.669129	21	25	48	9	21	54	cytochrome P450	probable cytochrome P450 9f2	GO:0005506;GO:0016705;GO:0016021;GO:0004497;GO:0020037	iron ion binding;heme binding;oxidoreductase activity, acting on paired donors, with incorporation or reduction of molecular oxygen;monooxygenase activity;integral component of membrane	Cellular Component;Molecular Function	monooxygenase activity-IEA;oxidation-reduction process-IEA;oxidoreductase activity, acting on paired donors, with incorporation or reduction of molecular oxygen-IEA;heme binding-IEA;oxidoreductase activity-IEA;membrane-IEA;metal ion binding-IEA;integral component of membrane-IEA;iron ion binding-IEA	CYP
AAEL002638	-0.104882	4.8602	0.0483444	0.82597	0.903671	144	206	283	152	130	355	cytochrome P450	probable cytochrome P450 9f2	GO:0005506;GO:0016705;GO:0016021;GO:0004497;GO:0020037	iron ion binding;heme binding;oxidoreductase activity, acting on paired donors, with incorporation or reduction of molecular oxygen;monooxygenase activity;integral component of membrane	Cellular Component;Molecular Function	monooxygenase activity-IEA;oxidation-reduction process-IEA;oxidoreductase activity, acting on paired donors, with incorporation or reduction of molecular oxygen-IEA;heme binding-IEA;oxidoreductase activity-IEA;membrane-IEA;metal ion binding-IEA;integral component of membrane-IEA;iron ion binding-IEA	CYP
AAEL003380	0.636346	2.33735	1.76547	0.183943	0.353574	28	16	37	15	86	64	Cytochrome P450 [Source:UniProtKB/TrEMBL;Acc:A0A1S4F4H4]	cytochrome P450	GO:0005506;GO:0016705;GO:0016021;GO:0004497;GO:0020037	iron ion binding;heme binding;oxidoreductase activity, acting on paired donors, with incorporation or reduction of molecular oxygen;monooxygenase activity;integral component of membrane	Cellular Component;Molecular Function	monooxygenase activity-IEA;oxidation-reduction process-IEA;oxidoreductase activity, acting on paired donors, with incorporation or reduction of molecular oxygen-IEA;heme binding-IEA;oxidoreductase activity-IEA;membrane-IEA;metal ion binding-IEA;integral component of membrane-IEA;iron ion binding-IEA	CYP
AAEL003748	-1.37948	3.66153	7.22826	0.00717648	0.0380684	83	164	94	31	103	51	cytochrome P450	probable cytochrome P450 9f2	GO:0005789;GO:0005506;GO:0016705;GO:0004497;GO:0020037	iron ion binding;endoplasmic reticulum membrane;heme binding;oxidoreductase activity, acting on paired donors, with incorporation or reduction of molecular oxygen;monooxygenase activity	Cellular Component;Molecular Function	monooxygenase activity-IEA;oxidation-reduction process-IEA;oxidoreductase activity, acting on paired donors, with incorporation or reduction of molecular oxygen-IEA;heme binding-IEA;oxidoreductase activity-IEA;membrane-IEA;organelle membrane-IEA;endoplasmic reticulum membrane-IEA;metal ion binding-IEA;integral component of membrane-IEA;iron ion binding-IEA	CYP
AAEL003763	-0.70501	2.86012	2.62156	0.10542	0.243785	60	28	115	17	78	53	cytochrome P450	probable cytochrome P450 9f2	GO:0005506;GO:0016705;GO:0016021;GO:0004497;GO:0020037	iron ion binding;heme binding;oxidoreductase activity, acting on paired donors, with incorporation or reduction of molecular oxygen;monooxygenase activity;integral component of membrane	Cellular Component;Molecular Function	monooxygenase activity-IEA;oxidation-reduction process-IEA;oxidoreductase activity, acting on paired donors, with incorporation or reduction of molecular oxygen-IEA;heme binding-IEA;oxidoreductase activity-IEA;membrane-IEA;metal ion binding-IEA;integral component of membrane-IEA;iron ion binding-IEA	CYP
AAEL003890	1.2551	2.31406	8.22053	0.00414192	0.0256877	16	14	32	26	99	55	cytochrome P450	probable cytochrome P450 28a5	GO:0005789;GO:0005506;GO:0016705;GO:0016021;GO:0004497;GO:0020037	iron ion binding;endoplasmic reticulum membrane;heme binding;oxidoreductase activity, acting on paired donors, with incorporation or reduction of molecular oxygen;monooxygenase activity;integral component of membrane	Cellular Component;Molecular Function	monooxygenase activity-IEA;oxidation-reduction process-IEA;oxidoreductase activity, acting on paired donors, with incorporation or reduction of molecular oxygen-IEA;heme binding-IEA;oxidoreductase activity-IEA;membrane-IEA;organelle membrane-IEA;endoplasmic reticulum membrane-IEA;metal ion binding-IEA;integral component of membrane-IEA;iron ion binding-IEA	CYP
AAEL004054	1.2454	8.05513	15.165	9.85132e-05	0.00143296	1078	803	1455	1234	4029	4820	cytochrome P450	cytochrome P450 4g15	GO:0005506;GO:0016705;GO:0016021;GO:0004497;GO:0020037	iron ion binding;heme binding;oxidoreductase activity, acting on paired donors, with incorporation or reduction of molecular oxygen;monooxygenase activity;integral component of membrane	Cellular Component;Molecular Function	monooxygenase activity-IEA;oxidation-reduction process-IEA;oxidoreductase activity, acting on paired donors, with incorporation or reduction of molecular oxygen-IEA;heme binding-IEA;oxidoreductase activity-IEA;membrane-IEA;metal ion binding-IEA;integral component of membrane-IEA;iron ion binding-IEA	CYP
AAEL004870	-0.919806	3.49396	5.04157	0.024746	0.0910312	79	70	181	49	58	69	cytochrome P450	cytochrome P450 18a1	GO:0005506;GO:0016705;GO:0016021;GO:0004497;GO:0020037	iron ion binding;heme binding;oxidoreductase activity, acting on paired donors, with incorporation or reduction of molecular oxygen;monooxygenase activity;integral component of membrane	Cellular Component;Molecular Function	monooxygenase activity-IEA;oxidation-reduction process-IEA;oxidoreductase activity, acting on paired donors, with incorporation or reduction of molecular oxygen-IEA;heme binding-IEA;oxidoreductase activity-IEA;membrane-IEA;metal ion binding-IEA;integral component of membrane-IEA;iron ion binding-IEA	CYP
AAEL004941	-0.577682	4.08794	3.54539	0.0597111	0.164295	106	101	254	49	164	148	cytochrome P450	probable cytochrome P450 6g2 isoform X2	GO:0005506;GO:0016705;GO:0016021;GO:0004497;GO:0020037	iron ion binding;heme binding;oxidoreductase activity, acting on paired donors, with incorporation or reduction of molecular oxygen;monooxygenase activity;integral component of membrane	Cellular Component;Molecular Function	monooxygenase activity-IEA;oxidation-reduction process-IEA;oxidoreductase activity, acting on paired donors, with incorporation or reduction of molecular oxygen-IEA;heme binding-IEA;oxidoreductase activity-IEA;membrane-IEA;metal ion binding-IEA;integral component of membrane-IEA;iron ion binding-IEA	CYP
AAEL006044	2.37277	3.06832	17.8581	2.38007e-05	0.000436977	10	17	33	88	193	53	cytochrome P450	probable cytochrome P450 313a4	GO:0005506;GO:0016705;GO:0016021;GO:0004497;GO:0020037	iron ion binding;heme binding;oxidoreductase activity, acting on paired donors, with incorporation or reduction of molecular oxygen;monooxygenase activity;integral component of membrane	Cellular Component;Molecular Function	monooxygenase activity-IEA;oxidation-reduction process-IEA;oxidoreductase activity, acting on paired donors, with incorporation or reduction of molecular oxygen-IEA;heme binding-IEA;oxidoreductase activity-IEA;membrane-IEA;metal ion binding-IEA;integral component of membrane-IEA;iron ion binding-IEA	CYP
AAEL006795	0.492276	2.73248	1.21911	0.269536	0.453455	20	39	57	23	104	80	cytochrome P450	probable cytochrome P450 9f2	GO:0005506;GO:0016705;GO:0043231;GO:0016021;GO:0031090;GO:0004497;GO:0020037	iron ion binding;heme binding;intracellular membrane-bounded organelle;oxidoreductase activity, acting on paired donors, with incorporation or reduction of molecular oxygen;monooxygenase activity;integral component of membrane;organelle membrane	Cellular Component;Molecular Function	heme binding-IEA;intracellular membrane-bounded organelle-IEA;integral component of membrane-IEA;monooxygenase activity-IEA;oxidation-reduction process-IEA;oxidoreductase activity, acting on paired donors, with incorporation or reduction of molecular oxygen-IEA;oxidoreductase activity-IEA;membrane-IEA;organelle membrane-IEA;endoplasmic reticulum membrane-IEA;metal ion binding-IEA;iron ion binding…	CYP
AAEL006805	3.21023	4.89478	38.8111	4.66869e-10	3.9833e-08	26	42	53	151	392	869	cytochrome P450	probable cytochrome P450 9f2	GO:0005789;GO:0005506;GO:0016705;GO:0016021;GO:0004497;GO:0020037	iron ion binding;endoplasmic reticulum membrane;heme binding;oxidoreductase activity, acting on paired donors, with incorporation or reduction of molecular oxygen;monooxygenase activity;integral component of membrane	Cellular Component;Molecular Function	monooxygenase activity-IEA;oxidation-reduction process-IEA;oxidoreductase activity, acting on paired donors, with incorporation or reduction of molecular oxygen-IEA;heme binding-IEA;oxidoreductase activity-IEA;membrane-IEA;organelle membrane-IEA;endoplasmic reticulum membrane-IEA;metal ion binding-IEA;integral component of membrane-IEA;iron ion binding-IEA	CYP
AAEL006815	0.671911	4.56197	4.60746	0.0318332	0.107734	91	108	198	135	280	306	cytochrome P450	probable cytochrome P450 9f2	GO:0005506;GO:0016705;GO:0016021;GO:0004497;GO:0020037	iron ion binding;heme binding;oxidoreductase activity, acting on paired donors, with incorporation or reduction of molecular oxygen;monooxygenase activity;integral component of membrane	Cellular Component;Molecular Function	monooxygenase activity-IEA;oxidation-reduction process-IEA;oxidoreductase activity, acting on paired donors, with incorporation or reduction of molecular oxygen-IEA;heme binding-IEA;oxidoreductase activity-IEA;membrane-IEA;metal ion binding-IEA;integral component of membrane-IEA;iron ion binding-IEA	CYP
AAEL006824	0.14211	6.81316	0.15902	0.69006	0.818848	717	570	952	370	1070	1705	Cytochrome P450 [Source:UniProtKB/TrEMBL;Acc:A0A1S4FEN8]	cytochrome P450 4g15-like	GO:0005506;GO:0016705;GO:0016021;GO:0004497;GO:0020037	iron ion binding;heme binding;oxidoreductase activity, acting on paired donors, with incorporation or reduction of molecular oxygen;monooxygenase activity;integral component of membrane	Cellular Component;Molecular Function	monooxygenase activity-IEA;oxidation-reduction process-IEA;oxidoreductase activity, acting on paired donors, with incorporation or reduction of molecular oxygen-IEA;heme binding-IEA;oxidoreductase activity-IEA;membrane-IEA;metal ion binding-IEA;integral component of membrane-IEA;iron ion binding-IEA	CYP
AAEL006827	0.391401	3.52112	0.357229	0.550049	0.712237	67	13	168	68	222	45	cytochrome P450	cytochrome P450 CYP12A2-like isoform X1	GO:0005789;GO:0005506;GO:0016705;GO:0004497;GO:0020037	iron ion binding;endoplasmic reticulum membrane;heme binding;oxidoreductase activity, acting on paired donors, with incorporation or reduction of molecular oxygen;monooxygenase activity	Cellular Component;Molecular Function	monooxygenase activity-IEA;oxidation-reduction process-IEA;oxidoreductase activity, acting on paired donors, with incorporation or reduction of molecular oxygen-IEA;heme binding-IEA;oxidoreductase activity-IEA;membrane-IEA;organelle membrane-IEA;endoplasmic reticulum membrane-IEA;metal ion binding-IEA;iron ion binding-IEA	CYP
AAEL006984	-0.894775	2.88541	3.59175	0.0580672	0.161257	42	66	92	18	42	70	cytochrome P450	probable cytochrome P450 28a5	GO:0005789;GO:0005506;GO:0016705;GO:0016021;GO:0004497;GO:0020037	iron ion binding;endoplasmic reticulum membrane;heme binding;oxidoreductase activity, acting on paired donors, with incorporation or reduction of molecular oxygen;monooxygenase activity;integral component of membrane	Cellular Component;Molecular Function	monooxygenase activity-IEA;oxidation-reduction process-IEA;oxidoreductase activity, acting on paired donors, with incorporation or reduction of molecular oxygen-IEA;heme binding-IEA;oxidoreductase activity-IEA;membrane-IEA;organelle membrane-IEA;endoplasmic reticulum membrane-IEA;metal ion binding-IEA;integral component of membrane-IEA;iron ion binding-IEA	CYP
AAEL006989	1.28897	1.8754	3.546	0.0596892	0.164295	14	9	19	9	31	90	cytochrome P450	probable cytochrome P450 28a5	GO:0005789;GO:0005506;GO:0016705;GO:0016021;GO:0004497;GO:0020037	iron ion binding;endoplasmic reticulum membrane;heme binding;oxidoreductase activity, acting on paired donors, with incorporation or reduction of molecular oxygen;monooxygenase activity;integral component of membrane	Cellular Component;Molecular Function	monooxygenase activity-IEA;oxidation-reduction process-IEA;oxidoreductase activity, acting on paired donors, with incorporation or reduction of molecular oxygen-IEA;heme binding-IEA;oxidoreductase activity-IEA;membrane-IEA;organelle membrane-IEA;endoplasmic reticulum membrane-IEA;metal ion binding-IEA;integral component of membrane-IEA;iron ion binding-IEA	CYP
AAEL007010	-1.23871	6.15604	6.42199	0.0112716	0.0525195	301	922	798	148	787	282	cytochrome P450	probable cytochrome P450 28a5	GO:0005789;GO:0005506;GO:0016705;GO:0016021;GO:0004497;GO:0020037	iron ion binding;endoplasmic reticulum membrane;heme binding;oxidoreductase activity, acting on paired donors, with incorporation or reduction of molecular oxygen;monooxygenase activity;integral component of membrane	Cellular Component;Molecular Function	monooxygenase activity-IEA;oxidation-reduction process-IEA;oxidoreductase activity, acting on paired donors, with incorporation or reduction of molecular oxygen-IEA;heme binding-IEA;oxidoreductase activity-IEA;membrane-IEA;organelle membrane-IEA;endoplasmic reticulum membrane-IEA;metal ion binding-IEA;integral component of membrane-IEA;iron ion binding-IEA	CYP
AAEL007024	0.038429	5.06866	0.00154316	0.968665	0.985981	301	93	307	22	99	824	cytochrome P450	probable cytochrome P450 28a5	GO:0005789;GO:0005506;GO:0016705;GO:0016021;GO:0004497;GO:0020037	iron ion binding;endoplasmic reticulum membrane;heme binding;oxidoreductase activity, acting on paired donors, with incorporation or reduction of molecular oxygen;monooxygenase activity;integral component of membrane	Cellular Component;Molecular Function	monooxygenase activity-IEA;oxidation-reduction process-IEA;oxidoreductase activity, acting on paired donors, with incorporation or reduction of molecular oxygen-IEA;heme binding-IEA;oxidoreductase activity-IEA;membrane-IEA;organelle membrane-IEA;endoplasmic reticulum membrane-IEA;metal ion binding-IEA;integral component of membrane-IEA;iron ion binding-IEA	CYP
AAEL007473	-1.20832	3.60334	4.71229	0.0299477	0.103829	92	126	112	14	64	123	cytochrome P450	probable cytochrome P450 308a1	GO:0005789;GO:0005506;GO:0016705;GO:0004497;GO:0020037	iron ion binding;endoplasmic reticulum membrane;heme binding;oxidoreductase activity, acting on paired donors, with incorporation or reduction of molecular oxygen;monooxygenase activity	Cellular Component;Molecular Function	monooxygenase activity-IEA;oxidation-reduction process-IEA;oxidoreductase activity, acting on paired donors, with incorporation or reduction of molecular oxygen-IEA;heme binding-IEA;oxidoreductase activity-IEA;membrane-IEA;organelle membrane-IEA;endoplasmic reticulum membrane-IEA;metal ion binding-IEA;iron ion binding-IEA	CYP
AAEL007798	0.433002	3.2339	1.4048	0.235921	0.419126	48	32	99	49	145	82	cytochrome P450	cytochrome P450 4d2-like	GO:0005506;GO:0016705;GO:0004497;GO:0020037	iron ion binding;heme binding;oxidoreductase activity, acting on paired donors, with incorporation or reduction of molecular oxygen;monooxygenase activity	Molecular Function	monooxygenase activity-IEA;signal transduction-IEA;oxidation-reduction process-IEA;oxidoreductase activity, acting on paired donors, with incorporation or reduction of molecular oxygen-IEA;heme binding-IEA;oxidoreductase activity-IEA;membrane-IEA;metal ion binding-IEA;integral component of membrane-IEA;iron ion binding-IEA	CYP
AAEL007807	0.372971	2.70938	0.326885	0.567499	0.727101	50	16	50	11	62	126	cytochrome P450	cytochrome P450 4d1-like	GO:0005506;GO:0016705;GO:0004497;GO:0020037	iron ion binding;heme binding;oxidoreductase activity, acting on paired donors, with incorporation or reduction of molecular oxygen;monooxygenase activity	Molecular Function	monooxygenase activity-IEA;oxidation-reduction process-IEA;oxidoreductase activity, acting on paired donors, with incorporation or reduction of molecular oxygen-IEA;heme binding-IEA;oxidoreductase activity-IEA;metal ion binding-IEA;iron ion binding-IEA	CYP
AAEL007808	1.2515	3.1049	9.66916	0.00187387	0.0144304	37	25	41	50	138	118	cytochrome P450	cytochrome P450	GO:0005506;GO:0016705;GO:0004497;GO:0020037	iron ion binding;heme binding;oxidoreductase activity, acting on paired donors, with incorporation or reduction of molecular oxygen;monooxygenase activity	Molecular Function	monooxygenase activity-IEA;oxidation-reduction process-IEA;oxidoreductase activity, acting on paired donors, with incorporation or reduction of molecular oxygen-IEA;heme binding-IEA;oxidoreductase activity-IEA;metal ion binding-IEA;iron ion binding-IEA	CYP
AAEL007812	-1.66876	2.38594	4.44937	0.0349142	0.114534	42	44	83	23	25	2	cytochrome P450	cytochrome P450 4d2-like	GO:0005506;GO:0016705;GO:0016021;GO:0004497;GO:0020037	iron ion binding;heme binding;oxidoreductase activity, acting on paired donors, with incorporation or reduction of molecular oxygen;monooxygenase activity;integral component of membrane	Cellular Component;Molecular Function	monooxygenase activity-IEA;oxidation-reduction process-IEA;oxidoreductase activity, acting on paired donors, with incorporation or reduction of molecular oxygen-IEA;heme binding-IEA;oxidoreductase activity-IEA;membrane-IEA;metal ion binding-IEA;integral component of membrane-IEA;iron ion binding-IEA	CYP
AAEL007816	0.67509	4.21539	3.97656	0.0461378	0.138468	83	85	131	119	216	216	cytochrome P450	cytochrome P450 4d2-like isoform X1	GO:0005506;GO:0016705;GO:0004497;GO:0020037	iron ion binding;heme binding;oxidoreductase activity, acting on paired donors, with incorporation or reduction of molecular oxygen;monooxygenase activity	Molecular Function	monooxygenase activity-IEA;oxidation-reduction process-IEA;oxidoreductase activity, acting on paired donors, with incorporation or reduction of molecular oxygen-IEA;heme binding-IEA;oxidoreductase activity-IEA;metal ion binding-IEA;iron ion binding-IEA	CYP
AAEL007830	-0.220906	3.79551	0.272098	0.601928	0.753186	77	107	116	80	115	99	cytochrome P450	probable cytochrome P450 4d14	GO:0005506;GO:0016705;GO:0004497;GO:0020037	iron ion binding;heme binding;oxidoreductase activity, acting on paired donors, with incorporation or reduction of molecular oxygen;monooxygenase activity	Molecular Function	monooxygenase activity-IEA;oxidation-reduction process-IEA;oxidoreductase activity, acting on paired donors, with incorporation or reduction of molecular oxygen-IEA;heme binding-IEA;oxidoreductase activity-IEA;metal ion binding-IEA;iron ion binding-IEA	CYP
AAEL008638	-0.544015	3.61881	2.45329	0.117278	0.261268	79	77	163	33	110	120	cytochrome P450	probable cytochrome P450 49a1	GO:0005789;GO:0005506;GO:0016705;GO:0004497;GO:0020037	iron ion binding;endoplasmic reticulum membrane;heme binding;oxidoreductase activity, acting on paired donors, with incorporation or reduction of molecular oxygen;monooxygenase activity	Cellular Component;Molecular Function	monooxygenase activity-IEA;oxidation-reduction process-IEA;oxidoreductase activity, acting on paired donors, with incorporation or reduction of molecular oxygen-IEA;heme binding-IEA;oxidoreductase activity-IEA;membrane-IEA;organelle membrane-IEA;endoplasmic reticulum membrane-IEA;metal ion binding-IEA;iron ion binding-IEA	CYP
AAEL009018	2.64142	6.57141	53.2931	2.8731e-13	5.20903e-11	187	85	332	571	2824	1251	cytochrome P450	probable cytochrome P450 6d5	GO:0005506;GO:0016705;GO:0043231;GO:0016021;GO:0004497;GO:0020037	iron ion binding;heme binding;intracellular membrane-bounded organelle;oxidoreductase activity, acting on paired donors, with incorporation or reduction of molecular oxygen;monooxygenase activity;integral component of membrane	Cellular Component;Molecular Function	monooxygenase activity-IEA;oxidation-reduction process-IEA;oxidoreductase activity, acting on paired donors, with incorporation or reduction of molecular oxygen-IEA;heme binding-IEA;oxidoreductase activity-IEA;intracellular membrane-bounded organelle-IEA;membrane-IEA;metal ion binding-IEA;integral component of membrane-IEA;iron ion binding-IEA	CYP
AAEL009117	-0.114741	3.08334	0.0308749	0.86052	0.924821	47	59	74	62	22	77	cytochrome P450	probable cytochrome P450 6a14	GO:0005506;GO:0016705;GO:0016021;GO:0004497;GO:0020037	iron ion binding;heme binding;oxidoreductase activity, acting on paired donors, with incorporation or reduction of molecular oxygen;monooxygenase activity;integral component of membrane	Cellular Component;Molecular Function	monooxygenase activity-IEA;oxidation-reduction process-IEA;oxidoreductase activity, acting on paired donors, with incorporation or reduction of molecular oxygen-IEA;heme binding-IEA;oxidoreductase activity-IEA;membrane-IEA;metal ion binding-IEA;integral component of membrane-IEA;iron ion binding-IEA	CYP
AAEL009120	-1.20568	3.19644	6.2154	0.0126643	0.0571218	45	45	235	20	55	66	cytochrome P450	probable cytochrome P450 6a20	GO:0005789;GO:0005506;GO:0016705;GO:0004497;GO:0020037	iron ion binding;endoplasmic reticulum membrane;heme binding;oxidoreductase activity, acting on paired donors, with incorporation or reduction of molecular oxygen;monooxygenase activity	Cellular Component;Molecular Function	monooxygenase activity-IEA;oxidation-reduction process-IEA;oxidoreductase activity, acting on paired donors, with incorporation or reduction of molecular oxygen-IEA;heme binding-IEA;oxidoreductase activity-IEA;membrane-IEA;organelle membrane-IEA;endoplasmic reticulum membrane-IEA;metal ion binding-IEA;iron ion binding-IEA	CYP
AAEL009121	2.47832	2.38825	20.7697	5.17948e-06	0.000130166	12	6	14	21	108	105	cytochrome P450	probable cytochrome P450 6a14	GO:0005789;GO:0005506;GO:0016705;GO:0004497;GO:0020037;GO:0016567	iron ion binding;endoplasmic reticulum membrane;heme binding;protein ubiquitination;oxidoreductase activity, acting on paired donors, with incorporation or reduction of molecular oxygen;monooxygenase activity	Cellular Component;Biological Process;Molecular Function	protein ubiquitination-IEA;heme binding-IEA;intracellular membrane-bounded organelle-IEA;monooxygenase activity-IEA;oxidation-reduction process-IEA;oxidoreductase activity, acting on paired donors, with incorporation or reduction of molecular oxygen-IEA;oxidoreductase activity-IEA;membrane-IEA;organelle membrane-IEA;endoplasmic reticulum membrane-IEA;metal ion binding-IEA;iron ion binding-IEA	CYP
AAEL009122	-5.66334	0.718006	28.2356	1.07412e-07	4.59979e-06	15	5	50	0	0	1	cytochrome P450	probable cytochrome P450 6a14	GO:0005506;GO:0016705;GO:0043231;GO:0004497;GO:0020037	iron ion binding;heme binding;intracellular membrane-bounded organelle;oxidoreductase activity, acting on paired donors, with incorporation or reduction of molecular oxygen;monooxygenase activity	Cellular Component;Molecular Function	monooxygenase activity-IEA;oxidation-reduction process-IEA;oxidoreductase activity, acting on paired donors, with incorporation or reduction of molecular oxygen-IEA;heme binding-IEA;oxidoreductase activity-IEA;intracellular membrane-bounded organelle-IEA;metal ion binding-IEA;iron ion binding-IEA	CYP
AAEL009123	2.07562	3.33083	15.9762	6.41431e-05	0.000994267	23	15	49	81	85	209	cytochrome P450	cytochrome P450 6d3-like	GO:0005506;GO:0016705;GO:0016021;GO:0004497;GO:0020037	iron ion binding;heme binding;oxidoreductase activity, acting on paired donors, with incorporation or reduction of molecular oxygen;monooxygenase activity;integral component of membrane	Cellular Component;Molecular Function	monooxygenase activity-IEA;oxidation-reduction process-IEA;oxidoreductase activity, acting on paired donors, with incorporation or reduction of molecular oxygen-IEA;heme binding-IEA;oxidoreductase activity-IEA;membrane-IEA;metal ion binding-IEA;integral component of membrane-IEA;iron ion binding-IEA	CYP
AAEL009124	1.66914	2.99144	12.4981	0.000407355	0.0043952	17	22	43	36	107	168	cytochrome P450	probable cytochrome P450 6a14	GO:0005506;GO:0016705;GO:0043231;GO:0004497;GO:0020037	iron ion binding;heme binding;intracellular membrane-bounded organelle;oxidoreductase activity, acting on paired donors, with incorporation or reduction of molecular oxygen;monooxygenase activity	Cellular Component;Molecular Function	monooxygenase activity-IEA;oxidation-reduction process-IEA;oxidoreductase activity, acting on paired donors, with incorporation or reduction of molecular oxygen-IEA;heme binding-IEA;oxidoreductase activity-IEA;intracellular membrane-bounded organelle-IEA;metal ion binding-IEA;iron ion binding-IEA	CYP
AAEL009125	-1.10694	4.05346	7.67174	0.00560924	0.0317627	92	167	219	30	128	129	cytochrome P450	probable cytochrome P450 6a14	GO:0005506;GO:0016705;GO:0016021;GO:0004497;GO:0020037	iron ion binding;heme binding;oxidoreductase activity, acting on paired donors, with incorporation or reduction of molecular oxygen;monooxygenase activity;integral component of membrane	Cellular Component;Molecular Function	monooxygenase activity-IEA;oxidation-reduction process-IEA;oxidoreductase activity, acting on paired donors, with incorporation or reduction of molecular oxygen-IEA;heme binding-IEA;oxidoreductase activity-IEA;membrane-IEA;metal ion binding-IEA;integral component of membrane-IEA;iron ion binding-IEA	CYP
AAEL009126	1.21036	2.30562	5.32596	0.02101	0.0814488	17	21	19	38	82	43	cytochrome P450	probable cytochrome P450 6a14	GO:0005506;GO:0016705;GO:0043231;GO:0004497;GO:0020037	iron ion binding;heme binding;intracellular membrane-bounded organelle;oxidoreductase activity, acting on paired donors, with incorporation or reduction of molecular oxygen;monooxygenase activity	Cellular Component;Molecular Function	monooxygenase activity-IEA;oxidation-reduction process-IEA;oxidoreductase activity, acting on paired donors, with incorporation or reduction of molecular oxygen-IEA;heme binding-IEA;oxidoreductase activity-IEA;intracellular membrane-bounded organelle-IEA;metal ion binding-IEA;iron ion binding-IEA	CYP
AAEL009127	1.74175	4.36482	10.2156	0.00139259	0.0114746	59	62	65	62	274	535	cytochrome P450	probable cytochrome P450 6a14	GO:0005506;GO:0016705;GO:0043231;GO:0016021;GO:0004497;GO:0020037	iron ion binding;heme binding;intracellular membrane-bounded organelle;oxidoreductase activity, acting on paired donors, with incorporation or reduction of molecular oxygen;monooxygenase activity;integral component of membrane	Cellular Component;Molecular Function	monooxygenase activity-IEA;oxidation-reduction process-IEA;oxidoreductase activity, acting on paired donors, with incorporation or reduction of molecular oxygen-IEA;heme binding-IEA;oxidoreductase activity-IEA;intracellular membrane-bounded organelle-IEA;membrane-IEA;metal ion binding-IEA;integral component of membrane-IEA;iron ion binding-IEA	CYP
AAEL009128	-0.384561	4.02148	1.11122	0.291816	0.479162	96	112	183	67	113	162	cytochrome P450	probable cytochrome P450 6a14	GO:0005506;GO:0016705;GO:0016021;GO:0004497;GO:0020037	iron ion binding;heme binding;oxidoreductase activity, acting on paired donors, with incorporation or reduction of molecular oxygen;monooxygenase activity;integral component of membrane	Cellular Component;Molecular Function	monooxygenase activity-IEA;oxidation-reduction process-IEA;oxidoreductase activity, acting on paired donors, with incorporation or reduction of molecular oxygen-IEA;heme binding-IEA;oxidoreductase activity-IEA;membrane-IEA;metal ion binding-IEA;integral component of membrane-IEA;iron ion binding-IEA	CYP
AAEL009129	0.515156	5.32273	1.98163	0.159219	0.322922	219	199	243	153	510	600	cytochrome P450	cytochrome P450 6d3-like	GO:0005506;GO:0016705;GO:0004497;GO:0020037	iron ion binding;heme binding;oxidoreductase activity, acting on paired donors, with incorporation or reduction of molecular oxygen;monooxygenase activity	Molecular Function	monooxygenase activity-IEA;oxidation-reduction process-IEA;oxidoreductase activity, acting on paired donors, with incorporation or reduction of molecular oxygen-IEA;heme binding-IEA;oxidoreductase activity-IEA;metal ion binding-IEA;iron ion binding-IEA	CYP
AAEL009130	4.10379	3.43028	22.4411	2.16688e-06	6.39544e-05	16	1	6	150	106	165	cytochrome P450	probable cytochrome P450 6d4	GO:0005506;GO:0016705;GO:0004497;GO:0020037	iron ion binding;heme binding;oxidoreductase activity, acting on paired donors, with incorporation or reduction of molecular oxygen;monooxygenase activity	Molecular Function	monooxygenase activity-IEA;oxidation-reduction process-IEA;oxidoreductase activity, acting on paired donors, with incorporation or reduction of molecular oxygen-IEA;heme binding-IEA;oxidoreductase activity-IEA;metal ion binding-IEA;iron ion binding-IEA	CYP
AAEL009131	-1.22734	5.53933	3.6429	0.0563087	0.157849	227	534	598	76	123	521	cytochrome P450	cytochrome P450 6d3-like	GO:0005506;GO:0016705;GO:0016021;GO:0004497;GO:0020037	iron ion binding;heme binding;oxidoreductase activity, acting on paired donors, with incorporation or reduction of molecular oxygen;monooxygenase activity;integral component of membrane	Cellular Component;Molecular Function	monooxygenase activity-IEA;oxidation-reduction process-IEA;oxidoreductase activity, acting on paired donors, with incorporation or reduction of molecular oxygen-IEA;heme binding-IEA;oxidoreductase activity-IEA;membrane-IEA;metal ion binding-IEA;integral component of membrane-IEA;iron ion binding-IEA	CYP
AAEL009132	-1.3726	3.93282	14.2414	0.000160794	0.00208919	81	120	319	31	102	91	cytochrome P450	cytochrome P450 6a8-like	GO:0005789;GO:0005506;GO:0016705;GO:0016021;GO:0004497;GO:0020037	iron ion binding;endoplasmic reticulum membrane;heme binding;oxidoreductase activity, acting on paired donors, with incorporation or reduction of molecular oxygen;monooxygenase activity;integral component of membrane	Cellular Component;Molecular Function	heme binding-IEA;intracellular membrane-bounded organelle-IEA;integral component of membrane-IEA;monooxygenase activity-IEA;oxidation-reduction process-IEA;oxidoreductase activity, acting on paired donors, with incorporation or reduction of molecular oxygen-IEA;oxidoreductase activity-IEA;membrane-IEA;organelle membrane-IEA;endoplasmic reticulum membrane-IEA;metal ion binding-IEA;iron ion binding…	CYP
AAEL009762	0.872233	3.32675	3.33621	0.0677705	0.18003	37	22	111	41	247	79	cytochrome P450	cytochrome P450 307a1	GO:0005506;GO:0016705;GO:0016021;GO:0004497;GO:0020037	iron ion binding;heme binding;oxidoreductase activity, acting on paired donors, with incorporation or reduction of molecular oxygen;monooxygenase activity;integral component of membrane	Cellular Component;Molecular Function	monooxygenase activity-IEA;oxidation-reduction process-IEA;oxidoreductase activity, acting on paired donors, with incorporation or reduction of molecular oxygen-IEA;heme binding-IEA;oxidoreductase activity-IEA;membrane-IEA;metal ion binding-IEA;integral component of membrane-IEA;iron ion binding-IEA	CYP
AAEL010151	0.863275	4.55571	6.08733	0.0136155	0.0599356	91	106	151	166	272	283	cytochrome P450	probable cytochrome P450 6a14	GO:0005506;GO:0016705;GO:0043231;GO:0004497;GO:0020037	iron ion binding;heme binding;intracellular membrane-bounded organelle;oxidoreductase activity, acting on paired donors, with incorporation or reduction of molecular oxygen;monooxygenase activity	Cellular Component;Molecular Function	monooxygenase activity-IEA;oxidation-reduction process-IEA;oxidoreductase activity, acting on paired donors, with incorporation or reduction of molecular oxygen-IEA;heme binding-IEA;oxidoreductase activity-IEA;intracellular membrane-bounded organelle-IEA;metal ion binding-IEA;iron ion binding-IEA	CYP
AAEL010154	1.85773	3.30381	16.3236	5.33936e-05	0.000850745	29	17	47	99	167	90	cytochrome P450	cytochrome P450 4d2-like	GO:0005506;GO:0016705;GO:0004497;GO:0020037	iron ion binding;heme binding;oxidoreductase activity, acting on paired donors, with incorporation or reduction of molecular oxygen;monooxygenase activity	Molecular Function	monooxygenase activity-IEA;oxidation-reduction process-IEA;oxidoreductase activity, acting on paired donors, with incorporation or reduction of molecular oxygen-IEA;heme binding-IEA;oxidoreductase activity-IEA;metal ion binding-IEA;iron ion binding-IEA	CYP
AAEL010946	0.426704	2.7446	0.495977	0.481273	0.657034	46	8	75	17	130	70	cytochrome P450	ecdysone 20-monooxygenase isoform X3	GO:0005506;GO:0016705;GO:0016021;GO:0004497;GO:0020037	iron ion binding;heme binding;oxidoreductase activity, acting on paired donors, with incorporation or reduction of molecular oxygen;monooxygenase activity;integral component of membrane	Cellular Component;Molecular Function	monooxygenase activity-IEA;oxidation-reduction process-IEA;oxidoreductase activity, acting on paired donors, with incorporation or reduction of molecular oxygen-IEA;heme binding-IEA;oxidoreductase activity-IEA;membrane-IEA;metal ion binding-IEA;integral component of membrane-IEA;iron ion binding-IEA	CYP
AAEL011850	-0.442169	3.41624	0.766863	0.381189	0.566684	77	60	125	15	91	145	cytochrome P450	cytochrome P450 mitochondrial	GO:0005506;GO:0016705;GO:0004497;GO:0020037	iron ion binding;heme binding;oxidoreductase activity, acting on paired donors, with incorporation or reduction of molecular oxygen;monooxygenase activity	Molecular Function	monooxygenase activity-IEA;oxidation-reduction process-IEA;oxidoreductase activity, acting on paired donors, with incorporation or reduction of molecular oxygen-IEA;heme binding-IEA;membrane-IEA;integral component of membrane-IEA;iron ion binding-IEA	CYP
AAEL012266	0.414966	4.26364	1.30432	0.253425	0.438111	77	87	211	62	243	290	cytochrome P450	cytochrome P450 4C1-like	GO:0005506;GO:0016705;GO:0016021;GO:0004497;GO:0020037	iron ion binding;heme binding;oxidoreductase activity, acting on paired donors, with incorporation or reduction of molecular oxygen;monooxygenase activity;integral component of membrane	Cellular Component;Molecular Function	monooxygenase activity-IEA;oxidation-reduction process-IEA;oxidoreductase activity, acting on paired donors, with incorporation or reduction of molecular oxygen-IEA;heme binding-IEA;oxidoreductase activity-IEA;membrane-IEA;metal ion binding-IEA;integral component of membrane-IEA;iron ion binding-IEA	CYP
AAEL012762	-1.81713	2.79402	12.0581	0.000515691	0.00528336	53	75	91	12	20	43	cytochrome P450	cytochrome P450 4C1-like	GO:0005506;GO:0016705;GO:0016020;GO:0004497;GO:0020037	iron ion binding;membrane;heme binding;oxidoreductase activity, acting on paired donors, with incorporation or reduction of molecular oxygen;monooxygenase activity	Cellular Component;Molecular Function	monooxygenase activity-IEA;oxidation-reduction process-IEA;oxidoreductase activity, acting on paired donors, with incorporation or reduction of molecular oxygen-IEA;heme binding-IEA;oxidoreductase activity-IEA;membrane-IEA;organelle membrane-IEA;endoplasmic reticulum membrane-IEA;metal ion binding-IEA;integral component of membrane-IEA;iron ion binding-IEA	CYP
AAEL012770	0.047609	3.07571	0.0138871	0.906192	0.951848	35	57	82	42	110	62	cytochrome P450	cytochrome P450 4C1-like	GO:0005506;GO:0016705;GO:0031090;GO:0004497;GO:0020037	iron ion binding;heme binding;oxidoreductase activity, acting on paired donors, with incorporation or reduction of molecular oxygen;monooxygenase activity;organelle membrane	Cellular Component;Molecular Function	monooxygenase activity-IEA;oxidation-reduction process-IEA;oxidoreductase activity, acting on paired donors, with incorporation or reduction of molecular oxygen-IEA;heme binding-IEA;oxidoreductase activity-IEA;membrane-IEA;organelle membrane-IEA;endoplasmic reticulum membrane-IEA;metal ion binding-IEA;integral component of membrane-IEA;iron ion binding-IEA	CYP
AAEL012772	1.67213	3.02345	9.85578	0.00169299	0.0133721	8	29	49	57	192	70	cytochrome P450	cytochrome P450 4c21-like	GO:0005506;GO:0016705;GO:0016021;GO:0004497;GO:0020037	iron ion binding;heme binding;oxidoreductase activity, acting on paired donors, with incorporation or reduction of molecular oxygen;monooxygenase activity;integral component of membrane	Cellular Component;Molecular Function	monooxygenase activity-IEA;oxidation-reduction process-IEA;oxidoreductase activity, acting on paired donors, with incorporation or reduction of molecular oxygen-IEA;heme binding-IEA;oxidoreductase activity-IEA;membrane-IEA;metal ion binding-IEA;integral component of membrane-IEA;iron ion binding-IEA	CYP
AAEL014019	1.51526	3.6149	8.39448	0.00376362	0.0240023	36	36	63	106	79	215	cytochrome P450	probable cytochrome P450 4ac1	GO:0005506;GO:0016705;GO:0016021;GO:0004497;GO:0020037	iron ion binding;heme binding;oxidoreductase activity, acting on paired donors, with incorporation or reduction of molecular oxygen;monooxygenase activity;integral component of membrane	Cellular Component;Molecular Function	monooxygenase activity-IEA;oxidation-reduction process-IEA;oxidoreductase activity, acting on paired donors, with incorporation or reduction of molecular oxygen-IEA;heme binding-IEA;oxidoreductase activity-IEA;membrane-IEA;metal ion binding-IEA;integral component of membrane-IEA;iron ion binding-IEA	CYP
AAEL014411	0.251693	3.33372	0.360239	0.548374	0.711337	63	35	103	28	186	97	cytochrome P450	probable cytochrome P450 304a1	GO:0005506;GO:0016705;GO:0016021;GO:0004497;GO:0020037	iron ion binding;heme binding;oxidoreductase activity, acting on paired donors, with incorporation or reduction of molecular oxygen;monooxygenase activity;integral component of membrane	Cellular Component;Molecular Function	monooxygenase activity-IEA;oxidation-reduction process-IEA;oxidoreductase activity, acting on paired donors, with incorporation or reduction of molecular oxygen-IEA;heme binding-IEA;oxidoreductase activity-IEA;membrane-IEA;metal ion binding-IEA;integral component of membrane-IEA;iron ion binding-IEA	CYP
AAEL014413	0.489032	5.17725	2.36615	0.123992	0.270207	162	149	372	132	479	533	cytochrome P450	probable cytochrome P450 304a1	GO:0005506;GO:0016705;GO:0016021;GO:0004497;GO:0020037	iron ion binding;heme binding;oxidoreductase activity, acting on paired donors, with incorporation or reduction of molecular oxygen;monooxygenase activity;integral component of membrane	Cellular Component;Molecular Function	monooxygenase activity-IEA;oxidation-reduction process-IEA;oxidoreductase activity, acting on paired donors, with incorporation or reduction of molecular oxygen-IEA;heme binding-IEA;oxidoreductase activity-IEA;membrane-IEA;metal ion binding-IEA;integral component of membrane-IEA;iron ion binding-IEA	CYP
AAEL014604	3.42419	2.64918	29.1205	6.80135e-08	3.13959e-06	3	8	11	26	102	170	cytochrome P450	probable cytochrome P450 9f2	GO:0005506;GO:0016705;GO:0004497;GO:0020037	iron ion binding;heme binding;oxidoreductase activity, acting on paired donors, with incorporation or reduction of molecular oxygen;monooxygenase activity	Molecular Function	monooxygenase activity-IEA;oxidation-reduction process-IEA;oxidoreductase activity, acting on paired donors, with incorporation or reduction of molecular oxygen-IEA;heme binding-IEA;oxidoreductase activity-IEA;metal ion binding-IEA;iron ion binding-IEA	CYP
AAEL014605	1.78013	6.95197	28.5922	8.93391e-08	3.96096e-06	275	368	549	885	1545	2299	cytochrome P450	probable cytochrome P450 9f2	GO:0005506;GO:0016705;GO:0016021;GO:0004497;GO:0020037	iron ion binding;heme binding;oxidoreductase activity, acting on paired donors, with incorporation or reduction of molecular oxygen;monooxygenase activity;integral component of membrane	Cellular Component;Molecular Function	monooxygenase activity-IEA;oxidation-reduction process-IEA;oxidoreductase activity, acting on paired donors, with incorporation or reduction of molecular oxygen-IEA;heme binding-IEA;oxidoreductase activity-IEA;membrane-IEA;metal ion binding-IEA;integral component of membrane-IEA;iron ion binding-IEA	CYP
AAEL014609	0.509787	5.28734	1.04071	0.307656	0.495185	116	215	394	128	293	782	cytochrome P450	cytochrome P450	GO:0005506;GO:0016705;GO:0016021;GO:0004497;GO:0020037	iron ion binding;heme binding;oxidoreductase activity, acting on paired donors, with incorporation or reduction of molecular oxygen;monooxygenase activity;integral component of membrane	Cellular Component;Molecular Function	monooxygenase activity-IEA;oxidation-reduction process-IEA;oxidoreductase activity, acting on paired donors, with incorporation or reduction of molecular oxygen-IEA;heme binding-IEA;oxidoreductase activity-IEA;membrane-IEA;metal ion binding-IEA;integral component of membrane-IEA;iron ion binding-IEA	CYP
AAEL014614	1.92871	5.48454	21.2653	3.99913e-06	0.00010519	107	111	176	338	427	928	cytochrome P450	probable cytochrome P450 9f2	GO:0005506;GO:0016705;GO:0016021;GO:0004497;GO:0020037	iron ion binding;heme binding;oxidoreductase activity, acting on paired donors, with incorporation or reduction of molecular oxygen;monooxygenase activity;integral component of membrane	Cellular Component;Molecular Function	monooxygenase activity-IEA;oxidation-reduction process-IEA;oxidoreductase activity, acting on paired donors, with incorporation or reduction of molecular oxygen-IEA;heme binding-IEA;oxidoreductase activity-IEA;membrane-IEA;metal ion binding-IEA;integral component of membrane-IEA;iron ion binding-IEA	CYP
AAEL014615	1.62224	3.76518	15.0375	0.000105396	0.00150082	38	36	68	45	281	252	cytochrome P450	probable cytochrome P450 9f2	GO:0005506;GO:0016705;GO:0016021;GO:0031090;GO:0004497;GO:0020037	iron ion binding;heme binding;oxidoreductase activity, acting on paired donors, with incorporation or reduction of molecular oxygen;monooxygenase activity;integral component of membrane;organelle membrane	Cellular Component;Molecular Function	monooxygenase activity-IEA;oxidation-reduction process-IEA;oxidoreductase activity, acting on paired donors, with incorporation or reduction of molecular oxygen-IEA;heme binding-IEA;oxidoreductase activity-IEA;membrane-IEA;organelle membrane-IEA;endoplasmic reticulum membrane-IEA;metal ion binding-IEA;integral component of membrane-IEA;iron ion binding-IEA	CYP
AAEL014617	0.0399428	1.91319	0.00412389	0.948797	0.975719	21	22	30	14	17	58	cytochrome P450	probable cytochrome P450 9f2	GO:0005506;GO:0016705;GO:0016021;GO:0004497;GO:0020037	iron ion binding;heme binding;oxidoreductase activity, acting on paired donors, with incorporation or reduction of molecular oxygen;monooxygenase activity;integral component of membrane	Cellular Component;Molecular Function	monooxygenase activity-IEA;oxidation-reduction process-IEA;oxidoreductase activity, acting on paired donors, with incorporation or reduction of molecular oxygen-IEA;heme binding-IEA;oxidoreductase activity-IEA;membrane-IEA;metal ion binding-IEA;integral component of membrane-IEA;iron ion binding-IEA	CYP
AAEL014618	0.562649	2.94672	0.530079	0.466574	0.645296	31	36	71	88	18	55	cytochrome P450	probable cytochrome P450 9f2	GO:0005506;GO:0016705;GO:0016021;GO:0004497;GO:0020037	iron ion binding;heme binding;oxidoreductase activity, acting on paired donors, with incorporation or reduction of molecular oxygen;monooxygenase activity;integral component of membrane	Cellular Component;Molecular Function	monooxygenase activity-IEA;oxidation-reduction process-IEA;oxidoreductase activity, acting on paired donors, with incorporation or reduction of molecular oxygen-IEA;heme binding-IEA;oxidoreductase activity-IEA;membrane-IEA;metal ion binding-IEA;integral component of membrane-IEA;iron ion binding-IEA	CYP
AAEL014619	1.64397	3.79651	16.5809	4.66188e-05	0.00076589	38	33	77	76	173	285	cytochrome P450	probable cytochrome P450 9f2	GO:0005789;GO:0005506;GO:0016705;GO:0016021;GO:0004497;GO:0020037	iron ion binding;endoplasmic reticulum membrane;heme binding;oxidoreductase activity, acting on paired donors, with incorporation or reduction of molecular oxygen;monooxygenase activity;integral component of membrane	Cellular Component;Molecular Function	monooxygenase activity-IEA;oxidation-reduction process-IEA;oxidoreductase activity, acting on paired donors, with incorporation or reduction of molecular oxygen-IEA;heme binding-IEA;oxidoreductase activity-IEA;membrane-IEA;organelle membrane-IEA;endoplasmic reticulum membrane-IEA;metal ion binding-IEA;integral component of membrane-IEA;iron ion binding-IEA	CYP
AAEL014830	-0.478433	5.06478	1.40704	0.235548	0.418889	271	212	313	98	225	399	cytochrome P450	probable cytochrome P450 4ac1	GO:0005789;GO:0005506;GO:0016705;GO:0004497;GO:0020037	iron ion binding;endoplasmic reticulum membrane;heme binding;oxidoreductase activity, acting on paired donors, with incorporation or reduction of molecular oxygen;monooxygenase activity	Cellular Component;Molecular Function	monooxygenase activity-IEA;oxidation-reduction process-IEA;oxidoreductase activity, acting on paired donors, with incorporation or reduction of molecular oxygen-IEA;heme binding-IEA;oxidoreductase activity-IEA;membrane-IEA;organelle membrane-IEA;endoplasmic reticulum membrane-IEA;metal ion binding-IEA;iron ion binding-IEA	CYP
AAEL014891	-0.792223	4.60914	6.69801	0.00965208	0.0470916	186	167	311	63	210	202	cytochrome P450	cytochrome P450	GO:0005789;GO:0005506;GO:0016705;GO:0016021;GO:0004497;GO:0020037	iron ion binding;endoplasmic reticulum membrane;heme binding;oxidoreductase activity, acting on paired donors, with incorporation or reduction of molecular oxygen;monooxygenase activity;integral component of membrane	Cellular Component;Molecular Function	heme binding-IEA;intracellular membrane-bounded organelle-IEA;integral component of membrane-IEA;monooxygenase activity-IEA;oxidation-reduction process-IEA;oxidoreductase activity, acting on paired donors, with incorporation or reduction of molecular oxygen-IEA;oxidoreductase activity-IEA;membrane-IEA;organelle membrane-IEA;endoplasmic reticulum membrane-IEA;metal ion binding-IEA;iron ion binding…	CYP
AAEL014893	2.09278	6.10492	11.383	0.000741208	0.00705294	77	255	177	231	1179	1737	cytochrome P450	probable cytochrome P450 6a14	GO:0005506;GO:0016705;GO:0016021;GO:0004497;GO:0020037	iron ion binding;heme binding;oxidoreductase activity, acting on paired donors, with incorporation or reduction of molecular oxygen;monooxygenase activity;integral component of membrane	Cellular Component;Molecular Function	monooxygenase activity-IEA;oxidation-reduction process-IEA;oxidoreductase activity, acting on paired donors, with incorporation or reduction of molecular oxygen-IEA;heme binding-IEA;oxidoreductase activity-IEA;membrane-IEA;metal ion binding-IEA;integral component of membrane-IEA;iron ion binding-IEA	CYP
AAEL014924	-0.0627816	3.49303	0.0107928	0.917258	0.95783	79	17	185	25	223	78	Cytochrome P450 [Source:UniProtKB/TrEMBL;Acc:A0A1S4F322]	probable cytochrome P450 6d5	GO:0005506;GO:0016705;GO:0043231;GO:0016021;GO:0004497;GO:0020037	iron ion binding;heme binding;intracellular membrane-bounded organelle;oxidoreductase activity, acting on paired donors, with incorporation or reduction of molecular oxygen;monooxygenase activity;integral component of membrane	Cellular Component;Molecular Function	monooxygenase activity-IEA;oxidation-reduction process-IEA;oxidoreductase activity, acting on paired donors, with incorporation or reduction of molecular oxygen-IEA;heme binding-IEA;oxidoreductase activity-IEA;intracellular membrane-bounded organelle-IEA;membrane-IEA;metal ion binding-IEA;integral component of membrane-IEA;iron ion binding-IEA	CYP
AAEL017061	-0.677405	4.52355	3.5011	0.0613281	0.167338	192	140	267	46	232	216	unspecified product	probable cytochrome P450 6a14	GO:0003676;GO:0008270;GO:0005506;GO:0016705;GO:0016021;GO:0004497;GO:0020037	iron ion binding;heme binding;nucleic acid binding;oxidoreductase activity, acting on paired donors, with incorporation or reduction of molecular oxygen;monooxygenase activity;integral component of membrane;zinc ion binding	Cellular Component;Molecular Function	monooxygenase activity-IEA;oxidation-reduction process-IEA;nucleic acid binding-IEA;oxidoreductase activity, acting on paired donors, with incorporation or reduction of molecular oxygen-IEA;heme binding-IEA;oxidoreductase activity-IEA;membrane-IEA;zinc ion binding-IEA;metal ion binding-IEA;integral component of membrane-IEA;iron ion binding-IEA	CYP
AAEL017136	1.48036	3.68847	10.9716	0.000925204	0.00839464	22	58	59	92	253	135	cytochrome P450	cytochrome P450 4C1-like	GO:0005506;GO:0016705;GO:0004497;GO:0020037	iron ion binding;heme binding;oxidoreductase activity, acting on paired donors, with incorporation or reduction of molecular oxygen;monooxygenase activity	Molecular Function	monooxygenase activity-IEA;oxidation-reduction process-IEA;oxidoreductase activity, acting on paired donors, with incorporation or reduction of molecular oxygen-IEA;heme binding-IEA;oxidoreductase activity-IEA;metal ion binding-IEA;iron ion binding-IEA	CYP
AAEL017297	1.74496	3.76302	23.5164	1.23852e-06	4.03034e-05	35	34	65	99	190	221	cytochrome P450	probable cytochrome P450 6a14	GO:0005506;GO:0016705;GO:0016021;GO:0004497;GO:0020037	iron ion binding;heme binding;oxidoreductase activity, acting on paired donors, with incorporation or reduction of molecular oxygen;monooxygenase activity;integral component of membrane	Cellular Component;Molecular Function	monooxygenase activity-IEA;oxidation-reduction process-IEA;oxidoreductase activity, acting on paired donors, with incorporation or reduction of molecular oxygen-IEA;heme binding-IEA;oxidoreductase activity-IEA;membrane-IEA;metal ion binding-IEA;integral component of membrane-IEA;iron ion binding-IEA	CYP
AAEL017539	4.10602	1.25818	20.4748	6.04222e-06	0.000147468	0	1	4	4	73	41	cytochrome P450	cytochrome P450 6a2	GO:0005506;GO:0016705;GO:0004497;GO:0020037	iron ion binding;heme binding;oxidoreductase activity, acting on paired donors, with incorporation or reduction of molecular oxygen;monooxygenase activity	Molecular Function	monooxygenase activity-IEA;oxidation-reduction process-IEA;oxidoreductase activity, acting on paired donors, with incorporation or reduction of molecular oxygen-IEA;heme binding-IEA;oxidoreductase activity-IEA;metal ion binding-IEA;iron ion binding-IEA	CYP
AAEL019504	2.35574	2.7292	10.7565	0.00103916	0.00915053	13	9	26	66	26	143	unspecified product	probable cytochrome P450 9f2	GO:0005506;GO:0016705;GO:0016020;GO:0004497;GO:0020037	iron ion binding;membrane;heme binding;oxidoreductase activity, acting on paired donors, with incorporation or reduction of molecular oxygen;monooxygenase activity	Cellular Component;Molecular Function	monooxygenase activity-IEA;oxidation-reduction process-IEA;oxidoreductase activity, acting on paired donors, with incorporation or reduction of molecular oxygen-IEA;heme binding-IEA;oxidoreductase activity-IEA;membrane-IEA;metal ion binding-IEA;integral component of membrane-IEA;iron ion binding-IEA	CYP
AAEL019603	-0.368241	5.03484	1.42506	0.232573	0.415944	202	158	504	106	313	334	unspecified product	probable cytochrome P450 9f2	GO:0005789;GO:0005506;GO:0016705;GO:0016021;GO:0004497;GO:0020037	iron ion binding;endoplasmic reticulum membrane;heme binding;oxidoreductase activity, acting on paired donors, with incorporation or reduction of molecular oxygen;monooxygenase activity;integral component of membrane	Cellular Component;Molecular Function	monooxygenase activity-IEA;oxidation-reduction process-IEA;oxidoreductase activity, acting on paired donors, with incorporation or reduction of molecular oxygen-IEA;heme binding-IEA;oxidoreductase activity-IEA;membrane-IEA;organelle membrane-IEA;endoplasmic reticulum membrane-IEA;metal ion binding-IEA;integral component of membrane-IEA;iron ion binding-IEA	CYP
AAEL019754	-0.189127	2.28994	0.202113	0.653021	0.791656	24	27	62	16	58	43	unspecified product	cytochrome P450 4d2-like	GO:0016491;GO:0007165;GO:0016020;GO:0005488	membrane;signal transduction;binding;oxidoreductase activity	Cellular Component;Biological Process;Molecular Function	monooxygenase activity-IEA;signal transduction-IEA;oxidation-reduction process-IEA;oxidoreductase activity, acting on paired donors, with incorporation or reduction of molecular oxygen-IEA;heme binding-IEA;membrane-IEA;integral component of membrane-IEA;iron ion binding-IEA	CYP
AAEL021861	0.980316	4.79413	1.1335	0.28703	0.473933	136	61	223	76	47	821	unspecified product	probable cytochrome P450 28a5	GO:0005789;GO:0005506;GO:0016705;GO:0016021;GO:0004497;GO:0020037	iron ion binding;endoplasmic reticulum membrane;heme binding;oxidoreductase activity, acting on paired donors, with incorporation or reduction of molecular oxygen;monooxygenase activity;integral component of membrane	Cellular Component;Molecular Function	monooxygenase activity-IEA;oxidation-reduction process-IEA;oxidoreductase activity, acting on paired donors, with incorporation or reduction of molecular oxygen-IEA;heme binding-IEA;oxidoreductase activity-IEA;membrane-IEA;organelle membrane-IEA;endoplasmic reticulum membrane-IEA;metal ion binding-IEA;integral component of membrane-IEA;iron ion binding-IEA	CYP
AAEL022568	0.499857	1.88583	0.744452	0.388238	0.573017	19	16	26	26	59	16	unspecified product	probable cytochrome P450 313a4	GO:0005506;GO:0016705;GO:0031090;GO:0004497;GO:0020037	iron ion binding;heme binding;oxidoreductase activity, acting on paired donors, with incorporation or reduction of molecular oxygen;monooxygenase activity;organelle membrane	Cellular Component;Molecular Function	monooxygenase activity-IEA;oxidation-reduction process-IEA;oxidoreductase activity, acting on paired donors, with incorporation or reduction of molecular oxygen-IEA;heme binding-IEA;oxidoreductase activity-IEA;membrane-IEA;organelle membrane-IEA;endoplasmic reticulum membrane-IEA;metal ion binding-IEA;iron ion binding-IEA	CYP
AAEL025363	-0.000802324	8.08991	8.42813e-06	0.997684	0.998654	1500	1460	3111	828	3892	2953	unspecified product	NADPH--cytochrome P450 reductase isoform X1	GO:0005789;GO:0050661;GO:0006118;GO:0010181;GO:0050660;GO:0003958;GO:0016021	FMN binding;endoplasmic reticulum membrane;NADPH-hemoprotein reductase activity;flavin adenine dinucleotide binding;integral component of membrane;NADP binding;obsolete electron transport	Cellular Component;Biological Process;Molecular Function	endoplasmic reticulum-IEA;oxidation-reduction process-IEA;flavin adenine dinucleotide binding-IEA;FMN binding-IEA;oxidoreductase activity-IEA;NADP binding-IEA;membrane-IEA;cytoplasm-IEA;NADPH-hemoprotein reductase activity-IEA;endoplasmic reticulum membrane-IEA;integral component of membrane-IEA	CYP
AAEL026582	0.468112	5.87674	2.73395	0.098236	0.233417	286	243	573	293	648	789	unspecified product	cytochrome P450	GO:0003676;GO:0008270;GO:0005506;GO:0016705;GO:0016021;GO:0004497;GO:0020037	iron ion binding;heme binding;nucleic acid binding;oxidoreductase activity, acting on paired donors, with incorporation or reduction of molecular oxygen;monooxygenase activity;integral component of membrane;zinc ion binding	Cellular Component;Molecular Function	monooxygenase activity-IEA;oxidation-reduction process-IEA;nucleic acid binding-IEA;oxidoreductase activity, acting on paired donors, with incorporation or reduction of molecular oxygen-IEA;heme binding-IEA;oxidoreductase activity-IEA;membrane-IEA;zinc ion binding-IEA;metal ion binding-IEA;integral component of membrane-IEA;iron ion binding-IEA	CYP
AAEL028635	1.65836	4.10845	24.0889	9.19901e-07	3.06284e-05	37	52	92	122	263	265	unspecified product	probable cytochrome P450 9f2	GO:0005506;GO:0016705;GO:0016021;GO:0004497;GO:0020037	iron ion binding;heme binding;oxidoreductase activity, acting on paired donors, with incorporation or reduction of molecular oxygen;monooxygenase activity;integral component of membrane	Cellular Component;Molecular Function	monooxygenase activity-IEA;oxidation-reduction process-IEA;oxidoreductase activity, acting on paired donors, with incorporation or reduction of molecular oxygen-IEA;heme binding-IEA;oxidoreductase activity-IEA;membrane-IEA;metal ion binding-IEA;integral component of membrane-IEA;iron ion binding-IEA	CYP
AAEL000092	-1.31089	3.94056	11.2935	0.000777804	0.00732564	107	164	168	33	106	93	glutathione transferase	glutathione S-transferase 1-1-like	GO:0005515;GO:0006749;GO:0016740	transferase activity;glutathione metabolic process;protein binding	Biological Process;Molecular Function	transferase activity-IEA	GST
AAEL001061	-0.176184	7.0055	0.23592	0.627169	0.772023	856	462	1931	393	2287	829	glutathione S-transferase (GSTD1)	glutathione transferase	GO:0006803;GO:0005515;GO:0006749;GO:0004364;GO:0018833	obsolete glutathione conjugation reaction;DDT-dehydrochlorinase activity;glutathione metabolic process;protein binding;glutathione transferase activity	Biological Process;Molecular Function	DDT-dehydrochlorinase activity-IEA;glutathione transferase activity-IEA;transferase activity-IEA;lyase activity-IEA	GST
AAEL001090	0.945937	2.59699	3.38852	0.0656517	0.175781	26	11	58	45	104	42	glutathione S-transferase (GSTD7)	glutathione S-transferase D7	GO:0005515;GO:0046872;GO:0006749;GO:0016740	transferase activity;metal ion binding;glutathione metabolic process;protein binding	Biological Process;Molecular Function	transferase activity-IEA;metal ion binding-IEA	GST
AAEL004229	0.678921	3.37035	2.81336	0.0934823	0.224539	31	55	84	62	113	132	glutathione transferase	glutathione S-transferase theta-1	GO:0006803;GO:0005515;GO:0006749;GO:0004364	obsolete glutathione conjugation reaction;glutathione metabolic process;protein binding;glutathione transferase activity	Biological Process;Molecular Function	glutathione transferase activity-IEA;transferase activity-IEA;cytoplasm-IEA	GST
AAEL006829	0.376522	3.53584	0.458948	0.498116	0.670919	50	64	98	44	58	221	microsomal glutathione s-transferase	microsomal glutathione S-transferase 1-like	GO:0016021;GO:0016740	transferase activity;integral component of membrane	Cellular Component;Molecular Function	membrane-IEA;transferase activity-IEA;integral component of membrane-IEA	GST
AAEL007017	0.472353	3.48071	1.32082	0.250445	0.43563	44	43	129	46	234	80	unspecified product	glutathione S-transferase C-terminal domain-containing homolog	NULL	NULL	NULL	NULL	GST
AAEL007946	-0.853025	2.77035	3.89783	0.0483484	0.142797	51	54	72	23	45	50	glutathione transferase	glutathione S-transferase 1-like	GO:0005515;GO:0006749	glutathione metabolic process;protein binding	Biological Process;Molecular Function	transferase activity-IEA	GST
AAEL007947	-0.234699	4.23129	0.379288	0.537985	0.703071	125	95	227	40	216	227	glutathione transferase	glutathione S-transferase 1-like	GO:0005515;GO:0006749;GO:0016740	transferase activity;glutathione metabolic process;protein binding	Biological Process;Molecular Function	transferase activity-IEA	GST
AAEL007962	-1.44031	3.80289	14.3763	0.000149676	0.00198143	115	110	215	37	57	87	glutathione transferase	glutathione S-transferase e4	GO:0005515;GO:0006749;GO:0016740	transferase activity;glutathione metabolic process;protein binding	Biological Process;Molecular Function	transferase activity-IEA	GST
AAEL009017	-0.517672	3.46145	1.93624	0.164078	0.329552	63	79	136	39	82	104	glutathione transferase	glutathione S-transferase theta-1	GO:0006803;GO:0005515;GO:0005737;GO:0006749;GO:0004364	cytoplasm;obsolete glutathione conjugation reaction;glutathione metabolic process;protein binding;glutathione transferase activity	Cellular Component;Biological Process;Molecular Function	glutathione transferase activity-IEA;transferase activity-IEA;cytoplasm-IEA	GST
AAEL010582	-1.22275	3.4039	10.066	0.00151032	0.0123245	70	104	131	28	73	60	glutathione transferase	glutathione S-transferase 1-1-like	GO:0005515;GO:0006749;GO:0016740	transferase activity;glutathione metabolic process;protein binding	Biological Process;Molecular Function	glutathione transferase activity-IEA;transferase activity-IEA	GST
AAEL010591	2.814	2.95417	26.6463	2.44314e-07	9.46764e-06	9	13	17	26	184	166	glutathione transferase	glutathione S-transferase 1-like	GO:0005515;GO:0006749	glutathione metabolic process;protein binding	Biological Process;Molecular Function	transferase activity-IEA	GST
AAEL011741	-1.53376	8.96896	11.3129	0.000769708	0.00726287	2897	5324	8037	1433	1366	3082	glutathione transferase	glutathione S-transferase isoform X1	GO:0006803;GO:0005515;GO:0006749;GO:0004364	obsolete glutathione conjugation reaction;glutathione metabolic process;protein binding;glutathione transferase activity	Biological Process;Molecular Function	glutathione transferase activity-IBA;glutathione transferase activity-IEA;transferase activity-IEA;glutathione metabolic process-IBA	GST
AAEL011752	0.451484	4.57909	1.5658	0.210818	0.38769	108	105	237	79	286	380	glutathione transferase	glutathione S-transferase 1-1	GO:0005515;GO:0006749;GO:0016740	transferase activity;glutathione metabolic process;protein binding	Biological Process;Molecular Function	transferase activity-IEA	GST
AAEL015285	-0.102441	2.82107	0.00285535	0.957385	0.979576	42	15	135	88	0	0	unspecified product	glutathione S-transferase T3-like	NULL	NULL	NULL	NULL	GST
AAEL025929	-0.343991	2.81333	0.369206	0.543438	0.707859	46	38	83	6	91	83	unspecified product	glutathione S-transferase theta-1-like	GO:0006803;GO:0005515;GO:0005737;GO:0006749;GO:0004364	cytoplasm;obsolete glutathione conjugation reaction;glutathione metabolic process;protein binding;glutathione transferase activity	Cellular Component;Biological Process;Molecular Function	glutathione transferase activity-IEA;transferase activity-IEA;cytoplasm-IEA	GST
AAEL000001	0.678847	5.28418	3.99109	0.0457415	0.137645	159	111	456	258	600	335	unspecified product	bystin	GO:0015031;GO:0016021	protein transport;integral component of membrane	Cellular Component;Biological Process	protein transport-IEA;membrane-IEA;integral component of membrane-IEA	NULL
AAEL000004	-0.18789	6.54804	0.49492	0.481741	0.657319	631	499	1035	465	1021	683	glycosyltransferase	GPI mannosyltransferase 3	GO:0005789;GO:0006506;GO:0097502;GO:0000026;GO:0004376;GO:0000136	mannosylation;endoplasmic reticulum membrane;glycolipid mannosyltransferase activity;GPI anchor biosynthetic process;alpha-1,6-mannosyltransferase complex;alpha-1,2-mannosyltransferase activity	Cellular Component;Biological Process;Molecular Function	endoplasmic reticulum-IEA;mannosylation-IEA;transferase activity, transferring glycosyl groups-IEA;GPI anchor biosynthetic process-IEA;membrane-IEA;glycolipid mannosyltransferase activity-IEA;transferase activity-IEA;endoplasmic reticulum membrane-IEA;integral component of membrane-IEA;alpha-1,2-mannosyltransferase activity-IEA	NULL
AAEL000005	1.2612	5.16629	12.5564	0.000394851	0.00427847	136	62	307	181	719	484	unspecified product	zinc finger 782 isoform X2	GO:0046872	metal ion binding	Molecular Function	nucleus-IEA;zinc ion binding-IEA;metal ion binding-IEA	NULL
AAEL000006	0.833748	5.53765	4.81873	0.0281521	0.0993649	212	88	517	239	917	461	phosphoenolpyruvate carboxykinase	phosphoenolpyruvate carboxykinase [GTP]	GO:0005525;GO:0006094;GO:0004613;GO:0046872;GO:0006099;GO:0016310;GO:0016301	tricarboxylic acid cycle;GTP binding;metal ion binding;kinase activity;phosphoenolpyruvate carboxykinase (GTP) activity;gluconeogenesis;phosphorylation	Biological Process;Molecular Function	kinase activity-IEA;GTP binding-IEA;nucleotide binding-IEA;phosphorylation-IEA;phosphoenolpyruvate carboxykinase activity-IEA;phosphoenolpyruvate carboxykinase (GTP) activity-IEA;purine nucleotide binding-IEA;carboxy-lyase activity-IEA;metal ion binding-IEA;lyase activity-IEA;gluconeogenesis-IEA	NULL
AAEL000008	0.170727	5.34528	0.321856	0.570494	0.729343	244	148	485	208	567	330	WD and tetratricopeptide repeat protein	WD and tetratricopeptide repeats 1	GO:0005515	protein binding	Molecular Function	NULL	NULL
AAEL000010	-0.0707447	5.95934	0.0165003	0.89779	0.947237	359	363	653	70	737	996	60S ribosomal protein L36 [Source:UniProtKB/TrEMBL;Acc:Q1HR17]	60S ribosomal L36	GO:0003735;GO:0042254;GO:0005840;GO:0006412	translation;ribosome;structural constituent of ribosome;ribosome biogenesis	Cellular Component;Biological Process;Molecular Function	ribosome-IEA;translation-IEA;structural constituent of ribosome-IEA	NULL
AAEL000013	0.362725	3.29514	0.633545	0.426058	0.607978	72	22	92	35	144	117	peptidyl-prolyl cis-trans isomerase (cyclophilin)	peptidyl-prolyl cis-trans isomerase D	GO:0003755;GO:0005515;GO:0000413	protein peptidyl-prolyl isomerization;protein binding;peptidyl-prolyl cis-trans isomerase activity	Biological Process;Molecular Function	protein peptidyl-prolyl isomerization-IEA;peptidyl-prolyl cis-trans isomerase activity-IEA;isomerase activity-IEA	NULL
AAEL000016	0.326792	3.99357	0.843663	0.358351	0.546215	94	52	172	82	259	120	Esterase AAEL000016 [Source:UniProtKB/Swiss-Prot;Acc:Q0C7C4]	esterase AGAP003155	GO:0016787	hydrolase activity	Molecular Function	hydrolase activity-IEA	NULL
AAEL000020	0.595666	5.79221	4.9721	0.0257593	0.0935804	253	229	493	325	879	506	unspecified product	FAM114A2	NULL	NULL	NULL	NULL	NULL
AAEL000022	-0.268577	2.21103	0.225066	0.635207	0.778606	31	24	49	6	44	63	Proteasome assembly chaperone 2 [Source:UniProtKB/TrEMBL;Acc:A0A1S4EUQ1]	proteasome assembly chaperone 2	NULL	NULL	NULL	NULL	NULL
AAEL000024	0.328892	2.28383	0.493846	0.482217	0.657831	29	24	31	18	75	48	dopachrome-conversion enzyme (DCE), putative	L-dopachrome tautomerase yellow-f-like	NULL	NULL	NULL	NULL	NULL
AAEL000025	4.20461	1.72062	9.51256	0.0020407	0.0152353	0	4	2	22	2	113	phosphoenolpyruvate carboxykinase	phosphoenolpyruvate carboxykinase [GTP]	GO:0005525;GO:0006094;GO:0004613;GO:0046872;GO:0006099;GO:0016310;GO:0016301	tricarboxylic acid cycle;GTP binding;metal ion binding;kinase activity;phosphoenolpyruvate carboxykinase (GTP) activity;gluconeogenesis;phosphorylation	Biological Process;Molecular Function	kinase activity-IEA;GTP binding-IEA;nucleotide binding-IEA;phosphorylation-IEA;phosphoenolpyruvate carboxykinase activity-IEA;phosphoenolpyruvate carboxykinase (GTP) activity-IEA;purine nucleotide binding-IEA;carboxy-lyase activity-IEA;metal ion binding-IEA;lyase activity-IEA;gluconeogenesis-IEA	NULL
AAEL000028	0.148462	5.23687	0.145561	0.702814	0.826722	206	199	366	93	434	578	Clip-Domain Serine Protease family B.	serine protease 14	GO:0006508;GO:0004252;GO:0005576	extracellular region;proteolysis;serine-type endopeptidase activity	Cellular Component;Biological Process;Molecular Function	extracellular region-IEA;proteolysis-IEA;serine-type peptidase activity-IEA;hydrolase activity-IEA;serine-type endopeptidase activity-IEA;peptidase activity-IEA	NULL
AAEL000032	0.563983	10.5889	4.608	0.0318232	0.107734	5931	6660	16126	7700	23933	17074	40S ribosomal protein S6 [Source:UniProtKB/Swiss-Prot;Acc:Q9U761]	40S ribosomal S6	GO:0003735;GO:0042254;GO:0005840;GO:0006412	translation;ribosome;structural constituent of ribosome;ribosome biogenesis	Cellular Component;Biological Process;Molecular Function	ribosome-IEA;translation-IEA;structural constituent of ribosome-IEA	NULL
AAEL000033	0.442633	4.35621	1.01032	0.314826	0.502504	102	46	279	67	427	188	unspecified product	integrator complex subunit 10	GO:0016180;GO:0032039	integrator complex;snRNA processing	Cellular Component;Biological Process	integrator complex-IEA;snRNA processing-IEA;nucleus-IEA	NULL
AAEL000037	1.36762	4.94588	10.6394	0.00110703	0.00959838	111	94	156	271	279	445	Clip-Domain Serine Protease family B.	serine protease 14	GO:0006508;GO:0004252;GO:0005576	extracellular region;proteolysis;serine-type endopeptidase activity	Cellular Component;Biological Process;Molecular Function	extracellular region-IEA;proteolysis-IEA;serine-type peptidase activity-IEA;hydrolase activity-IEA;serine-type endopeptidase activity-IEA;peptidase activity-IEA	NULL
AAEL000038	0.209569	3.06018	0.170424	0.679735	0.810683	50	29	91	15	106	128	Clip-Domain Serine Protease family B.	serine protease 14	GO:0006508;GO:0004252;GO:0005576	extracellular region;proteolysis;serine-type endopeptidase activity	Cellular Component;Biological Process;Molecular Function	extracellular region-IEA;proteolysis-IEA;serine-type peptidase activity-IEA;hydrolase activity-IEA;serine-type endopeptidase activity-IEA;peptidase activity-IEA	NULL
AAEL000042	1.0559	3.79233	8.65662	0.00325876	0.0215552	58	31	116	92	238	141	unspecified product	dnaJ homolog subfamily C member 17	GO:0003723	RNA binding	Molecular Function	RNA binding-IEA;nucleic acid binding-IEA	NULL
AAEL000044	2.18548	5.25673	27.7514	1.37949e-07	5.71671e-06	76	77	148	413	420	544	ornithine decarboxylase	ornithine decarboxylase 1-like	GO:0003824;GO:0006596	polyamine biosynthetic process;catalytic activity	Biological Process;Molecular Function	catalytic activity-IEA;polyamine biosynthetic process-IEA	NULL
AAEL000046	0.935051	5.2316	9.04413	0.00263539	0.0183268	154	95	358	221	685	388	unspecified product	nucleolar 12	GO:0005730	nucleolus	Cellular Component	nucleolus-IEA;nucleus-IEA	NULL
AAEL000049	0.108262	3.65347	0.092535	0.760979	0.86259	59	77	121	42	157	149	three prime repair exonuclease 1, putative	three prime repair exonuclease 2-like	GO:0003676;GO:0008408;GO:0090305	3'-5' exonuclease activity;nucleic acid binding;nucleic acid phosphodiester bond hydrolysis	Biological Process;Molecular Function	nucleic acid binding-IEA;exonuclease activity-IEA;nucleic acid phosphodiester bond hydrolysis-IEA	NULL
AAEL000050	0.117077	4.45706	0.0667715	0.796097	0.884718	107	117	244	173	207	111	unspecified product	dynactin subunit 3	GO:0061640;GO:0005869	dynactin complex;cytoskeleton-dependent cytokinesis	Cellular Component;Biological Process	cytoskeleton-dependent cytokinesis-IEA;dynactin complex-IEA	NULL
AAEL000053	-0.577912	5.83817	5.1545	0.0231862	0.0873827	360	392	756	178	599	450	myotubularin	myotubularin-related 9	NULL	NULL	NULL	NULL	NULL
AAEL000055	0.00270085	3.75478	4.22547e-05	0.994813	0.997664	83	54	167	27	210	153	unspecified product	glycosylated lysosomal membrane -like	GO:0016021;GO:0005765	lysosomal membrane;integral component of membrane	Cellular Component	lysosomal membrane-IEA;membrane-IEA;integral component of membrane-IEA	NULL
AAEL000064	1.0367	4.60064	8.29767	0.0039696	0.0249402	113	48	204	115	469	306	dopachrome-conversion enzyme (DCE) isoenzyme, putative	dopachrome conversion enzyme	NULL	NULL	NULL	NULL	NULL
AAEL000065	0.898728	4.63413	7.04569	0.00794561	0.0408671	121	67	196	165	425	226	unspecified product	histone H4 transcription factor	NULL	NULL	NULL	ribosome-IEA;translation-IEA;structural constituent of ribosome-IEA	NULL
AAEL000074	1.05938	5.65679	15.0262	0.000106026	0.0015059	167	156	436	334	764	614	Clip-Domain Serine Protease family B.	serine protease easter	GO:0006508;GO:0004252;GO:0005576	extracellular region;proteolysis;serine-type endopeptidase activity	Cellular Component;Biological Process;Molecular Function	extracellular region-IEA;proteolysis-IEA;serine-type peptidase activity-IEA;hydrolase activity-IEA;serine-type endopeptidase activity-IEA;peptidase activity-IEA	NULL
AAEL000076	0.502296	3.52565	2.20033	0.137981	0.290889	50	52	105	62	184	100	dimethyladenosine transferase	probable dimethyladenosine transferase	GO:0003723;GO:0031167;GO:0000179	rRNA methylation;rRNA (adenine-N6,N6-)-dimethyltransferase activity;RNA binding	Biological Process;Molecular Function	RNA binding-IEA;rRNA modification-IEA;rRNA methylation-IEA;methyltransferase activity-IEA;methylation-IEA;rRNA processing-IEA;rRNA methyltransferase activity-IEA;transferase activity-IEA;rRNA (adenine-N6,N6-)-dimethyltransferase activity-IEA	NULL
AAEL000077	0.401909	5.35547	1.56166	0.211423	0.388591	242	175	328	261	517	352	cation efflux protein/ zinc transporter	zinc transporter 7	GO:0006829;GO:0098655;GO:0016021;GO:0008324;GO:0005794;GO:0016323;GO:0010312	cation transmembrane transport;cation transmembrane transporter activity;zinc ion transport;detoxification of zinc ion;integral component of membrane;basolateral plasma membrane;Golgi apparatus	Cellular Component;Biological Process;Molecular Function	cation transport-IEA;Golgi apparatus-IEA;cation transmembrane transporter activity-IEA;basolateral plasma membrane-IEA;detoxification of zinc ion-IEA;zinc ion transport-IEA;membrane-IEA;transmembrane transport-IEA;integral component of membrane-IEA;cation transmembrane transport-IEA	NULL
AAEL000079	0.282061	8.2476	1.23765	0.265925	0.450381	1533	1239	3599	1497	4531	2739	unspecified product	mucin-19	NULL	NULL	NULL	NULL	NULL
AAEL000080	0.0994521	4.70743	0.100178	0.751616	0.856279	152	132	261	103	273	324	phosphoenolpyruvate carboxykinase	phosphoenolpyruvate carboxykinase [GTP]	GO:0005525;GO:0006094;GO:0004613;GO:0046872;GO:0006099;GO:0016310;GO:0016301	tricarboxylic acid cycle;GTP binding;metal ion binding;kinase activity;phosphoenolpyruvate carboxykinase (GTP) activity;gluconeogenesis;phosphorylation	Biological Process;Molecular Function	kinase activity-IEA;GTP binding-IEA;nucleotide binding-IEA;phosphorylation-IEA;phosphoenolpyruvate carboxykinase activity-IEA;phosphoenolpyruvate carboxykinase (GTP) activity-IEA;purine nucleotide binding-IEA;carboxy-lyase activity-IEA;metal ion binding-IEA;lyase activity-IEA;gluconeogenesis-IEA	NULL
AAEL000081	0.931685	8.18368	9.71972	0.00182301	0.0141615	1338	737	2534	1958	4695	2956	peroxisome assembly factor-2 (peroxisomal-type ATPase 1)	nuclear valosin-containing -like isoform X2	GO:0016887;GO:0005524	ATPase activity;ATP binding	Molecular Function	ATPase activity-IEA;ATP binding-IEA	NULL
AAEL000084	-0.00917979	7.21605	0.00108466	0.973727	0.987835	647	788	2085	793	1656	1202	elongin b	elongin-B	GO:0007474;GO:0005840;GO:0046426;GO:0006368;GO:0007526;GO:0006448;GO:0005515;GO:0003746;GO:0030891;GO:0031462;GO:0070449;GO:0032436	elongin complex;protein binding;transcription elongation from RNA polymerase II promoter;imaginal disc-derived wing vein specification;regulation of translational elongation;positive regulation of proteasomal ubiquitin-dependent protein catabolic process;Cul2-RING ubiquitin ligase complex;negative regulation of JAK-STAT cascade;larval somatic muscle development;ribosome;VCB complex;translation el…	Cellular Component;Molecular Function;Biological Process	negative regulation of JAK-STAT cascade-IEA;protein binding-IPI;VCB complex-IEA;larval somatic muscle development-IEP;elongin complex-IBA;translation elongation factor activity-IEA;negative regulation of JAK-STAT cascade-IMP;translational elongation-IEA;positive regulation of proteasomal ubiquitin-dependent protein catabolic process-IMP;imaginal disc-derived wing vein specification-IEA;transcript…	NULL
AAEL000087	-0.122762	5.70669	0.219981	0.639055	0.78182	337	289	543	225	624	445	macroglobulin/complement	CD109 antigen	GO:0005615;GO:0004866;GO:0010951	negative regulation of endopeptidase activity;extracellular space;endopeptidase inhibitor activity	Cellular Component;Biological Process;Molecular Function	extracellular region-IEA;endopeptidase inhibitor activity-IEA;negative regulation of endopeptidase activity-IEA;extracellular space-IEA	NULL
AAEL000088	0.0871463	5.5362	0.0892665	0.765112	0.865342	257	206	566	148	694	495	brefeldin A-sensitive peripheral Golgi protein, putative	conserved oligomeric Golgi complex subunit 2	GO:0007030;GO:0016020;GO:0015031;GO:0005794	protein transport;membrane;Golgi organization;Golgi apparatus	Cellular Component;Biological Process	Golgi apparatus-IEA;protein transport-IEA;membrane-IEA;nucleus-IEA;Golgi organization-IEA;zinc ion binding-IEA;metal ion binding-IEA	NULL
AAEL000090	0.0401911	6.51182	0.0277095	0.867794	0.92886	461	504	1044	376	1081	970	secretory carrier-associated membrane protein (scamp)	secretory carrier-associated membrane 2 isoform X2	GO:0015031;GO:0016021	protein transport;integral component of membrane	Cellular Component;Biological Process	protein transport-IEA;membrane-IEA;integral component of membrane-IEA	NULL
AAEL000091	-0.356499	3.84142	0.57957	0.446481	0.627575	123	43	198	27	180	151	sumo-1-activating enzyme E1a	SUMO-activating enzyme subunit 1	GO:0006464;GO:0008641	ubiquitin-like modifier activating enzyme activity;cellular protein modification process	Biological Process;Molecular Function	cellular protein modification process-IEA;ubiquitin-like modifier activating enzyme activity-IEA	NULL
AAEL000094	-1.17904	2.33573	4.3191	0.0376867	0.120586	24	47	79	9	21	47	unspecified product	mediator of RNA polymerase II transcription subunit 26	NULL	NULL	NULL	NULL	NULL
AAEL000099	-0.814247	3.27073	2.6135	0.105958	0.24443	50	89	118	22	49	107	Clip-Domain Serine Protease family B.	serine protease easter	GO:0006508;GO:0004252;GO:0005576	extracellular region;proteolysis;serine-type endopeptidase activity	Cellular Component;Biological Process;Molecular Function	extracellular region-IEA;proteolysis-IEA;serine-type peptidase activity-IEA;hydrolase activity-IEA;serine-type endopeptidase activity-IEA;peptidase activity-IEA	NULL
AAEL000101	-0.305245	3.43621	0.52728	0.467753	0.646399	69	68	114	35	76	133	AMP dependent coa ligase	luciferin 4-monooxygenase	GO:0004497	monooxygenase activity	Molecular Function	monooxygenase activity-IEA;oxidation-reduction process-IEA;ligase activity-IEA	NULL
AAEL000102	0.69108	6.31272	4.49544	0.0339854	0.112395	324	364	626	457	750	1197	unspecified product	phytanoyl- dioxygenase domain-containing 1	NULL	NULL	NULL	NULL	NULL
AAEL000106	0.710105	2.60109	2.01369	0.155886	0.317594	35	18	41	28	132	42	unspecified product	uncharacterized protein C7orf26 homolog	NULL	NULL	NULL	NULL	NULL
AAEL000107	0.986927	3.76399	5.56494	0.0183237	0.0740016	71	29	98	50	290	169	unspecified product	zinc finger 2 homolog	GO:0005634;GO:0008270	nucleus;zinc ion binding	Cellular Component;Molecular Function	nucleus-IEA;zinc ion binding-IEA;metal ion binding-IEA	NULL
AAEL000109	1.17533	5.5869	3.4718	0.0624234	0.169145	268	75	299	418	245	773	Enolase-phosphatase E1 (EC 3.1.3.77)(2,3-diketo-5-methylthio-1-phosphopentane phosphatase)	enolase-phosphatase E1-like	GO:0000287;GO:0005634;GO:0043716;GO:0043715;GO:0005737;GO:0019284;GO:0019509;GO:0016311;GO:0043874	cytoplasm;magnesium ion binding;acireductone synthase activity;L-methionine salvage from methylthioadenosine;L-methionine salvage from S-adenosylmethionine;dephosphorylation;nucleus;2-hydroxy-3-keto-5-methylthiopentenyl-1-phosphate phosphatase activity;2,3-diketo-5-methylthiopentyl-1-phosphate enolase activity	Cellular Component;Biological Process;Molecular Function	dephosphorylation-IEA;2,3-diketo-5-methylthiopentyl-1-phosphate enolase activity-IEA;magnesium ion binding-IEA;hydrolase activity-IEA;L-methionine salvage from methylthioadenosine-IEA;cellular amino acid biosynthetic process-IEA;methionine biosynthetic process-IEA;acireductone synthase activity-IEA;2-hydroxy-3-keto-5-methylthiopentenyl-1-phosphate phosphatase activity-IEA;nucleus-IEA;L-methionine…	NULL
AAEL000111	-0.630464	5.5016	3.68102	0.0550353	0.155647	304	335	531	106	412	454	nitrilase, putative	omega-amidase NIT2-like	GO:0006528;GO:0006107;GO:0050152;GO:0006541;GO:0006531;GO:0006522	alanine metabolic process;asparagine metabolic process;omega-amidase activity;oxaloacetate metabolic process;glutamine metabolic process;aspartate metabolic process	Biological Process;Molecular Function	oxaloacetate metabolic process-IBA;asparagine metabolic process-IBA;nitrogen compound metabolic process-IEA;hydrolase activity-IEA;glutamine metabolic process-IBA;omega-amidase activity-IBA	NULL
AAEL000115	0.991589	3.85761	6.33613	0.0118303	0.0544236	51	32	151	76	311	135	unspecified product	ribosomal RNA-processing 7 homolog A	GO:0003723	RNA binding	Molecular Function	RNA binding-IEA;nucleic acid binding-IEA	NULL
AAEL000116	0.671127	4.00844	3.24246	0.071753	0.186749	81	39	168	70	310	162	Anaphase-promoting complex subunit 4 [Source:UniProtKB/TrEMBL;Acc:Q17Q34]	anaphase-promoting complex subunit 4	GO:0051301;GO:0030071;GO:0070979;GO:0005515;GO:0005680;GO:0031145	anaphase-promoting complex;anaphase-promoting complex-dependent catabolic process;cell division;protein K11-linked ubiquitination;protein binding;regulation of mitotic metaphase/anaphase transition	Cellular Component;Biological Process;Molecular Function	cell cycle-IEA;regulation of mitotic metaphase/anaphase transition-IEA;protein ubiquitination-IEA;protein K11-linked ubiquitination-IEA;cell division-IEA;anaphase-promoting complex-IEA;anaphase-promoting complex-dependent catabolic process-IEA	NULL
AAEL000118	0.600501	4.95123	3.13962	0.0764114	0.194243	158	81	338	177	505	280	Cleavage and polyadenylation specificity factor subunit 2 [Source:UniProtKB/TrEMBL;Acc:A0A1S4EUZ6]	probable cleavage and polyadenylation specificity factor subunit 2	GO:0003723;GO:0005847;GO:0006378;GO:0006379	mRNA cleavage and polyadenylation specificity factor complex;mRNA polyadenylation;mRNA cleavage;RNA binding	Cellular Component;Biological Process;Molecular Function	RNA binding-IEA;mRNA cleavage and polyadenylation specificity factor complex-IEA;mRNA cleavage-IEA;mRNA processing-IEA;nucleus-IEA;mRNA polyadenylation-IEA	NULL
AAEL000119	0.545177	3.02325	1.35817	0.243855	0.428275	20	48	75	42	81	112	AMP dependent coa ligase	4-coumarate-- ligase 1-like	GO:0016874	ligase activity	Molecular Function	ligase activity-IEA	NULL
AAEL000122	0.75082	5.40748	5.06952	0.0243501	0.0901629	225	105	392	245	749	398	unspecified product	zinc finger and BTB domain-containing 41-like	GO:0005634;GO:0008270	nucleus;zinc ion binding	Cellular Component;Molecular Function	nucleus-IEA;zinc ion binding-IEA;metal ion binding-IEA	NULL
AAEL000123	-0.801585	2.35819	2.52634	0.11196	0.25283	27	43	66	7	50	45	unspecified product	neural cell adhesion molecule 1 isoform X1	GO:0005515	protein binding	Molecular Function	NULL	NULL
AAEL000124	3.97149	5.38049	22.0642	2.63689e-06	7.4783e-05	11	11	124	633	684	313	unspecified product	general odorant-binding 68	GO:0005549	odorant binding	Molecular Function	odorant binding-IEA;response to stimulus-IEA;sensory perception of smell-IEA	NULL
AAEL000126	-0.132143	5.1517	0.199346	0.655249	0.793127	198	225	374	140	357	376	molybdopterin cofactor synthesis protein a	molybdenum cofactor biosynthesis 1 isoform X1	GO:0005525;GO:0046872;GO:0051539;GO:0061798;GO:0006777;GO:0061799;GO:0019008	4 iron, 4 sulfur cluster binding;cyclic pyranopterin monophosphate synthase activity;GTP binding;metal ion binding;Mo-molybdopterin cofactor biosynthetic process;GTP 3',8'-cyclase activity;molybdopterin synthase complex	Cellular Component;Biological Process;Molecular Function	Mo-molybdopterin cofactor biosynthetic process-IEA;GTP binding-IEA;catalytic activity-IEA;nucleotide binding-IEA;4 iron, 4 sulfur cluster binding-IEA;GTP 3',8'-cyclase activity-IEA;molybdopterin synthase complex-IEA;cyclic pyranopterin monophosphate synthase activity-IEA;iron-sulfur cluster binding-IEA;metal ion binding-IEA;lyase activity-IEA	NULL
AAEL000127	-0.164609	2.18598	0.0975605	0.754777	0.858435	30	12	67	15	71	27	AMP dependent coa ligase	luciferin 4-monooxygenase-like	GO:0016021;GO:0004497;GO:0016874	ligase activity;monooxygenase activity;integral component of membrane	Cellular Component;Molecular Function	monooxygenase activity-IEA;oxidation-reduction process-IEA;ligase activity-IEA;membrane-IEA;integral component of membrane-IEA	NULL
AAEL000128	-0.0987629	6.4399	0.181673	0.66994	0.803722	498	476	1022	356	1079	772	P130	retinoblastoma 2	GO:0005634;GO:0051726;GO:0006357	nucleus;regulation of cell cycle;regulation of transcription by RNA polymerase II	Cellular Component;Biological Process	cell cycle-IEA;regulation of transcription by RNA polymerase II-IEA;nucleus-IEA;regulation of cell cycle-IEA	NULL
AAEL000134	-0.412382	4.1135	1.63289	0.201304	0.376121	97	122	206	71	149	148	unspecified product	RUN domain-containing 1	NULL	NULL	NULL	NULL	NULL
AAEL000137	0.383607	3.31419	0.934975	0.333574	0.520567	47	45	95	27	171	118	unspecified product	sodium hydrogen exchanger 9B2-like isoform X1	GO:0015299;GO:0016021;GO:1902600;GO:0006885	solute:proton antiporter activity;regulation of pH;proton transmembrane transport;integral component of membrane	Cellular Component;Biological Process;Molecular Function	cation transport-IEA;proton transmembrane transport-IEA;solute:proton antiporter activity-IEA;membrane-IEA;transmembrane transport-IEA;integral component of membrane-IEA	NULL
AAEL000138	-0.185335	6.3736	0.347145	0.555734	0.717037	348	645	903	386	827	720	NADH dehydrogenase, putative	NADH dehydrogenase [ubiquinone] 1 alpha subcomplex subunit 6	GO:0006979;GO:0005747;GO:0006118;GO:0003954	mitochondrial respiratory chain complex I;NADH dehydrogenase activity;response to oxidative stress;obsolete electron transport	Cellular Component;Biological Process;Molecular Function	mitochondrial respiratory chain complex I-IBA;mitochondrial respiratory chain complex I-ISS;response to oxidative stress-IBA;mitochondrial inner membrane-IEA;mitochondrial electron transport, NADH to ubiquinone-ISS;NADH dehydrogenase activity-ISS;respirasome-IEA;oxidation-reduction process-IEA;mitochondrion-N/A;oxidoreductase activity-IEA;membrane-IEA;mitochondrion-IEA	NULL
AAEL000140	0.792644	4.08005	4.10662	0.0427158	0.131223	74	52	154	116	313	111	unspecified product	zinc finger weckle	GO:0005634;GO:0003677;GO:0008270	nucleus;DNA binding;zinc ion binding	Cellular Component;Molecular Function	DNA binding-IEA;nucleus-IEA;zinc ion binding-IEA;metal ion binding-IEA	NULL
AAEL000143	0.971425	4.31079	9.94972	0.00160874	0.0128972	77	59	168	92	372	250	unspecified product	omega-amidase NIT2	GO:0006528;GO:0006107;GO:0050152;GO:0006541;GO:0006531;GO:0006522	alanine metabolic process;asparagine metabolic process;omega-amidase activity;oxaloacetate metabolic process;glutamine metabolic process;aspartate metabolic process	Biological Process;Molecular Function	oxaloacetate metabolic process-IBA;asparagine metabolic process-IBA;nitrogen compound metabolic process-IEA;glutamine metabolic process-IBA;omega-amidase activity-IBA	NULL
AAEL000147	-0.56585	3.6227	2.15629	0.141987	0.296682	81	83	151	23	154	105	single-stranded DNA binding protein, putative	single-stranded DNA-binding mitochondrial	GO:0006260;GO:0003697	single-stranded DNA binding;DNA replication	Biological Process;Molecular Function	single-stranded DNA binding-IEA;DNA binding-IEA;DNA replication-IEA	NULL
AAEL000148	0.65644	3.48718	2.63825	0.104319	0.242201	53	35	107	60	226	78	unspecified product	zinc finger weckle-like	GO:0005634;GO:0008270	nucleus;zinc ion binding	Cellular Component;Molecular Function	DNA binding-IEA;nucleus-IEA;zinc ion binding-IEA;metal ion binding-IEA	NULL
AAEL000149	0.878902	5.16147	7.68004	0.00558348	0.0316522	146	101	341	203	704	329	Histone deacetylase complex subunit SAP30 homolog [Source:UniProtKB/Swiss-Prot;Acc:Q17Q39]	histone deacetylase complex subunit SAP30 homolog	GO:0005634;GO:0003677;GO:0005515;GO:0046872	metal ion binding;nucleus;protein binding;DNA binding	Cellular Component;Molecular Function	DNA binding-IEA;nucleus-IEA;metal ion binding-IEA	NULL
AAEL000154	0.620664	4.70641	2.59862	0.106957	0.245464	129	62	301	165	434	201	unspecified product	claspin	GO:0005634	nucleus	Cellular Component	mitotic DNA replication checkpoint-IEA;nucleus-IEA	NULL
AAEL000157	0.476169	5.39454	2.34611	0.125596	0.272882	229	131	448	248	617	371	unspecified product	stress response NST1-like	GO:0005634;GO:0003677;GO:0008270	nucleus;DNA binding;zinc ion binding	Cellular Component;Molecular Function	nucleus-IEA;zinc ion binding-IEA;metal ion binding-IEA	NULL
AAEL000159	0.05192	4.68246	0.0245161	0.875579	0.933461	160	112	288	74	348	304	nipsnap	nap	GO:0005739	mitochondrion	Cellular Component	mitochondrion-IBA;cellular_component-ND;biological_process-ND;molecular_function-ND	NULL
AAEL000163	0.0979611	2.21131	0.0371735	0.847112	0.917183	22	28	40	10	82	41	mitochondrial inner membrane protein translocase, 22kD-subunit, putative	mitochondrial import inner membrane translocase subunit Tim22	GO:0071806;GO:0008320;GO:0016021;GO:0045039;GO:0042721	TIM22 mitochondrial import inner membrane insertion complex;protein transmembrane transport;protein transmembrane transporter activity;protein import into mitochondrial inner membrane;integral component of membrane	Cellular Component;Biological Process;Molecular Function	protein transmembrane transport-IEA;TIM22 mitochondrial import inner membrane insertion complex-IEA;protein transport-IEA;protein transmembrane transporter activity-IEA;mitochondrial inner membrane-IEA;membrane-IEA;protein import into mitochondrial inner membrane-IEA;mitochondrion-IEA;integral component of membrane-IEA	NULL
AAEL000164	-1.60246	2.43293	10.7451	0.00104557	0.00918948	39	58	65	13	36	18	d-amino acid oxidase	D-aspartate oxidase-like	GO:0071949;GO:0006118;GO:0006525;GO:0006560;GO:0006591;GO:0006563;GO:0003884;GO:0046416;GO:0006544;GO:0006566	FAD binding;glycine metabolic process;proline metabolic process;D-amino-acid oxidase activity;ornithine metabolic process;arginine metabolic process;D-amino acid metabolic process;L-serine metabolic process;threonine metabolic process;obsolete electron transport	Biological Process;Molecular Function	oxidation-reduction process-IEA;D-amino-acid oxidase activity-IEA;D-amino acid metabolic process-IEA;oxidoreductase activity-IEA;FAD binding-IEA	NULL
AAEL000166	-0.408602	6.40022	1.71101	0.190854	0.362806	402	643	1076	400	685	656	unspecified product	cell wall DAN4-like isoform X1	NULL	NULL	NULL	NULL	NULL
AAEL000170	0.617567	5.47266	3.1625	0.0753476	0.192454	231	110	486	269	726	379	unspecified product	chorion transcription factor Cf2	GO:0005634;GO:0008270	nucleus;zinc ion binding	Cellular Component;Molecular Function	ribosome-IEA;nucleus-IEA;zinc ion binding-IEA;translation-IEA;structural constituent of ribosome-IEA;metal ion binding-IEA	NULL
AAEL000172	0.787973	9.03444	7.80172	0.00521966	0.0302364	2401	1484	5093	2854	9250	5566	unspecified product	uncharacterized protein LOC5570041 isoform X1	GO:0005634;GO:0046872	metal ion binding;nucleus	Cellular Component;Molecular Function	nucleus-IEA;metal ion binding-IEA	NULL
AAEL000173	0.772525	4.92316	3.39128	0.065542	0.175537	121	67	371	236	424	242	chromatin assembly factor-I p150 subunit, putative	coiled-coil domain-containing 86	GO:0005634	nucleus	Cellular Component	nucleus-IEA	NULL
AAEL000174	0.135605	3.99901	0.167595	0.682258	0.812643	104	70	151	80	222	125	retinal protein	unc-119 homolog	GO:0007399;GO:0008289	nervous system development;lipid binding	Biological Process;Molecular Function	nervous system development-IEA;lipid binding-IEA	NULL
AAEL000175	0.523125	8.81514	4.48551	0.0341834	0.112866	2107	1762	4559	2325	6362	5126	Eukaryotic translation initiation factor 3 subunit C [Source:UniProtKB/Swiss-Prot;Acc:Q17Q06]	eukaryotic translation initiation factor 3 subunit C	GO:0003743;GO:0001732;GO:0016282;GO:0033290;GO:0031369;GO:0005840;GO:0006446;GO:0005852	translation initiation factor binding;eukaryotic 48S preinitiation complex;formation of cytoplasmic translation initiation complex;ribosome;regulation of translational initiation;eukaryotic 43S preinitiation complex;translation initiation factor activity;eukaryotic translation initiation factor 3 complex	Cellular Component;Biological Process;Molecular Function	RNA binding-IEA;eukaryotic 43S preinitiation complex-IEA;translation initiation factor activity-IEA;translational initiation-IEA;translation initiation factor binding-IEA;formation of cytoplasmic translation initiation complex-IEA;eukaryotic translation initiation factor 3 complex-IEA;eukaryotic 48S preinitiation complex-IEA;cytoplasm-IEA;translation-IEA;cytoplasmic translational initiation-IEA	NULL
AAEL000176	-0.656743	4.88833	4.1254	0.042244	0.130247	157	233	406	123	241	197	unspecified product	uncharacterized protein CG3556	GO:0031419;GO:0005576;GO:0015889	extracellular region;cobalamin transport;cobalamin binding	Cellular Component;Biological Process;Molecular Function	extracellular region-IEA;cobalamin transport-IEA;cobalamin binding-IEA	NULL
AAEL000178	0.00165378	4.03908	2.63373e-05	0.995905	0.998032	104	76	179	58	255	137	ubiquinone/menaquinone biosynthesis methyltransferase	2-methoxy-6-polyprenyl-1,4-benzoquinol mitochondrial	GO:0043333;GO:0031314;GO:0006744;GO:0032259	ubiquinone biosynthetic process;methylation;extrinsic component of mitochondrial inner membrane;2-octaprenyl-6-methoxy-1,4-benzoquinone methylase activity	Cellular Component;Biological Process;Molecular Function	extrinsic component of mitochondrial inner membrane-IEA;methyltransferase activity-IEA;methylation-IEA;2-octaprenyl-6-methoxy-1,4-benzoquinone methylase activity-IEA;mitochondrial inner membrane-IEA;membrane-IEA;transferase activity-IEA;2-polyprenyl-6-methoxy-1,4-benzoquinone methyltransferase activity-IEA;mitochondrion-IEA;ubiquinone biosynthetic process-IEA	NULL
AAEL000179	0.474656	7.0668	2.71736	0.099262	0.234537	608	550	1409	914	1722	1105	ubiquitin-conjugating enzyme E2 l	ubiquitin-conjugating enzyme E2 L3	GO:0005524;GO:0016740	transferase activity;ATP binding	Molecular Function	nucleotide binding-IEA;ATP binding-IEA;transferase activity-IEA	NULL
AAEL000180	-0.217359	3.92956	0.281742	0.595562	0.748822	74	79	230	29	227	153	mitochondrial ribosomal protein, L17	39S ribosomal mitochondrial	GO:0003735;GO:0042254;GO:0005840;GO:0006412	translation;ribosome;structural constituent of ribosome;ribosome biogenesis	Cellular Component;Biological Process;Molecular Function	ribosome-IEA;translation-IEA;structural constituent of ribosome-IEA	NULL
AAEL000181	0.873865	6.76243	11.4323	0.000721772	0.00688736	458	330	975	497	1896	1446	polybromo-1	polybromo-1 isoform X3	GO:0003677;GO:0006338;GO:0005515;GO:0003682;GO:0016586	RSC-type complex;chromatin remodeling;protein binding;DNA binding;chromatin binding	Cellular Component;Biological Process;Molecular Function	chromatin binding-IEA;DNA binding-IEA;RSC-type complex-IEA;nucleus-IEA;chromatin remodeling-IEA	NULL
AAEL000182	-0.180457	6.35294	0.232394	0.629754	0.773986	336	680	802	214	1001	935	unspecified product	cytochrome b-c1 complex subunit 9	GO:0005524;GO:0003724;GO:0005750;GO:0006122;GO:0016787	RNA helicase activity;hydrolase activity;mitochondrial respiratory chain complex III;ATP binding;mitochondrial electron transport, ubiquinol to cytochrome c	Cellular Component;Biological Process;Molecular Function	helicase activity-IEA;RNA helicase activity-IEA;mitochondrial electron transport, ubiquinol to cytochrome c-IEA;mitochondrial inner membrane-IEA;ATP binding-IEA;hydrolase activity-IEA;respirasome-IEA;integral component of membrane-IEA;oxidation-reduction process-IEA;nucleotide binding-IEA;membrane-IEA;mitochondrion-IEA;mitochondrial respiratory chain complex III-IEA	NULL
AAEL000184	0.742335	3.13191	3.35544	0.0669832	0.178405	41	30	70	59	92	106	unspecified product	GUCD1	NULL	NULL	NULL	NULL	NULL
AAEL000185	-0.415868	9.08388	2.2176	0.136445	0.28861	3260	3660	6653	1657	7390	3966	eukaryotic translation initiation factor	eukaryotic translation initiation factor 5	GO:0005525;GO:0003743;GO:0005515;GO:0005840;GO:0006446	GTP binding;ribosome;regulation of translational initiation;translation initiation factor activity;protein binding	Cellular Component;Biological Process;Molecular Function	GTP binding-IEA;translation initiation factor activity-IEA;nucleotide binding-IEA;translational initiation-IEA;translation-IEA	NULL
AAEL000186	0.526281	4.39903	1.65181	0.198713	0.373062	110	82	183	53	303	346	unspecified product	gamma-glutamylcyclotransferase-like isoform X1	GO:0006749;GO:0016021;GO:0003839	gamma-glutamylcyclotransferase activity;glutathione metabolic process;integral component of membrane	Cellular Component;Biological Process;Molecular Function	gamma-glutamylcyclotransferase activity-IEA;membrane-IEA;lyase activity-IEA;integral component of membrane-IEA	NULL
AAEL000187	-0.0662254	6.42767	0.0470236	0.828326	0.905274	404	619	838	436	843	782	lim-kinase1	LIM domain kinase 1 isoform X2	GO:0005524;GO:0005515;GO:0046872;GO:0004672;GO:0006468	metal ion binding;protein kinase activity;protein phosphorylation;protein binding;ATP binding	Biological Process;Molecular Function	kinase activity-IEA;phosphorylation-IEA;ATP binding-IEA;protein phosphorylation-IEA;metal ion binding-IEA;protein kinase activity-IEA	NULL
AAEL000191	-0.13341	6.82278	0.271609	0.602254	0.753226	587	752	1219	475	1224	1083	unspecified product	ceramide synthase	GO:0016021	integral component of membrane	Cellular Component	membrane-IEA;integral component of membrane-IEA	NULL
AAEL000193	-0.108497	7.55408	0.214994	0.642881	0.784704	1136	977	2241	830	2259	1590	Histone-lysine N-methyltransferase [Source:UniProtKB/TrEMBL;Acc:Q17PZ6]	N-lysine methyltransferase KMT5A-B	GO:0005634;GO:0005515;GO:0034968;GO:0018024;GO:0005694;GO:0006554	lysine catabolic process;histone lysine methylation;chromosome;nucleus;histone-lysine N-methyltransferase activity;protein binding	Cellular Component;Biological Process;Molecular Function	methyltransferase activity-IEA;methylation-IEA;chromosome-IEA;histone lysine methylation-IEA;nucleus-IEA;transferase activity-IEA;histone-lysine N-methyltransferase activity-IEA	NULL
AAEL000194	-0.0636304	6.89395	0.0624877	0.802606	0.888547	637	720	1297	405	1530	1240	phosphatidylinositol 4-kinase	phosphatidylinositol 4-kinase alpha isoform X4	GO:0048015;GO:0046854;GO:0016310;GO:0016301	kinase activity;phosphatidylinositol-mediated signaling;phosphatidylinositol phosphorylation;phosphorylation	Biological Process;Molecular Function	kinase activity-IEA;phosphatidylinositol-mediated signaling-IEA;phosphorylation-IEA;phosphatidylinositol phosphorylation-IEA;transferase activity-IEA	NULL
AAEL000196	0.78531	1.89656	1.53859	0.214827	0.392884	13	18	24	29	19	51	unspecified product	alkaline phosphatase	GO:0046486;GO:0016021;GO:0019497;GO:0046656;GO:0016311;GO:0004035;GO:0031225	anchored component of membrane;dephosphorylation;glycerolipid metabolic process;alkaline phosphatase activity;folic acid biosynthetic process;integral component of membrane;hexachlorocyclohexane metabolic process	Cellular Component;Biological Process;Molecular Function	dephosphorylation-IEA;alkaline phosphatase activity-IEA;catalytic activity-IEA;anchored component of membrane-IEA;membrane-IEA;phosphatase activity-IEA;integral component of membrane-IEA	NULL
AAEL000199	0.242171	5.17686	0.462196	0.496599	0.669999	220	128	403	102	639	393	arginyl-tRNA synthetase	probable arginine--tRNA cytoplasmic	GO:0005524;GO:0006525;GO:0004814;GO:0005737;GO:0006560;GO:0006420	cytoplasm;proline metabolic process;arginine-tRNA ligase activity;arginyl-tRNA aminoacylation;arginine metabolic process;ATP binding	Cellular Component;Biological Process;Molecular Function	arginyl-tRNA aminoacylation-IEA;aminoacyl-tRNA ligase activity-IEA;nucleotide binding-IEA;ligase activity-IEA;tRNA aminoacylation for protein translation-IEA;ATP binding-IEA;cytoplasm-IEA;translation-IEA;arginine-tRNA ligase activity-IEA	NULL
AAEL000201	0.467326	4.48681	1.48389	0.223167	0.404003	139	61	222	80	438	220	DNA replication helicase dna2	DNA replication ATP-dependent helicase nuclease DNA2	GO:0017108;GO:0006281;GO:0090305;GO:0005657;GO:0005634;GO:0003677;GO:0005524;GO:0006308;GO:0046872;GO:0032508;GO:0051539;GO:0017116;GO:0033567;GO:0017117	metal ion binding;single-stranded DNA-dependent ATP-dependent DNA helicase activity;DNA duplex unwinding;nucleus;DNA replication, Okazaki fragment processing;DNA repair;DNA binding;4 iron, 4 sulfur cluster binding;single-stranded DNA-dependent ATP-dependent DNA helicase complex;replication fork;DNA catabolic process;5'-flap endonuclease activity;ATP binding;nucleic acid phosphodiester bond hydrol…	Cellular Component;Molecular Function;Biological Process	helicase activity-IEA;chromosome-IEA;cellular response to DNA damage stimulus-IEA;DNA replication, Okazaki fragment processing-IEA;DNA helicase activity-IEA;DNA replication-IEA;ATP binding-IEA;hydrolase activity-IEA;DNA repair-IEA;nucleic acid phosphodiester bond hydrolysis-IEA;DNA duplex unwinding-IEA;catalytic activity-IEA;nucleotide binding-IEA;4 iron, 4 sulfur cluster binding-IEA;DNA binding-…	NULL
AAEL000204	0.138785	6.30075	0.290803	0.589706	0.74404	405	425	818	281	1100	882	unspecified product	AGAP010972- partial	NULL	NULL	NULL	NULL	NULL
AAEL000206	-0.844078	4.23815	4.22922	0.0397337	0.124974	140	172	163	70	117	138	ninjurin A, putative	ninjurin-2-like	GO:0016021;GO:0007155;GO:0042246	tissue regeneration;cell adhesion;integral component of membrane	Cellular Component;Biological Process	tissue regeneration-IEA;cell adhesion-IEA;membrane-IEA;integral component of membrane-IEA	NULL
AAEL000208	-0.602417	3.7079	1.55291	0.212706	0.390437	93	95	136	39	59	158	copii-coated vesicle membrane protein P24	transmembrane emp24 domain-containing 2	GO:0007275;GO:0016021	multicellular organism development;integral component of membrane	Cellular Component;Biological Process	multicellular organism development-IEA;membrane-IEA;integral component of membrane-IEA	NULL
AAEL000210	-0.191752	4.39576	0.326204	0.567903	0.727282	139	97	268	55	271	221	mitochondrial ribosomal protein L2	39S ribosomal mitochondrial	GO:0003735;GO:0042254;GO:0005840;GO:0006412	translation;ribosome;structural constituent of ribosome;ribosome biogenesis	Cellular Component;Biological Process;Molecular Function	ribosome-IEA;translation-IEA;structural constituent of ribosome-IEA	NULL
AAEL000211	0.769888	5.5913	7.49344	0.00619241	0.0341879	184	224	354	287	677	571	unspecified product	turripeptide -like	GO:0005515	protein binding	Molecular Function	NULL	NULL
AAEL000213	0.647486	3.87968	2.31412	0.128204	0.2763	55	79	103	42	217	239	d-amino acid oxidase	D-amino-acid oxidase	GO:0071949;GO:0006118;GO:0006525;GO:0006560;GO:0006591;GO:0006563;GO:0003884;GO:0046416;GO:0006544;GO:0006566	FAD binding;glycine metabolic process;proline metabolic process;D-amino-acid oxidase activity;ornithine metabolic process;arginine metabolic process;D-amino acid metabolic process;L-serine metabolic process;threonine metabolic process;obsolete electron transport	Biological Process;Molecular Function	oxidation-reduction process-IEA;D-amino acid metabolic process-IEA;D-amino-acid oxidase activity-IEA;oxidoreductase activity-IEA;FAD binding-IEA	NULL
AAEL000215	1.08359	3.25677	8.25224	0.00407018	0.0253992	35	33	62	63	175	89	ribonuclease P, 29kD-subunit, putative	ribonuclease P subunit p29	GO:0090502;GO:0005634;GO:0004526;GO:0000172;GO:0005737;GO:0051252;GO:0001682;GO:0030677;GO:0033204	cytoplasm;ribonuclease P RNA binding;regulation of RNA metabolic process;ribonuclease P complex;nucleus;ribonuclease P activity;ribonuclease MRP complex;tRNA 5'-leader removal;RNA phosphodiester bond hydrolysis, endonucleolytic	Cellular Component;Biological Process;Molecular Function	RNA binding-IEA;endonuclease activity-IEA;tRNA 5'-leader removal-IEA;RNA phosphodiester bond hydrolysis, endonucleolytic-IEA;ribonuclease P activity-IEA;RNA processing-IEA;hydrolase activity-IEA;nucleic acid phosphodiester bond hydrolysis-IEA;RNA phosphodiester bond hydrolysis-IEA;nucleolus-IEA;nuclease activity-IEA;tRNA processing-IEA;ribonuclease activity-IEA;nucleus-IEA;cytoplasm-IEA;ribonucle…	NULL
AAEL000217	0.36645	8.08061	1.7878	0.181195	0.350013	1409	1156	2723	1070	4991	2524	serine/threonine protein kinase	serine threonine- kinase Tao isoform X1	GO:0005524;GO:0004672;GO:0006468	protein kinase activity;protein phosphorylation;ATP binding	Biological Process;Molecular Function	kinase activity-IEA;phosphorylation-IEA;ATP binding-IEA;protein phosphorylation-IEA;protein kinase activity-IEA	NULL
AAEL000219	0.0252065	3.95381	0.00533032	0.941799	0.971869	96	82	146	52	172	189	lactoylglutathione lyase	glyoxalase domain-containing 4	NULL	NULL	NULL	NULL	NULL
AAEL000221	0.942113	5.63183	8.15711	0.00428927	0.0263136	199	186	348	401	642	477	mediator complex, subunit, putative	NCBP2AS2 homolog	GO:0005667;GO:0003712;GO:0016592;GO:0045449;GO:0006357	transcription coregulator activity;mediator complex;transcription factor complex;regulation of transcription by RNA polymerase II;regulation of transcription, DNA-templated	Cellular Component;Biological Process;Molecular Function	transcription coregulator activity-IEA;regulation of transcription by RNA polymerase II-IEA;mediator complex-IEA;nucleus-IEA	NULL
AAEL000223	-1.04714	2.82545	5.31371	0.0211582	0.0819296	45	48	120	31	42	31	alpha-glucosidase	myogenesis-regulating glycosidase-like	GO:0005975;GO:0004553	carbohydrate metabolic process;hydrolase activity, hydrolyzing O-glycosyl compounds	Biological Process;Molecular Function	metabolic process-IEA;hydrolase activity-IEA;carbohydrate metabolic process-IEA;hydrolase activity, hydrolyzing O-glycosyl compounds-IEA;hydrolase activity, acting on glycosyl bonds-IEA	NULL
AAEL000226	1.20661	5.62613	9.16842	0.00246227	0.0174821	215	73	423	350	906	493	J domain-containing protein [Source:UniProtKB/TrEMBL;Acc:A0A1S4EV88]	J domain-containing CG6693	NULL	NULL	NULL	NULL	NULL
AAEL000227	-0.797136	5.92967	8.33321	0.00389267	0.0245753	414	465	788	202	635	335	Class B Scavenger Receptor (CD36 domain).	lysosome membrane 2	GO:0016021;GO:0005886	plasma membrane;integral component of membrane	Cellular Component	membrane-IEA;plasma membrane-IEA;integral component of membrane-IEA	NULL
AAEL000229	-1.58332	4.98621	14.2824	0.000157327	0.00206108	122	339	636	57	222	152	prosialokinin precursor	sialokinin I prepro	GO:0007218;GO:0005576	extracellular region;neuropeptide signaling pathway	Cellular Component;Biological Process	extracellular region-IEA;neuropeptide signaling pathway-IEA	NULL
AAEL000230	0.918222	2.10633	3.68586	0.0548756	0.155412	13	12	42	29	66	39	unspecified product	uncharacterized protein LOC5572032	GO:0016021	integral component of membrane	Cellular Component	membrane-IEA;integral component of membrane-IEA	NULL
AAEL000231	0.294056	4.9716	0.807555	0.368844	0.555702	178	128	319	97	533	352	oligopeptidase	probable cytosolic oligopeptidase A	GO:0046872;GO:0006508;GO:0004222	metal ion binding;metalloendopeptidase activity;proteolysis	Biological Process;Molecular Function	metallopeptidase activity-IEA;proteolysis-IEA;hydrolase activity-IEA;metal ion binding-IEA;peptidase activity-IEA;metalloendopeptidase activity-IEA	NULL
AAEL000234	-0.510492	5.42306	3.22679	0.0724424	0.187894	285	304	478	142	410	374	Class B Scavenger Receptor (CD36 domain).	platelet glyco 4 isoform X1	GO:0016021;GO:0005886	plasma membrane;integral component of membrane	Cellular Component	membrane-IEA;plasma membrane-IEA;integral component of membrane-IEA	NULL
AAEL000235	0.0174054	6.62115	0.00470261	0.945327	0.973814	513	570	1064	355	1470	908	PP1c_bdg domain-containing protein [Source:UniProtKB/TrEMBL;Acc:A0A1S4EV95]	blast: phosphatase 1 regulatory subunit 15A	NULL	NULL	NULL	endoplasmic reticulum-IEA;protein phosphatase 1 binding-IEA	NULL
AAEL000239	-1.14024	6.33574	18.1374	2.05529e-05	0.000390774	521	703	1208	242	559	472	clathrin coat assembly protein	stoned-B	GO:0030131;GO:0030100;GO:0006886	clathrin adaptor complex;regulation of endocytosis;intracellular protein transport	Cellular Component;Biological Process	regulation of endocytosis-IEA;intracellular protein transport-IEA;vesicle-mediated transport-IEA;endocytosis-IEA;clathrin adaptor complex-IEA;cytoplasm-IEA	NULL
AAEL000240	0.291951	5.70529	0.907875	0.340679	0.527786	294	240	479	333	601	438	unspecified product	ubiquinone biosynthesis mitochondrial	GO:0005739;GO:0008289;GO:0006744	ubiquinone biosynthetic process;lipid binding;mitochondrion	Cellular Component;Biological Process;Molecular Function	mitochondrion-IEA;ubiquinone biosynthetic process-IEA;lipid binding-IEA	NULL
AAEL000241	-0.109102	2.73374	0.0674464	0.795092	0.884277	48	25	76	21	91	58	unspecified product	PCI domain-containing 2 homolog	GO:0005975;GO:0004553;GO:0016973	carbohydrate metabolic process;hydrolase activity, hydrolyzing O-glycosyl compounds;poly(A)+ mRNA export from nucleus	Biological Process;Molecular Function	metabolic process-IEA;hydrolase activity-IEA;carbohydrate metabolic process-IEA;hydrolase activity, hydrolyzing O-glycosyl compounds-IEA;hydrolase activity, acting on glycosyl bonds-IEA	NULL
AAEL000242	-0.661397	6.07196	2.93402	0.0867315	0.212599	430	550	740	334	364	465	voltage-gated potassium channel	potassium voltage-gated channel Shaker isoform X1	GO:0005249;GO:0005515;GO:0071805;GO:0008076;GO:0034765;GO:0051260	protein homooligomerization;voltage-gated potassium channel complex;regulation of ion transmembrane transport;potassium ion transmembrane transport;voltage-gated potassium channel activity;protein binding	Cellular Component;Biological Process;Molecular Function	ion channel activity-IEA;potassium ion transport-IEA;potassium ion transmembrane transport-IEA;voltage-gated potassium channel activity-IEA;integral component of membrane-IEA;protein homooligomerization-IEA;voltage-gated potassium channel complex-IEA;regulation of ion transmembrane transport-IEA;voltage-gated ion channel activity-IEA;membrane-IEA;ion transport-IEA;transmembrane transport-IEA;pota…	NULL
AAEL000243	-0.849934	4.84423	5.32343	0.0210406	0.0815084	187	231	375	63	198	285	leucine-rich transmembrane protein	chaoptin	GO:0005515;GO:0016021	integral component of membrane;protein binding	Cellular Component;Molecular Function	membrane-IEA;integral component of membrane-IEA	NULL
AAEL000244	-1.18605	3.28738	6.72229	0.00952153	0.0465665	63	95	122	18	53	84	alpha(1,3)fucosyltransferase	alpha-(1,3)-fucosyltransferase C	GO:0008417;GO:0032580;GO:0036065;GO:0016021;GO:0006486	fucosyltransferase activity;protein glycosylation;fucosylation;Golgi cisterna membrane;integral component of membrane	Cellular Component;Biological Process;Molecular Function	Golgi apparatus-IEA;protein glycosylation-IEA;fucosyltransferase activity-IEA;transferase activity, transferring glycosyl groups-IEA;Golgi cisterna membrane-IEA;membrane-IEA;transferase activity-IEA;fucosylation-IEA;integral component of membrane-IEA	NULL
AAEL000245	-0.223394	2.99113	0.272711	0.601519	0.753186	38	47	105	17	96	88	unspecified product	respirasome Complex Assembly Factor 1	GO:0016021	integral component of membrane	Cellular Component	membrane-IEA;integral component of membrane-IEA	NULL
AAEL000246	-0.171948	7.00821	0.390805	0.531876	0.698685	688	700	1753	428	2021	961	GPCR Frizzled/Smoothened Family	protocadherin-like wing polarity stan isoform X1	GO:0004930;GO:0007186;GO:0007275;GO:0005509;GO:0016021;GO:0007166;GO:0007156;GO:0005886	homophilic cell adhesion via plasma membrane adhesion molecules;multicellular organism development;cell surface receptor signaling pathway;G protein-coupled receptor signaling pathway;plasma membrane;G protein-coupled receptor activity;integral component of membrane;calcium ion binding	Cellular Component;Biological Process;Molecular Function	G protein-coupled receptor activity-IEA;cell adhesion-IEA;multicellular organism development-IEA;membrane-IEA;cell surface receptor signaling pathway-IEA;plasma membrane-IEA;calcium ion binding-IEA;G protein-coupled receptor signaling pathway-IEA;integral component of membrane-IEA;transmembrane signaling receptor activity-IEA;homophilic cell adhesion via plasma membrane adhesion molecules-IEA	NULL
AAEL000248	0.502402	5.68224	3.75549	0.0526345	0.151157	245	193	532	254	812	527	GTP binding protein	GTP-binding 1-like	GO:0005525;GO:0003924	GTP binding;GTPase activity	Molecular Function	GTP binding-IEA;nucleotide binding-IEA;GTPase activity-IEA	NULL
AAEL000249	-1.11668	2.29702	5.51788	0.0188231	0.0753295	50	26	63	13	30	33	mitochondrial carrier protein	solute carrier family 25 member 35-like	GO:0055085;GO:0016021;GO:0015867;GO:0005347	ATP transmembrane transporter activity;ATP transport;transmembrane transport;integral component of membrane	Cellular Component;Biological Process;Molecular Function	ATP transport-IEA;membrane-IEA;transmembrane transport-IEA;integral component of membrane-IEA;ATP transmembrane transporter activity-IEA	NULL
AAEL000250	-0.956458	2.50421	4.19747	0.0404843	0.126652	32	49	76	16	32	46	forkhead box protein (AaegFOXP)	forkhead box P1-B isoform X1	GO:0005634;GO:0005667;GO:0003700;GO:0046872;GO:0007275;GO:0006355;GO:0043565;GO:0045449	DNA-binding transcription factor activity;multicellular organism development;metal ion binding;sequence-specific DNA binding;transcription factor complex;nucleus;regulation of transcription, DNA-templated	Cellular Component;Biological Process;Molecular Function	regulation of transcription, DNA-templated-IEA;sequence-specific DNA binding-IEA;DNA binding-IEA;DNA-binding transcription factor activity-IEA;multicellular organism development-IEA;nucleus-IEA;metal ion binding-IEA	NULL
AAEL000251	-1.11052	4.33763	10.0268	0.00154279	0.0125341	117	192	282	59	127	134	unspecified product	stoned-A	GO:0030131;GO:0006886;GO:0006897	clathrin adaptor complex;endocytosis;intracellular protein transport	Cellular Component;Biological Process	intracellular protein transport-IEA;vesicle-mediated transport-IEA;endocytosis-IEA;clathrin adaptor complex-IEA;cytoplasm-IEA	NULL
AAEL000252	1.88706	2.45792	13.0228	0.000307729	0.00349482	9	16	23	24	83	114	unspecified product	serine protease snake-like	GO:0006508;GO:0004252	proteolysis;serine-type endopeptidase activity	Biological Process;Molecular Function	proteolysis-IEA;serine-type peptidase activity-IEA;hydrolase activity-IEA;serine-type endopeptidase activity-IEA;peptidase activity-IEA	NULL
AAEL000254	-0.901549	2.5387	4.0904	0.0431273	0.131849	41	38	84	10	46	51	nuclear factor i	nuclear factor 1 isoform X1	GO:0005634;GO:0003677;GO:0005667;GO:0003700;GO:0006260;GO:0007179;GO:0006355;GO:0045449	transforming growth factor beta receptor signaling pathway;DNA-binding transcription factor activity;DNA replication;transcription factor complex;nucleus;DNA binding;regulation of transcription, DNA-templated	Cellular Component;Biological Process;Molecular Function	regulation of transcription, DNA-templated-IEA;DNA binding-IEA;DNA-binding transcription factor activity-IEA;DNA replication-IEA;nucleus-IEA	NULL
AAEL000255	-0.342228	3.2229	0.756344	0.384475	0.569533	66	48	111	21	116	90	unspecified product	suppressor of cytokine signaling 6	GO:0009968;GO:0040008;GO:0035556	regulation of growth;negative regulation of signal transduction;intracellular signal transduction	Biological Process	regulation of growth-IEA;protein ubiquitination-IEA;phosphatidylinositol 3-kinase complex-IEA;phosphatidylinositol phosphorylation-IEA;negative regulation of signal transduction-IEA;intracellular signal transduction-IEA;regulation of phosphatidylinositol 3-kinase activity-IEA;1-phosphatidylinositol-3-kinase regulator activity-IEA	NULL
AAEL000256	-0.116956	6.68983	0.139136	0.709141	0.829779	554	764	876	494	999	959	Class B Scavenger Receptor (CD36 domain).	scavenger receptor class B member 1 isoform X1	GO:0016021;GO:0005886	plasma membrane;integral component of membrane	Cellular Component	membrane-IEA;plasma membrane-IEA;integral component of membrane-IEA	NULL
AAEL000257	0.926371	4.19192	6.86193	0.00880514	0.0439089	89	39	159	107	310	201	unspecified product	uncharacterized protein LOC5573764	NULL	NULL	NULL	NULL	NULL
AAEL000258	-0.351728	5.42821	1.20936	0.271458	0.455858	280	276	477	111	463	468	5'-nucleotidase [Source:UniProtKB/TrEMBL;Acc:Q17PQ5]	7-methylguanosine phosphate-specific 5 -nucleotidase	GO:0000166;GO:0000287;GO:0005737;GO:0008253;GO:0016042;GO:0016298;GO:0016311;GO:0009117	cytoplasm;nucleotide metabolic process;magnesium ion binding;5'-nucleotidase activity;lipase activity;dephosphorylation;lipid catabolic process;nucleotide binding	Cellular Component;Biological Process;Molecular Function	nucleotide metabolic process-IEA;dephosphorylation-IEA;nucleotide binding-IEA;lipase activity-IEA;5'-nucleotidase activity-IEA;magnesium ion binding-IEA;cytoplasm-IEA;hydrolase activity-IEA;metal ion binding-IEA;lipid metabolic process-IEA	NULL
AAEL000260	0.677493	3.24757	2.72326	0.0988958	0.233871	48	20	101	50	131	114	unspecified product	AGAP010348- partial	NULL	NULL	NULL	NULL	NULL
AAEL000261	0.685641	4.21123	2.67001	0.102256	0.239539	86	39	219	91	386	147	unspecified product	gastrula zinc finger -like	GO:0005634;GO:0008270	nucleus;zinc ion binding	Cellular Component;Molecular Function	nucleus-IEA;zinc ion binding-IEA;metal ion binding-IEA	NULL
AAEL000263	-0.249542	6.48479	0.617233	0.432077	0.614495	590	398	1265	369	1345	491	Zinc finger protein jing homolog	zinc finger jing homolog isoform X1	GO:0005634;GO:0046872;GO:0006325	chromatin organization;metal ion binding;nucleus	Cellular Component;Biological Process;Molecular Function	chromatin organization-IEA;nucleus-IEA;metal ion binding-IEA	NULL
AAEL000265	-0.881754	2.59171	3.49019	0.0617336	0.167993	25	36	126	14	53	43	Protein crossbronx homolog	crossbronx homolog	NULL	NULL	NULL	NULL	NULL
AAEL000266	-1.21436	4.00262	13.0002	0.000311456	0.0035332	91	122	306	45	106	92	GPCR Orphan/Putative Class A Family	G- coupled receptor 52 isoform X1	GO:0004930;GO:0007186;GO:0016021	G protein-coupled receptor signaling pathway;G protein-coupled receptor activity;integral component of membrane	Cellular Component;Biological Process;Molecular Function	G protein-coupled receptor activity-IEA;membrane-IEA;G protein-coupled receptor signaling pathway-IEA;integral component of membrane-IEA	NULL
AAEL000267	0.715842	3.57003	2.35231	0.125098	0.27209	72	20	111	72	209	95	unspecified product	augmin complex subunit wac	NULL	NULL	NULL	spindle assembly involved in female meiosis-IEA;cell division-IEA;spindle assembly-IEA;protein-containing complex-IEA;meiotic spindle-IEA;spindle-IEA;female meiotic nuclear division-IEA;microtubule binding-IEA	NULL
AAEL000269	1.50269	8.42074	12.0893	0.000507123	0.00522723	921	710	2732	3678	3716	3432	unspecified product	LLP homolog	NULL	NULL	NULL	NULL	NULL
AAEL000270	0.300925	5.2679	0.804358	0.369794	0.556817	174	163	468	227	600	250	26S proteasome regulatory subunit 7, psd7 [Source:UniProtKB/TrEMBL;Acc:Q17PP0]	26S proteasome non-ATPase regulatory subunit 7	GO:0008063;GO:0030425;GO:0043161;GO:0005515;GO:0070122;GO:0005829;GO:0008541;GO:0007623;GO:0005654;GO:0008237	nucleoplasm;proteasome regulatory particle, lid subcomplex;cytosol;metallopeptidase activity;circadian rhythm;dendrite;protein binding;Toll signaling pathway;proteasome-mediated ubiquitin-dependent protein catabolic process;isopeptidase activity	Cellular Component;Biological Process;Molecular Function	circadian rhythm-TAS;proteolysis-IEA;proteasome complex-IDA;protein binding-IPI;isopeptidase activity-IEA;proteasome complex-IBA;proteasome regulatory particle-ISS;dendrite-IMP;proteasome-mediated ubiquitin-dependent protein catabolic process-IC;nucleoplasm-TAS;molecular_function-ND;metallopeptidase activity-IEA;cytosol-TAS;metallopeptidase activity-ISS;proteasome regulatory particle-IEA;proteaso…	NULL
AAEL000271	-0.230533	4.17102	0.403955	0.525054	0.693577	66	140	220	70	218	145	gamma-glutamyl hydrolase	gamma-glutamyl hydrolase isoform X2	GO:0005615;GO:0006508;GO:0034722	extracellular space;proteolysis;gamma-glutamyl-peptidase activity	Cellular Component;Biological Process;Molecular Function	extracellular region-IEA;proteolysis-IEA;omega peptidase activity-IEA;gamma-glutamyl-peptidase activity-IEA;hydrolase activity-IEA;extracellular space-IEA	NULL
AAEL000272	0.5562	2.89957	1.20777	0.271775	0.456087	36	14	94	34	150	54	unspecified product	probable RNA-binding 18 isoform X2	GO:0003723	RNA binding	Molecular Function	RNA binding-IEA;nucleic acid binding-IEA	NULL
AAEL000275	-0.00426975	7.21648	0.000315908	0.985819	0.993451	741	883	1671	578	1931	1471	unspecified product	inositol triphosphate 3-kinase c	GO:0032958;GO:0016310;GO:0016301	kinase activity;inositol phosphate biosynthetic process;phosphorylation	Biological Process;Molecular Function	kinase activity-IEA;phosphorylation-IEA;transferase activity-IEA;inositol phosphate biosynthetic process-IEA	NULL
AAEL000276	-0.203225	6.94169	0.4144	0.519745	0.689529	833	502	1724	322	1824	1147	unspecified product	mahjong isoform X2	GO:0005634;GO:0005515;GO:0016567	protein ubiquitination;nucleus;protein binding	Cellular Component;Biological Process;Molecular Function	protein ubiquitination-IEA;nucleus-IEA	NULL
AAEL000278	-0.0315331	6.234	0.0143287	0.904719	0.951187	381	447	852	376	941	569	poly(p)/ATP NAD kinase	NAD kinase-like isoform X2	GO:0003951;GO:0006769;GO:0046497;GO:0019674;GO:0016310;GO:0006741	NADP biosynthetic process;nicotinate nucleotide metabolic process;NAD+ kinase activity;nicotinamide metabolic process;phosphorylation;NAD metabolic process	Biological Process;Molecular Function	kinase activity-IEA;phosphorylation-IEA;NAD metabolic process-IEA;NAD+ kinase activity-IEA;transferase activity-IEA;NADP biosynthetic process-IEA	NULL
AAEL000279	-0.0700862	2.98726	0.0345871	0.852464	0.920147	50	31	100	32	93	72	N-formylmethionylaminoacyl-tRNA deformylase, putative	peptide mitochondrial	GO:0046872;GO:0042586;GO:0006412	metal ion binding;translation;peptide deformylase activity	Biological Process;Molecular Function	peptide deformylase activity-IEA;hydrolase activity-IEA;translation-IEA;metal ion binding-IEA	NULL
AAEL000281	0.370337	2.47575	0.552555	0.457276	0.637561	12	27	74	27	88	44	unspecified product	uncharacterized protein LOC5573767	GO:0016021	integral component of membrane	Cellular Component	membrane-IEA;integral component of membrane-IEA	NULL
AAEL000282	1.28745	3.64532	12.355	0.000439809	0.00469053	30	37	101	94	204	136	syntaxin, putative	syntaxin-17	GO:0097111;GO:0097352;GO:0006888;GO:0005737;GO:0016020;GO:0000149	cytoplasm;membrane;endoplasmic reticulum-Golgi intermediate compartment organization;SNARE binding;endoplasmic reticulum to Golgi vesicle-mediated transport;autophagosome maturation	Cellular Component;Biological Process;Molecular Function	membrane fusion-IEA;autophagosome maturation-IEA;autophagosome membrane-IEA;vesicle-mediated transport-IEA;cellular response to starvation-IEA;SNARE complex-IEA;neuron cellular homeostasis-IEA;integral component of membrane-IEA;SNARE binding-IEA;SNAP receptor activity-IEA;autophagosome-IEA;protein-containing complex binding-IEA;membrane-IEA;regulation of autophagy-IEA	NULL
AAEL000284	1.19215	2.46408	7.11867	0.00762852	0.0394966	15	17	41	21	104	79	Protein-lysine N-methyltransferase AAEL000284 [Source:UniProtKB/TrEMBL;Acc:Q17PM4]	EEF1A lysine methyltransferase 2	GO:0005737;GO:0018022;GO:0016279	cytoplasm;protein-lysine N-methyltransferase activity;peptidyl-lysine methylation	Cellular Component;Biological Process;Molecular Function	methyltransferase activity-IEA;methylation-IEA;protein-lysine N-methyltransferase activity-IEA;peptidyl-lysine methylation-IEA;transferase activity-IEA;cytoplasm-IEA	NULL
AAEL000287	0.319415	2.82192	0.56234	0.453319	0.63396	40	20	82	37	104	56	unspecified product	zinc finger 519	GO:0005634;GO:0008270	nucleus;zinc ion binding	Cellular Component;Molecular Function	nucleus-IEA;zinc ion binding-IEA;metal ion binding-IEA	NULL
AAEL000288	-1.18844	7.20851	10.2744	0.0013489	0.0112165	856	1309	2451	610	807	605	unspecified product	FAM133A isoform X1	GO:0008283;GO:0008083;GO:0007165;GO:0040007	cell proliferation;signal transduction;growth;growth factor activity	Biological Process;Molecular Function	signal transduction-IEA;growth factor activity-IEA	NULL
AAEL000289	-0.278549	3.79138	0.659419	0.416765	0.601053	97	57	190	45	184	109	ANK_REP_REGION domain-containing protein [Source:UniProtKB/TrEMBL;Acc:A0A1S4EVF5]	ankyrin SAM and basic leucine zipper domain-containing 1	GO:0005515	protein binding	Molecular Function	membrane-IEA;integral component of membrane-IEA	NULL
AAEL000290	0.876977	3.61499	7.41056	0.0064842	0.0352998	44	43	106	71	195	138	unspecified product	DNA RNA-binding KIN17	NULL	NULL	NULL	NULL	NULL
AAEL000291	-0.633379	11.8378	2.94134	0.086339	0.211893	20071	29217	48119	18590	24188	22037	V-type proton ATPase 16 kDa proteolipid subunit [Source:UniProtKB/Swiss-Prot;Acc:O16110]	V-type proton ATPase 16 kDa proteolipid subunit	GO:0033181;GO:0015992;GO:0015078;GO:0016021;GO:1902600;GO:0033179;GO:0045169;GO:0007035;GO:0005774;GO:0033227	proton-transporting V-type ATPase, V0 domain;fusome;plasma membrane proton-transporting V-type ATPase complex;vacuolar acidification;proton transmembrane transport;vacuolar membrane;integral component of membrane;proton transmembrane transporter activity;dsRNA transport	Cellular Component;Biological Process;Molecular Function	vacuole-IEA;proton-transporting two-sector ATPase complex, proton-transporting domain-IEA;proton transmembrane transporter activity-IEA;proton-transporting V-type ATPase, V0 domain-IEA;vacuolar acidification-IEA;integral component of membrane-IEA;vacuolar membrane-IEA;dsRNA transport-IEA;fusome-IEA;proton transmembrane transport-IEA;plasma membrane proton-transporting V-type ATPase complex-IEA;me…	NULL
AAEL000292	0.552163	3.51238	2.0837	0.148879	0.307293	52	31	135	45	200	124	unspecified product	zinc finger 691	GO:0005634;GO:0008270;GO:0043565;GO:0000981;GO:0006357	sequence-specific DNA binding;nucleus;regulation of transcription by RNA polymerase II;DNA-binding transcription factor activity, RNA polymerase II-specific;zinc ion binding	Cellular Component;Biological Process;Molecular Function	DNA-binding transcription factor activity, RNA polymerase II-specific-IBA;regulation of transcription by RNA polymerase II-IBA;sequence-specific DNA binding-IBA;nucleus-IEA;zinc ion binding-IEA;metal ion binding-IEA	NULL
AAEL000293	-0.540484	7.9167	4.40413	0.0358521	0.116864	1414	1571	3524	896	2799	1497	ebna2 binding protein P100	staphylococcal nuclease domain-containing 1	GO:0090502;GO:0005634;GO:0005737;GO:0007283;GO:0010529;GO:0051252;GO:0031047;GO:0016442;GO:0004521	cytoplasm;regulation of RNA metabolic process;RISC complex;gene silencing by RNA;spermatogenesis;nucleus;endoribonuclease activity;negative regulation of transposition;RNA phosphodiester bond hydrolysis, endonucleolytic	Cellular Component;Biological Process;Molecular Function	RISC complex-IEA;RNA phosphodiester bond hydrolysis, endonucleolytic-IEA;spermatogenesis-IEA;nuclease activity-IEA;endoribonuclease activity-IEA;negative regulation of transposition-IEA;nucleus-IEA;cytoplasm-IEA;gene silencing by RNA-IEA;nucleic acid phosphodiester bond hydrolysis-IEA	NULL
AAEL000294	-1.45572	7.83106	22.3471	2.27551e-06	6.63886e-05	1814	2081	3191	705	1222	974	unspecified product	enolase binding	GO:0016021	integral component of membrane	Cellular Component	membrane-IEA;integral component of membrane-IEA	NULL
AAEL000297	0.86757	4.30447	6.89891	0.00862484	0.0432803	87	74	136	140	267	208	mitochondrial ribosomal protein S25	probable 28S ribosomal mitochondrial	GO:0003735;GO:0005739;GO:0042254;GO:0005840	ribosome;mitochondrion;structural constituent of ribosome;ribosome biogenesis	Cellular Component;Biological Process;Molecular Function	ribosome-IEA;mitochondrion-IEA;structural constituent of ribosome-IEA	NULL
AAEL000298	-1.89294	2.41381	14.6842	0.000127105	0.00172527	43	52	77	15	22	15	sodium/chloride dependent amino acid transporter	sodium- and chloride-dependent glycine transporter 2-like	GO:0006836;GO:0006814;GO:0005328;GO:0015375;GO:0016021;GO:0015846;GO:0042752;GO:1903804	neurotransmitter transport;glycine import across plasma membrane;polyamine transport;glycine:sodium symporter activity;integral component of membrane;sodium ion transport;neurotransmitter:sodium symporter activity;regulation of circadian rhythm	Cellular Component;Biological Process;Molecular Function	glycine import across plasma membrane-IEA;glycine:sodium symporter activity-IEA;neurotransmitter transport-IEA;neurotransmitter:sodium symporter activity-IEA;membrane-IEA;symporter activity-IEA;regulation of circadian rhythm-IEA;transmembrane transport-IEA;integral component of membrane-IEA	NULL
AAEL000299	0.649711	4.04674	2.64016	0.104193	0.242132	87	36	178	98	286	134	unspecified product	zinc finger 691	GO:0005634;GO:0008270	nucleus;zinc ion binding	Cellular Component;Molecular Function	nucleus-IEA;zinc ion binding-IEA;metal ion binding-IEA	NULL
AAEL000301	-0.292483	6.38815	1.49293	0.221762	0.401934	503	448	1159	293	1033	703	heat shock protein	heat shock 75 mitochondrial	GO:0016887;GO:0005524;GO:0051082;GO:0006457	ATPase activity;protein folding;ATP binding;unfolded protein binding	Biological Process;Molecular Function	nucleotide binding-IEA;protein folding-IEA;ATP binding-IEA;unfolded protein binding-IEA	NULL
AAEL000304	1.09537	4.77584	5.36221	0.0205777	0.0803559	77	94	234	245	182	376	unspecified product	fibroin heavy chain isoform X1	NULL	NULL	NULL	NULL	NULL
AAEL000305	-0.322433	2.18017	0.336392	0.561919	0.72263	33	14	64	7	70	36	unspecified product	zinc finger 585A-like	NULL	NULL	NULL	transferase activity, transferring acyl groups-IEA;palmitoyltransferase activity-IEA;membrane-IEA;integral component of membrane-IEA	NULL
AAEL000311	0.359675	5.59087	1.3172	0.251095	0.436163	200	202	596	158	781	587	unspecified product	A-agglutinin anchorage subunit isoform X2	NULL	NULL	NULL	NULL	NULL
AAEL000314	-0.957974	3.80183	6.30587	0.0120339	0.0551106	108	98	189	38	76	123	malate dehydrogenase	uncharacterized oxidoreductase isoform X1	GO:0016491	oxidoreductase activity	Molecular Function	oxidation-reduction process-IEA;oxidoreductase activity-IEA	NULL
AAEL000315	0.475777	5.06738	2.9738	0.084623	0.208995	156	144	324	164	437	406	pigeon protein (linotte protein)	pigeon isoform X2	GO:0016021	integral component of membrane	Cellular Component	membrane-IEA;integral component of membrane-IEA	NULL
AAEL000316	1.85618	2.69881	9.86918	0.0016807	0.013321	18	21	11	27	167	86	unspecified product	uncharacterized protein LOC5575171	NULL	NULL	NULL	NULL	NULL
AAEL000322	0.874691	2.95157	5.05974	0.024488	0.0904096	32	22	67	36	115	107	unspecified product	isoform A	GO:0005515	protein binding	Molecular Function	NULL	NULL
AAEL000324	-1.49249	4.35127	20.966	4.67506e-06	0.000119261	161	146	374	61	114	84	tyrosine-protein kinase drl	tyrosine- kinase Dnt	GO:0005524;GO:0016021;GO:0004672;GO:0006468	protein kinase activity;protein phosphorylation;integral component of membrane;ATP binding	Cellular Component;Biological Process;Molecular Function	kinase activity-IEA;phosphorylation-IEA;membrane-IEA;ATP binding-IEA;protein phosphorylation-IEA;integral component of membrane-IEA;protein kinase activity-IEA	NULL
AAEL000327	0.0278253	5.02071	0.00857273	0.92623	0.96323	214	126	384	155	385	292	Ecdysone-induced protein 78C Nuclear receptor	ecdysone-induced 78C isoform X2	GO:0005634;GO:0008270;GO:0004879;GO:0006355;GO:0043565;GO:0030522	intracellular receptor signaling pathway;nuclear receptor activity;sequence-specific DNA binding;nucleus;zinc ion binding;regulation of transcription, DNA-templated	Cellular Component;Biological Process;Molecular Function	regulation of transcription, DNA-templated-IEA;sequence-specific DNA binding-IEA;nuclear receptor activity-IEA;DNA binding-IEA;DNA-binding transcription factor activity-IEA;nucleus-IEA;zinc ion binding-IEA;metal ion binding-IEA;intracellular receptor signaling pathway-IEA	NULL
AAEL000328	-0.806394	8.9822	5.19508	0.022651	0.0859721	2884	4832	5612	1696	3239	4229	unspecified product	zinc-type alcohol dehydrogenase isoform X2	GO:0016491	oxidoreductase activity	Molecular Function	oxidation-reduction process-IEA;oxidoreductase activity-IEA	NULL
AAEL000330	-0.791209	2.90458	2.91556	0.0877289	0.214371	63	36	109	16	102	36	unspecified product	multifunctional methyltransferase subunit TRM112	GO:0046982;GO:0008168;GO:0032259	protein heterodimerization activity;methyltransferase activity;methylation	Biological Process;Molecular Function	protein heterodimerization activity-IEA;methyltransferase activity-IEA;methylation-IEA;transferase activity-IEA	NULL
AAEL000332	0.196113	2.78566	0.122433	0.72641	0.840297	44	27	63	10	84	111	Mitochondrial inner membrane protease ATP23 [Source:UniProtKB/TrEMBL;Acc:A0A1S4EVL9]	mitochondrial inner membrane protease ATP23 homolog	GO:0005524;GO:0005737;GO:0046872;GO:0006508;GO:0005929;GO:0030286;GO:0005871;GO:0007018;GO:0004222;GO:0008569;GO:0005874	cytoplasm;microtubule;cilium;kinesin complex;metal ion binding;microtubule-based movement;dynein complex;ATP-dependent microtubule motor activity, minus-end-directed;metalloendopeptidase activity;ATP binding;proteolysis	Cellular Component;Biological Process;Molecular Function	dynein complex-IEA;proteolysis-IEA;cell projection-IEA;microtubule-based movement-IEA;ATP binding-IEA;hydrolase activity-IEA;ATP-dependent microtubule motor activity, minus-end-directed-IEA;peptidase activity-IEA;metallopeptidase activity-IEA;cilium-IEA;nucleotide binding-IEA;cytoskeleton-IEA;microtubule-IEA;motor activity-IEA;cytoplasm-IEA;metal ion binding-IEA;metalloendopeptidase activity-IEA	NULL
AAEL000335	0.624015	7.25077	1.68389	0.194408	0.366948	830	202	1995	747	2818	1462	lamin	lamin Dm0-like	GO:0005882	intermediate filament	Cellular Component	intermediate filament-IEA	NULL
AAEL000336	-0.555411	5.35759	2.83047	0.0924911	0.22279	212	297	586	176	283	337	PID domain-containing protein [Source:UniProtKB/TrEMBL;Acc:A0A1S4EVL3]	AT-rich interactive domain-containing 1B	NULL	NULL	NULL	NULL	NULL
AAEL000337	1.05335	3.63523	5.57304	0.018239	0.0738655	48	17	134	63	221	159	unspecified product	zinc finger 2	GO:0003677	DNA binding	Molecular Function	DNA binding-IEA;iron ion binding-IEA	NULL
AAEL000342	-0.506194	5.29767	2.31637	0.128018	0.276077	216	319	439	155	301	348	peroxidasin	peroxidasin isoform X1	GO:0004601;GO:0006979;GO:0005515;GO:0006804;GO:0098869;GO:0005576;GO:0020037;GO:0042744	hydrogen peroxide catabolic process;peroxidase activity;heme binding;extracellular region;cellular oxidant detoxification;protein binding;response to oxidative stress;obsolete peroxidase reaction	Cellular Component;Biological Process;Molecular Function	oxidation-reduction process-IEA;extracellular region-IEA;peroxidase activity-IEA;cellular oxidant detoxification-IEA;hydrogen peroxide catabolic process-IEA;heme binding-IEA;oxidoreductase activity-IEA;response to oxidative stress-IEA	NULL
AAEL000343	0.503031	7.38623	4.52767	0.033351	0.111021	741	669	1782	798	2675	1779	serine/threonine-protein kinase vrk	biorientation of chromosomes in cell division 1-like 1 isoform X1	GO:0005524;GO:0004672;GO:0006468	protein kinase activity;protein phosphorylation;ATP binding	Biological Process;Molecular Function	nucleotide binding-IEA;ATP binding-IEA;protein phosphorylation-IEA;protein kinase activity-IEA	NULL
AAEL000348	-0.763594	2.24043	2.4763	0.115573	0.258523	40	24	61	10	60	25	unspecified product	ADP-ribose glycohydrolase OARD1 isoform X2	NULL	NULL	NULL	NULL	NULL
AAEL000354	-0.924048	5.34564	6.23395	0.0125324	0.0566524	283	395	379	93	425	264	dimeric dihydrodiol dehydrogenase	trans-1,2-dihydrobenzene-1,2-diol dehydrogenase-like	GO:0000166;GO:0016491	oxidoreductase activity;nucleotide binding	Molecular Function	oxidation-reduction process-IEA;oxidoreductase activity-IEA	NULL
AAEL000362	0.190417	3.80452	0.310911	0.577122	0.734643	63	74	150	83	155	119	unspecified product	muscle M-line assembly unc-89 isoform X1	GO:0043130	ubiquitin binding	Molecular Function	NULL	NULL
AAEL000370	0.240852	7.66173	0.789922	0.374124	0.560578	1229	836	2035	1093	2899	1622	acyl-CoA oxidase	peroxisomal acyl-coenzyme A oxidase 3	GO:0071949;GO:0006637;GO:0005777;GO:0003997;GO:0006635	FAD binding;acyl-CoA oxidase activity;fatty acid beta-oxidation;peroxisome;acyl-CoA metabolic process	Cellular Component;Biological Process;Molecular Function	acyl-CoA oxidase activity-IEA;oxidation-reduction process-IEA;peroxisome-IEA;oxidoreductase activity, acting on the CH-CH group of donors-IEA;oxidoreductase activity-IEA;fatty acid metabolic process-IEA;FAD binding-IEA;fatty acid beta-oxidation-IEA	NULL
AAEL000372	0.428836	3.3345	0.944103	0.331225	0.51883	55	51	66	39	101	156	myo inositol monophosphatase	inositol monophosphatase 1	GO:0008934;GO:0046872;GO:0006021;GO:0019872;GO:0046854;GO:0052832;GO:0046855;GO:0052833	inositol monophosphate 4-phosphatase activity;metal ion binding;inositol phosphate dephosphorylation;streptomycin biosynthetic process;inositol monophosphate 3-phosphatase activity;phosphatidylinositol phosphorylation;inositol monophosphate 1-phosphatase activity;inositol biosynthetic process	Biological Process;Molecular Function	inositol monophosphate 4-phosphatase activity-IEA;inositol phosphate dephosphorylation-IEA;inositol biosynthetic process-IEA;inositol monophosphate 3-phosphatase activity-IEA;phosphatidylinositol phosphorylation-IEA;inositol monophosphate 1-phosphatase activity-IEA;hydrolase activity-IEA;metal ion binding-IEA;inositol monophosphate phosphatase activity-IEA	NULL
AAEL000378	-0.541949	5.2788	2.83947	0.0919744	0.221908	240	295	440	94	457	335	integrin-linked protein kinase 2 (ilk-2)	integrin-linked kinase	GO:0005524;GO:0007229;GO:0005515;GO:0004672;GO:0006468	integrin-mediated signaling pathway;protein kinase activity;protein phosphorylation;protein binding;ATP binding	Biological Process;Molecular Function	kinase activity-IEA;phosphorylation-IEA;integrin-mediated signaling pathway-IEA;ATP binding-IEA;protein phosphorylation-IEA;protein kinase activity-IEA	NULL
AAEL000383	-0.501805	3.64474	1.89628	0.168496	0.334586	92	67	160	57	132	66	beta-1,3-galactosyltransferase brn	beta-1,3-galactosyltransferase brn	GO:0016758;GO:0016021;GO:0006486;GO:0000139	protein glycosylation;Golgi membrane;integral component of membrane;transferase activity, transferring hexosyl groups	Cellular Component;Biological Process;Molecular Function	Golgi apparatus-IEA;protein glycosylation-IEA;transferase activity, transferring glycosyl groups-IEA;membrane-IEA;transferase activity-IEA;Golgi membrane-IEA;integral component of membrane-IEA	NULL
AAEL000385	-0.313104	5.17261	1.1313	0.287499	0.474399	224	207	454	174	380	240	developmentally regulated RNA-binding protein	RNA-binding 45-like	GO:0003723	RNA binding	Molecular Function	RNA binding-IEA;nucleic acid binding-IEA	NULL
AAEL000386	0.16329	7.39555	0.4756	0.490422	0.664876	891	786	1921	666	2346	1797	phopsphatidylinositol 3-kinase, drosophila	phosphatidylinositol 4-phosphate 3-kinase C2 domain-containing subunit beta isoform X1	GO:0048015;GO:0035091;GO:0046854;GO:0016310;GO:0035005	phosphatidylinositol-mediated signaling;phosphatidylinositol phosphorylation;1-phosphatidylinositol-4-phosphate 3-kinase activity;phosphorylation;phosphatidylinositol binding	Biological Process;Molecular Function	kinase activity-IEA;phosphatidylinositol-mediated signaling-IEA;phosphatidylinositol binding-IEA;phosphorylation-IEA;phosphatidylinositol phosphorylation-IEA;1-phosphatidylinositol-4-phosphate 3-kinase activity-IEA;transferase activity-IEA	NULL
AAEL000388	-0.0941458	7.45353	0.103254	0.747959	0.854582	1146	790	2152	504	2194	2029	isoleucyl tRNA synthetase	isoleucine--tRNA cytoplasmic	GO:0006428;GO:0009097;GO:0005524;GO:0005975;GO:0004822;GO:0106074;GO:0009099;GO:0009098;GO:0002161;GO:0000049;GO:0016798	aminoacyl-tRNA editing activity;carbohydrate metabolic process;isoleucyl-tRNA aminoacylation;isoleucine biosynthetic process;aminoacyl-tRNA metabolism involved in translational fidelity;tRNA binding;valine biosynthetic process;leucine biosynthetic process;isoleucine-tRNA ligase activity;ATP binding;hydrolase activity, acting on glycosyl bonds	Biological Process;Molecular Function	aminoacyl-tRNA metabolism involved in translational fidelity-IEA;tRNA aminoacylation for protein translation-IEA;ATP binding-IEA;carbohydrate metabolic process-IEA;aminoacyl-tRNA editing activity-IEA;aminoacyl-tRNA ligase activity-IEA;catalytic activity-IEA;tRNA binding-IEA;nucleotide binding-IEA;ligase activity-IEA;metabolic process-IEA;isoleucyl-tRNA aminoacylation-IEA;translation-IEA;isoleucin…	NULL
AAEL000394	0.770033	3.99255	4.49118	0.0340702	0.112639	76	55	123	120	197	152	U2 small nuclear ribonucleoprotein, putative	splicing factor 3A subunit 2	GO:0003676;GO:0008270;GO:0008380;GO:0010628;GO:0005681;GO:0006397	positive regulation of gene expression;spliceosomal complex;mRNA processing;nucleic acid binding;zinc ion binding;RNA splicing	Cellular Component;Biological Process;Molecular Function	nucleic acid binding-IEA;spliceosomal complex-IEA;RNA splicing-IEA;mRNA processing-IEA;nucleus-IEA;zinc ion binding-IEA;positive regulation of gene expression-IEA	NULL
AAEL000395	-0.341562	6.05648	1.83155	0.175945	0.343466	420	421	772	223	755	595	Ultra spiracleisoform A nuclear receptor	ultraspiracle homolog isoform X1	GO:0005634;GO:0005667;GO:0003700;GO:0008270;GO:0003707;GO:0006355;GO:0043565;GO:0045449;GO:0043401	DNA-binding transcription factor activity;steroid hormone receptor activity;sequence-specific DNA binding;transcription factor complex;nucleus;steroid hormone mediated signaling pathway;zinc ion binding;regulation of transcription, DNA-templated	Cellular Component;Biological Process;Molecular Function	regulation of transcription, DNA-templated-IEA;sequence-specific DNA binding-IEA;DNA binding-IEA;DNA-binding transcription factor activity-IEA;nucleus-IEA;zinc ion binding-IEA;steroid hormone receptor activity-IEA;steroid hormone mediated signaling pathway-IEA;metal ion binding-IEA	NULL
AAEL000396	0.800984	5.05474	5.65753	0.0173806	0.0713277	178	81	286	160	608	376	unspecified product	zinc finger 62 homolog	GO:0005634;GO:0008270	nucleus;zinc ion binding	Cellular Component;Molecular Function	nucleus-IEA;zinc ion binding-IEA;metal ion binding-IEA	NULL
AAEL000397	3.07083	2.37133	24.4943	7.45288e-07	2.57378e-05	5	1	20	24	131	92	unspecified product	polyhomeotic-proximal chromatin isoform X1	NULL	NULL	NULL	transcription coregulator activity-IEA;SAGA complex-IEA;regulation of nucleic acid-templated transcription-IEA	NULL
AAEL000399	-0.201933	1.92142	0.137184	0.711097	0.830909	19	12	63	17	51	18	unspecified product	transmembrane 104 homolog	GO:0016021	integral component of membrane	Cellular Component	membrane-IEA;integral component of membrane-IEA	NULL
AAEL000401	0.539646	1.73987	0.988384	0.320138	0.508186	15	10	33	16	65	19	unspecified product	13 kDa deflagellation-inducible -like	GO:0005815	microtubule organizing center	Cellular Component	ciliary basal body-IBA;centrosome-IBA	NULL
AAEL000403	1.00493	3.74023	7.59339	0.00585826	0.0328431	56	32	114	66	280	138	unspecified product	dynein assembly factor axonemal	GO:0005515	protein binding	Molecular Function	NULL	NULL
AAEL000404	0.00648466	1.94172	0.000186108	0.989115	0.994613	18	14	54	14	51	32	DNA repair helicase rad3/xp-d	general transcription and DNA repair factor IIH helicase subunit XPD	GO:0007088;GO:0000439;GO:0016818;GO:0006289;GO:0009411;GO:0005675;GO:0007348;GO:0051983;GO:0005657;GO:0003677;GO:0005524;GO:0005703;GO:0003678;GO:0005705;GO:0005737;GO:0032508;GO:0010972	DNA duplex unwinding;polytene chromosome puff;transcription factor TFIIH holo complex;regulation of syncytial blastoderm mitotic cell cycle;DNA helicase activity;DNA binding;cytoplasm;hydrolase activity, acting on acid anhydrides, in phosphorus-containing anhydrides;replication fork;response to UV;polytene chromosome interband;nucleotide-excision repair;transcription factor TFIIH core complex;ATP…	Cellular Component;Molecular Function;Biological Process	helicase activity-IEA;regulation of chromosome segregation-IEA;negative regulation of G2/M transition of mitotic cell cycle-IEA;hydrolase activity, acting on acid anhydrides, in phosphorus-containing anhydrides-IEA;DNA helicase activity-IEA;polytene chromosome puff-IEA;regulation of mitotic nuclear division-IEA;transcription factor TFIIH core complex-IEA;DNA duplex unwinding-IEA;nucleotide bindin…	NULL
AAEL000405	-0.356173	7.94285	1.03395	0.309233	0.496937	1161	1853	3067	1322	1754	1873	odd Oz protein	teneurin-m isoform X6	GO:0005886	plasma membrane	Cellular Component	membrane-IEA;plasma membrane-IEA	NULL
AAEL000406	0.170902	3.23384	0.177106	0.673872	0.806344	37	53	105	59	92	80	unspecified product	proline-rich 36-like	NULL	NULL	NULL	NULL	NULL
AAEL000408	0.514495	3.697	2.02962	0.154259	0.315256	73	43	117	62	236	109	unspecified product	translation machinery-associated 16 homolog	GO:0003824	catalytic activity	Molecular Function	catalytic activity-IEA	NULL
AAEL000410	0.259998	5.93136	0.769564	0.380352	0.566151	354	322	473	337	699	609	glycoprotein 25l	transmembrane emp24 domain-containing eca	GO:0007275;GO:0016021	multicellular organism development;integral component of membrane	Cellular Component;Biological Process	multicellular organism development-IEA;membrane-IEA;integral component of membrane-IEA	NULL
AAEL000411	0.75224	3.59421	3.69297	0.0546422	0.15501	51	28	135	51	227	135	unspecified product	abasic site processing HMCES	GO:0006508;GO:0018142;GO:0008233;GO:0006974;GO:0003697	single-stranded DNA binding;protein-DNA covalent cross-linking;peptidase activity;proteolysis;cellular response to DNA damage stimulus	Biological Process;Molecular Function	single-stranded DNA binding-IEA;proteolysis-IEA;protein-DNA covalent cross-linking-IEA;DNA binding-IEA;cellular response to DNA damage stimulus-IEA;hydrolase activity-IEA;peptidase activity-IEA	NULL
AAEL000412	-0.390373	3.42589	0.963463	0.326316	0.515094	83	61	109	24	141	95	unspecified product	lipid droplet-associated hydrolase	GO:0005811;GO:0019915;GO:0016042;GO:0016021;GO:0016298	lipid droplet;lipase activity;lipid catabolic process;lipid storage;integral component of membrane	Cellular Component;Biological Process;Molecular Function	lipid droplet-IEA;membrane-IEA;integral component of membrane-IEA	NULL
AAEL000415	-0.0011827	6.21241	1.39179e-05	0.997023	0.998597	478	266	988	237	892	895	AMP dependent coa ligase	probable 4-coumarate-- ligase 3	GO:0016874	ligase activity	Molecular Function	ligase activity-IEA	NULL
AAEL000416	0.825064	8.50668	6.9775	0.00825406	0.0419018	1702	914	3561	1993	7042	3487	FHA domain-containing protein [Source:UniProtKB/TrEMBL;Acc:A0A1S4EVV1]	proliferation marker Ki-67	GO:0005515;GO:0016021	integral component of membrane;protein binding	Cellular Component;Molecular Function	membrane-IEA;integral component of membrane-IEA	NULL
AAEL000417	-0.608196	7.76361	4.35447	0.036912	0.119262	1160	1754	2808	764	2552	1273	monocarboxylate transporter	monocarboxylate transporter 14 isoform X2	GO:0055085;GO:0022857;GO:0016021	transmembrane transport;transmembrane transporter activity;integral component of membrane	Cellular Component;Biological Process;Molecular Function	membrane-IEA;transmembrane transport-IEA;transmembrane transporter activity-IEA;integral component of membrane-IEA	NULL
AAEL000418	1.02965	5.73906	11.3774	0.00074345	0.00706104	170	201	415	412	753	552	unspecified product	iron-sulfur cluster assembly 1 mitochondrial	GO:0005198;GO:0097428;GO:0051536;GO:0016226	iron-sulfur cluster binding;iron-sulfur cluster assembly;protein maturation by iron-sulfur cluster transfer;structural molecule activity	Biological Process;Molecular Function	structural molecule activity-IEA;protein maturation by iron-sulfur cluster transfer-IEA;iron-sulfur cluster binding-IEA	NULL
AAEL000421	0.527781	4.93509	2.54793	0.110439	0.250566	155	86	349	177	465	278	protein farnesyltransferase alpha subunit/rab geranylgeranyl transferase alpha subunit	prenyltransferase alpha subunit repeat-containing 1-B	GO:0008318;GO:0018342;GO:0018346	protein prenylation;protein prenyltransferase activity	Biological Process;Molecular Function	protein prenyltransferase activity-IEA;transferase activity-IEA;protein prenylation-IEA	NULL
AAEL000422	0.803257	6.12142	6.62036	0.010082	0.0486282	327	184	668	489	952	709	U3 small nucleolar RNA-associated protein homolog, putative	U3 small nucleolar RNA-associated 15 homolog	GO:0005515;GO:0006364;GO:0005730	rRNA processing;nucleolus;protein binding	Cellular Component;Biological Process;Molecular Function	rRNA processing-IEA;nucleolus-IEA	NULL
AAEL000424	-0.0643782	7.24037	0.0707354	0.790269	0.881714	920	724	1849	551	1852	1570	leucine aminopeptidase	cytosol aminopeptidase-like	GO:0005737;GO:0006508;GO:0070006;GO:0030145	cytoplasm;metalloaminopeptidase activity;manganese ion binding;proteolysis	Cellular Component;Biological Process;Molecular Function	proteolysis-IEA;aminopeptidase activity-IEA;protein metabolic process-IEA;metalloaminopeptidase activity-IEA;cytoplasm-IEA;manganese ion binding-IEA;hydrolase activity-IEA;peptidase activity-IEA	NULL
AAEL000425	-0.758511	2.95551	4.18647	0.0407478	0.127152	51	44	124	25	70	51	unspecified product	flap endonuclease GEN	GO:0003677;GO:0006281;GO:0090305;GO:0046872;GO:0004519	metal ion binding;endonuclease activity;DNA repair;nucleic acid phosphodiester bond hydrolysis;DNA binding	Biological Process;Molecular Function	endonuclease activity-IEA;catalytic activity-IEA;DNA binding-IEA;cellular response to DNA damage stimulus-IEA;nuclease activity-IEA;hydrolase activity-IEA;DNA repair-IEA;nucleic acid phosphodiester bond hydrolysis-IEA;metal ion binding-IEA	NULL
AAEL000427	0.26824	6.8642	1.21466	0.27041	0.454474	599	566	1166	569	1789	1001	unspecified product	glycerol-3-phosphate acyltransferase 3 isoform X2	GO:0016746	transferase activity, transferring acyl groups	Molecular Function	NULL	NULL
AAEL000428	-0.597577	5.73325	3.93687	0.0472386	0.140443	332	376	692	207	372	459	tryptophan 2,3-dioxygenase (TDO)(EC 1.13.11.11)	tryptophan 2,3-dioxygenase	GO:0004833;GO:0046872;GO:0006727;GO:0019441;GO:0016021;GO:0020037	tryptophan catabolic process to kynurenine;metal ion binding;ommochrome biosynthetic process;heme binding;tryptophan 2,3-dioxygenase activity;integral component of membrane	Cellular Component;Biological Process;Molecular Function	tryptophan catabolic process-IEA;cellular_component-ND;heme binding-IDA;heme binding-IEA;tryptophan 2,3-dioxygenase activity-IEA;tryptophan 2,3-dioxygenase activity-IDA;dioxygenase activity-IEA;integral component of membrane-IEA;oxidation-reduction process-IEA;ommochrome biosynthetic process-IEA;oxidoreductase activity-IEA;tryptophan catabolic process to kynurenine-IEA;membrane-IEA;tryptophan cat…	NULL
AAEL000429	-0.00204678	4.31694	2.959e-05	0.99566	0.998032	119	61	300	71	318	160	unspecified product	uncharacterized protein LOC5577339 isoform X2	NULL	NULL	NULL	NULL	NULL
AAEL000431	0.824568	6.92202	6.5499	0.010489	0.0498337	353	621	924	684	1439	1786	SRR1 domain-containing protein [Source:UniProtKB/TrEMBL;Acc:A0A1S4EVT9]	SRR1	NULL	NULL	NULL	NULL	NULL
AAEL000433	-0.165467	5.45883	0.36449	0.546023	0.709883	262	262	484	154	608	369	glypican	glypican-6	GO:0062023;GO:0009966;GO:0046658	regulation of signal transduction;collagen-containing extracellular matrix;anchored component of plasma membrane	Cellular Component;Biological Process	regulation of signal transduction-IEA;anchored component of membrane-IEA;anchored component of plasma membrane-IEA;collagen-containing extracellular matrix-IEA;membrane-IEA;plasma membrane-IEA	NULL
AAEL000434	-0.24755	4.79774	0.651517	0.419571	0.603524	170	155	345	78	330	290	lipid a export ATP-binding/permease protein msba	ATP-binding cassette sub-family B member mitochondrial	GO:0016887;GO:0005524;GO:0055085;GO:0140359;GO:0016021;GO:0008289	transmembrane transport;ATPase activity;integral component of membrane;ATP binding;lipid binding	Cellular Component;Biological Process;Molecular Function	ATPase activity-IEA;ATPase activity, coupled to transmembrane movement of substances-IEA;nucleotide binding-IEA;membrane-IEA;ATP binding-IEA;transmembrane transport-IEA;integral component of membrane-IEA;lipid binding-IEA	NULL
AAEL000435	1.03786	4.65594	6.67378	0.00978413	0.0475805	105	64	208	225	345	203	THO complex, putative	THO complex subunit 7 homolog	GO:0006397;GO:0000445	THO complex part of transcription export complex;mRNA processing	Cellular Component;Biological Process	THO complex part of transcription export complex-IEA;mRNA processing-IEA;nucleus-IEA	NULL
AAEL000436	0.247553	5.45567	0.685	0.40787	0.592058	230	176	519	148	717	473	unspecified product	SET and MYND domain-containing 5	GO:0005515	protein binding	Molecular Function	NULL	NULL
AAEL000438	0.335815	4.86286	1.09479	0.295411	0.482903	131	166	247	174	369	254	epoxide hydrolase	epoxide hydrolase 4-like	GO:0016021;GO:0016787	hydrolase activity;integral component of membrane	Cellular Component;Molecular Function	catalytic activity-IEA;membrane-IEA;hydrolase activity-IEA;integral component of membrane-IEA	NULL
AAEL000439	0.699726	4.54374	4.28532	0.0384429	0.12201	111	62	241	140	387	212	unspecified product	transcription factor grauzone	GO:0005634;GO:0008270	nucleus;zinc ion binding	Cellular Component;Molecular Function	nucleus-IEA;zinc ion binding-IEA;metal ion binding-IEA	NULL
AAEL000440	0.594373	3.14032	2.01031	0.156234	0.318139	48	29	73	27	141	122	DNA repair/transcription protein met18/mms19	MMS19 nucleotide excision repair homolog	GO:0005634;GO:0006281;GO:0005819;GO:0097428;GO:0097361;GO:0016226	iron-sulfur cluster assembly;CIA complex;protein maturation by iron-sulfur cluster transfer;nucleus;spindle;DNA repair	Cellular Component;Biological Process	cytoskeleton-IEA;cellular response to DNA damage stimulus-IEA;protein maturation by iron-sulfur cluster transfer-IEA;iron-sulfur cluster assembly-IEA;nucleus-IEA;cytoplasm-IEA;spindle-IEA;CIA complex-IEA;DNA repair-IEA	NULL
AAEL000442	0.16098	9.48972	0.211175	0.645848	0.786145	3943	2384	10149	2097	10484	8979	protein oskar	maternal effect oskar	NULL	NULL	NULL	NULL	NULL
AAEL000444	-0.403006	6.8775	1.3335	0.248183	0.433477	814	700	1401	221	1506	1237	udp-glucose glycoprotein:glucosyltransferase	UDP-glucose:glyco glucosyltransferase	GO:0005788;GO:0097359;GO:0006486;GO:0003980	protein glycosylation;UDP-glucosylation;UDP-glucose:glycoprotein glucosyltransferase activity;endoplasmic reticulum lumen	Cellular Component;Biological Process;Molecular Function	endoplasmic reticulum-IEA;endoplasmic reticulum lumen-IEA;protein glycosylation-IEA;UDP-glucose:glycoprotein glucosyltransferase activity-IEA;transferase activity-IEA;UDP-glucosylation-IEA	NULL
AAEL000445	-1.3699	5.09589	9.91732	0.00163731	0.0130495	211	425	324	88	185	205	unspecified product	isoform A	GO:0005615	extracellular space	Cellular Component	extracellular region-IEA;extracellular space-ISM;biological_process-ND;cytosol-N/A;molecular_function-ND	NULL
AAEL000448	-0.0142887	6.55228	0.00373329	0.951279	0.977093	524	463	1155	374	1245	877	unspecified product	OTU domain-containing 5-B isoform X1	GO:0004843;GO:0016579	protein deubiquitination;thiol-dependent ubiquitin-specific protease activity	Biological Process;Molecular Function	protein deubiquitination-IEA;thiol-dependent ubiquitin-specific protease activity-IEA	NULL
AAEL000450	-0.25977	6.77284	1.08114	0.298443	0.486137	559	728	1356	454	1154	945	ras GTPase activating protein	ras GTPase-activating 1	GO:0005515;GO:0046580;GO:0005096;GO:0043547	negative regulation of Ras protein signal transduction;positive regulation of GTPase activity;protein binding;GTPase activator activity	Biological Process;Molecular Function	signal transduction-IEA;negative regulation of Ras protein signal transduction-IEA;regulation of GTPase activity-IEA;GTPase activator activity-IEA;positive regulation of GTPase activity-IEA	NULL
AAEL000451	0.129318	4.49913	0.185679	0.666538	0.801269	128	111	232	79	309	252	beta1,4 mannosyltransferase	chitobiosyldiphosphodolichol beta-mannosyltransferase	GO:0000030;GO:0097502;GO:0000136	mannosylation;mannosyltransferase activity;alpha-1,6-mannosyltransferase complex	Cellular Component;Biological Process;Molecular Function	mannosylation-IEA;transferase activity, transferring glycosyl groups-IEA;mannosyltransferase activity-IEA;transferase activity-IEA	NULL
AAEL000452	0.629841	5.28008	4.81033	0.0282897	0.0995614	199	129	354	174	650	454	histone acetyltransferase	histone acetyltransferase KAT2A	GO:0004402;GO:0042967;GO:0005515;GO:0005815;GO:0005737;GO:0006355;GO:0016573;GO:0000123	cytoplasm;histone acetyltransferase activity;microtubule organizing center;obsolete acyl-carrier-protein biosynthetic process;histone acetyltransferase complex;protein binding;histone acetylation;regulation of transcription, DNA-templated	Cellular Component;Biological Process;Molecular Function	regulation of transcription, DNA-templated-IEA;N-acetyltransferase activity-IEA;microtubule organizing center-IEA;cytoskeleton-IEA;histone acetylation-IEA;nucleus-IEA;transferase activity-IEA;cytoplasm-IEA;histone acetyltransferase activity-IEA	NULL
AAEL000454	-1.25203	7.38751	9.35025	0.00222955	0.0162441	1001	1838	2021	290	968	1427	isocitrate dehydrogenase	probable isocitrate dehydrogenase [NAD] subunit mitochondrial isoform X1	GO:0000287;GO:0004449;GO:0051287;GO:0005739;GO:0006099	magnesium ion binding;tricarboxylic acid cycle;isocitrate dehydrogenase (NAD+) activity;NAD binding;mitochondrion	Cellular Component;Biological Process;Molecular Function	oxidoreductase activity, acting on the CH-OH group of donors, NAD or NADP as acceptor-IEA;oxidation-reduction process-IEA;isocitrate dehydrogenase (NAD+) activity-IEA;NAD binding-IEA;tricarboxylic acid cycle-IEA;magnesium ion binding-IEA;mitochondrion-IEA	NULL
AAEL000455	-0.90222	3.12076	4.89035	0.0270072	0.0966959	48	80	109	20	83	59	unspecified product	isoform A	NULL	NULL	NULL	NULL	NULL
AAEL000457	-0.358312	3.12261	0.763048	0.382376	0.567251	35	70	104	28	103	70	unspecified product	MORN repeat-containing 4 homolog	NULL	NULL	NULL	NULL	NULL
AAEL000458	-0.113911	5.79902	0.0555287	0.813708	0.896244	248	441	508	138	405	893	unspecified product	uncharacterized protein LOC5577355	GO:0016021	integral component of membrane	Cellular Component	membrane-IEA;integral component of membrane-IEA	NULL
AAEL000459	-0.0515727	4.79877	0.0138946	0.906167	0.951848	196	110	324	52	524	254	unspecified product	solute carrier family 35 member F6	GO:0015165;GO:0015781;GO:0016021;GO:0008643;GO:0000139;GO:0090481	pyrimidine nucleotide-sugar transmembrane transport;Golgi membrane;integral component of membrane;carbohydrate transport;pyrimidine nucleotide-sugar transmembrane transporter activity	Cellular Component;Biological Process;Molecular Function	carbohydrate transport-IEA;pyrimidine nucleotide-sugar transmembrane transport-IEA;membrane-IEA;pyrimidine nucleotide-sugar transmembrane transporter activity-IEA;intracellular membrane-bounded organelle-IBA;transmembrane transport-IEA;Golgi membrane-IEA;transmembrane transporter activity-IEA;integral component of membrane-IEA;membrane-IBA	NULL
AAEL000460	0.671369	4.19526	4.22697	0.0397865	0.125101	72	74	170	103	335	151	unspecified product	SAM50 CG7639	GO:0000166;GO:0006396;GO:0005741	mitochondrial outer membrane;RNA processing;nucleotide binding	Cellular Component;Biological Process;Molecular Function	outer membrane-IEA;GTP binding-IEA;nucleotide binding-IEA;GTPase activity-IEA;RNA splicing-IEA;mRNA processing-IEA;membrane-IEA;nucleus-IEA;mitochondrial outer membrane-IEA;translation-IEA	NULL
AAEL000461	0.0961382	6.81749	0.168972	0.681027	0.811652	621	549	1275	446	1541	1150	unspecified product	GRAM domain-containing 2B isoform X2	NULL	NULL	NULL	NULL	NULL
AAEL000464	-0.900902	5.37305	6.52171	0.0106566	0.0503272	246	361	553	164	237	278	unspecified product	IWS1 homolog	NULL	NULL	NULL	NULL	NULL
AAEL000467	0.177059	3.99396	0.164182	0.685335	0.814683	97	74	146	30	284	186	mitochondrial ribosomal protein, L49, putative	probable 39S ribosomal mitochondrial	GO:0003743;GO:0003735;GO:0005739;GO:0042254;GO:0005840;GO:0006446	ribosome;regulation of translational initiation;translation initiation factor activity;mitochondrion;structural constituent of ribosome;ribosome biogenesis	Cellular Component;Biological Process;Molecular Function	ribosome-IEA;translation initiation factor activity-IEA;translational initiation-IEA;mitochondrion-IEA;translation-IEA;structural constituent of ribosome-IEA	NULL
AAEL000468	0.140886	6.22136	0.312843	0.575941	0.73371	399	349	854	395	942	634	mediator of RNA polymerase II transcription subunit 28 (Med28)	mediator of RNA polymerase II transcription subunit 28	GO:0005634	nucleus	Cellular Component	nucleus-IEA	NULL
AAEL000469	-0.470184	8.68558	2.90117	0.0885153	0.215887	2319	3119	4864	1675	4036	3046	unspecified product	E3 ubiquitin- ligase KCMF1	GO:0008270;GO:0061630;GO:0016567	protein ubiquitination;ubiquitin protein ligase activity;zinc ion binding	Biological Process;Molecular Function	protein ubiquitination-IEA;ubiquitin protein ligase activity-IEA;zinc ion binding-IEA;metal ion binding-IEA	NULL
AAEL000471	-0.384659	5.76169	1.85212	0.173537	0.340533	272	381	716	206	504	494	Monocarboxylate transporter [Source:UniProtKB/TrEMBL;Acc:A0A1S4EVY2]	monocarboxylate transporter 3	GO:0055085;GO:0022857;GO:0016021	transmembrane transport;transmembrane transporter activity;integral component of membrane	Cellular Component;Biological Process;Molecular Function	membrane-IEA;transmembrane transport-IEA;transmembrane transporter activity-IEA;integral component of membrane-IEA	NULL
AAEL000474	-1.21666	5.7047	16.2682	5.49781e-05	0.000866759	348	499	694	143	349	308	unspecified product	major facilitator superfamily domain-containing 6	GO:0016021	integral component of membrane	Cellular Component	membrane-IEA;integral component of membrane-IEA	NULL
AAEL000475	0.0340373	4.08447	0.0129514	0.909393	0.95314	103	83	177	72	201	169	unspecified product	beta-catenin 1	GO:0005634	nucleus	Cellular Component	nucleus-IEA	NULL
AAEL000476	0.199364	3.05925	0.182908	0.668886	0.802837	55	23	95	28	159	61	unspecified product	augmin complex subunit dgt2	NULL	NULL	NULL	NULL	NULL
AAEL000478	-0.0507242	4.14028	0.0280999	0.866874	0.928611	99	95	200	59	230	178	Sm protein G, putative	U6 snRNA-associated Sm LSm1	GO:0000956;GO:0000339;GO:0000932;GO:0006397	RNA cap binding;P-body;nuclear-transcribed mRNA catabolic process;mRNA processing	Cellular Component;Biological Process;Molecular Function	RNA binding-IEA;P-body-IEA;mRNA processing-IEA;nuclear-transcribed mRNA catabolic process-IEA;cytoplasm-IEA;RNA cap binding-IEA	NULL
AAEL000483	0.38034	5.49668	1.46311	0.226435	0.40813	239	140	548	203	776	408	exostosin-2	exostosin-3	GO:0005789;GO:0016757;GO:0016021;GO:0006486	endoplasmic reticulum membrane;protein glycosylation;transferase activity, transferring glycosyl groups;integral component of membrane	Cellular Component;Biological Process;Molecular Function	endoplasmic reticulum-IEA;protein glycosylation-IEA;transferase activity, transferring glycosyl groups-IEA;membrane-IEA;endoplasmic reticulum membrane-IEA;integral component of membrane-IEA	NULL
AAEL000485	0.204418	8.277	0.525348	0.468569	0.647054	1464	1795	2981	1784	3469	2858	paramyosin, putative	mitochondrial proton calcium exchanger isoform X1	GO:0055085;GO:0015297;GO:0005509;GO:0043022;GO:0016021;GO:0005743;GO:0016787	transmembrane transport;ribosome binding;hydrolase activity;mitochondrial inner membrane;antiporter activity;integral component of membrane;calcium ion binding	Cellular Component;Biological Process;Molecular Function	DNA metabolic process-IEA;antiporter activity-IEA;mitochondrial inner membrane-IEA;membrane-IEA;ribosome binding-IEA;deoxyribonuclease II activity-IEA;transmembrane transport-IEA;calcium ion binding-IEA;hydrolase activity-IEA;mitochondrion-IEA;integral component of membrane-IEA	NULL
AAEL000486	-0.0172443	7.02005	0.00256024	0.959645	0.981038	771	637	1516	306	1615	1750	chaperonin	T-complex 1 subunit eta	GO:0016887;GO:0005634;GO:0003677;GO:0005524;GO:0005737;GO:0016021;GO:0051082;GO:0006457	cytoplasm;ATPase activity;nucleus;protein folding;integral component of membrane;ATP binding;DNA binding;unfolded protein binding	Cellular Component;Biological Process;Molecular Function	nucleotide binding-IEA;DNA binding-IEA;protein folding-IEA;membrane-IEA;ATP binding-IEA;nucleus-IEA;cytoplasm-IEA;unfolded protein binding-IEA;integral component of membrane-IEA	NULL
AAEL000487	-0.205411	3.94915	0.294776	0.587176	0.742405	80	87	206	82	193	78	unspecified product	SPRY domain-containing 7	GO:0005515	protein binding	Molecular Function	NULL	NULL
AAEL000488	0.279153	5.79012	1.09872	0.294547	0.48202	295	260	542	211	791	647	unspecified product	fibroblast growth factor receptor-like	GO:0016021	integral component of membrane	Cellular Component	membrane-IEA;integral component of membrane-IEA	NULL
AAEL000498	-0.199599	3.77124	0.248088	0.618425	0.765062	80	73	170	80	91	114	defective proboscis extension response, putative	lachesin	GO:0016021	integral component of membrane	Cellular Component	membrane-IEA;integral component of membrane-IEA	NULL
AAEL000500	-3.63353	7.08454	103.578	2.50351e-24	2.31074e-21	1567	1566	1984	72	342	154	unspecified product	uncharacterized protein LOC5578455	NULL	NULL	NULL	NULL	NULL
AAEL000502	0.850459	2.30857	1.32088	0.250434	0.43563	36	3	34	23	121	28	NADPH FAD oxidoreductase	methionine synthase reductase-like	GO:0016491	oxidoreductase activity	Molecular Function	cytosol-IBA;oxidation-reduction process-IEA;methionine biosynthetic process-IBA;FMN binding-IBA;homocysteine metabolic process-IBA;oxidoreductase activity-IEA;NADPH-hemoprotein reductase activity-IBA;flavin adenine dinucleotide binding-IBA;[methionine synthase] reductase activity-IBA;oxidoreductase activity-IBA;oxidoreductase activity, acting on paired donors, with incorporation or reduction of m…	NULL
AAEL000504	-0.244539	3.96751	0.393462	0.530485	0.697982	63	122	180	72	126	148	unspecified product	uncharacterized protein LOC5578483	GO:0019901;GO:0061098	positive regulation of protein tyrosine kinase activity;protein kinase binding	Biological Process;Molecular Function	protein kinase binding-IEA;positive regulation of protein tyrosine kinase activity-IEA	NULL
AAEL000505	-0.885788	3.61016	5.10273	0.0238882	0.0890043	83	108	131	43	78	87	CHK domain-containing protein [Source:UniProtKB/TrEMBL;Acc:A0A1S4EW44]	uncharacterized protein LOC5578434	NULL	NULL	NULL	NULL	NULL
AAEL000508	-0.625557	2.76649	0.889943	0.345493	0.533202	21	77	68	43	35	31	fibrinogen and fibronectin	angiopoietin-2-like	NULL	NULL	NULL	NULL	NULL
AAEL000509	0.646395	6.18515	4.92048	0.0265402	0.095588	359	209	755	372	1316	699	rho GTPase activating protein	serine-rich adhesin for platelets	GO:0007165	signal transduction	Biological Process	signal transduction-IEA;imaginal disc-derived leg morphogenesis-IEA	NULL
AAEL000510	0.247628	6.97749	1.04601	0.306427	0.49415	634	621	1302	635	1863	1070	unspecified product	SURP and G-patch domain-containing 1	GO:0005634;GO:0008380;GO:0003723;GO:0006397	mRNA processing;nucleus;RNA binding;RNA splicing	Cellular Component;Biological Process;Molecular Function	RNA binding-IEA;nucleic acid binding-IEA;RNA processing-IEA;RNA splicing-IEA;mRNA processing-IEA;nucleus-IEA	NULL
AAEL000511	-0.49814	6.40496	3.47208	0.0624129	0.169145	500	602	1065	293	728	789	Acetylcholinesterase (Fragment) [Source:UniProtKB/TrEMBL;Acc:Q6A2E2]	acetylcholinesterase isoform X1	GO:0046486;GO:0045202;GO:0003990;GO:0042135;GO:0005576;GO:0005886	plasma membrane;glycerolipid metabolic process;extracellular region;neurotransmitter catabolic process;synapse;acetylcholinesterase activity	Cellular Component;Biological Process;Molecular Function	extracellular region-IEA;cell junction-IEA;synapse-IEA;cholinesterase activity-IEA;membrane-IEA;acetylcholinesterase activity-IEA;plasma membrane-IEA;neurotransmitter catabolic process-IEA;hydrolase activity-IEA;carboxylic ester hydrolase activity-IEA	NULL
AAEL000515	0.746628	4.10835	5.18392	0.0227968	0.0864286	79	69	125	110	274	157	juvenile hormone-inducible protein, putative	Juvenile hormone-inducible	NULL	NULL	NULL	NULL	NULL
AAEL000516	0.131025	5.66278	0.170935	0.679282	0.810334	274	273	499	167	571	690	juvenile hormone-inducible protein, putative	Juvenile hormone-inducible	NULL	NULL	NULL	proteolysis-IEA;serine-type peptidase activity-IEA;hydrolase activity-IEA	NULL
AAEL000523	-0.839261	7.10843	8.95123	0.00277283	0.0190431	942	1146	1638	490	1006	962	ring finger protein	RING finger 44 isoform X1	GO:0046872	metal ion binding	Molecular Function	metal ion binding-IEA	NULL
AAEL000529	0.369523	6.50726	0.440985	0.506648	0.678717	598	463	476	218	811	1795	40S ribosomal protein S21 [Source:UniProtKB/TrEMBL;Acc:Q1HR25]	40S ribosomal S21	GO:0003735;GO:0005791;GO:0005829;GO:0042254;GO:0005840;GO:0006412	cytosol;translation;ribosome;rough endoplasmic reticulum;structural constituent of ribosome;ribosome biogenesis	Cellular Component;Biological Process;Molecular Function	endoplasmic reticulum-IEA;ribosome-IEA;rough endoplasmic reticulum-IEA;cytoplasm-IEA;cytosol-IEA;translation-IEA;structural constituent of ribosome-IEA	NULL
AAEL000530	-1.17958	2.99463	8.83737	0.00295125	0.0199893	62	68	97	19	56	50	Carboxylic ester hydrolase [Source:UniProtKB/TrEMBL;Acc:A0A1S4EW81]	esterase B1-like	GO:0052689	carboxylic ester hydrolase activity	Molecular Function	hydrolase activity-IEA;carboxylic ester hydrolase activity-IEA	NULL
AAEL000533	-1.45731	4.44941	9.33883	0.00224348	0.0162996	130	238	307	19	189	139	C-Type Lectin (CTL16)	perlucin-like	GO:0030246	carbohydrate binding	Molecular Function	carbohydrate binding-IEA	NULL
AAEL000536	-0.973744	3.83414	8.33233	0.00389457	0.0245753	84	119	208	48	111	81	unspecified product	amalgam-like	GO:0005515	protein binding	Molecular Function	NULL	NULL
AAEL000541	-0.528595	6.40154	4.53954	0.0331204	0.110579	533	596	1033	274	953	633	fasciclin, putative	fasciclin-3 isoform X1	GO:0016021	integral component of membrane	Cellular Component	membrane-IEA;integral component of membrane-IEA	NULL
AAEL000543	1.16179	3.96323	4.95487	0.0260173	0.0942542	48	57	106	173	189	88	C-Type Lectin (CTLMA11) - mannose binding.	galactose specific C-type lectin- partial	GO:0005515	protein binding	Molecular Function	carbohydrate binding-IEA;protein binding-IPI	NULL
AAEL000544	3.46322	2.22328	20.9316	4.75983e-06	0.000121119	1	5	12	69	65	41	unspecified product	heavy metal-associated isoprenylated plant 32-like	NULL	NULL	NULL	NULL	NULL
AAEL000545	-1.08581	3.79333	6.14728	0.0131614	0.058638	76	154	149	27	141	80	unspecified product	esterase B1-like	NULL	NULL	NULL	hydrolase activity-IEA;carboxylic ester hydrolase activity-IEA	NULL
AAEL000546	1.19878	2.36474	5.50545	0.0189573	0.0756577	20	20	20	39	63	63	Carboxylic ester hydrolase [Source:UniProtKB/TrEMBL;Acc:A0A1S4EW56]	esterase B1-like	GO:0052689	carboxylic ester hydrolase activity	Molecular Function	hydrolase activity-IEA;carboxylic ester hydrolase activity-IEA	NULL
AAEL000549	-0.0381201	4.78598	0.00974616	0.921358	0.960061	142	173	285	111	196	371	fibulin 1 and	fibulin-1 isoform X1	GO:0016504;GO:0005509;GO:0062023;GO:0010952;GO:0030198	positive regulation of peptidase activity;collagen-containing extracellular matrix;peptidase activator activity;extracellular matrix organization;calcium ion binding	Cellular Component;Biological Process;Molecular Function	positive regulation of peptidase activity-IEA;extracellular matrix organization-IEA;collagen-containing extracellular matrix-IEA;calcium ion binding-IEA;peptidase activator activity-IEA	NULL
AAEL000550	-0.0222732	4.20621	0.00340267	0.953484	0.978147	117	54	273	64	210	211	werner helicase interacting protein	ATPase WRNIP1-like	GO:0016887;GO:0005657;GO:0003677;GO:0005524;GO:0006281;GO:0006260;GO:0032508;GO:0006310;GO:0009379;GO:0009378	DNA replication;ATPase activity;DNA duplex unwinding;four-way junction helicase activity;replication fork;DNA recombination;ATP binding;DNA repair;DNA binding;Holliday junction helicase complex	Cellular Component;Biological Process;Molecular Function	ATPase activity-IEA;helicase activity-IEA;cellular response to DNA damage stimulus-IEA;DNA replication-IEA;ATP binding-IEA;DNA repair-IEA;DNA duplex unwinding-IEA;nucleotide binding-IEA;DNA recombination-IEA;four-way junction helicase activity-IEA;DNA binding-IEA;metal ion binding-IEA	NULL
AAEL000551	0.0418601	6.54293	0.0254848	0.873165	0.932208	391	485	1298	403	1248	847	unspecified product	pacifastin-like protease inhibitor cvp4	GO:0004867;GO:0010951;GO:0005576	negative regulation of endopeptidase activity;serine-type endopeptidase inhibitor activity;extracellular region	Cellular Component;Biological Process;Molecular Function	extracellular region-IEA;endopeptidase inhibitor activity-IEA;negative regulation of endopeptidase activity-IEA;negative regulation of peptidase activity-IEA;peptidase inhibitor activity-IEA;serine-type endopeptidase inhibitor activity-IEA	NULL
AAEL000556	0.567817	4.64154	0.58145	0.445745	0.627323	55	173	189	24	723	234	C-Type Lectin (CTL25)	perlucin-like	GO:0030246	carbohydrate binding	Molecular Function	carbohydrate binding-IEA	NULL
AAEL000558	0.765144	5.54878	7.17566	0.00738994	0.0386753	161	183	457	274	821	442	Neural stem cell-derived dendrite regulator [Source:UniProtKB/TrEMBL;Acc:A0A1S4EW65]	diacylglycerol lipase-beta-like	GO:0006629;GO:0016021	lipid metabolic process;integral component of membrane	Cellular Component;Biological Process	membrane-IEA;integral component of membrane-IEA;lipid metabolic process-IEA	NULL
AAEL000559	0.147837	5.21107	0.216932	0.641388	0.783447	254	151	351	197	496	291	glycosyl transferase	GDP-Man:Man(3) c(2)-PP-Dol alpha-1,2-mannosyltransferase	GO:0005789;GO:0097502;GO:0006486;GO:0004377;GO:0000136	mannosylation;endoplasmic reticulum membrane;protein glycosylation;GDP-Man:Man3GlcNAc2-PP-Dol alpha-1,2-mannosyltransferase activity;alpha-1,6-mannosyltransferase complex	Cellular Component;Biological Process;Molecular Function	endoplasmic reticulum-IEA;mannosylation-IEA;protein glycosylation-IEA;transferase activity, transferring glycosyl groups-IEA;membrane-IEA;transferase activity-IEA;GDP-Man:Man3GlcNAc2-PP-Dol alpha-1,2-mannosyltransferase activity-IEA;endoplasmic reticulum membrane-IEA;integral component of membrane-IEA	NULL
AAEL000561	-0.645654	2.58397	2.4412	0.118186	0.26234	41	31	90	14	64	46	unspecified product	TCF3 fusion partner homolog	GO:0006915	apoptotic process	Biological Process	apoptotic process-IEA	NULL
AAEL000562	0.268137	3.96975	0.694913	0.404498	0.588647	72	69	183	55	242	171	unspecified product	ragulator complex LAMTOR1	GO:0007040;GO:0071230;GO:0016197;GO:0071986;GO:0043410;GO:0032008;GO:0042632;GO:0005765;GO:0001919	regulation of receptor recycling;positive regulation of TOR signaling;endosomal transport;cholesterol homeostasis;lysosomal membrane;cellular response to amino acid stimulus;lysosome organization;Ragulator complex;positive regulation of MAPK cascade	Cellular Component;Biological Process	lysosomal membrane-IEA;lysosome organization-IEA;endosomal transport-IEA;cholesterol homeostasis-IEA;late endosome membrane-IEA;membrane raft-IEA;Ragulator complex-IEA;positive regulation of MAPK cascade-IEA;regulation of receptor recycling-IEA;membrane-IEA;positive regulation of TOR signaling-IEA;cellular response to amino acid stimulus-IEA;endosome membrane-IEA	NULL
AAEL000564	0.238742	7.61478	0.936795	0.333104	0.520308	863	994	2245	1005	2392	1989	myotubularin	serine-rich adhesin for platelets isoform X3	GO:0004438;GO:0006570;GO:0005737;GO:0004725;GO:0046872;GO:0016020;GO:0006629;GO:0035335	cytoplasm;membrane;protein tyrosine phosphatase activity;metal ion binding;lipid metabolic process;peptidyl-tyrosine dephosphorylation;tyrosine metabolic process;phosphatidylinositol-3-phosphatase activity	Cellular Component;Biological Process;Molecular Function	dephosphorylation-IEA;peptidyl-tyrosine dephosphorylation-IEA;protein tyrosine phosphatase activity-IEA;membrane-IEA;cytoplasm-IEA;phosphatidylinositol-3-phosphatase activity-IEA;metal ion binding-IEA;lipid metabolic process-IEA	NULL
AAEL000568	-0.130035	5.44822	0.169894	0.680206	0.81115	233	240	562	113	631	446	26S proteasome non-ATPase regulatory subunit [Source:UniProtKB/TrEMBL;Acc:Q17NV4]	26S proteasome non-ATPase regulatory subunit 4	GO:0008270;GO:0031624;GO:0043161;GO:0005838;GO:0000070	mitotic sister chromatid segregation;ubiquitin conjugating enzyme binding;proteasome regulatory particle;proteasome-mediated ubiquitin-dependent protein catabolic process;zinc ion binding	Cellular Component;Biological Process;Molecular Function	proteasome regulatory particle-IEA;proteasome-mediated ubiquitin-dependent protein catabolic process-IEA;mitotic sister chromatid segregation-IEA;proteasome complex-IEA;zinc ion binding-IEA;ubiquitin conjugating enzyme binding-IEA	NULL
AAEL000569	-1.599	4.76931	24.1217	9.04363e-07	3.0404e-05	233	185	516	76	129	120	omega-crystallin, putative	golgin subfamily A member 1	NULL	NULL	NULL	NULL	NULL
AAEL000571	0.0495314	3.06151	0.0124922	0.911007	0.95424	37	63	63	37	82	91	unspecified product	uncharacterized protein LOC5564304 isoform X1	NULL	NULL	NULL	NULL	NULL
AAEL000572	-0.31775	5.37793	0.988388	0.320137	0.508186	304	193	536	118	429	456	AMP dependent ligase [Source:UniProtKB/TrEMBL;Acc:A0A1S4EW84]	long-chain fatty acid transport 4 isoform X1	GO:0016021;GO:0016874	ligase activity;integral component of membrane	Cellular Component;Molecular Function	ligase activity-IEA;membrane-IEA;integral component of membrane-IEA	NULL
AAEL000574	0.182981	7.35744	0.422965	0.515461	0.68651	776	734	2092	958	2126	1228	unspecified product	thioredoxin-related transmembrane 1 isoform X2	GO:0016021;GO:0016853	isomerase activity;integral component of membrane	Cellular Component;Molecular Function	membrane-IEA;isomerase activity-IEA;integral component of membrane-IEA	NULL
AAEL000575	-0.190227	5.14331	0.474408	0.490966	0.665347	180	209	463	130	407	335	apyrase, putative	apyrase-like	GO:0000166;GO:0009166;GO:0016787	nucleotide catabolic process;hydrolase activity;nucleotide binding	Biological Process;Molecular Function	nucleotide binding-IEA;hydrolase activity-IEA;nucleotide catabolic process-IEA	NULL
AAEL000578	1.82612	2.18903	9.63427	0.0019098	0.0145901	14	9	16	15	136	48	unspecified product	tubulin glycylase 3B	GO:0005524;GO:0046872;GO:0006464	metal ion binding;cellular protein modification process;ATP binding	Biological Process;Molecular Function	cellular protein modification process-IEA;ATP binding-IEA	NULL
AAEL000579	-0.121283	3.40349	0.0562562	0.812514	0.895721	70	32	155	16	162	118	unspecified product	probable trafficking particle complex subunit 13 homolog	NULL	NULL	NULL	NULL	NULL
AAEL000581	0.277133	5.6051	0.918353	0.337908	0.524905	221	288	425	231	586	552	unspecified product	5-oxoprolinase	GO:0016787	hydrolase activity	Molecular Function	catalytic activity-IEA;hydrolase activity-IEA	NULL
AAEL000583	-0.0402082	4.02584	0.0116994	0.913866	0.955657	95	72	208	41	277	145	peroxisome assembly factor-2 (peroxisomal-type ATPase 1)	peroxisome assembly factor 2	GO:0016887;GO:0005524	ATPase activity;ATP binding	Molecular Function	ATPase activity-IEA;ATP binding-IEA	NULL
AAEL000584	0.450391	5.71236	1.60955	0.204555	0.379887	304	122	630	222	853	575	sex-determining region y protein, sry	transcription factor SOX-3-like	GO:0005634;GO:0003677;GO:0006355;GO:0000981	nucleus;DNA-binding transcription factor activity, RNA polymerase II-specific;DNA binding;regulation of transcription, DNA-templated	Cellular Component;Biological Process;Molecular Function	regulation of transcription, DNA-templated-IEA;DNA binding-IEA;nucleus-IEA	NULL
AAEL000589	0.189005	8.16068	0.552866	0.457149	0.637472	1460	1439	3061	1504	3952	2347	serine/threonine protein kinase	germinal center kinase 1 isoform X1	GO:0005524;GO:0004672;GO:0006468	protein kinase activity;protein phosphorylation;ATP binding	Biological Process;Molecular Function	ATP binding-IEA;protein phosphorylation-IEA;protein kinase activity-IEA	NULL
AAEL000590	-0.104448	6.43804	0.190237	0.66272	0.798915	501	440	1096	390	942	794	Defense repressor 1	E3 ubiquitin- ligase MYLIP	GO:0005856;GO:0046872;GO:0030054;GO:0016567	metal ion binding;cytoskeleton;protein ubiquitination;cell junction	Cellular Component;Biological Process;Molecular Function	protein ubiquitination-IEA;cell junction-IEA;cytoskeleton-IEA;metal ion binding-IEA	NULL
AAEL000594	0.677876	4.57005	3.33787	0.0677021	0.179895	125	64	226	173	274	237	unspecified product	microspherule 1	GO:0005515;GO:0002151;GO:0031011;GO:0071339	MLL1 complex;protein binding;Ino80 complex;G-quadruplex RNA binding	Cellular Component;Molecular Function	G-quadruplex RNA binding-IEA;MLL1 complex-IEA;Ino80 complex-IEA	NULL
AAEL000595	-0.49444	2.24456	1.31172	0.252084	0.437131	23	30	68	17	45	35	beat protein	AGAP001766- partial	GO:0016021	integral component of membrane	Cellular Component	membrane-IEA;integral component of membrane-IEA	NULL
AAEL000596	0.255587	6.18215	0.696166	0.404075	0.588351	295	480	615	388	885	711	myosin	neither inactivation nor afterpotential C	GO:0016459;GO:0005524;GO:0018108;GO:0004713;GO:0003779;GO:0007275;GO:0016055;GO:0005576;GO:0007601;GO:0005102;GO:0003774	myosin complex;multicellular organism development;visual perception;Wnt signaling pathway;protein tyrosine kinase activity;signaling receptor binding;extracellular region;peptidyl-tyrosine phosphorylation;ATP binding;actin binding;motor activity	Cellular Component;Biological Process;Molecular Function	signaling receptor binding-IEA;response to stimulus-IEA;multicellular organism development-IEA;peptidyl-tyrosine phosphorylation-IEA;ATP binding-IEA;actin binding-IEA;protein phosphorylation-IEA;protein kinase activity-IEA;protein tyrosine kinase activity-IEA;extracellular region-IEA;nucleotide binding-IEA;cytoskeleton-IEA;myosin complex-IEA;Wnt signaling pathway-IEA;motor activity-IEA;visual per…	NULL
AAEL000597	-0.872935	7.54135	8.63558	0.00329661	0.0216836	1023	1351	3246	735	1317	1115	cadherin	neural-cadherin isoform X1	GO:0005509;GO:0016021;GO:0007156;GO:0005886	homophilic cell adhesion via plasma membrane adhesion molecules;plasma membrane;integral component of membrane;calcium ion binding	Cellular Component;Biological Process;Molecular Function	cell adhesion-IEA;membrane-IEA;plasma membrane-IEA;calcium ion binding-IEA;integral component of membrane-IEA;homophilic cell adhesion via plasma membrane adhesion molecules-IEA	NULL
AAEL000604	0.0345633	8.4301	0.013565	0.907281	0.952254	1965	1345	4785	1155	5458	3235	unspecified product	capon isoform X1	NULL	NULL	NULL	NULL	NULL
AAEL000605	0.353384	4.47805	0.995832	0.318321	0.506173	142	71	220	97	401	184	Rab geranylgeranyl transferase alpha subunit [Source:UniProtKB/TrEMBL;Acc:A0A1S4EWC7]	geranylgeranyl transferase type-2 subunit alpha	GO:0005968;GO:0018344;GO:0004663;GO:0018346	Rab-protein geranylgeranyltransferase complex;protein prenylation;protein geranylgeranylation;Rab geranylgeranyltransferase activity	Cellular Component;Biological Process;Molecular Function	protein prenyltransferase activity-IEA;protein geranylgeranylation-IEA;Rab geranylgeranyltransferase activity-IEA;Rab-protein geranylgeranyltransferase complex-IEA;transferase activity-IEA;protein prenylation-IEA	NULL
AAEL000609	-1.7083	2.28425	10.6416	0.0011057	0.00959502	30	55	66	13	19	21	unspecified product	isoform A	NULL	NULL	NULL	NULL	NULL
AAEL000622	0.200435	7.54502	0.669604	0.41319	0.597509	944	808	2281	957	2454	1698	unspecified product	tetratricopeptide repeat 14 homolog	GO:0005515	protein binding	Molecular Function	NULL	NULL
AAEL000629	1.46295	4.48582	9.303	0.00228778	0.0164737	66	63	135	250	194	234	adenylate kinase 3,	GTP:AMP phosphotransferase mitochondrial	GO:0006172;GO:0046039;GO:0046940;GO:0006144;GO:0046899;GO:0005525;GO:0005634;GO:0003677;GO:0004017;GO:0005524;GO:0006206;GO:0046041;GO:0005759;GO:0046033;GO:0046034;GO:0016021;GO:0016310	AMP metabolic process;nucleus;ADP biosynthetic process;integral component of membrane;GTP metabolic process;nucleoside monophosphate phosphorylation;purine nucleobase metabolic process;DNA binding;nucleoside triphosphate adenylate kinase activity;GTP binding;pyrimidine nucleobase metabolic process;ITP metabolic process;ATP metabolic process;adenylate kinase activity;mitochondrial matrix;ATP bindi…	Cellular Component;Molecular Function;Biological Process	kinase activity-IEA;nucleobase-containing compound metabolic process-IEA;mitochondrial matrix-IEA;ITP metabolic process-IEA;ADP biosynthetic process-IEA;phosphorylation-IEA;AMP metabolic process-IEA;ATP binding-IEA;transferase activity-IEA;integral component of membrane-IEA;nucleoside monophosphate phosphorylation-IEA;GTP binding-IEA;nucleobase-containing compound kinase activity-IEA;nucleotide b…	NULL
AAEL000633	-2.45809	3.78434	36.4114	1.59763e-09	1.16696e-07	120	148	222	21	33	49	Toll-like receptor	toll-like receptor Tollo	GO:0006769;GO:0003953;GO:0005515;GO:0046497;GO:0007165;GO:0016021	NAD+ nucleosidase activity;nicotinate nucleotide metabolic process;signal transduction;nicotinamide metabolic process;integral component of membrane;protein binding	Cellular Component;Biological Process;Molecular Function	signal transduction-IEA;membrane-IEA;integral component of membrane-IEA	NULL
AAEL000634	0.28629	6.13754	1.30276	0.253709	0.438378	394	288	740	327	1063	664	ceramide glucosyltransferase	ceramide glucosyltransferase	GO:0102769;GO:0005634;GO:0003677;GO:0008120;GO:0016021;GO:0006687	dihydroceramide glucosyltransferase activity;glycosphingolipid metabolic process;nucleus;ceramide glucosyltransferase activity;integral component of membrane;DNA binding	Cellular Component;Biological Process;Molecular Function	transferase activity, transferring glycosyl groups-IEA;DNA binding-IEA;membrane-IEA;ceramide glucosyltransferase activity-IEA;nucleus-IEA;transferase activity-IEA;sphingolipid metabolic process-IEA;dihydroceramide glucosyltransferase activity-IEA;integral component of membrane-IEA	NULL
AAEL000635	0.141218	4.81094	0.195744	0.658178	0.795818	175	120	291	93	364	344	cop9 complex subunit 7a	COP9 signalosome complex subunit 7	GO:0005737;GO:0008180;GO:0010387	cytoplasm;COP9 signalosome;COP9 signalosome assembly	Cellular Component;Biological Process	COP9 signalosome-IEA;nucleus-IEA;COP9 signalosome assembly-IEA;cytoplasm-IEA	NULL
AAEL000636	-0.362048	2.4906	0.472051	0.492045	0.666419	23	49	56	19	37	64	unspecified product	tenascin-like isoform X3	GO:0016021	integral component of membrane	Cellular Component	membrane-IEA;integral component of membrane-IEA	NULL
AAEL000641	-0.604724	10.3993	5.29753	0.0213557	0.0824112	8959	7767	20820	5087	13485	8999	protein disulfide isomerase	disulfide-isomerase	GO:0005788;GO:0003756	protein disulfide isomerase activity;endoplasmic reticulum lumen	Cellular Component;Molecular Function	endoplasmic reticulum-IEA;endoplasmic reticulum lumen-IEA;protein disulfide isomerase activity-IEA;isomerase activity-IEA	NULL
AAEL000642	1.06217	3.68589	4.01659	0.0450547	0.136143	29	60	92	97	81	212	alpha-amylase	maltase A3-like	GO:0005975;GO:0016021;GO:0016740;GO:0016798	carbohydrate metabolic process;transferase activity;integral component of membrane;hydrolase activity, acting on glycosyl bonds	Cellular Component;Biological Process;Molecular Function	catalytic activity-IEA;metabolic process-IEA;membrane-IEA;transferase activity-IEA;carbohydrate metabolic process-IEA;integral component of membrane-IEA;hydrolase activity, acting on glycosyl bonds-IEA	NULL
AAEL000643	-0.432677	4.65026	2.17063	0.140668	0.294658	154	158	322	107	224	198	zinc finger protein	zinc finger 260	GO:0005634;GO:0000978;GO:0001228;GO:0006357	DNA-binding transcription activator activity, RNA polymerase II-specific;nucleus;RNA polymerase II proximal promoter sequence-specific DNA binding;regulation of transcription by RNA polymerase II	Cellular Component;Biological Process;Molecular Function	regulation of transcription by RNA polymerase II-IBA;RNA polymerase II proximal promoter sequence-specific DNA binding-IBA;positive regulation of transcription by RNA polymerase II-IEA;DNA-binding transcription activator activity, RNA polymerase II-specific-IBA;nucleus-IBA	NULL
AAEL000644	-1.0746	2.91119	5.40444	0.0200856	0.0790425	57	69	76	24	40	52	unspecified product	mpv17	GO:0016021	integral component of membrane	Cellular Component	membrane-IEA;integral component of membrane-IEA	NULL
AAEL000645	0.7181	3.88316	4.52231	0.0334556	0.111223	70	41	143	87	233	146	unspecified product	gonadal gdl	NULL	NULL	NULL	NULL	NULL
AAEL000647	-0.803748	8.48048	3.29102	0.0696595	0.183607	2210	3281	3883	947	1663	4005	unspecified product	maltase A3-like	GO:0005975;GO:0016021;GO:0016798	carbohydrate metabolic process;integral component of membrane;hydrolase activity, acting on glycosyl bonds	Cellular Component;Biological Process;Molecular Function	catalytic activity-IEA;metabolic process-IEA;membrane-IEA;carbohydrate metabolic process-IEA;integral component of membrane-IEA;hydrolase activity, acting on glycosyl bonds-IEA	NULL
AAEL000649	-0.385135	4.98382	1.59695	0.206335	0.382425	193	190	415	96	298	333	unspecified product	transmembrane 64	GO:0016021	integral component of membrane	Cellular Component	membrane-IEA;integral component of membrane-IEA	NULL
AAEL000650	0.280366	4.21035	0.345076	0.556914	0.718012	90	104	158	128	97	217	unspecified product	leucine-rich repeat-containing 1-like	GO:0005515	protein binding	Molecular Function	NULL	NULL
AAEL000651	-1.445	5.02186	7.35592	0.00668424	0.0360984	218	374	360	52	107	294	alpha-amylase	maltase A3-like	GO:0005975;GO:0016798	carbohydrate metabolic process;hydrolase activity, acting on glycosyl bonds	Biological Process;Molecular Function	catalytic activity-IEA;metabolic process-IEA;carbohydrate metabolic process-IEA;hydrolase activity, acting on glycosyl bonds-IEA	NULL
AAEL000654	-0.718119	6.51554	6.69309	0.00967872	0.0471536	661	569	1307	393	767	517	n-acetylgalactosaminyltransferase	N-acetylgalactosaminyltransferase 6-like	GO:0016757;GO:0016021;GO:0006486;GO:0000139;GO:0030246	carbohydrate binding;protein glycosylation;transferase activity, transferring glycosyl groups;Golgi membrane;integral component of membrane	Cellular Component;Biological Process;Molecular Function	Golgi apparatus-IEA;carbohydrate binding-IEA;protein glycosylation-IEA;transferase activity, transferring glycosyl groups-IEA;membrane-IEA;transferase activity-IEA;Golgi membrane-IEA;integral component of membrane-IEA	NULL
AAEL000656	-0.102152	6.40431	0.114282	0.735321	0.846426	423	526	992	483	776	664	pangolin	isoforms A H I S isoform X5	GO:0005634;GO:0003677;GO:0016055	Wnt signaling pathway;nucleus;DNA binding	Cellular Component;Biological Process;Molecular Function	DNA binding-IEA;Wnt signaling pathway-IEA;nucleus-IEA	NULL
AAEL000659	0.969704	3.16673	4.73122	0.0296199	0.103037	33	20	89	36	208	88	exosome complex exonuclease rrp43 (ribosomal RNA processing protein 43)	exosome complex component RRP43-like	GO:0090305;GO:0004527;GO:0006396;GO:0000178;GO:0006401	exosome (RNase complex);exonuclease activity;RNA processing;nucleic acid phosphodiester bond hydrolysis;RNA catabolic process	Cellular Component;Biological Process;Molecular Function	exosome (RNase complex)-IEA;RNA processing-IEA;exonuclease activity-IEA;nucleic acid phosphodiester bond hydrolysis-IEA;RNA catabolic process-IEA	NULL
AAEL000660	-0.332913	2.4927	0.602036	0.437802	0.619866	32	28	79	28	51	38	peptide methionine sulfoxide reductase, putative	peptide methionine sulfoxide reductase	GO:0006464;GO:0008113	cellular protein modification process;peptide-methionine (S)-S-oxide reductase activity	Biological Process;Molecular Function	oxidation-reduction process-IEA;oxidoreductase activity-IEA;peptide-methionine (S)-S-oxide reductase activity-IEA	NULL
AAEL000661	0.0506501	5.33845	0.0344793	0.852691	0.920214	210	202	489	168	602	336	t-cell specific transcription factor, tcf	isoforms A H I S-like	GO:0005634;GO:0003677;GO:0016758;GO:0016020;GO:0016055	membrane;Wnt signaling pathway;nucleus;DNA binding;transferase activity, transferring hexosyl groups	Cellular Component;Biological Process;Molecular Function	transferase activity, transferring glycosyl groups-IEA;DNA binding-IEA;Wnt signaling pathway-IEA;membrane-IEA;ceramide glucosyltransferase activity-IEA;nucleus-IEA;transferase activity-IEA;sphingolipid metabolic process-IEA;dihydroceramide glucosyltransferase activity-IEA;integral component of membrane-IEA	NULL
AAEL000663	0.718102	7.12943	4.4444	0.0350158	0.114831	454	815	919	954	1790	1476	unspecified product	MAPK regulated corepressor interacting 2	GO:0005634;GO:0010494	cytoplasmic stress granule;nucleus	Cellular Component	nucleus-IEA;cytoplasmic stress granule-IEA	NULL
AAEL000666	0.381215	3.24351	0.964989	0.325933	0.51465	40	57	71	38	134	109	pmp22 peroxisomal membrane protein, putative	mpv17 2	GO:0016021	integral component of membrane	Cellular Component	membrane-IEA;integral component of membrane-IEA	NULL
AAEL000667	-1.36902	7.9569	5.72559	0.0167195	0.0693434	1450	2853	3081	321	916	2514	alpha-amylase	probable maltase	GO:0005975;GO:0016798	carbohydrate metabolic process;hydrolase activity, acting on glycosyl bonds	Biological Process;Molecular Function	catalytic activity-IEA;metabolic process-IEA;carbohydrate metabolic process-IEA;hydrolase activity, acting on glycosyl bonds-IEA	NULL
AAEL000668	2.66874	5.28565	13.5786	0.000228778	0.00278846	32	89	105	604	283	369	unspecified product	leucine-rich repeat-containing 1-like	GO:0005515	protein binding	Molecular Function	NULL	NULL
AAEL000669	0.733764	4.36075	4.74375	0.0294049	0.102488	70	111	140	110	304	246	unspecified product	uncharacterized protein LOC5565425	GO:0042967;GO:0016021;GO:0045017;GO:0004144	obsolete acyl-carrier-protein biosynthetic process;integral component of membrane;diacylglycerol O-acyltransferase activity;glycerolipid biosynthetic process	Cellular Component;Biological Process;Molecular Function	membrane-IEA;integral component of membrane-IEA;diacylglycerol O-acyltransferase activity-IEA	NULL
AAEL000670	-0.416576	4.50381	1.12542	0.288754	0.475542	147	171	210	50	236	253	methionine sulfoxide reductase	peptide methionine sulfoxide reductase-like	GO:0006464;GO:0008113	cellular protein modification process;peptide-methionine (S)-S-oxide reductase activity	Biological Process;Molecular Function	oxidation-reduction process-IEA;oxidoreductase activity-IEA;peptide-methionine (S)-S-oxide reductase activity-IEA	NULL
AAEL000671	-0.962522	5.30193	9.40728	0.00216125	0.0159355	245	355	506	121	281	276	Toll-like receptor (TOLL6)	toll-like receptor 6	GO:0006769;GO:0003953;GO:0005515;GO:0046497;GO:0007165;GO:0016021	NAD+ nucleosidase activity;nicotinate nucleotide metabolic process;signal transduction;nicotinamide metabolic process;integral component of membrane;protein binding	Cellular Component;Biological Process;Molecular Function	signal transduction-IEA;membrane-IEA;integral component of membrane-IEA	NULL
AAEL000672	0.168665	7.14602	0.242318	0.622537	0.768184	820	431	1973	459	2542	1317	cyclin a	G2 mitotic-specific cyclin-A	NULL	NULL	NULL	NULL	NULL
AAEL000673	-0.301073	3.58452	0.636628	0.424934	0.607913	96	55	131	41	170	79	ATP-dependent (S)-NAD(P)H-hydrate dehydratase (EC 4.2.1.93)	ATP-dependent (S)-NAD(P)H-hydrate dehydratase	GO:0005524;GO:0047453;GO:0016020;GO:0046496;GO:0052855	membrane;nicotinamide nucleotide metabolic process;ATP-dependent NAD(P)H-hydrate dehydratase activity;ADP-dependent NAD(P)H-hydrate dehydratase activity;ATP binding	Cellular Component;Biological Process;Molecular Function	signal transduction-IEA;extracellular region-IEA;nucleotide binding-IEA;nicotinamide nucleotide metabolic process-IEA;membrane-IEA;ATP-dependent NAD(P)H-hydrate dehydratase activity-IEA;ATP binding-IEA;growth factor activity-IEA;lyase activity-IEA;integral component of membrane-IEA;ADP-dependent NAD(P)H-hydrate dehydratase activity-IEA	NULL
AAEL000674	-0.313124	4.97681	0.952656	0.329044	0.516985	234	134	421	91	392	291	RNA m5u methyltransferase	tRNA (uracil-5-)-methyltransferase homolog A	GO:0008173;GO:0001510;GO:0003723;GO:0006396	RNA processing;RNA binding;RNA methylation;RNA methyltransferase activity	Biological Process;Molecular Function	RNA binding-IEA;RNA methylation-IEA;methyltransferase activity-IEA;methylation-IEA;nucleic acid binding-IEA;RNA methyltransferase activity-IEA;RNA processing-IEA;transferase activity-IEA	NULL
AAEL000677	0.341025	3.99536	1.2376	0.265935	0.450381	89	64	155	72	240	157	DNA-directed RNA polymerase subunit rpb8	DNA-directed RNA polymerases and III subunit RPABC3	GO:0005736;GO:0006206;GO:0003899;GO:0006351;GO:0006144;GO:0005666;GO:0005665	RNA polymerase III complex;DNA-directed 5'-3' RNA polymerase activity;RNA polymerase II, core complex;pyrimidine nucleobase metabolic process;RNA polymerase I complex;transcription, DNA-templated;purine nucleobase metabolic process	Cellular Component;Biological Process;Molecular Function	DNA-directed 5'-3' RNA polymerase activity-IEA;transcription, DNA-templated-IEA;RNA polymerase I complex-IEA;nucleus-IEA;RNA polymerase II, core complex-IEA;RNA polymerase III complex-IEA;RNA biosynthetic process-IEA	NULL
AAEL000678	-1.36607	2.4218	1.76249	0.184314	0.353885	15	99	14	6	15	58	alpha-amylase	maltase A3-like	GO:0005975;GO:0016021;GO:0016798	carbohydrate metabolic process;integral component of membrane;hydrolase activity, acting on glycosyl bonds	Cellular Component;Biological Process;Molecular Function	catalytic activity-IEA;metabolic process-IEA;membrane-IEA;carbohydrate metabolic process-IEA;integral component of membrane-IEA;hydrolase activity, acting on glycosyl bonds-IEA	NULL
AAEL000679	0.284943	5.1034	0.789051	0.374387	0.560725	172	166	344	182	572	233	NEDD8, putative	NEDD8	GO:0008283;GO:0005515;GO:0031647;GO:2000736;GO:0030162;GO:0036099;GO:0045116;GO:0030431;GO:0031386;GO:0045879;GO:0051438	sleep;regulation of proteolysis;regulation of stem cell differentiation;regulation of protein stability;cell proliferation;negative regulation of smoothened signaling pathway;regulation of ubiquitin-protein transferase activity;protein tag;protein neddylation;protein binding;female germ-line stem cell population maintenance	Biological Process;Molecular Function	female germ-line stem cell population maintenance-IEA;cell proliferation-IEA;negative regulation of smoothened signaling pathway-IEA;regulation of protein stability-IEA;sleep-IEA;regulation of ubiquitin-protein transferase activity-IEA;protein neddylation-IEA;protein tag-IEA;regulation of stem cell differentiation-IEA;regulation of proteolysis-IEA;regulation of smoothened signaling pathway-IEA	NULL
AAEL000682	0.435293	7.34855	2.63424	0.104582	0.242536	846	575	1777	922	2488	1402	unspecified product	round spermatid basic 1	GO:0051213;GO:0005634;GO:0046872	dioxygenase activity;metal ion binding;nucleus	Cellular Component;Molecular Function	oxidation-reduction process-IEA;oxidoreductase activity-IEA;nucleus-IEA;dioxygenase activity-IEA;metal ion binding-IEA	NULL
AAEL000685	0.45592	4.23864	1.24802	0.263931	0.448709	121	38	209	98	290	177	unspecified product	transport and Golgi organization 6	GO:0003723;GO:0006364;GO:0005730	rRNA processing;nucleolus;RNA binding	Cellular Component;Biological Process;Molecular Function	RNA binding-IEA;rRNA processing-IEA;nucleolus-IEA;nucleus-IEA;ribosome biogenesis-IEA	NULL
AAEL000692	-0.0204446	1.97239	0.00110468	0.973486	0.987689	27	11	46	5	73	33	partner of sld5	DNA replication complex GINS PSF1-like	GO:0006260;GO:0000811	DNA replication;GINS complex	Cellular Component;Biological Process	DNA replication-IEA;nucleus-IEA;GINS complex-IEA	NULL
AAEL000697	1.26974	2.75855	5.71749	0.0167968	0.0695956	30	8	51	41	153	55	HYLS1_C domain-containing protein [Source:UniProtKB/TrEMBL;Acc:A0A1S4EWM1]	isoform A	GO:0005737;GO:0005814;GO:0030030;GO:0005929	cytoplasm;cilium;cell projection organization;centriole	Cellular Component;Biological Process	cilium-IEA;cell projection-IEA;cytoskeleton-IEA;centriole-IEA;cytoplasm-IEA;cell projection organization-IEA	NULL
AAEL000698	0.432331	3.46758	0.900023	0.342775	0.530033	74	28	103	30	185	142	unspecified product	E3 ubiquitin- ligase TRIM37	GO:0008270;GO:0005515	protein binding;zinc ion binding	Molecular Function	zinc ion binding-IEA;metal ion binding-IEA	NULL
AAEL000699	0.694094	4.7295	3.68361	0.0549496	0.155535	110	66	320	161	443	235	unspecified product	nuclear fragile X mental retardation-interacting 1	NULL	NULL	NULL	NULL	NULL
AAEL000701	0.577443	3.87899	3.64627	0.0561949	0.157751	65	60	135	76	225	154	60S ribosomal protein L4	39S ribosomal mitochondrial	GO:0003735;GO:0042254;GO:0005840;GO:0006412	translation;ribosome;structural constituent of ribosome;ribosome biogenesis	Cellular Component;Biological Process;Molecular Function	ribosome-IEA;translation-IEA;structural constituent of ribosome-IEA	NULL
AAEL000703	-0.443807	9.18319	1.86792	0.171714	0.338151	3068	4157	7679	2972	4606	3928	glycogen phosphorylase	glycogen phosphorylase	GO:0005789;GO:0008184;GO:0030170;GO:0042803;GO:0008286;GO:0008340;GO:0045819;GO:0016021;GO:0032991;GO:0102499;GO:0102250	pyridoxal phosphate binding;endoplasmic reticulum membrane;insulin receptor signaling pathway;protein homodimerization activity;linear malto-oligosaccharide phosphorylase activity;determination of adult lifespan;protein-containing complex;glycogen phosphorylase activity;positive regulation of glycogen catabolic process;integral component of membrane;SHG alpha-glucan phosphorylase activity	Cellular Component;Biological Process;Molecular Function	glycogen phosphorylase activity-IEA;endoplasmic reticulum-IEA;glycogen catabolic process-IEA;linear malto-oligosaccharide phosphorylase activity-IEA;protein-containing complex-IEA;determination of adult lifespan-IEA;transferase activity-IEA;carbohydrate metabolic process-IEA;glycogen metabolic process-IEA;integral component of membrane-IEA;phosphorylase activity-IEA;transferase activity, transfer…	NULL
AAEL000704	-0.630793	6.67323	4.2237	0.0398631	0.125265	537	787	1437	463	790	653	synaptotagmin,	synaptotagmin 1 isoform X1	GO:0016021;GO:0030672;GO:0007269;GO:0005544	synaptic vesicle membrane;calcium-dependent phospholipid binding;neurotransmitter secretion;integral component of membrane	Cellular Component;Biological Process;Molecular Function	calcium-dependent phospholipid binding-IEA;cell junction-IEA;cytoplasmic vesicle-IEA;synaptic vesicle-IEA;neurotransmitter secretion-IEA;synaptic vesicle membrane-IEA;synapse-IEA;membrane-IEA;integral component of membrane-IEA	NULL
AAEL000706	0.359941	5.58963	1.56775	0.210535	0.387582	231	202	531	175	840	505	serine palmitoyltransferase	serine palmitoyltransferase 2-like	GO:0030170;GO:0016021;GO:0009058;GO:0016740	pyridoxal phosphate binding;transferase activity;biosynthetic process;integral component of membrane	Cellular Component;Biological Process;Molecular Function	biosynthetic process-IEA;catalytic activity-IEA;pyridoxal phosphate binding-IEA;membrane-IEA;transferase activity-IEA;integral component of membrane-IEA	NULL
AAEL000707	0.405792	4.49815	1.25982	0.261685	0.446964	117	65	279	85	420	216	cell cycle control protein cwf22	pre-mRNA-splicing factor CWC22 homolog	GO:0003723;GO:0005515	protein binding;RNA binding	Molecular Function	RNA binding-IEA	NULL
AAEL000708	0.879026	4.17006	5.17045	0.0229743	0.0869067	66	52	180	107	383	129	hiv-1 rev binding protein	KRR1 small subunit processome component homolog	GO:0003723;GO:0006364;GO:0005730;GO:1990904;GO:0005654	nucleoplasm;ribonucleoprotein complex;rRNA processing;nucleolus;RNA binding	Cellular Component;Biological Process;Molecular Function	RNA binding-IEA;ribonucleoprotein complex-IEA;nucleic acid binding-IEA;rRNA processing-IEA;nucleolus-IEA;nucleus-IEA;ribosome biogenesis-IEA;nucleoplasm-IEA	NULL
AAEL000709	0.436491	7.75718	3.28058	0.0701043	0.184396	991	1037	2024	965	3164	2530	protein cactus (TOLL pathway signalling)	CACT	GO:0005515	protein binding	Molecular Function	NULL	NULL
AAEL000713	-0.546136	9.2586	3.70457	0.0542636	0.154325	3399	4871	7375	2341	5828	4554	reticulon/nogo	reticulon-1 isoform X1	GO:0005789;GO:0016021	endoplasmic reticulum membrane;integral component of membrane	Cellular Component	endoplasmic reticulum-IEA;membrane-IEA;endoplasmic reticulum membrane-IEA;integral component of membrane-IEA	NULL
AAEL000714	-0.703908	4.80782	4.81027	0.0282906	0.0995614	173	221	349	75	239	251	sodium-dependent excitatory amino acid transporter	excitatory amino acid transporter	GO:0055085;GO:0016021;GO:0015293	transmembrane transport;integral component of membrane;symporter activity	Cellular Component;Biological Process;Molecular Function	membrane-IEA;symporter activity-IEA;transmembrane transport-IEA;integral component of membrane-IEA	NULL
AAEL000715	-0.898075	2.65066	4.20481	0.0403094	0.126245	40	55	71	23	48	35	Zinc finger protein [Source:UniProtKB/TrEMBL;Acc:A0A1S4EWM9]	zinc finger 235-like	NULL	NULL	NULL	NULL	NULL
AAEL000716	-0.0584701	4.5903	0.0378245	0.845796	0.916279	127	140	272	100	350	178	chondroitin 4-sulfotransferase	carbohydrate sulfotransferase 11	GO:0016051;GO:0016021;GO:0000139;GO:0008146	carbohydrate biosynthetic process;Golgi membrane;integral component of membrane;sulfotransferase activity	Cellular Component;Biological Process;Molecular Function	Golgi apparatus-IEA;carbohydrate biosynthetic process-IEA;sulfotransferase activity-IEA;membrane-IEA;transferase activity-IEA;Golgi membrane-IEA;carbohydrate metabolic process-IEA;integral component of membrane-IEA	NULL
AAEL000717	-2.07206	3.49442	18.3111	1.87612e-05	0.000364211	98	106	184	18	24	63	protocadherin	dachsous	GO:0005509;GO:0016021;GO:0007156;GO:0005886	homophilic cell adhesion via plasma membrane adhesion molecules;plasma membrane;integral component of membrane;calcium ion binding	Cellular Component;Biological Process;Molecular Function	cell adhesion-IEA;membrane-IEA;cell-cell adhesion-IEA;plasma membrane-IEA;calcium ion binding-IEA;integral component of membrane-IEA;homophilic cell adhesion via plasma membrane adhesion molecules-IEA	NULL
AAEL000719	-0.644461	7.0687	6.98263	0.00823047	0.0418384	837	974	1783	398	1438	1001	pak-interacting exchange factor, beta-pix/cool-1	rho guanine nucleotide exchange factor 7 isoform X4	GO:0005515;GO:0005085;GO:0043087	guanyl-nucleotide exchange factor activity;regulation of GTPase activity;protein binding	Biological Process;Molecular Function	guanyl-nucleotide exchange factor activity-IEA	NULL
AAEL000720	0.387935	2.20596	0.672251	0.412268	0.596621	24	14	49	14	80	46	mediator of RNA polymerase II transcription subunit 11 (Med11)	mediator of RNA polymerase II transcription subunit 11	GO:0005667;GO:0003712;GO:0016592;GO:0045449;GO:0006357	transcription coregulator activity;mediator complex;transcription factor complex;regulation of transcription by RNA polymerase II;regulation of transcription, DNA-templated	Cellular Component;Biological Process;Molecular Function	transcription coregulator activity-IEA;regulation of transcription by RNA polymerase II-IEA;mediator complex-IEA;nucleus-IEA	NULL
AAEL000722	-0.288586	3.07142	0.320319	0.571416	0.730135	69	33	95	12	120	87	unspecified product	coiled-coil-helix-coiled-coil-helix domain-containing 7	GO:0004129;GO:0015992;GO:0045277;GO:0005739;GO:1902600;GO:0006123	cytochrome-c oxidase activity;proton transmembrane transport;mitochondrial electron transport, cytochrome c to oxygen;respiratory chain complex IV;mitochondrion	Cellular Component;Biological Process;Molecular Function	oxidation-reduction process-IEA;proton transmembrane transport-IEA;oxidoreductase activity-IEA;electron transport chain-IEA;cytochrome-c oxidase activity-IEA;mitochondrion-IEA	NULL
AAEL000724	0.194442	4.09833	0.332824	0.564001	0.724298	93	75	188	51	252	204	unspecified product	snurportin-1	GO:0016604;GO:0061015;GO:0005737;GO:0017069	cytoplasm;nuclear body;snRNA import into nucleus;snRNA binding	Cellular Component;Biological Process;Molecular Function	RNA binding-IEA;cytoplasmic U snRNP body-IEA;snRNA import into nucleus-IEA;cytoplasmic U snRNP body-IDA;U1 snRNA binding-IEA;U4 snRNA binding-IEA;U4 snRNA binding-IDA;nuclear speck-IEA;U1 snRNA binding-IDA;Cajal body-IEA;U2 snRNA binding-IDA;U2 snRNA binding-IEA;nucleus-IEA;cytoplasm-IEA;Cajal body-IDA	NULL
AAEL000726	-1.76192	5.35088	14.7624	0.00012194	0.00166854	164	555	609	76	281	145	fibrinogen and fibronectin	fibrinogen A	NULL	NULL	NULL	NULL	NULL
AAEL000729	-0.828666	7.29984	7.05313	0.00791267	0.0407597	777	1230	2656	621	1078	1033	unspecified product	RNA-binding Musashi homolog Rbp6 isoform X1	GO:0003723	RNA binding	Molecular Function	NULL	NULL
AAEL000730	0.636775	7.29265	4.89556	0.0269258	0.096673	818	453	1556	864	2735	1441	E3 ubiquitin protein ligase [Source:UniProtKB/TrEMBL;Acc:A0A1S4EWP4]	E3 ubiquitin- ligase Bre1	GO:0005634;GO:0004842;GO:0010390;GO:0046872	histone monoubiquitination;metal ion binding;ubiquitin-protein transferase activity;nucleus	Cellular Component;Biological Process;Molecular Function	protein ubiquitination-IEA;histone monoubiquitination-IEA;ubiquitin-protein transferase activity-IEA;chromatin organization-IEA;nucleus-IEA;transferase activity-IEA;metal ion binding-IEA	NULL
AAEL000735	0.56082	4.06482	2.96613	0.0850248	0.209579	74	57	181	73	225	225	acyl-CoA oxidase	probable peroxisomal acyl-coenzyme A oxidase 1	GO:0071949;GO:0006637;GO:0005777;GO:0003997;GO:0006635	FAD binding;acyl-CoA oxidase activity;fatty acid beta-oxidation;peroxisome;acyl-CoA metabolic process	Cellular Component;Biological Process;Molecular Function	acyl-CoA oxidase activity-IEA;oxidation-reduction process-IEA;peroxisome-IEA;flavin adenine dinucleotide binding-IEA;oxidoreductase activity, acting on the CH-CH group of donors-IEA;oxidoreductase activity-IEA;fatty acid metabolic process-IEA;FAD binding-IEA;fatty acid beta-oxidation-IEA;lipid metabolic process-IEA	NULL
AAEL000739	0.729272	5.89255	4.82904	0.0279842	0.0991012	291	141	629	248	1047	754	unspecified product	uncharacterized protein LOC5566292	GO:0005515	protein binding	Molecular Function	NULL	NULL
AAEL000744	-1.05416	5.33446	9.94794	0.0016103	0.0128972	325	296	552	98	235	344	troponin C	troponin C	GO:0005509	calcium ion binding	Molecular Function	calcium ion binding-IEA	NULL
AAEL000746	-0.0343674	5.66339	0.013795	0.906502	0.951916	272	227	705	190	533	590	NADP-specific isocitrate dehydrogenase	isocitrate dehydrogenase [NADP] cytoplasmic	GO:0000287;GO:0006097;GO:0051287;GO:0006749;GO:0004450;GO:0006102;GO:0019643	magnesium ion binding;reductive tricarboxylic acid cycle;isocitrate dehydrogenase (NADP+) activity;NAD binding;glutathione metabolic process;glyoxylate cycle;isocitrate metabolic process	Biological Process;Molecular Function	oxidoreductase activity, acting on the CH-OH group of donors, NAD or NADP as acceptor-IEA;oxidation-reduction process-IEA;NAD binding-IEA;tricarboxylic acid cycle-IEA;oxidoreductase activity-IEA;magnesium ion binding-IEA;isocitrate metabolic process-IEA;glyoxylate cycle-IEA;isocitrate dehydrogenase (NADP+) activity-IEA;metal ion binding-IEA	NULL
AAEL000747	-0.176023	6.44109	0.450196	0.502242	0.673971	522	418	1186	271	1133	852	unspecified product	isoform A	NULL	NULL	NULL	NULL	NULL
AAEL000749	-1.8973	4.88684	13.1271	0.000291054	0.00335803	154	403	399	34	263	78	Angiopoietin-like protein variant (Fragment) [Source:UniProtKB/TrEMBL;Acc:Q1HRV2]	fibrinogen A	NULL	NULL	NULL	NULL	NULL
AAEL000750	0.7044	5.50352	4.58703	0.0322148	0.108644	221	115	477	248	826	418	PAP-associated domain-containing protein [Source:UniProtKB/TrEMBL;Acc:A0A1S4EWR4]	terminal uridylyltransferase Tailor-like	GO:0016779	nucleotidyltransferase activity	Molecular Function	NULL	NULL
AAEL000752	0.299157	6.33461	1.31098	0.252218	0.437289	419	388	775	473	1002	722	BSD domain-containing protein [Source:UniProtKB/TrEMBL;Acc:A0A1S4EWS1]	BSD domain-containing 1-A-like	NULL	NULL	NULL	NULL	NULL
AAEL000753	0.185012	4.02173	0.327421	0.567182	0.727004	64	84	200	69	248	143	unspecified product	transcription factor grauzone-like	GO:0005634;GO:0005667;GO:0003700;GO:0008270;GO:0006355;GO:0045449	DNA-binding transcription factor activity;transcription factor complex;nucleus;zinc ion binding;regulation of transcription, DNA-templated	Cellular Component;Biological Process;Molecular Function	regulation of transcription, DNA-templated-IEA;DNA-binding transcription factor activity-IEA;nucleus-IEA;zinc ion binding-IEA;metal ion binding-IEA	NULL
AAEL000755	-0.950636	2.75273	3.25675	0.0711298	0.18592	64	21	117	14	82	31	unspecified product	zinc finger HIT domain-containing 3	GO:0046872	metal ion binding	Molecular Function	metal ion binding-IEA	NULL
AAEL000757	-1.39627	5.89905	5.96584	0.0145856	0.0628289	419	615	760	159	115	489	anterior fat body protein	AGAP007794- partial	NULL	NULL	NULL	enzyme regulator activity-IEA;gluconolactonase activity-IEA;regulation of catalytic activity-IEA;calcium ion binding-IEA	NULL
AAEL000758	-0.28967	8.67328	1.1124	0.291561	0.478923	2654	2111	5410	1200	4794	4144	ubiquitin-activating enzyme E1	ubiquitin-like modifier-activating enzyme 1	GO:0005634;GO:0005524;GO:0005737;GO:0004839;GO:0031396;GO:0006974;GO:0006511	cytoplasm;ubiquitin-dependent protein catabolic process;ubiquitin activating enzyme activity;regulation of protein ubiquitination;nucleus;ATP binding;cellular response to DNA damage stimulus	Cellular Component;Biological Process;Molecular Function	ubiquitin-like modifier activating enzyme activity-IEA;protein ubiquitination-IEA;ubiquitin activating enzyme activity-IBA;protein ubiquitination-IBA;ubiquitin activating enzyme activity-IEA;ATP binding-IEA;ubiquitin-dependent protein catabolic process-IBA;cellular protein modification process-IEA;cytoplasm-IBA;nucleotide binding-IEA;protein modification by small protein conjugation-IBA;ligase ac…	NULL
AAEL000759	0.0487161	6.81437	0.0446198	0.832705	0.90824	613	555	1333	488	1373	1126	gamma-glutamylcysteine synthetase, putative	glutamate--cysteine ligase regulatory subunit	GO:0006750;GO:0019852;GO:0035226;GO:0047834	D-threo-aldose 1-dehydrogenase activity;glutathione biosynthetic process;L-ascorbic acid metabolic process;glutamate-cysteine ligase catalytic subunit binding	Biological Process;Molecular Function	glutathione biosynthetic process-IEA;glutamate-cysteine ligase catalytic subunit binding-IEA	NULL
AAEL000760	0.904138	2.6111	3.29844	0.0693457	0.18316	14	30	47	45	61	75	Clip-Domain Serine Protease family B.	melanization protease 1-like	GO:0006508;GO:0004252;GO:0005576	extracellular region;proteolysis;serine-type endopeptidase activity	Cellular Component;Biological Process;Molecular Function	extracellular region-IEA;proteolysis-IEA;serine-type peptidase activity-IEA;hydrolase activity-IEA;serine-type endopeptidase activity-IEA;peptidase activity-IEA	NULL
AAEL000769	0.318424	2.95795	0.359725	0.548659	0.711616	52	11	98	33	127	67	arginine/serine-rich splicing factor	serine-arginine 55-like isoform X1	GO:0003723	RNA binding	Molecular Function	RNA binding-IEA;nucleic acid binding-IEA	NULL
AAEL000770	-0.560193	8.55365	3.68259	0.0549834	0.155587	2036	3103	4428	1407	3354	2970	platelet-activating factor acetylhydrolase isoform 1b alpha subunit	lissencephaly-1 homolog	GO:0051301;GO:0000132;GO:0005515;GO:0005815;GO:0005737;GO:0051012;GO:0070840;GO:0005875;GO:0005874;GO:0016787	cytoplasm;microtubule;microtubule organizing center;hydrolase activity;cell division;establishment of mitotic spindle orientation;dynein complex binding;protein binding;microtubule sliding;microtubule associated complex	Cellular Component;Biological Process;Molecular Function	cell division-IEA;microtubule associated complex-IEA;hydrolase activity-IEA;cell cycle-IEA;microtubule sliding-IEA;microtubule-based process-IEA;microtubule organizing center-IEA;dynein complex binding-IEA;cytoskeleton-IEA;microtubule-IEA;cytoplasm-IEA;establishment of mitotic spindle orientation-IEA	NULL
AAEL000776	1.01861	7.41424	4.51179	0.033662	0.111641	890	207	1609	1016	3612	1513	unspecified product	E3 ubiquitin- ligase TRIM37-like	GO:0008270	zinc ion binding	Molecular Function	protein ubiquitination-IEA;zinc ion binding-IEA;metal ion binding-IEA	NULL
AAEL000780	-1.65479	3.7058	22.8793	1.72496e-06	5.3253e-05	98	123	202	28	68	63	amino acid transporter	vesicular inhibitory amino acid transporter	GO:0016021	integral component of membrane	Cellular Component	membrane-IEA;integral component of membrane-IEA	NULL
AAEL000782	0.623345	3.77325	1.63951	0.200392	0.3749	66	24	173	38	258	178	unspecified product	nuclear pore glyco p62	GO:0006913;GO:0015031;GO:0017056;GO:0005643	protein transport;structural constituent of nuclear pore;nucleocytoplasmic transport;nuclear pore	Cellular Component;Biological Process;Molecular Function	nuclear pore-IEA;protein transport-IEA;nucleocytoplasmic transport-IEA;structural constituent of nuclear pore-IEA	NULL
AAEL000785	1.3608	4.26949	9.47614	0.00208162	0.015472	62	29	175	142	414	155	unspecified product	PRKR-interacting 1 homolog	GO:0003725	double-stranded RNA binding	Molecular Function	double-stranded RNA binding-IEA	NULL
AAEL000786	1.37974	6.54159	28.398	9.87692e-08	4.28549e-06	250	295	618	669	1663	1080	Laminin IV type A domain-containing protein [Source:UniProtKB/TrEMBL;Acc:A0A1S4EWU9]	basement membrane proteoglycan-like	NULL	NULL	NULL	NULL	NULL
AAEL000787	0.447507	2.3498	0.913443	0.339203	0.526224	21	16	61	20	95	41	Ubiquitin carboxyl-terminal hydrolase calypso (EC 3.4.19.12)	ubiquitin carboxyl-terminal hydrolase calypso	GO:0004843;GO:0035517;GO:0003682;GO:0006342;GO:0035522;GO:0000785;GO:0006511	monoubiquitinated histone H2A deubiquitination;chromatin silencing;PR-DUB complex;ubiquitin-dependent protein catabolic process;chromatin;chromatin binding;thiol-dependent ubiquitin-specific protease activity	Cellular Component;Biological Process;Molecular Function	cysteine-type peptidase activity-IEA;proteolysis-IEA;chromatin silencing-ISS;chromatin organization-IEA;thiol-dependent ubiquitin-specific protease activity-IEA;ubiquitin-dependent protein catabolic process-IEA;monoubiquitinated histone H2A deubiquitination-ISS;hydrolase activity-IEA;peptidase activity-IEA;nuclear chromatin-ISS;thiol-dependent ubiquitin-specific protease activity-ISS;PR-DUB compl…	NULL
AAEL000788	-0.21788	4.03872	0.462562	0.496429	0.669974	80	114	187	70	178	137	matrix metalloproteinase	matrix metallo ase-2	GO:0008270;GO:0006508;GO:0031012;GO:0004222	metalloendopeptidase activity;extracellular matrix;proteolysis;zinc ion binding	Cellular Component;Biological Process;Molecular Function	metallopeptidase activity-IEA;proteolysis-IEA;extracellular matrix-IEA;zinc ion binding-IEA;hydrolase activity-IEA;metal ion binding-IEA;peptidase activity-IEA;metalloendopeptidase activity-IEA	NULL
AAEL000791	0.145935	5.16394	0.223426	0.636442	0.779657	196	217	288	177	424	351	unspecified product	28S ribosomal mitochondrial	GO:0005739	mitochondrion	Cellular Component	mitochondrion-IEA	NULL
AAEL000793	-0.481096	7.48701	1.17738	0.27789	0.462755	562	1595	2551	920	1161	1334	venom allergen	antigen 5 like allergen Cul n 1-like	GO:0005576	extracellular region	Cellular Component	extracellular region-IEA	NULL
AAEL000795	0.583886	10.3492	3.9959	0.0456111	0.137334	5411	5651	12511	6266	15238	18985	ubiquitin	polyubiquitin-C	GO:0005515;GO:0006508;GO:0016021;GO:0004222	metalloendopeptidase activity;integral component of membrane;protein binding;proteolysis	Cellular Component;Biological Process;Molecular Function	metallopeptidase activity-IEA;proteolysis-IEA;membrane-IEA;integral component of membrane-IEA;metalloendopeptidase activity-IEA	NULL
AAEL000797	-1.45907	3.44707	15.3748	8.81548e-05	0.0013143	72	96	184	18	71	66	dimethylaniline monooxygenase	senecionine N-oxygenase-like	GO:0050661;GO:0050660;GO:0004499	N,N-dimethylaniline monooxygenase activity;flavin adenine dinucleotide binding;NADP binding	Molecular Function	monooxygenase activity-IEA;oxidation-reduction process-IEA;flavin adenine dinucleotide binding-IEA;oxidoreductase activity-IEA;NADP binding-IEA;N,N-dimethylaniline monooxygenase activity-IEA	NULL
AAEL000800	0.130753	5.1897	0.142453	0.705854	0.82782	241	130	414	111	483	461	microsomal dipeptidase	dipeptidase 1	GO:0070573;GO:0046872;GO:0006508;GO:0016021;GO:0031225	anchored component of membrane;metal ion binding;metallodipeptidase activity;integral component of membrane;proteolysis	Cellular Component;Biological Process;Molecular Function	metallopeptidase activity-IEA;proteolysis-IEA;metallodipeptidase activity-IEA;dipeptidase activity-IEA;anchored component of membrane-IEA;membrane-IEA;hydrolase activity-IEA;metal ion binding-IEA;integral component of membrane-IEA;peptidase activity-IEA	NULL
AAEL000802	0.539157	6.29063	4.00271	0.0454271	0.137023	371	314	744	403	1428	659	unspecified product	golgin subfamily A member 2	GO:0005794	Golgi apparatus	Cellular Component	Golgi apparatus-IEA;protein O-linked fucosylation-IEA;peptide-O-fucosyltransferase activity-IEA;fucose metabolic process-IEA;transferase activity-IEA	NULL
AAEL000803	-1.24624	3.67906	7.89154	0.00496666	0.0291874	67	125	199	50	62	59	unspecified product	leucine-rich repeats and immunoglobulin-like domains 1	GO:0005515	protein binding	Molecular Function	NULL	NULL
AAEL000804	-0.0456709	3.33077	0.0102593	0.919322	0.959337	48	33	170	27	114	125	unspecified product	FAST kinase domain-containing mitochondrial-like	NULL	NULL	NULL	NULL	NULL
AAEL000805	-0.10874	6.70918	0.177623	0.673424	0.806093	606	625	1118	477	1018	1028	unspecified product	alpha beta hydrolase domain-containing 17B-like	GO:0008474;GO:0002084;GO:0010008;GO:0005886	plasma membrane;palmitoyl-(protein) hydrolase activity;endosome membrane;protein depalmitoylation	Cellular Component;Biological Process;Molecular Function	palmitoyl-(protein) hydrolase activity-IBA;protein depalmitoylation-IBA;endosome membrane-IBA;hydrolase activity-IEA;plasma membrane-IBA	NULL
AAEL000807	-0.247231	5.53057	0.429742	0.512115	0.683774	352	259	430	100	571	536	tetratricopeptide repeat protein, putative	dnaJ homolog subfamily C member 3	GO:0005515	protein binding	Molecular Function	NULL	NULL
AAEL000810	-0.284475	6.41494	1.04655	0.306303	0.49415	460	627	900	378	869	688	protein kinase c	kinase C isoform X1	GO:0005524;GO:0009069;GO:0006468;GO:0004698;GO:0035556	serine family amino acid metabolic process;calcium-dependent protein kinase C activity;intracellular signal transduction;protein phosphorylation;ATP binding	Biological Process;Molecular Function	kinase activity-IEA;protein kinase C activity-IEA;calcium-dependent protein kinase C activity-IEA;nucleotide binding-IEA;phosphorylation-IEA;intracellular signal transduction-IEA;ATP binding-IEA;transferase activity-IEA;protein serine/threonine kinase activity-IEA;protein phosphorylation-IEA;protein kinase activity-IEA	NULL
AAEL000811	-0.867834	3.38354	2.51309	0.112905	0.254342	90	74	109	11	72	123	GPCR Methuselah Family	probable G- coupled receptor Mth-like 14	GO:0016020	membrane	Cellular Component	signal transduction-IEA;G protein-coupled receptor activity-IEA;membrane-IEA;plasma membrane-IEA;G protein-coupled receptor signaling pathway-IEA;integral component of membrane-IEA	NULL
AAEL000812	-0.181271	4.12864	0.312622	0.576076	0.733772	91	114	197	55	198	185	unspecified product	probable G- coupled receptor Mth-like 14	GO:0004930;GO:0007186;GO:0016021	G protein-coupled receptor signaling pathway;G protein-coupled receptor activity;integral component of membrane	Cellular Component;Biological Process;Molecular Function	signal transduction-IEA;G protein-coupled receptor activity-IEA;membrane-IEA;plasma membrane-IEA;G protein-coupled receptor signaling pathway-IEA;integral component of membrane-IEA	NULL
AAEL000815	0.230418	7.36474	0.909722	0.340188	0.527237	861	733	1852	654	2541	1680	unspecified product	proteasome activator complex subunit 4B-like isoform X1	GO:0006281;GO:0016504;GO:0070628;GO:0070577;GO:0010952	positive regulation of peptidase activity;lysine-acetylated histone binding;proteasome binding;peptidase activator activity;DNA repair	Biological Process;Molecular Function	proteasome binding-IEA;positive regulation of peptidase activity-IEA;cellular response to DNA damage stimulus-IEA;lysine-acetylated histone binding-IEA;DNA repair-IEA;peptidase activator activity-IEA	NULL
AAEL000820	0.550959	3.40777	1.40978	0.235093	0.418461	50	53	73	68	76	145	dimethylaniline monooxygenase	flavin-containing monooxygenase FMO GS-OX-like 6	GO:0050661;GO:0050660;GO:0004499	N,N-dimethylaniline monooxygenase activity;flavin adenine dinucleotide binding;NADP binding	Molecular Function	monooxygenase activity-IEA;oxidation-reduction process-IEA;flavin adenine dinucleotide binding-IEA;oxidoreductase activity-IEA;NADP binding-IEA;N,N-dimethylaniline monooxygenase activity-IEA	NULL
AAEL000821	0.276238	2.84081	0.29776	0.58529	0.741047	30	38	70	21	162	43	odorant binding protein OBP6	uncharacterized protein LOC5566873 isoform X2	GO:0004930;GO:0007186;GO:0016021	G protein-coupled receptor signaling pathway;G protein-coupled receptor activity;integral component of membrane	Cellular Component;Biological Process;Molecular Function	G protein-coupled receptor activity-IEA;membrane-IEA;G protein-coupled receptor signaling pathway-IEA;integral component of membrane-IEA	NULL
AAEL000822	0.128726	6.18274	0.20964	0.64705	0.786957	374	360	830	264	1273	602	kinesin-like protein KLP68D	kinesin Klp68D	GO:0005524;GO:0003777;GO:0045298;GO:0007018;GO:1990939;GO:0005874;GO:0008017	microtubule;microtubule motor activity;microtubule-based movement;microtubule binding;tubulin complex;ATP binding;ATP-dependent microtubule motor activity	Cellular Component;Biological Process;Molecular Function	nucleotide binding-IEA;microtubule-IEA;microtubule-based movement-IEA;ATP binding-IEA;motor activity-IEA;microtubule motor activity-IEA;microtubule binding-IEA	NULL
AAEL000823	0.570957	10.0788	4.71204	0.0299522	0.103829	4606	4931	9728	4813	16441	13627	60S ribosomal protein L35A, putative [Source:UniProtKB/TrEMBL;Acc:Q17N60]	60S ribosomal L35a	GO:0003735;GO:0005737;GO:0042254;GO:0005840;GO:0006412	cytoplasm;translation;ribosome;structural constituent of ribosome;ribosome biogenesis	Cellular Component;Biological Process;Molecular Function	ribosome-IEA;cytoplasm-IEA;translation-IEA;structural constituent of ribosome-IEA	NULL
AAEL000824	0.330231	8.04777	1.72014	0.189675	0.361426	1251	1115	3073	1393	3860	2374	unspecified product	AGAP011638- partial	NULL	NULL	NULL	NULL	NULL
AAEL000825	0.561738	3.02339	1.87892	0.170456	0.336963	46	28	64	30	150	84	eukaryotic peptide chain release factor GTP-binding subunit (erf2) (translation release factor 3) (erf3) (erf-3)	HBS1	GO:0005525;GO:0005737;GO:0003924;GO:0009987	cytoplasm;GTP binding;cellular process;GTPase activity	Cellular Component;Biological Process;Molecular Function	posttranscriptional gene silencing-IEA;GTP binding-IEA;nucleotide binding-IEA;GTPase activity-IEA;cytoplasm-IEA;translation-IEA	NULL
AAEL000829	0.998897	3.52516	5.10763	0.0238208	0.088963	34	57	65	46	154	204	dimethylaniline monooxygenase	senecionine N-oxygenase-like	GO:0050661;GO:0050660;GO:0004499	N,N-dimethylaniline monooxygenase activity;flavin adenine dinucleotide binding;NADP binding	Molecular Function	monooxygenase activity-IEA;oxidation-reduction process-IEA;flavin adenine dinucleotide binding-IEA;oxidoreductase activity-IEA;NADP binding-IEA;N,N-dimethylaniline monooxygenase activity-IEA	NULL
AAEL000832	0.184183	6.11713	0.361932	0.547435	0.710756	406	272	805	239	1266	604	cleavage and polyadenylation specificity factor cpsf	cleavage and polyadenylation specificity factor subunit 1	GO:0003676;GO:0005634;GO:0005515	nucleic acid binding;nucleus;protein binding	Cellular Component;Molecular Function	nucleic acid binding-IEA;nucleus-IEA	NULL
AAEL000834	1.41669	4.70378	19.2543	1.14411e-05	0.000248594	85	80	136	167	367	418	dimethylaniline monooxygenase	senecionine N-oxygenase	GO:0050661;GO:0050660;GO:0004499	N,N-dimethylaniline monooxygenase activity;flavin adenine dinucleotide binding;NADP binding	Molecular Function	monooxygenase activity-IEA;oxidation-reduction process-IEA;flavin adenine dinucleotide binding-IEA;oxidoreductase activity-IEA;NADP binding-IEA;N,N-dimethylaniline monooxygenase activity-IEA	NULL
AAEL000836	0.343331	3.27633	0.542177	0.461532	0.641294	59	30	99	26	110	155	spermatogenesis associated factor	spermatogenesis-associated 5 1	GO:0016887;GO:0005524;GO:0006570;GO:0004725;GO:0016021;GO:0035335	protein tyrosine phosphatase activity;ATPase activity;peptidyl-tyrosine dephosphorylation;tyrosine metabolic process;integral component of membrane;ATP binding	Cellular Component;Biological Process;Molecular Function	ATPase activity-IEA;dephosphorylation-IEA;peptidyl-tyrosine dephosphorylation-IEA;protein tyrosine phosphatase activity-IEA;protein dephosphorylation-IEA;membrane-IEA;ATP binding-IEA;hydrolase activity-IEA;phosphatase activity-IEA;integral component of membrane-IEA;phosphoprotein phosphatase activity-IEA	NULL
AAEL000839	0.724243	4.78074	3.53511	0.0600822	0.164913	143	54	295	125	507	303	O-fucosyltransferase, putative	GDP-fucose O-fucosyltransferase 1	GO:0007219;GO:0036066;GO:0005794;GO:0006004;GO:0046922	Notch signaling pathway;fucose metabolic process;protein O-linked fucosylation;peptide-O-fucosyltransferase activity;Golgi apparatus	Cellular Component;Biological Process;Molecular Function	Golgi apparatus-IEA;protein O-linked fucosylation-IEA;protein glycosylation-IEA;fucosyltransferase activity-IEA;transferase activity, transferring glycosyl groups-IEA;peptide-O-fucosyltransferase activity-IEA;Notch signaling pathway-IEA;fucose metabolic process-IEA;transferase activity-IEA;fucosylation-IEA	NULL
AAEL000840	0.255574	5.01775	0.609578	0.434947	0.617231	155	194	268	135	367	415	skeletal muscle/kidney enriched inositol 5-phosphatase	phosphatidylinositol 4,5-bisphosphate 5-phosphatase A-like isoform X1	GO:0016791;GO:0046856	phosphatase activity;phosphatidylinositol dephosphorylation	Biological Process;Molecular Function	phosphatidylinositol dephosphorylation-IEA;hydrolase activity-IEA	NULL
AAEL000844	0.686532	3.99023	3.90976	0.0480064	0.142019	69	45	171	89	279	142	ad-003	N-terminal Xaa-Pro-Lys N-methyltransferase 1	GO:0006480;GO:0008168	methyltransferase activity;N-terminal protein amino acid methylation	Biological Process;Molecular Function	N-terminal protein amino acid methylation-IEA;methyltransferase activity-IEA;methylation-IEA;transferase activity-IEA	NULL
AAEL000845	-0.620236	6.05945	4.50884	0.0337201	0.111736	479	425	859	280	466	519	Protein-tyrosine phosphatase [Source:UniProtKB/TrEMBL;Acc:A0A1S4EX19]	phosphatidylinositol phosphatase PTPRQ	GO:0016887;GO:0005524;GO:0005515;GO:0006570;GO:0004725;GO:0016021;GO:0035335	protein tyrosine phosphatase activity;ATPase activity;peptidyl-tyrosine dephosphorylation;tyrosine metabolic process;integral component of membrane;protein binding;ATP binding	Cellular Component;Biological Process;Molecular Function	ATPase activity-IEA;dephosphorylation-IEA;peptidyl-tyrosine dephosphorylation-IEA;protein tyrosine phosphatase activity-IEA;protein dephosphorylation-IEA;membrane-IEA;ATP binding-IEA;hydrolase activity-IEA;phosphatase activity-IEA;integral component of membrane-IEA;phosphoprotein phosphatase activity-IEA	NULL
AAEL000847	0.174947	4.68226	0.247101	0.619124	0.765741	138	125	267	66	388	321	unspecified product	UPF0587 GA18326	GO:0008270	zinc ion binding	Molecular Function	cellular_component-ND;biological_process-ND;zinc ion binding-ISS;molecular_function-ND;metal ion binding-IEA	NULL
AAEL000850	0.181642	3.98526	0.236232	0.626941	0.771929	69	100	144	75	143	197	tyrosine kinase receptor	tyrosine kinase receptor Cad96Ca	GO:0065007;GO:0005524;GO:0018108;GO:0004713;GO:0005509;GO:0016021;GO:0007156	homophilic cell adhesion via plasma membrane adhesion molecules;protein tyrosine kinase activity;peptidyl-tyrosine phosphorylation;biological regulation;integral component of membrane;ATP binding;calcium ion binding	Cellular Component;Biological Process;Molecular Function	kinase activity-IEA;wound healing-IEA;phosphorylation-IEA;positive regulation of phosphatidylinositol 3-kinase signaling-IEA;peptidyl-tyrosine phosphorylation-IEA;ATP binding-IEA;transferase activity-IEA;protein phosphorylation-IEA;integral component of membrane-IEA;homophilic cell adhesion via plasma membrane adhesion molecules-IEA;protein kinase activity-IEA;protein tyrosine kinase activity-IEA…	NULL
AAEL000851	-0.294549	2.61038	0.469913	0.493027	0.667364	39	28	81	14	80	55	predicted G-protein coupled receptor (GPCR)	AGAP011641- partial	GO:0004930;GO:0007186;GO:0016021;GO:0005886	G protein-coupled receptor signaling pathway;plasma membrane;G protein-coupled receptor activity;integral component of membrane	Cellular Component;Biological Process;Molecular Function	signal transduction-IEA;G protein-coupled receptor activity-IEA;membrane-IEA;plasma membrane-IEA;G protein-coupled receptor signaling pathway-IEA;integral component of membrane-IEA	NULL
AAEL000853	0.537499	1.66575	0.768128	0.380797	0.566503	14	13	24	4	46	50	skinny hedgehog/sightless/rasp	#NAME?	GO:0016021;GO:0016740	transferase activity;integral component of membrane	Cellular Component;Molecular Function	membrane-IEA;transferase activity-IEA;integral component of membrane-IEA	NULL
AAEL000854	-0.236682	3.97124	0.477378	0.489612	0.664014	93	107	152	68	141	147	fumarylacetoacetate hydrolase	fumarylacetoacetate hydrolase domain-containing 2-like	GO:0016787	hydrolase activity	Molecular Function	catalytic activity-IEA;hydrolase activity-IEA	NULL
AAEL000855	-1.08753	1.844	2.68881	0.101055	0.237778	22	28	51	1	26	36	mannosyltransferase 1,	O-mannosyltransferase 1	GO:0005789;GO:0035269;GO:0000136;GO:0004169	endoplasmic reticulum membrane;dolichyl-phosphate-mannose-protein mannosyltransferase activity;protein O-linked mannosylation;alpha-1,6-mannosyltransferase complex	Cellular Component;Biological Process;Molecular Function	endoplasmic reticulum-IEA;dolichyl-phosphate-mannose-protein mannosyltransferase activity-IEA;transferase activity-IEA;protein O-linked mannosylation-IEA;integral component of membrane-IEA;mannosylation-IEA;protein glycosylation-IEA;transferase activity, transferring glycosyl groups-IEA;mannosyltransferase activity-IEA;protein O-linked glycosylation-IEA;membrane-IEA;endoplasmic reticulum membrane…	NULL
AAEL000856	0.289311	7.05135	1.56493	0.210945	0.387853	662	647	1331	641	1928	1263	germ cell-less protein	germ cell-less	GO:0007281;GO:0005515;GO:0007275	multicellular organism development;germ cell development;protein binding	Biological Process;Molecular Function	germ cell development-IEA;multicellular organism development-IEA	NULL
AAEL000857	0.672101	6.89149	5.75383	0.0164528	0.0685539	602	343	1165	542	2151	1312	unspecified product	zinc finger 236-like	GO:0005634;GO:0008270	nucleus;zinc ion binding	Cellular Component;Molecular Function	nucleus-IEA;zinc ion binding-IEA;metal ion binding-IEA	NULL
AAEL000859	-3.42129	6.05276	132.924	9.39566e-31	1.5899e-27	708	683	1219	58	140	90	unspecified product	surface antigen CRP170	NULL	NULL	NULL	NULL	NULL
AAEL000860	-0.103799	7.29932	0.122222	0.726637	0.840297	730	1098	1707	834	1575	1274	unspecified product	unzipped	NULL	NULL	NULL	NULL	NULL
AAEL000861	-0.644172	3.81957	3.08098	0.0792126	0.199321	87	110	166	40	107	137	unspecified product	pro convertase subtilisin kexin type 5- partial	NULL	NULL	NULL	NULL	NULL
AAEL000867	0.483997	3.12195	1.36343	0.242945	0.426972	53	27	75	30	154	94	F-box protein	F-box only 42	GO:0005515	protein binding	Molecular Function	NULL	NULL
AAEL000874	-0.671469	5.24073	4.82747	0.0280097	0.0991227	262	264	476	114	290	350	Apaf-1 Related Killer	isoform A	GO:0005515;GO:0043531	ADP binding;protein binding	Molecular Function	ADP binding-IEA;ubiquitin-protein transferase activator activity-IEA;anaphase-promoting complex binding-IEA;positive regulation of ubiquitin protein ligase activity-IEA	NULL
AAEL000875	0.498954	3.72768	2.11446	0.145913	0.303143	75	43	123	65	219	123	WW domain-containing protein [Source:UniProtKB/TrEMBL;Acc:A0A1S4EX41]	pre-mRNA-splicing factor cwc25	GO:0005515	protein binding	Molecular Function	NULL	NULL
AAEL000883	0.29296	7.07879	1.27385	0.259046	0.444347	571	726	1418	725	1972	1132	unspecified product	BAG domain-containing Samui	GO:0051087	chaperone binding	Molecular Function	chaperone binding-IEA	NULL
AAEL000885	-0.00899985	4.93795	0.000807316	0.977333	0.989486	201	114	389	124	332	335	cytoplasmic dynein heavy chain	cytoplasmic dynein 2 heavy chain 1	GO:0005524;GO:0005737;GO:0030286;GO:0051959;GO:0005871;GO:0007018;GO:0008569;GO:0045505;GO:0005874	cytoplasm;microtubule;dynein intermediate chain binding;dynein light intermediate chain binding;kinesin complex;microtubule-based movement;dynein complex;ATP-dependent microtubule motor activity, minus-end-directed;ATP binding	Cellular Component;Biological Process;Molecular Function	dynein complex-IEA;nucleotide binding-IEA;cytoskeleton-IEA;microtubule-IEA;microtubule-based movement-IEA;ATP binding-IEA;motor activity-IEA;cytoplasm-IEA;ATP-dependent microtubule motor activity, minus-end-directed-IEA	NULL
AAEL000886	-0.30483	3.36484	0.34701	0.555811	0.717045	58	86	78	28	68	141	unspecified product	secreted precursor	NULL	NULL	NULL	NULL	NULL
AAEL000889	0.43685	2.97931	0.567196	0.451375	0.631851	49	10	98	20	141	94	Carboxylic ester hydrolase [Source:UniProtKB/TrEMBL;Acc:A0A1S4EX56]	glutactin-like	GO:0016020;GO:0052689	membrane;carboxylic ester hydrolase activity	Cellular Component;Molecular Function	endoplasmic reticulum-IEA;transferase activity, transferring glycosyl groups-IEA;membrane-IEA;transferase activity-IEA;hydrolase activity-IEA;carboxylic ester hydrolase activity-IEA;endoplasmic reticulum membrane-IEA;integral component of membrane-IEA	NULL
AAEL000893	-1.24605	2.38197	5.87047	0.015397	0.0653061	44	34	78	7	27	46	sex-determining region y protein, sry	SOX domain-containing dichaete	GO:0005634;GO:0003677	nucleus;DNA binding	Cellular Component;Molecular Function	DNA binding-IEA;nucleus-IEA	NULL
AAEL000897	0.103624	2.46333	0.0568143	0.811604	0.895286	28	33	47	29	57	50	TPR_REGION domain-containing protein [Source:UniProtKB/TrEMBL;Acc:A0A1S4EX97]	tetratricopeptide repeat 36 homolog	GO:0005515	protein binding	Molecular Function	NULL	NULL
AAEL000898	0.539839	4.4582	1.90213	0.16784	0.333869	149	55	184	92	401	223	unspecified product	glutactin	GO:0005789;GO:0016757;GO:0016021;GO:0052689	endoplasmic reticulum membrane;transferase activity, transferring glycosyl groups;integral component of membrane;carboxylic ester hydrolase activity	Cellular Component;Molecular Function	endoplasmic reticulum-IEA;transferase activity, transferring glycosyl groups-IEA;membrane-IEA;transferase activity-IEA;hydrolase activity-IEA;carboxylic ester hydrolase activity-IEA;endoplasmic reticulum membrane-IEA;integral component of membrane-IEA	NULL
AAEL000899	-0.215317	3.36908	0.279108	0.597287	0.750062	50	51	158	35	166	61	glycosyltransferase	GPI mannosyltransferase 4	GO:0005789;GO:0016757;GO:0016021;GO:0052689	endoplasmic reticulum membrane;transferase activity, transferring glycosyl groups;integral component of membrane;carboxylic ester hydrolase activity	Cellular Component;Molecular Function	endoplasmic reticulum-IEA;transferase activity, transferring glycosyl groups-IEA;membrane-IEA;transferase activity-IEA;endoplasmic reticulum membrane-IEA;carboxylic ester hydrolase activity-IEA;integral component of membrane-IEA	NULL
AAEL000900	1.06223	3.83858	5.67023	0.0172552	0.0710143	68	27	114	88	322	103	unspecified product	serendipity locus alpha-like	GO:0051015;GO:0005737;GO:0045296;GO:0016020;GO:0007155;GO:0007349	cytoplasm;membrane;cell adhesion;cadherin binding;cellularization;actin filament binding	Cellular Component;Biological Process;Molecular Function	cell adhesion-IEA;cadherin binding-IEA;membrane-IEA;actin filament binding-IEA;cytoplasm-IEA;cellularization-IEA	NULL
AAEL000902	0.361371	6.59673	2.26441	0.132377	0.282655	497	427	958	442	1261	1150	sugar transporter	organic cation transporter	GO:0055085;GO:0022857;GO:0016021	transmembrane transport;transmembrane transporter activity;integral component of membrane	Cellular Component;Biological Process;Molecular Function	membrane-IEA;transmembrane transport-IEA;transmembrane transporter activity-IEA;integral component of membrane-IEA	NULL
AAEL000903	-0.660295	2.33932	1.2307	0.26727	0.451664	45	12	83	8	43	53	Enhancer of yellow 2 transcription factor [Source:UniProtKB/Swiss-Prot;Acc:Q17MZ8]	enhancer of yellow 2 transcription factor	GO:0071819;GO:0015031;GO:0043035;GO:0045941;GO:0045944;GO:0070390;GO:0000785;GO:0000124;GO:0005643;GO:0006368;GO:0006406;GO:0005667;GO:0003713;GO:0016578	protein transport;histone deubiquitination;transcription factor complex;transcription coactivator activity;chromatin insulator sequence binding;transcription elongation from RNA polymerase II promoter;chromatin;SAGA complex;DUBm complex;mRNA export from nucleus;transcription export complex 2;positive regulation of transcription, DNA-templated;nuclear pore;positive regulation of transcription by R…	Cellular Component;Molecular Function;Biological Process	nuclear pore-IEA;DUBm complex-IEA;chromatin organization-IEA;SAGA complex-IEA;SAGA complex-ISS;nuclear pore-ISS;nucleoplasm-IEA;transcription elongation from RNA polymerase II promoter-IEA;transcription export complex 2-IEA;transcription coactivator activity-IEA;positive regulation of transcription, DNA-templated-IEA;nuclear receptor transcription coactivator activity-IEA;protein transport-IEA;mR…	NULL
AAEL000904	1.0199	3.21093	5.94483	0.0147605	0.0633138	28	31	78	30	168	144	Carboxylic ester hydrolase [Source:UniProtKB/TrEMBL;Acc:A0A1S4EX74]	glutactin-like isoform X2	GO:0052689	carboxylic ester hydrolase activity	Molecular Function	hydrolase activity-IEA;carboxylic ester hydrolase activity-IEA	NULL
AAEL000905	-1.96153	2.74435	9.94086	0.0016165	0.0129231	56	62	107	5	15	51	unspecified product	glutactin-like	GO:0005789;GO:0016757;GO:0016021;GO:0052689	endoplasmic reticulum membrane;transferase activity, transferring glycosyl groups;integral component of membrane;carboxylic ester hydrolase activity	Cellular Component;Molecular Function	endoplasmic reticulum-IEA;transferase activity, transferring glycosyl groups-IEA;membrane-IEA;transferase activity-IEA;hydrolase activity-IEA;carboxylic ester hydrolase activity-IEA;endoplasmic reticulum membrane-IEA;integral component of membrane-IEA	NULL
AAEL000910	0.860722	2.74182	1.28072	0.257764	0.442822	23	33	37	13	32	178	Fatty acyl-CoA reductase [Source:UniProtKB/TrEMBL;Acc:Q17MZ2]	fatty acyl- reductase wat-like	GO:0102965;GO:0016020;GO:0006629;GO:0080019	membrane;alcohol-forming fatty acyl-CoA reductase activity;lipid metabolic process;fatty-acyl-CoA reductase (alcohol-forming) activity	Cellular Component;Biological Process;Molecular Function	alcohol-forming fatty acyl-CoA reductase activity-IEA;oxidation-reduction process-IEA;fatty-acyl-CoA reductase (alcohol-forming) activity-IEA;oxidoreductase activity-IEA;membrane-IEA;integral component of membrane-IEA;lipid metabolic process-IEA	NULL
AAEL000915	-0.173177	4.11294	0.0632432	0.801441	0.887607	107	110	161	21	84	340	unspecified product	pro convertase subtilisin kexin type 5	GO:0016021	integral component of membrane	Cellular Component	membrane-IEA;integral component of membrane-IEA	NULL
AAEL000918	0.389019	4.7261	0.928897	0.33515	0.522058	152	72	312	94	558	213	Carboxylic ester hydrolase [Source:UniProtKB/TrEMBL;Acc:A0A1S4EXB7]	glutactin-like	GO:0016020;GO:0007608;GO:0052689	membrane;sensory perception of smell;carboxylic ester hydrolase activity	Cellular Component;Biological Process;Molecular Function	detection of chemical stimulus involved in sensory perception of smell-IEA;olfactory receptor activity-IEA;odorant binding-IEA;membrane-IEA;plasma membrane-IEA;hydrolase activity-IEA;carboxylic ester hydrolase activity-IEA;integral component of membrane-IEA;sensory perception of smell-IEA	NULL
AAEL000922	0.453874	4.18603	1.59493	0.206624	0.382583	93	52	216	66	321	198	polyribonucleotide nucleotidyltransferase	polyribonucleotide nucleotidyltransferase mitochondrial	GO:0006206;GO:0003723;GO:0005737;GO:0006396;GO:0006144;GO:0006402;GO:0004654	cytoplasm;polyribonucleotide nucleotidyltransferase activity;pyrimidine nucleobase metabolic process;mRNA catabolic process;RNA processing;purine nucleobase metabolic process;RNA binding	Cellular Component;Biological Process;Molecular Function	RNA binding-IEA;polyribonucleotide nucleotidyltransferase activity-IEA;mRNA catabolic process-IEA;nucleic acid binding-IEA;RNA processing-IEA;nucleotidyltransferase activity-IEA;transferase activity-IEA;cytoplasm-IEA	NULL
AAEL000923	0.471825	7.34741	1.89577	0.168553	0.334619	906	387	2000	660	2813	1783	unspecified product	multiple epidermal growth factor-like domains 10	NULL	NULL	NULL	membrane-IEA;integral component of membrane-IEA	NULL
AAEL000924	0.85322	5.45058	5.76096	0.0163861	0.0683798	222	94	406	203	887	470	eukaryotic translation initiation factor 2-alpha kinase	eIF-2-alpha kinase GCN2	GO:0003743;GO:0005524;GO:0000077;GO:0005515;GO:0004694;GO:0010998;GO:0009069;GO:0005840	DNA damage checkpoint;regulation of translational initiation by eIF2 alpha phosphorylation;serine family amino acid metabolic process;ribosome;translation initiation factor activity;protein binding;eukaryotic translation initiation factor 2alpha kinase activity;ATP binding	Cellular Component;Biological Process;Molecular Function	kinase activity-IEA;DNA damage checkpoint-IEA;regulation of translational initiation by eIF2 alpha phosphorylation-IEA;translation initiation factor activity-IEA;nucleotide binding-IEA;phosphorylation-IEA;translational initiation-IEA;ATP binding-IEA;protein phosphorylation-IEA;protein kinase activity-IEA;eukaryotic translation initiation factor 2alpha kinase activity-IEA	NULL
AAEL000925	-0.125771	4.42883	0.186338	0.665982	0.801269	136	100	268	84	281	180	leucine-zipper-like transcriptional regulator 1 (LZTR-1)	leucine-zipper-like transcriptional regulator 1 homolog	GO:0005515	protein binding	Molecular Function	NULL	NULL
AAEL000930	-0.605658	6.95839	6.29833	0.0120852	0.0552707	717	832	1872	444	1143	951	unspecified product	calcium channel flower isoform X2	GO:0005262;GO:0016021;GO:0070588;GO:0030672;GO:0006897	synaptic vesicle membrane;calcium channel activity;endocytosis;integral component of membrane;calcium ion transmembrane transport	Cellular Component;Biological Process;Molecular Function	calcium ion transport-IEA;endocytosis-IEA;cell junction-IEA;cytoplasmic vesicle-IEA;calcium channel activity-IEA;synaptic vesicle membrane-IEA;synapse-IEA;calcium ion transmembrane transport-IEA;membrane-IEA;ion transport-IEA;integral component of membrane-IEA	NULL
AAEL000931	-1.50804	6.12585	37.6344	8.53282e-10	6.76826e-08	568	544	1195	149	446	361	Alkaline phosphatase [Source:UniProtKB/TrEMBL;Acc:Q1HQK7]	alkaline phosphatase 4-like	GO:0046486;GO:0019497;GO:0046656;GO:0016311;GO:0004035;GO:0031225	anchored component of membrane;dephosphorylation;glycerolipid metabolic process;alkaline phosphatase activity;folic acid biosynthetic process;hexachlorocyclohexane metabolic process	Cellular Component;Biological Process;Molecular Function	dephosphorylation-IEA;alkaline phosphatase activity-IEA;catalytic activity-IEA;multicellular organism reproduction-IEA;anchored component of membrane-IEA;nervous system development-IEA;hydrolase activity-IEA;phosphatase activity-IEA;epithelial fluid transport-IEA	NULL
AAEL000933	-0.711311	2.0593	1.34478	0.246192	0.431262	28	30	46	4	28	52	unspecified product	heparan-alpha-glucosaminide N-acetyltransferase	GO:0042967;GO:0016021;GO:0015019;GO:0005765;GO:0006027	heparan-alpha-glucosaminide N-acetyltransferase activity;lysosomal membrane;glycosaminoglycan catabolic process;obsolete acyl-carrier-protein biosynthetic process;integral component of membrane	Cellular Component;Biological Process;Molecular Function	membrane-IEA;integral component of membrane-IEA	NULL
AAEL000934	0.0865653	6.11094	0.0970013	0.755458	0.858683	389	396	637	245	889	796	clathrin light chain	clathrin light chain isoform X3	GO:0016192;GO:0030130;GO:0030132;GO:0005198;GO:0006886	clathrin coat of trans-Golgi network vesicle;clathrin coat of coated pit;structural molecule activity;intracellular protein transport;vesicle-mediated transport	Cellular Component;Biological Process;Molecular Function	intracellular protein transport-IEA;vesicle-mediated transport-IEA;cytoplasmic vesicle membrane-IEA;clathrin coat of coated pit-IEA;structural molecule activity-IEA;cytoplasmic vesicle-IEA;clathrin-coated pit-IEA;membrane-IEA;clathrin coat of trans-Golgi network vesicle-IEA	NULL
AAEL000936	1.23752	1.3185	4.94279	0.0261997	0.0947312	7	5	19	13	50	22	unspecified product	dnaJ homolog subfamily C member 24-like	GO:0046872;GO:0032781;GO:0001671	metal ion binding;positive regulation of ATPase activity;ATPase activator activity	Biological Process;Molecular Function	positive regulation of ATPase activity-IEA;ATPase activator activity-IEA;metal ion binding-IEA	NULL
AAEL000937	-1.09364	2.62464	4.78311	0.0287402	0.100725	27	61	91	13	37	50	unspecified product	probable insulin-like peptide 3 isoform X2	GO:0007165;GO:0005576;GO:0005179	signal transduction;extracellular region;hormone activity	Cellular Component;Biological Process;Molecular Function	mitochondrial intermembrane space-IEA;signal transduction-IEA;extracellular region-IEA;chaperone-mediated protein transport-IEA;hormone activity-IEA;neuropeptide signaling pathway-IEA;mitochondrion-IEA	NULL
AAEL000938	0.771994	2.96592	3.37736	0.0660979	0.176789	42	19	64	32	129	100	unspecified product	alkylated DNA repair alkB homolog 8	GO:0005634;GO:0003723;GO:0005737;GO:0016491;GO:0046872;GO:0002098;GO:0016300;GO:0030488	cytoplasm;tRNA wobble uridine modification;metal ion binding;nucleus;tRNA methylation;oxidoreductase activity;RNA binding;tRNA (uracil) methyltransferase activity	Cellular Component;Biological Process;Molecular Function	RNA binding-IEA;methyltransferase activity-IEA;tRNA wobble uridine modification-IEA;tRNA (uracil) methyltransferase activity-IEA;tRNA methylation-IEA;oxidation-reduction process-IEA;methylation-IEA;catalytic activity-IEA;nucleic acid binding-IEA;oxidoreductase activity-IEA;metabolic process-IEA;nucleus-IEA;cytoplasm-IEA;metal ion binding-IEA	NULL
AAEL000939	0.0283473	4.2455	0.00679968	0.934281	0.96744	84	112	221	102	254	123	unspecified product	F-box LRR-repeat 20-like	GO:0005515	protein binding	Molecular Function	NULL	NULL
AAEL000941	0.241517	3.89584	0.380511	0.53733	0.702396	63	78	162	36	260	169	mitochondrial inner membrane protein translocase, 8kD-subunit, putative	mitochondrial import inner membrane translocase subunit Tim8	GO:0005758;GO:0007165;GO:0015031;GO:0005576;GO:0005179;GO:0005743	protein transport;mitochondrial intermembrane space;signal transduction;extracellular region;mitochondrial inner membrane;hormone activity	Cellular Component;Biological Process;Molecular Function	mitochondrial intermembrane space-IEA;signal transduction-IEA;extracellular region-IEA;protein transport-IEA;chaperone-mediated protein transport-IEA;hormone activity-IEA;mitochondrial inner membrane-IEA;mitochondrion-IEA	NULL
AAEL000942	-1.00129	3.57069	6.62295	0.0100673	0.0485805	90	88	161	18	121	85	ER membrane protein complex subunit 4 [Source:UniProtKB/TrEMBL;Acc:Q17MQ7]	ER membrane complex subunit 4-like	GO:0016021	integral component of membrane	Cellular Component	membrane-IEA;integral component of membrane-IEA	NULL
AAEL000944	-0.221927	7.87938	0.790056	0.374083	0.560578	1281	1383	3076	968	3067	1716	unspecified product	transmembrane 214	GO:0005789;GO:0006915;GO:0016021	endoplasmic reticulum membrane;apoptotic process;integral component of membrane	Cellular Component;Biological Process	endoplasmic reticulum-IEA;membrane-IEA;apoptotic process-IEA;endoplasmic reticulum membrane-IEA;integral component of membrane-IEA	NULL
AAEL000947	-0.652582	2.01937	0.809572	0.368247	0.555214	21	33	45	1	38	50	microsomal signal peptidase 23 kd subunit (spc22/23)	signal peptidase complex subunit 3	GO:0016021;GO:0006465;GO:0005787;GO:0016787	signal peptide processing;signal peptidase complex;hydrolase activity;integral component of membrane	Cellular Component;Biological Process;Molecular Function	endoplasmic reticulum-IEA;signal peptidase complex-IEA;signal peptide processing-IEA;membrane-IEA;hydrolase activity-IEA;endoplasmic reticulum membrane-IEA;integral component of membrane-IEA	NULL
AAEL000948	-2.20363	4.75669	45.3966	1.60915e-11	1.92208e-09	257	225	498	46	87	106	Tetraspanin [Source:UniProtKB/TrEMBL;Acc:A0A1S4EXC3]	tetraspanin-2A	GO:0016021	integral component of membrane	Cellular Component	membrane-IEA;integral component of membrane-IEA	NULL
AAEL000949	0.460105	7.08697	3.51851	0.060687	0.166214	603	551	1496	730	2125	1249	unspecified product	macoilin	GO:0031965;GO:0030867;GO:0023041;GO:0016021	neuronal signal transduction;rough endoplasmic reticulum membrane;integral component of membrane;nuclear membrane	Cellular Component;Biological Process	endoplasmic reticulum-IEA;rough endoplasmic reticulum membrane-IEA;nuclear membrane-IEA;membrane-IEA;endoplasmic reticulum membrane-IEA;neuronal signal transduction-IEA;integral component of membrane-IEA	NULL
AAEL000950	0.816425	6.95591	7.52883	0.00607192	0.0336554	502	395	1200	874	1383	1511	unspecified product	LTV1 homolog	GO:0042274	ribosomal small subunit biogenesis	Biological Process	ribosomal small subunit biogenesis-IEA	NULL
AAEL000951	-0.0651153	8.97564	0.0639349	0.800381	0.887014	2844	2761	5851	1797	6130	5353	elongation factor 1-beta2	probable elongation factor 1-beta	GO:0006448;GO:0003746;GO:0005840;GO:0005853	ribosome;eukaryotic translation elongation factor 1 complex;translation elongation factor activity;regulation of translational elongation	Cellular Component;Biological Process;Molecular Function	eukaryotic translation elongation factor 1 complex-IEA;translation elongation factor activity-IEA;translational elongation-IEA;translation-IEA	NULL
AAEL000952	0.50428	1.85664	0.840508	0.359252	0.546931	16	6	47	13	60	36	unspecified product	testis-expressed protein 10 homolog	GO:0048188;GO:0016020	Set1C/COMPASS complex;membrane	Cellular Component	Set1C/COMPASS complex-IEA;membrane-IEA;nucleus-IEA;integral component of membrane-IEA	NULL
AAEL000953	-0.560959	4.98813	2.41276	0.12035	0.265345	198	216	414	162	292	150	unspecified product	transcription initiation factor TFIID subunit 11 isoform X1	NULL	NULL	NULL	NULL	NULL
AAEL000955	0.274458	5.4567	1.0034	0.316488	0.504127	235	185	474	240	587	387	autophagy related gene	ubiquitin-like-conjugating enzyme ATG3	GO:0000045;GO:0005829;GO:0009267;GO:0019787;GO:0005776;GO:0061723	ubiquitin-like protein transferase activity;cytosol;cellular response to starvation;glycophagy;autophagosome;autophagosome assembly	Cellular Component;Biological Process;Molecular Function	autophagosome assembly-IEA;cellular response to starvation-IEA;autophagosome-IEA;autophagy-IEA;cytosol-IEA;glycophagy-IEA	NULL
AAEL000956	-0.390417	4.45536	1.08392	0.297823	0.48553	165	103	285	51	212	256	unspecified product	sorting nexin-8 isoform X1	GO:0016020;GO:0035091;GO:0005829;GO:0042147	membrane;cytosol;retrograde transport, endosome to Golgi;phosphatidylinositol binding	Cellular Component;Biological Process;Molecular Function	phosphatidylinositol binding-IEA;membrane-IEA;cytosol-IEA;retrograde transport, endosome to Golgi-IEA	NULL
AAEL000958	-0.668453	3.85611	1.92684	0.165104	0.330496	104	115	139	21	122	170	unspecified product	uncharacterized protein LOC109410752	NULL	NULL	NULL	NULL	NULL
AAEL000961	0.658543	8.77198	2.45914	0.116843	0.260553	2479	862	4731	1435	9127	5139	unspecified product	AGAP011897- partial	GO:0046872	metal ion binding	Molecular Function	membrane-IEA;metal ion binding-IEA;integral component of membrane-IEA	NULL
AAEL000965	-0.147197	4.90899	0.272532	0.601638	0.753186	184	170	331	107	355	296	unspecified product	NHL repeat-containing 2	GO:0005515	protein binding	Molecular Function	NULL	NULL
AAEL000967	-0.429921	6.0752	1.42055	0.233313	0.416491	401	482	777	362	417	514	tmc7 protein	transmembrane channel 7	GO:0005887	integral component of plasma membrane	Cellular Component	membrane-IEA;integral component of plasma membrane-IEA;integral component of membrane-IEA;ribosomal small subunit biogenesis-IEA	NULL
AAEL000970	0.108362	7.48165	0.193566	0.659965	0.797724	954	858	2085	937	2245	1496	unspecified product	transcription factor GAGA-like	GO:0005515	protein binding	Molecular Function	NULL	NULL
AAEL000973	-0.162652	4.98003	0.253945	0.614311	0.762389	144	189	432	89	423	319	unspecified product	insulin-like peptide 2 precursor	GO:0007165;GO:0005576;GO:0005179	signal transduction;extracellular region;hormone activity	Cellular Component;Biological Process;Molecular Function	signal transduction-IEA;extracellular region-IEA;hormone activity-IEA	NULL
AAEL000978	-0.0722304	4.8587	0.0563455	0.812368	0.895721	193	147	298	148	317	233	unspecified product	ESF1 homolog	GO:0006364;GO:0005730	rRNA processing;nucleolus	Cellular Component;Biological Process	rRNA processing-IEA;nucleolus-IEA;nucleus-IEA	NULL
AAEL000980	0.0256794	4.74088	0.00733924	0.931729	0.966474	151	110	354	105	391	231	unspecified product	zinc finger OZF isoform X2	GO:0005634;GO:0008270	nucleus;zinc ion binding	Cellular Component;Molecular Function	DNA-binding transcription factor activity, RNA polymerase II-specific-IBA;regulation of transcription by RNA polymerase II-IBA;RNA polymerase II proximal promoter sequence-specific DNA binding-IBA;nucleus-IEA;zinc ion binding-IEA;metal ion binding-IEA;nucleus-IBA	NULL
AAEL000981	0.276552	5.31363	0.853917	0.355447	0.543665	199	177	437	144	712	371	unspecified product	collagen alpha-1(III) chain-like	GO:0005634;GO:0005581	collagen trimer;nucleus	Cellular Component	collagen trimer-IEA;nucleus-IEA	NULL
AAEL000982	0.192352	2.97862	0.220083	0.638977	0.781818	35	32	102	24	131	76	mediator of RNA polymerase II transcription subunit 7 (Med7)	mediator of RNA polymerase II transcription subunit 7	GO:0005667;GO:0003712;GO:0016592;GO:0045449;GO:0006357	transcription coregulator activity;mediator complex;transcription factor complex;regulation of transcription by RNA polymerase II;regulation of transcription, DNA-templated	Cellular Component;Biological Process;Molecular Function	transcription coregulator activity-IEA;regulation of transcription by RNA polymerase II-IEA;mediator complex-IEA;nucleus-IEA	NULL
AAEL000983	-0.141261	5.01829	0.255582	0.613172	0.761347	174	198	373	124	367	316	clathrin coat assembly protein ap19	AP-1 complex subunit sigma-2 isoform X1	GO:0016192;GO:0030121;GO:0035615;GO:0006886	AP-1 adaptor complex;clathrin adaptor activity;intracellular protein transport;vesicle-mediated transport	Cellular Component;Biological Process;Molecular Function	intracellular protein transport-IEA;vesicle-mediated transport-IEA;protein transport-IEA;membrane-IEA;membrane coat-IEA	NULL
AAEL000984	0.798271	7.21281	10.0264	0.00154315	0.0125341	615	498	1376	883	2594	1435	unspecified product	ECT2 isoform X1	GO:0005634;GO:0005737;GO:0005085;GO:2000431;GO:0043547	cytoplasm;guanyl-nucleotide exchange factor activity;regulation of cytokinesis, actomyosin contractile ring assembly;nucleus;positive regulation of GTPase activity	Cellular Component;Biological Process;Molecular Function	guanyl-nucleotide exchange factor activity-IEA;GTPase activator activity-IEA;nucleus-IEA;cytoplasm-IEA;positive regulation of GTPase activity-IEA;regulation of cytokinesis, actomyosin contractile ring assembly-IEA	NULL
AAEL000985	0.119807	5.24191	0.190288	0.662677	0.798915	190	212	389	149	503	400	unspecified product	NEDD4 family-interacting 1	GO:0016021;GO:0007034;GO:0030001	vacuolar transport;metal ion transport;integral component of membrane	Cellular Component;Biological Process	metal ion transport-IEA;membrane-IEA;vacuolar transport-IEA;integral component of membrane-IEA	NULL
AAEL000986	0.0418531	7.2941	0.0138925	0.906173	0.951848	661	1098	1555	940	1239	1498	NADH-ubiquinone oxidoreductase ashi subunit	NADH dehydrogenase [ubiquinone] 1 beta subcomplex subunit mitochondrial	GO:0006814;GO:0005747;GO:0015992;GO:0006120;GO:0008137;GO:0006744	mitochondrial respiratory chain complex I;ubiquinone biosynthetic process;NADH dehydrogenase (ubiquinone) activity;mitochondrial electron transport, NADH to ubiquinone;proton transmembrane transport;sodium ion transport	Cellular Component;Biological Process;Molecular Function	oxidation-reduction process-IEA;NADH dehydrogenase activity-IEA;oxidoreductase activity-IEA;mitochondrial inner membrane-IEA;membrane-IEA;NADH dehydrogenase (ubiquinone) activity-IEA;mitochondrial respiratory chain complex I-IEA;mitochondrion-IEA;respirasome-IEA;mitochondrial electron transport, NADH to ubiquinone-IEA;integral component of membrane-IEA	NULL
AAEL000987	0.812114	11.6873	8.67672	0.003223	0.0214017	12228	13007	28946	21154	44538	38833	60S ribosomal protein L8	60S ribosomal L8	GO:0003735;GO:0002181;GO:0042254;GO:0022625;GO:0019843	cytosolic large ribosomal subunit;rRNA binding;structural constituent of ribosome;cytoplasmic translation;ribosome biogenesis	Cellular Component;Biological Process;Molecular Function	RNA binding-IEA;ribosome-IEA;large ribosomal subunit-IEA;RNA binding-IBA;rRNA binding-IEA;structural constituent of ribosome-IBA;cytosolic large ribosomal subunit-IBA;cytoplasm-IEA;translation-IEA;structural constituent of ribosome-IEA;cytoplasmic translation-IBA	NULL
AAEL000993	-0.649361	8.14918	4.297	0.0381798	0.121474	1634	2392	3328	1164	2066	2134	dally	division abnormally delayed	GO:0030513;GO:0062023;GO:0045880;GO:0090263;GO:0046658	positive regulation of canonical Wnt signaling pathway;collagen-containing extracellular matrix;positive regulation of BMP signaling pathway;anchored component of plasma membrane;positive regulation of smoothened signaling pathway	Cellular Component;Biological Process	regulation of signal transduction-IEA;anchored component of membrane-IEA;anchored component of plasma membrane-IEA;membrane-IEA;collagen-containing extracellular matrix-IEA;plasma membrane-IEA;positive regulation of canonical Wnt signaling pathway-IEA;integral component of membrane-IEA;positive regulation of smoothened signaling pathway-IEA;positive regulation of BMP signaling pathway-IEA	NULL
AAEL000994	-0.169097	7.70533	0.455951	0.499522	0.67195	1168	1090	2830	773	2946	1643	unspecified product	uncharacterized protein LOC5567847 isoform X7	NULL	NULL	NULL	NULL	NULL
AAEL000996	0.475814	4.65262	1.63351	0.201218	0.37603	149	72	254	80	448	303	unspecified product	poly(A) RNA mitochondrial	GO:0003676;GO:0016779	nucleic acid binding;nucleotidyltransferase activity	Molecular Function	nucleic acid binding-IEA	NULL
AAEL000999	0.33223	6.60382	1.28944	0.256152	0.441023	567	295	1154	439	1542	937	DNA replication licensing factor MCM7	DNA replication licensing factor Mcm7	GO:0005657;GO:0005634;GO:0003677;GO:0005524;GO:0006270;GO:0003678;GO:0032508;GO:0042555;GO:0007049;GO:0016787	DNA replication initiation;MCM complex;cell cycle;hydrolase activity;DNA duplex unwinding;nucleus;replication fork;DNA helicase activity;ATP binding;DNA binding	Cellular Component;Biological Process;Molecular Function	helicase activity-IEA;DNA helicase activity-IEA;DNA replication-IEA;ATP binding-IEA;hydrolase activity-IEA;cell cycle-IEA;DNA duplex unwinding-IEA;nucleotide binding-IEA;DNA binding-IEA;nucleus-IEA;DNA replication initiation-IEA;MCM complex-IEA	NULL
AAEL001000	-0.716752	4.16824	4.15505	0.0415106	0.128705	136	134	191	40	187	148	1-acyl-sn-glycerol-3-phosphate acyltransferase [Source:UniProtKB/TrEMBL;Acc:A0A1S4EXH8]	1-acyl-sn-glycerol-3-phosphate acyltransferase alpha	GO:0003841;GO:0042967;GO:0046486;GO:0016021;GO:0008654	phospholipid biosynthetic process;obsolete acyl-carrier-protein biosynthetic process;1-acylglycerol-3-phosphate O-acyltransferase activity;glycerolipid metabolic process;integral component of membrane	Cellular Component;Biological Process;Molecular Function	transferase activity, transferring acyl groups-IEA;phospholipid biosynthetic process-IEA;membrane-IEA;transferase activity-IEA;integral component of membrane-IEA;lipid metabolic process-IEA;1-acylglycerol-3-phosphate O-acyltransferase activity-IEA	NULL
AAEL001001	0.931933	3.08133	4.82137	0.0281091	0.0993356	38	18	76	59	132	79	unspecified product	uncharacterized protein LOC5567825	NULL	NULL	NULL	NULL	NULL
AAEL001005	-0.118783	9.65573	0.17222	0.678146	0.80993	4724	4419	9560	4320	7748	6543	calreticulin	calreticulin	GO:0005788;GO:0005509;GO:0051082;GO:0006457	protein folding;unfolded protein binding;endoplasmic reticulum lumen;calcium ion binding	Cellular Component;Biological Process;Molecular Function	endoplasmic reticulum-IEA;endoplasmic reticulum lumen-IEA;protein folding-IEA;calcium ion binding-IEA;unfolded protein binding-IEA;metal ion binding-IEA	NULL
AAEL001007	-0.516405	6.15879	3.70572	0.0542262	0.154261	489	459	882	193	779	644	unspecified product	nuclear RNA export factor 1	GO:0006406;GO:0003723;GO:0005515;GO:0005737;GO:0005654	cytoplasm;nucleoplasm;mRNA export from nucleus;protein binding;RNA binding	Cellular Component;Biological Process;Molecular Function	RNA binding-IEA;mRNA transport-IEA;nucleic acid binding-IEA;mRNA export from nucleus-IEA;nucleus-IEA;cytoplasm-IEA;nucleoplasm-IEA	NULL
AAEL001008	0.957899	3.52021	5.84747	0.0155995	0.0659373	30	34	124	71	210	107	unspecified product	transcription factor grauzone-like	GO:0005634;GO:0005667;GO:0003700;GO:0008270;GO:0006355;GO:0045449	DNA-binding transcription factor activity;transcription factor complex;nucleus;zinc ion binding;regulation of transcription, DNA-templated	Cellular Component;Biological Process;Molecular Function	regulation of transcription, DNA-templated-IEA;DNA binding-IEA;DNA-binding transcription factor activity-IEA;nucleus-IEA;zinc ion binding-IEA;metal ion binding-IEA	NULL
AAEL001009	0.107724	7.37247	0.157666	0.691315	0.819776	868	740	2096	542	2607	1705	dab2-interacting protein	CD2-associated -like	GO:0005515	protein binding	Molecular Function	actin filament organization-IEA;membrane-IEA;focal adhesion-IEA;cytoplasm-IEA	NULL
AAEL001010	-0.461235	2.76549	1.03349	0.30934	0.496946	27	46	105	32	50	51	defective proboscis extension response, putative	Fc receptor 5	NULL	NULL	NULL	NULL	NULL
AAEL001014	-0.0638945	3.40768	0.0353719	0.850819	0.919268	67	50	119	37	138	100	vacuolar protein sorting-associated	vacuolar sorting-associated 45	GO:0006904	vesicle docking involved in exocytosis	Biological Process	vesicle-mediated transport-IEA;vesicle docking involved in exocytosis-IEA	NULL
AAEL001016	0.807157	3.24685	4.32776	0.0374955	0.120244	48	32	64	60	155	86	zinc finger protein	zinc finger 771-like	GO:0005634;GO:0008270	nucleus;zinc ion binding	Cellular Component;Molecular Function	nucleus-IEA;zinc ion binding-IEA;metal ion binding-IEA	NULL
AAEL001020	1.27511	6.12886	17.3716	3.07379e-05	0.000539934	237	218	441	501	820	1073	anterior fat body protein	regucalcin-like isoform X1	NULL	NULL	NULL	NULL	NULL
AAEL001022	0.236757	5.90881	0.395369	0.529491	0.697186	179	415	617	343	574	647	anterior fat body protein	regucalcin-like isoform X2	NULL	NULL	NULL	NULL	NULL
AAEL001024	-0.000663017	4.88512	4.68789e-06	0.998272	0.998961	175	139	348	91	414	314	mitochondrial carrier protein	solute carrier family 25 member 51	GO:0016021	integral component of membrane	Cellular Component	membrane-IEA;integral component of membrane-IEA	NULL
AAEL001029	0.289908	4.38628	0.429623	0.512174	0.683774	121	57	266	47	376	252	unspecified product	nuclear pore complex Nup58	GO:0006913;GO:0015031;GO:0017056;GO:0008139;GO:0005643	protein transport;structural constituent of nuclear pore;nucleocytoplasmic transport;nuclear localization sequence binding;nuclear pore	Cellular Component;Biological Process;Molecular Function	nuclear pore-IEA;protein transport-IEA;nuclear localization sequence binding-IEA;nucleocytoplasmic transport-IEA;structural constituent of nuclear pore-IEA;nucleus-IEA	NULL
AAEL001030	0.524022	3.64862	2.30165	0.129237	0.277937	68	40	120	51	198	147	S-formylglutathione hydrolase, putative	S-formylglutathione hydrolase	GO:0018738;GO:0046294;GO:0005737;GO:0015947;GO:0052689	cytoplasm;formaldehyde catabolic process;methane metabolic process;S-formylglutathione hydrolase activity;carboxylic ester hydrolase activity	Cellular Component;Biological Process;Molecular Function	formaldehyde catabolic process-IEA;S-formylglutathione hydrolase activity-IEA;cytoplasm-IEA;hydrolase activity-IEA;carboxylic ester hydrolase activity-IEA	NULL
AAEL001031	-1.4155	4.29784	17.3117	3.17219e-05	0.000555298	129	192	291	46	112	115	unspecified product	serine protease 27-like	GO:0006508;GO:0004252	proteolysis;serine-type endopeptidase activity	Biological Process;Molecular Function	proteolysis-IEA;serine-type peptidase activity-IEA;hydrolase activity-IEA;serine-type endopeptidase activity-IEA;peptidase activity-IEA	NULL
AAEL001032	0.447427	6.05078	1.68032	0.194881	0.367638	373	190	746	263	1342	570	unspecified product	nuclear pore complex DDB_G0274915	NULL	NULL	NULL	NULL	NULL
AAEL001033	0.152164	3.39316	0.153777	0.694952	0.822264	41	48	144	32	165	108	methyl-cpg binding protein, mbd	methyl- -binding domain 2 isoform X2	GO:0016581;GO:0008327	methyl-CpG binding;NuRD complex	Cellular Component;Molecular Function	NuRD complex-IEA;DNA binding-IEA;nucleus-IEA;methyl-CpG binding-IEA	NULL
AAEL001036	0.198566	5.40044	0.503025	0.478174	0.654299	233	171	496	162	645	427	ikappab kinase complex-associated protein	elongator complex 1	GO:0005634;GO:0005737;GO:0033588;GO:0002098	cytoplasm;Elongator holoenzyme complex;tRNA wobble uridine modification;nucleus	Cellular Component;Biological Process	Elongator holoenzyme complex-IEA;kinase activity-IEA;phosphorylation-IEA;tRNA wobble uridine modification-IEA;tRNA processing-IEA;nucleus-IEA;cytoplasm-IEA	NULL
AAEL001037	0.076956	6.03603	0.0413847	0.838797	0.912472	277	231	1125	311	1073	412	ribosomal RNA methyltransferase	pre-rRNA 2 -O-ribose RNA methyltransferase FTSJ3	GO:0008649;GO:0005730;GO:0000453	rRNA methyltransferase activity;nucleolus;enzyme-directed rRNA 2'-O-methylation	Cellular Component;Biological Process;Molecular Function	RNA methylation-IEA;methyltransferase activity-IEA;rRNA methylation-IEA;methylation-IEA;rRNA processing-IEA;nucleolus-IEA;rRNA methyltransferase activity-IEA;enzyme-directed rRNA 2'-O-methylation-IEA;nucleus-IEA;transferase activity-IEA;ribosome biogenesis-IEA	NULL
AAEL001038	-0.0806504	2.51074	0.032066	0.857883	0.923167	33	17	86	22	63	54	cak1	cyclin-dependent kinase 7	GO:0005524;GO:0008353;GO:0000074;GO:0070985;GO:0004693;GO:0051726;GO:0009069;GO:0006468	serine family amino acid metabolic process;transcription factor TFIIK complex;protein phosphorylation;regulation of cell cycle;cyclin-dependent protein serine/threonine kinase activity;ATP binding;RNA polymerase II CTD heptapeptide repeat kinase activity	Cellular Component;Biological Process;Molecular Function	kinase activity-IEA;phosphorylation-IEA;ATP binding-IEA;transferase activity-IEA;protein serine/threonine kinase activity-IEA;protein phosphorylation-IEA;regulation of cell cycle-IEA;RNA polymerase II CTD heptapeptide repeat kinase activity-IEA;transcription factor TFIIK complex-IEA;protein kinase activity-IEA;cyclin-dependent protein serine/threonine kinase activity-IEA;nucleotide binding-IEA;tr…	NULL
AAEL001039	0.156185	2.73876	0.106878	0.743726	0.852516	20	29	102	21	114	57	metaxin	metaxin-1 homolog	GO:0015031;GO:0016021;GO:0001401	protein transport;mitochondrial sorting and assembly machinery complex;integral component of membrane	Cellular Component;Biological Process	mitochondrial sorting and assembly machinery complex-IEA;protein transport-IEA;membrane-IEA;mitochondrial outer membrane-IEA;mitochondrion-IEA;integral component of membrane-IEA	NULL
AAEL001041	0.438973	7.55766	3.00813	0.0828477	0.206165	835	835	1965	1109	2675	1683	guanine nucleotide-binding protein beta 3 (g protein beta3)	guanine nucleotide-binding subunit beta-1	GO:0005515;GO:0007165;GO:0016021	signal transduction;integral component of membrane;protein binding	Cellular Component;Biological Process;Molecular Function	signal transduction-IEA;membrane-IEA;integral component of membrane-IEA	NULL
AAEL001044	0.215378	5.95602	0.734106	0.391555	0.576236	316	272	729	265	812	686	tyrosyl-tRNA synthetase	tyrosine--tRNA cytoplasmic	GO:0004831;GO:0005524;GO:0006437;GO:0009094;GO:0000162;GO:0006571;GO:0000049	L-phenylalanine biosynthetic process;tyrosyl-tRNA aminoacylation;tRNA binding;tyrosine biosynthetic process;tyrosine-tRNA ligase activity;ATP binding;tryptophan biosynthetic process	Biological Process;Molecular Function	RNA binding-IEA;aminoacyl-tRNA ligase activity-IEA;tRNA binding-IEA;tyrosyl-tRNA aminoacylation-IEA;nucleotide binding-IEA;tyrosine-tRNA ligase activity-IEA;ligase activity-IEA;tRNA aminoacylation for protein translation-IEA;ATP binding-IEA;translation-IEA	NULL
AAEL001046	-0.486202	7.06066	2.99948	0.083291	0.206812	781	999	1562	602	1249	882	phosphatase fragment	serine-rich adhesin for platelets isoform X1	GO:0006570;GO:0004725;GO:0016021;GO:0035335	protein tyrosine phosphatase activity;peptidyl-tyrosine dephosphorylation;tyrosine metabolic process;integral component of membrane	Cellular Component;Biological Process;Molecular Function	dephosphorylation-IEA;peptidyl-tyrosine dephosphorylation-IEA;protein tyrosine phosphatase activity-IEA;protein dephosphorylation-IEA;membrane-IEA;phosphatase activity-IEA;integral component of membrane-IEA	NULL
AAEL001047	-0.682559	5.62267	2.24326	0.134198	0.285342	228	407	724	93	319	616	adenylate cyclase	proton-coupled folate transporter	GO:0055085;GO:0022857;GO:0016021	transmembrane transport;transmembrane transporter activity;integral component of membrane	Cellular Component;Biological Process;Molecular Function	membrane-IEA;transmembrane transport-IEA;transmembrane transporter activity-IEA;integral component of membrane-IEA	NULL
AAEL001048	-0.303899	4.62271	0.76199	0.382707	0.567575	115	129	410	98	341	147	short-chain dehydrogenase	3-ketodihydrosphingosine reductase	GO:0047560;GO:0016021;GO:0006666;GO:0030148;GO:0006687	3-dehydrosphinganine reductase activity;sphingolipid biosynthetic process;glycosphingolipid metabolic process;integral component of membrane;3-keto-sphinganine metabolic process	Cellular Component;Biological Process;Molecular Function	oxidation-reduction process-IEA;oxidoreductase activity-IEA;membrane-IEA;integral component of membrane-IEA	NULL
AAEL001052	-1.34457	6.96474	21.1982	4.14163e-06	0.000108656	1010	1023	1854	201	1016	783	heat shock protein, putative	10 kDa heat shock mitochondrial	GO:0016887;GO:0005524;GO:0006457	ATPase activity;protein folding;ATP binding	Biological Process;Molecular Function	protein folding-IEA;ATP binding-IEA	NULL
AAEL001060	-0.555372	5.10547	2.97741	0.0844341	0.208731	199	240	469	112	257	343	unspecified product	AAEL001060- partial	GO:0016021;GO:0005886	plasma membrane;integral component of membrane	Cellular Component	membrane-IEA;plasma membrane-IEA;integral component of membrane-IEA	NULL
AAEL001062	0.234983	2.77159	0.320189	0.571494	0.730135	45	29	54	31	79	74	unspecified product	uncharacterized protein LOC5568348	GO:0016020	membrane	Cellular Component	membrane-IEA;integral component of membrane-IEA	NULL
AAEL001065	1.01018	3.7915	6.4336	0.0111981	0.0522254	55	45	100	120	166	132	unspecified product	SAY domain-containing 1	GO:0016021	integral component of membrane	Cellular Component	membrane-IEA;integral component of membrane-IEA	NULL
AAEL001074	-0.797314	4.14994	3.59365	0.0580007	0.161161	129	60	369	58	195	88	cadherin	cadherin-89D isoform X1	GO:0005509;GO:0016021;GO:0007156;GO:0005886	homophilic cell adhesion via plasma membrane adhesion molecules;plasma membrane;integral component of membrane;calcium ion binding	Cellular Component;Biological Process;Molecular Function	cell adhesion-IEA;membrane-IEA;plasma membrane-IEA;calcium ion binding-IEA;integral component of membrane-IEA;homophilic cell adhesion via plasma membrane adhesion molecules-IEA	NULL
AAEL001076	-0.319282	4.96147	1.22167	0.269033	0.453069	186	179	408	143	293	247	lipase	Down syndrome cell adhesion molecule Dscam2 isoform X1	GO:0005515;GO:0007411;GO:0007155;GO:0005886	plasma membrane;cell adhesion;protein binding;axon guidance	Cellular Component;Biological Process;Molecular Function	axon guidance-IEA;cell adhesion-IEA;plasma membrane-IEA	NULL
AAEL001077	0.389438	2.39314	0.633866	0.425941	0.607977	24	17	62	34	43	57	Clip-Domain Serine Protease family B. Protease homologue.	serine protease easter-like	GO:0006508;GO:0004252	proteolysis;serine-type endopeptidase activity	Biological Process;Molecular Function	proteolysis-IEA;serine-type peptidase activity-IEA;hydrolase activity-IEA;serine-type endopeptidase activity-IEA;peptidase activity-IEA	NULL
AAEL001080	1.86597	2.38822	9.14628	0.00249224	0.0176332	4	12	36	16	141	73	RNA 3' terminal phosphate cyclase	probable RNA 3 -terminal phosphate cyclase	GO:0003824;GO:0042254;GO:0006396;GO:0005730	catalytic activity;nucleolus;RNA processing;ribosome biogenesis	Cellular Component;Biological Process;Molecular Function	catalytic activity-IEA;nucleolus-IEA;RNA processing-IEA;nucleus-IEA;ribosome biogenesis-IEA	NULL
AAEL001082	-1.58196	11.6338	7.10904	0.0076696	0.0396686	14038	39927	47652	12176	7297	12650	unspecified product	myofilin isoform b	NULL	NULL	NULL	NULL	NULL
AAEL001086	0.996512	4.18139	5.30782	0.0212299	0.082082	94	31	150	109	380	150	unspecified product	myelin transcription factor 1	GO:0005634;GO:0008270	nucleus;zinc ion binding	Cellular Component;Molecular Function	nucleus-IEA;zinc ion binding-IEA;metal ion binding-IEA	NULL
AAEL001087	1.20944	5.59966	20.4393	6.15542e-06	0.000149184	146	157	360	258	844	702	synaptic vesicle protein	synaptic vesicle glyco 2B-like	GO:0055085;GO:0022857;GO:0016021	transmembrane transport;transmembrane transporter activity;integral component of membrane	Cellular Component;Biological Process;Molecular Function	integral component of membrane-IBA;membrane-IEA;transmembrane transport-IEA;transmembrane transporter activity-IEA;integral component of membrane-IEA	NULL
AAEL001088	-0.0508993	6.17008	0.0454242	0.831226	0.907662	412	392	813	311	912	626	beta-1,3-galactosyltransferase	N-acetyllactosaminide beta-1,3-N-acetylglucosaminyltransferase 3-like	GO:0016758;GO:0016021;GO:0006486;GO:0000139	protein glycosylation;Golgi membrane;integral component of membrane;transferase activity, transferring hexosyl groups	Cellular Component;Biological Process;Molecular Function	Golgi apparatus-IEA;protein glycosylation-IEA;transferase activity, transferring glycosyl groups-IEA;membrane-IEA;transferase activity-IEA;Golgi membrane-IEA;integral component of membrane-IEA	NULL
AAEL001091	-0.625693	7.90932	2.28352	0.130755	0.280252	1108	2449	2379	1071	1528	1837	Malic enzyme [Source:UniProtKB/TrEMBL;Acc:A0A1S4EXR8]	NADP-dependent malic enzyme	GO:0016579;GO:0006013;GO:0004471;GO:0006099;GO:0004473;GO:0006511;GO:0004843;GO:0004559;GO:0006108;GO:0046872;GO:0051287;GO:0005739;GO:0030246;GO:0006090;GO:0015976	carbon utilization;mannose metabolic process;metal ion binding;NAD binding;alpha-mannosidase activity;mitochondrion;protein deubiquitination;ubiquitin-dependent protein catabolic process;tricarboxylic acid cycle;malate dehydrogenase (decarboxylating) (NAD+) activity;carbohydrate binding;pyruvate metabolic process;malate metabolic process;thiol-dependent ubiquitin-specific protease activity;malate…	Cellular Component;Molecular Function;Biological Process	cysteine-type peptidase activity-IEA;thiol-dependent ubiquitin-specific protease activity-IEA;alpha-mannosidase activity-IEA;mannose metabolic process-IEA;ubiquitin-dependent protein catabolic process-IEA;pyruvate metabolic process-IBA;hydrolase activity-IEA;malate metabolic process-IBA;carbohydrate metabolic process-IEA;mitochondrion-IBA;oxidation-reduction process-IEA;malate dehydrogenase (deca…	NULL
AAEL001092	0.299162	4.74774	0.834065	0.3611	0.548429	128	151	230	128	278	340	udp-glucose pyrophosphatase	uridine diphosphate glucose pyrophosphatase NUDT14-like	GO:0046872;GO:0016818	hydrolase activity, acting on acid anhydrides, in phosphorus-containing anhydrides;metal ion binding	Molecular Function	hydrolase activity, acting on acid anhydrides, in phosphorus-containing anhydrides-IEA;hydrolase activity-IEA;metal ion binding-IEA	NULL
AAEL001094	-0.605615	8.10747	2.59646	0.107103	0.245647	1430	2409	3233	1381	1746	1832	unspecified product	heat shock beta-1 isoform X2	GO:0046872	metal ion binding	Molecular Function	metal ion binding-IEA	NULL
AAEL001098	-0.0464602	3.14582	0.0060913	0.937791	0.969566	40	39	133	33	32	142	clip-domain serine protease, putative	serine protease easter-like	GO:0006508;GO:0004252	proteolysis;serine-type endopeptidase activity	Biological Process;Molecular Function	extracellular region-IEA;proteolysis-IEA;serine-type peptidase activity-IEA;hydrolase activity-IEA;serine-type endopeptidase activity-IEA;peptidase activity-IEA	NULL
AAEL001099	0.51777	7.05823	3.01672	0.08241	0.205428	656	387	1583	805	1926	1219	DEAD box polypeptide	integrator complex subunit 6	NULL	NULL	NULL	NULL	NULL
AAEL001100	0.391621	4.99498	0.905017	0.34144	0.528532	107	174	342	84	691	308	phosphoserine phosphatase	phosphoserine phosphatase isoform X1	GO:0004647;GO:0006564;GO:0016311;GO:0006544;GO:0006566	glycine metabolic process;phosphoserine phosphatase activity;L-serine biosynthetic process;dephosphorylation;threonine metabolic process	Biological Process;Molecular Function	dephosphorylation-IEA;phosphoserine phosphatase activity-IEA;L-serine biosynthetic process-IEA	NULL
AAEL001101	0.0751934	6.70611	0.0898399	0.764381	0.864901	524	484	1363	527	1187	976	ATP-dependent transporter	ATP-binding cassette sub-family F member 1	GO:0016887;GO:0005524	ATPase activity;ATP binding	Molecular Function	ATPase activity-IEA;nucleotide binding-IEA;ATP binding-IEA	NULL
AAEL001102	0.078929	6.04837	0.0675175	0.794986	0.884257	407	252	825	246	718	833	adenosine kinase	adenosine kinase 2	GO:0044209;GO:0004001;GO:0006166;GO:0016310;GO:0006144	AMP salvage;purine ribonucleoside salvage;adenosine kinase activity;phosphorylation;purine nucleobase metabolic process	Biological Process;Molecular Function	purine ribonucleoside salvage-IEA;adenosine kinase activity-IEA;kinase activity-IEA;AMP salvage-IEA;phosphorylation-IEA;phosphotransferase activity, alcohol group as acceptor-IEA;transferase activity-IEA	NULL
AAEL001103	0.248158	4.79634	0.597942	0.439364	0.621291	114	122	365	162	322	252	prefoldin, subunit, putative	probable prefoldin subunit 6	GO:0016272;GO:0051082;GO:0006457	prefoldin complex;protein folding;unfolded protein binding	Cellular Component;Biological Process;Molecular Function	prefoldin complex-IEA;protein folding-IEA;unfolded protein binding-IEA	NULL
AAEL001104	-0.405557	4.22001	1.46448	0.226218	0.407811	98	127	243	80	144	166	unspecified product	drebrin isoform X1	GO:0043229;GO:0003779;GO:0005737;GO:0042995	cytoplasm;intracellular organelle;cell projection;actin binding	Cellular Component;Molecular Function	early endosome-IEA;neuron projection morphogenesis-IEA;ruffle assembly-IEA;dendrite-IEA;cell projection-IEA;cell cortex-IEA;perikaryon-IEA;podosome-IEA;synapse-IEA;receptor-mediated endocytosis-IEA;ruffle-IEA;plasma membrane-IEA;actin binding-IEA;neuron projection-IEA;cell junction-IEA;synapse assembly-IEA;cytoskeleton-IEA;endosome-IEA;clathrin-coated vesicle membrane-IEA;actin filament binding-I…	NULL
AAEL001105	0.610312	4.02224	2.48771	0.114738	0.257251	101	51	118	73	323	142	von Hippel-Lindau disease tumor suppressor, putative	Vhl	NULL	NULL	NULL	NULL	NULL
AAEL001109	0.807536	4.13835	5.70647	0.0169025	0.0699073	58	65	172	124	233	182	Glutaredoxin [Source:UniProtKB/TrEMBL;Acc:Q17M81]	glutaredoxin-related mitochondrial	GO:0097573;GO:0006118;GO:0046872;GO:0009055;GO:0022900;GO:0051536	iron-sulfur cluster binding;electron transfer activity;electron transport chain;metal ion binding;glutathione oxidoreductase activity;obsolete electron transport	Biological Process;Molecular Function	oxidation-reduction process-IEA;electron transfer activity-IEA;protein disulfide oxidoreductase activity-IEA;electron transport chain-IEA;iron-sulfur cluster binding-IEA;metal ion binding-IEA	NULL
AAEL001112	0.115402	5.49064	0.144148	0.704192	0.827315	263	185	536	153	760	406	unspecified product	ubiquitin carboxyl-terminal hydrolase 5	GO:0004843;GO:0016579;GO:0008270;GO:0005515;GO:0006511	protein deubiquitination;ubiquitin-dependent protein catabolic process;protein binding;thiol-dependent ubiquitin-specific protease activity;zinc ion binding	Biological Process;Molecular Function	cysteine-type peptidase activity-IEA;proteolysis-IEA;protein deubiquitination-IEA;thiol-dependent ubiquitin-specific protease activity-IEA;ubiquitin-dependent protein catabolic process-IEA;zinc ion binding-IEA;hydrolase activity-IEA;metal ion binding-IEA;peptidase activity-IEA	NULL
AAEL001113	-0.252348	9.86205	1.00217	0.316786	0.504442	5155	5587	12061	3564	10511	8290	inorganic phosphate cotransporter, putative	inorganic phosphate cotransporter isoform X2	GO:0055085;GO:0022857;GO:0016021	transmembrane transport;transmembrane transporter activity;integral component of membrane	Cellular Component;Biological Process;Molecular Function	membrane-IEA;transmembrane transport-IEA;transmembrane transporter activity-IEA;integral component of membrane-IEA	NULL
AAEL001114	0.569287	4.76311	2.61321	0.105977	0.24443	126	123	219	182	255	321	amino acid transporter	sodium-coupled neutral amino acid transporter 10	GO:0016021	integral component of membrane	Cellular Component	membrane-IEA;integral component of membrane-IEA	NULL
AAEL001116	-0.883164	5.362	9.52582	0.00202601	0.0152145	273	338	528	120	342	292	unspecified product	probable serine threonine- kinase DDB_G0278665	GO:0006355	regulation of transcription, DNA-templated	Biological Process	regulation of transcription, DNA-templated-IEA	NULL
AAEL001119	0.435826	5.28335	2.44254	0.118085	0.262231	204	169	346	170	651	394	DNA-binding protein Ewg, putative	DNA-binding Ewg isoform X1	GO:0005634;GO:0003677;GO:0005667;GO:0003700;GO:0045449;GO:0006357	DNA-binding transcription factor activity;transcription factor complex;nucleus;regulation of transcription by RNA polymerase II;DNA binding;regulation of transcription, DNA-templated	Cellular Component;Biological Process;Molecular Function	regulation of transcription by RNA polymerase II-IEA;DNA binding-IEA;DNA-binding transcription factor activity-IEA;nucleus-IEA	NULL
AAEL001124	0.176389	3.5369	0.189666	0.663194	0.799313	58	52	134	29	219	108	unspecified product	GATOR complex NPRL3	GO:0034198;GO:0032007	negative regulation of TOR signaling;cellular response to amino acid starvation	Biological Process	cellular response to amino acid starvation-IEA;negative regulation of TOR signaling-IEA	NULL
AAEL001126	0.593708	7.32405	5.61665	0.0177906	0.0726581	777	534	1635	778	2666	1733	rest corepressor (corest) protein	REST corepressor isoform X1	GO:0005634	nucleus	Cellular Component	nucleus-IEA	NULL
AAEL001127	-0.938737	3.63386	7.44312	0.00636792	0.0348349	77	98	181	29	102	94	defective proboscis extension response, putative	zwei Ig domain zig-8	GO:0016021	integral component of membrane	Cellular Component	membrane-IEA;integral component of membrane-IEA	NULL
AAEL001128	0.877995	5.40765	6.115	0.0134039	0.0592727	126	224	276	278	512	551	AMP dependent coa ligase	probable 4-coumarate-- ligase 1	NULL	NULL	NULL	ligase activity-IEA	NULL
AAEL001129	0.783725	6.74544	7.28397	0.00695725	0.037154	529	274	1027	652	1628	1177	unspecified product	serine threonine- phosphatase 4 regulatory subunit 2	GO:0043666;GO:0030289;GO:0019888	regulation of phosphoprotein phosphatase activity;protein phosphatase 4 complex;protein phosphatase regulator activity	Cellular Component;Biological Process;Molecular Function	protein phosphatase regulator activity-IEA;regulation of phosphoprotein phosphatase activity-IEA;protein phosphatase 4 complex-IEA	NULL
AAEL001132	-0.0797898	3.51983	0.0468912	0.828564	0.905339	64	63	129	36	115	141	unspecified product	cation-dependent mannose-6-phosphate receptor-like	GO:0016021	integral component of membrane	Cellular Component	membrane-IEA;integral component of membrane-IEA	NULL
AAEL001134	-1.32163	6.28924	7.8298	0.00513919	0.0298673	652	494	1424	70	522	709	Probable methylmalonate-semialdehyde dehydrogenase [acylating], mitochondrial Precursor (Malonate-semialdehyde dehydrogenase [acylating])(MMSDH)(EC 1.2.1.27)(EC 1.2.1.18)	probable methylmalonate-semialdehyde dehydrogenase [acylating] mitochondrial	GO:0019859;GO:0006020;GO:0004491;GO:0006552;GO:0006574;GO:0006531;GO:0006550;GO:0006522;GO:0019482;GO:0005739;GO:0018478;GO:0018888	inositol metabolic process;malonate-semialdehyde dehydrogenase (acetylating) activity;leucine catabolic process;isoleucine catabolic process;mitochondrion;thymine metabolic process;alanine metabolic process;beta-alanine metabolic process;valine catabolic process;aspartate metabolic process;3-chloroacrylic acid metabolic process;methylmalonate-semialdehyde dehydrogenase (acylating) activity	Cellular Component;Molecular Function;Biological Process	oxidation-reduction process-IEA;malonate-semialdehyde dehydrogenase (acetylating) activity-IEA;methylmalonate-semialdehyde dehydrogenase (acylating) activity-ISS;malonate-semialdehyde dehydrogenase (acetylating) activity-ISS;thymine metabolic process-ISS;oxidoreductase activity-IEA;valine metabolic process-ISS;mitochondrion-IEA;oxidoreductase activity, acting on the aldehyde or oxo group of donor…	NULL
AAEL001139	-0.340522	3.3278	0.858643	0.354119	0.54237	53	70	116	46	92	77	br serine/threonine-protein kinase	serine threonine- kinase BRSK2 isoform X1	GO:0005524;GO:0004672;GO:0006468	protein kinase activity;protein phosphorylation;ATP binding	Biological Process;Molecular Function	kinase activity-IEA;nucleotide binding-IEA;phosphorylation-IEA;ATP binding-IEA;protein phosphorylation-IEA;protein kinase activity-IEA	NULL
AAEL001140	-0.563142	3.92541	2.8219	0.0929864	0.223607	83	108	208	56	118	131	MutS protein homolog 4	mutS homolog 4-like	GO:0005524;GO:0004672;GO:0006298;GO:0030983;GO:0006468	mismatched DNA binding;protein kinase activity;mismatch repair;protein phosphorylation;ATP binding	Biological Process;Molecular Function	nucleotide binding-IEA;DNA binding-IEA;mismatched DNA binding-IEA;ATP binding-IEA;protein phosphorylation-IEA;mismatch repair-IEA;protein kinase activity-IEA	NULL
AAEL001141	0.498842	7.62426	4.40772	0.0357766	0.116685	947	759	2027	948	2894	2270	Transcriptional regulator ATRX (X-linked helicase II) [Source:UniProtKB/TrEMBL;Acc:A0A1S4EXX2]	transcriptional regulator ATRX homolog	GO:0016887;GO:0005634;GO:0005524;GO:0070615	ATPase activity;nucleosome-dependent ATPase activity;nucleus;ATP binding	Cellular Component;Molecular Function	helicase activity-IEA;nucleotide binding-IEA;nucleus-IEA;ATP binding-IEA	NULL
AAEL001142	0.360959	6.3126	2.20119	0.137904	0.290787	388	363	801	351	1297	774	Rab gdp/GTP exchange factor [Source:UniProtKB/TrEMBL;Acc:A0A1S4EXX1]	sprint isoform X1	GO:0016192;GO:0007165;GO:0005085;GO:0043547	guanyl-nucleotide exchange factor activity;signal transduction;positive regulation of GTPase activity;vesicle-mediated transport	Biological Process;Molecular Function	signal transduction-IEA;GTPase activator activity-IEA;positive regulation of GTPase activity-IEA	NULL
AAEL001143	1.97522	2.17593	16.2722	5.48625e-05	0.000866281	12	7	19	27	105	52	unspecified product	rubber oxygenase-like	GO:0016491;GO:0016021	oxidoreductase activity;integral component of membrane	Cellular Component;Molecular Function	membrane-IEA;integral component of membrane-IEA	NULL
AAEL001144	-0.296179	4.67514	0.605006	0.436674	0.61878	186	141	272	51	335	274	unspecified product	vam6 Vps39	GO:0005515;GO:0016192;GO:0006886	protein binding;intracellular protein transport;vesicle-mediated transport	Biological Process;Molecular Function	intracellular protein transport-IEA;vesicle-mediated transport-IEA	NULL
AAEL001151	-0.0781875	5.57386	0.0747433	0.784552	0.878425	261	278	535	146	666	479	n-acetylgalactosaminyltransferase	polypeptide N-acetylgalactosaminyltransferase 9	GO:0016757;GO:0016021;GO:0006486;GO:0000139;GO:0030246	carbohydrate binding;protein glycosylation;transferase activity, transferring glycosyl groups;Golgi membrane;integral component of membrane	Cellular Component;Biological Process;Molecular Function	Golgi apparatus-IEA;carbohydrate binding-IEA;protein glycosylation-IEA;transferase activity, transferring glycosyl groups-IEA;membrane-IEA;transferase activity-IEA;Golgi membrane-IEA;integral component of membrane-IEA	NULL
AAEL001152	-0.00851394	4.57558	0.000755597	0.97807	0.989867	159	92	288	96	329	207	beta-1,3-galactosyltransferase-6	beta-1,3-galactosyltransferase 6	GO:0016758;GO:0016021;GO:0006486;GO:0000139	protein glycosylation;Golgi membrane;integral component of membrane;transferase activity, transferring hexosyl groups	Cellular Component;Biological Process;Molecular Function	intracellular protein transport-IEA;vesicle-mediated transport-IEA;Golgi apparatus-IEA;protein glycosylation-IEA;transferase activity, transferring glycosyl groups-IEA;membrane-IEA;transferase activity-IEA;Golgi membrane-IEA;integral component of membrane-IEA	NULL
AAEL001154	0.532868	5.52831	3.28764	0.0698034	0.18389	197	172	511	294	576	461	unspecified product	UBX domain-containing 1	GO:0005515;GO:0005737	cytoplasm;protein binding	Cellular Component;Molecular Function	cytoplasm-IEA	NULL
AAEL001155	0.448929	1.79757	0.527891	0.467495	0.64613	12	9	46	5	55	48	unspecified product	52 kDa repressor of the inhibitor of the kinase-like	GO:0043565	sequence-specific DNA binding	Molecular Function	sequence-specific DNA binding-IEA;DNA binding-IEA	NULL
AAEL001159	0.169534	6.40164	0.479173	0.488797	0.663293	447	454	822	406	1014	870	ribonuclease t2	ribonuclease Oy	GO:0090502;GO:0003723;GO:0033897	ribonuclease T2 activity;RNA binding;RNA phosphodiester bond hydrolysis, endonucleolytic	Biological Process;Molecular Function	RNA binding-IEA;RNA phosphodiester bond hydrolysis, endonucleolytic-IEA;ribonuclease T2 activity-IEA	NULL
AAEL001163	-0.390482	5.40785	2.1917	0.138756	0.292132	263	276	507	158	458	342	Macroglobulin/complement [Source:UniProtKB/TrEMBL;Acc:A0A1S4EXZ1]	CD109 antigen	GO:0005615;GO:0004866;GO:0010951	negative regulation of endopeptidase activity;extracellular space;endopeptidase inhibitor activity	Cellular Component;Biological Process;Molecular Function	extracellular region-IEA;endopeptidase inhibitor activity-IEA;negative regulation of endopeptidase activity-IEA;negative regulation of peptidase activity-IEA;extracellular space-IEA;peptidase inhibitor activity-IEA;serine-type endopeptidase inhibitor activity-IEA	NULL
AAEL001164	0.225696	5.24383	0.362515	0.547113	0.710519	162	276	259	189	411	424	NADH:ubiquinone dehydrogenase, putative	probable NADH dehydrogenase [ubiquinone] 1 alpha subcomplex subunit 12	GO:0006814;GO:0015992;GO:0006120;GO:0008137;GO:0032981;GO:0006744;GO:0005743;GO:0070469	ubiquinone biosynthetic process;NADH dehydrogenase (ubiquinone) activity;mitochondrial respiratory chain complex I assembly;mitochondrial inner membrane;respirasome;mitochondrial electron transport, NADH to ubiquinone;proton transmembrane transport;sodium ion transport	Cellular Component;Biological Process;Molecular Function	oxidation-reduction process-IEA;electron transfer activity-IEA;mitochondrial inner membrane-IEA;membrane-IEA;NADH dehydrogenase (ubiquinone) activity-IEA;electron transport chain-IEA;mitochondrion-IEA;respirasome-IEA	NULL
AAEL001166	0.264823	5.38489	0.789282	0.374317	0.560703	249	149	463	210	628	351	protein phosphatases pp1 regulatory subunit	phosphatase 1 regulatory subunit 7	GO:0005515	protein binding	Molecular Function	NULL	NULL
AAEL001167	0.540384	3.64019	1.22771	0.267852	0.452271	62	53	99	43	322	70	synaptotagmin	synaptotagmin-5	GO:0016021	integral component of membrane	Cellular Component	membrane-IEA;integral component of membrane-IEA	NULL
AAEL001168	-0.734461	6.30089	6.83494	0.00893917	0.0443484	441	624	1112	286	806	438	unspecified product	grainyhead-like isoform X1	NULL	NULL	NULL	NULL	NULL
AAEL001169	0.753176	6.43351	8.01709	0.0046338	0.0278549	355	256	924	486	1349	981	ribosome biogenesis protein BOP1 homolog	ribosome biogenesis BOP1 homolog	GO:0000463;GO:0005515;GO:0043021;GO:0005730;GO:0000466;GO:0005654;GO:0030687	nucleoplasm;preribosome, large subunit precursor;ribonucleoprotein complex binding;maturation of LSU-rRNA from tricistronic rRNA transcript (SSU-rRNA, 5.8S rRNA, LSU-rRNA);maturation of 5.8S rRNA from tricistronic rRNA transcript (SSU-rRNA, 5.8S rRNA, LSU-rRNA);nucleolus;protein binding	Cellular Component;Biological Process;Molecular Function	maturation of LSU-rRNA from tricistronic rRNA transcript (SSU-rRNA, 5.8S rRNA, LSU-rRNA)-IEA;maturation of 5.8S rRNA from tricistronic rRNA transcript (SSU-rRNA, 5.8S rRNA, LSU-rRNA)-IEA;rRNA processing-IEA;preribosome, large subunit precursor-IEA;nucleolus-IEA;ribonucleoprotein complex binding-IEA;ribosomal large subunit biogenesis-IEA;nucleus-IEA;ribosome biogenesis-IEA;nucleoplasm-IEA	NULL
AAEL001170	0.296002	3.75701	0.838595	0.359799	0.547481	76	65	114	59	198	134	Protein phosphatase methylesterase 1 [Source:UniProtKB/TrEMBL;Acc:Q17M26]	phosphatase methylesterase 1	GO:0006482;GO:0051723	protein demethylation;protein methylesterase activity	Biological Process;Molecular Function	catalytic activity-IEA;protein methylesterase activity-IEA;hydrolase activity-IEA;carboxylic ester hydrolase activity-IEA;protein demethylation-IEA	NULL
AAEL001171	0.124287	6.11689	0.225138	0.635153	0.778606	431	282	780	283	1014	656	tRNA-dihydrouridine synthase	tRNA-dihydrouridine(47) synthase [NAD(P)(+)]-like	GO:0017150;GO:0002943;GO:0046872;GO:0050660	metal ion binding;tRNA dihydrouridine synthesis;tRNA dihydrouridine synthase activity;flavin adenine dinucleotide binding	Biological Process;Molecular Function	oxidation-reduction process-IEA;tRNA dihydrouridine synthesis-IEA;catalytic activity-IEA;flavin adenine dinucleotide binding-IEA;oxidoreductase activity-IEA;tRNA processing-IEA;tRNA dihydrouridine synthase activity-IEA;metal ion binding-IEA	NULL
AAEL001172	-0.883824	2.04824	3.24896	0.0714687	0.186344	39	21	50	8	39	29	unspecified product	BLOC-1-related complex subunit 6	NULL	NULL	NULL	NULL	NULL
AAEL001173	0.257351	4.34117	0.814529	0.366785	0.554269	101	90	224	89	275	214	amidase	fatty-acid amide hydrolase 2	GO:0005739;GO:0016021	integral component of membrane;mitochondrion	Cellular Component	membrane-IEA;mitochondrion-IEA;integral component of membrane-IEA	NULL
AAEL001175	0.432422	3.46067	0.76498	0.381774	0.567054	64	34	108	20	178	166	DNA photolyase	cryptochrome-2 isoform X2	GO:0016829	lyase activity	Molecular Function	lyase activity-IEA	NULL
AAEL001176	-0.0222811	7.7136	0.00307495	0.955778	0.9786	736	1473	2547	731	4087	1221	s-adenosylmethionine decarboxylase	S-adenosylmethionine decarboxylase proenzyme isoform X1	GO:0006525;GO:0006560;GO:0008295;GO:0006597;GO:0004014;GO:0006557	proline metabolic process;spermidine biosynthetic process;S-adenosylmethioninamine biosynthetic process;arginine metabolic process;spermine biosynthetic process;adenosylmethionine decarboxylase activity	Biological Process;Molecular Function	adenosylmethionine decarboxylase activity-IEA;spermine biosynthetic process-IEA;S-adenosylmethioninamine biosynthetic process-IEA;carboxy-lyase activity-IEA;polyamine biosynthetic process-IEA;spermidine biosynthetic process-IEA;lyase activity-IEA	NULL
AAEL001177	-0.902686	3.12236	4.14116	0.0418524	0.129433	65	53	132	11	98	65	signal recognition particle, 14kD, putative	signal recognition particle 14 kDa	GO:0030942;GO:0006614;GO:0008312;GO:0005786	SRP-dependent cotranslational protein targeting to membrane;endoplasmic reticulum signal peptide binding;signal recognition particle, endoplasmic reticulum targeting;7S RNA binding	Cellular Component;Biological Process;Molecular Function	SRP-dependent cotranslational protein targeting to membrane-IEA;7S RNA binding-IEA;signal recognition particle-IEA;signal recognition particle, endoplasmic reticulum targeting-IEA;signal recognition particle, endoplasmic reticulum targeting-IBA;cytoplasm-IEA;protein targeting to ER-IBA;endoplasmic reticulum signal peptide binding-IEA	NULL
AAEL001181	-1.0228	4.04558	8.56802	0.00342118	0.0223522	101	146	226	51	104	115	unspecified product	amalgam	GO:0016020	membrane	Cellular Component	membrane-IEA;integral component of membrane-IEA	NULL
AAEL001184	-0.735547	4.85028	2.73211	0.0983494	0.23351	114	304	333	101	176	254	unspecified product	uncharacterized protein LOC5568837 isoform X2	GO:0016021	integral component of membrane	Cellular Component	membrane-IEA;integral component of membrane-IEA	NULL
AAEL001185	-0.371796	2.98803	0.852942	0.355721	0.543922	45	53	92	22	74	84	unspecified product	2-oxoglutarate and iron-dependent oxygenase domain-containing 3-like	GO:0051213;GO:0031418;GO:0005506;GO:0016705;GO:0016021	dioxygenase activity;iron ion binding;oxidoreductase activity, acting on paired donors, with incorporation or reduction of molecular oxygen;integral component of membrane;L-ascorbic acid binding	Cellular Component;Molecular Function	L-ascorbic acid binding-IEA;oxidation-reduction process-IEA;oxidoreductase activity, acting on paired donors, with incorporation or reduction of molecular oxygen-IEA;oxidoreductase activity-IEA;membrane-IEA;dioxygenase activity-IEA;metal ion binding-IEA;integral component of membrane-IEA;iron ion binding-IEA	NULL
AAEL001187	-0.0880179	5.72076	0.108708	0.74162	0.851388	285	240	755	210	630	505	unspecified product	mRNA-decapping enzyme 1A	GO:0005634;GO:0000184;GO:0043085;GO:0000290;GO:0008047	enzyme activator activity;nucleus;deadenylation-dependent decapping of nuclear-transcribed mRNA;nuclear-transcribed mRNA catabolic process, nonsense-mediated decay;positive regulation of catalytic activity	Cellular Component;Biological Process;Molecular Function	nuclear-transcribed mRNA catabolic process, nonsense-mediated decay-IEA;enzyme activator activity-IEA;nucleus-IEA;deadenylation-dependent decapping of nuclear-transcribed mRNA-IEA;positive regulation of catalytic activity-IEA	NULL
AAEL001188	0.401406	5.71254	2.39921	0.121396	0.266858	277	206	530	272	705	554	unspecified product	ras-related GTP-binding A	GO:0005525	GTP binding	Molecular Function	GTP binding-IEA;nucleotide binding-IEA	NULL
AAEL001189	-0.9436	2.98507	4.34532	0.0371108	0.119539	50	73	89	19	93	36	unspecified product	general odorant-binding 69	GO:0005549	odorant binding	Molecular Function	odorant binding-IEA	NULL
AAEL001190	0.592893	4.52041	3.15291	0.0757915	0.193303	102	87	223	163	284	206	unspecified product	magnesium transporter NIPA2	GO:0016021;GO:0015095;GO:1903830	integral component of membrane;magnesium ion transmembrane transporter activity;magnesium ion transmembrane transport	Cellular Component;Biological Process;Molecular Function	magnesium ion transport-IEA;magnesium ion transmembrane transport-IEA;membrane-IEA;integral component of membrane-IEA;magnesium ion transmembrane transporter activity-IEA	NULL
AAEL001191	0.21039	3.9976	0.271751	0.602159	0.7532	110	57	152	48	309	136	unspecified product	transmembrane 62-like	GO:0016021;GO:0016787	hydrolase activity;integral component of membrane	Cellular Component;Molecular Function	membrane-IEA;hydrolase activity-IEA;integral component of membrane-IEA	NULL
AAEL001194	0.573509	10.675	2.03197	0.154021	0.31496	6960	8638	11988	4323	37611	17680	fatty acid synthase	fatty acid synthase	GO:0042967;GO:0008693;GO:0047117;GO:0004320;GO:0006633;GO:0004313;GO:0004315;GO:0047451;GO:0004314;GO:0004317;GO:0005835;GO:0004316;GO:0008659;GO:0016295;GO:0016296;GO:0031177;GO:0102132;GO:0102131	3-hydroxyoctanoyl-[acyl-carrier-protein] dehydratase activity;3-oxo-pimeloyl-[acp] methyl ester reductase activity;obsolete acyl-carrier-protein biosynthetic process;enoyl-[acyl-carrier-protein] reductase (NADPH, A-specific) activity;3-hydroxydecanoyl-[acyl-carrier-protein] dehydratase activity;fatty acid synthase complex;fatty acid biosynthetic process;3-oxoacyl-[acyl-carrier-protein] synthase a…	Cellular Component;Molecular Function;Biological Process	3-hydroxyacyl-[acyl-carrier-protein] dehydratase activity-IEA;[acyl-carrier-protein] S-malonyltransferase activity-IEA;phosphopantetheine binding-IEA;3-oxoacyl-[acyl-carrier-protein] reductase (NADPH) activity-IEA;fatty acid metabolic process-IEA;fatty acid biosynthetic process-IEA;enoyl-[acyl-carrier-protein] reductase (NADPH, A-specific) activity-IEA;acyl-[acyl-carrier-protein] hydrolase activi…	NULL
AAEL001196	-0.968679	4.50206	9.02698	0.00266023	0.018449	138	164	380	73	143	163	cadherin	neural-cadherin-like isoform X1	GO:0005509;GO:0016021;GO:0007156;GO:0005886	homophilic cell adhesion via plasma membrane adhesion molecules;plasma membrane;integral component of membrane;calcium ion binding	Cellular Component;Biological Process;Molecular Function	cell adhesion-IEA;membrane-IEA;plasma membrane-IEA;calcium ion binding-IEA;integral component of membrane-IEA;homophilic cell adhesion via plasma membrane adhesion molecules-IEA	NULL
AAEL001198	-0.417488	5.71546	2.50956	0.113157	0.254742	322	346	645	168	637	417	sodium/solute symporter	sodium-coupled monocarboxylate transporter 1-like	GO:0055085;GO:0022857;GO:0016021	transmembrane transport;transmembrane transporter activity;integral component of membrane	Cellular Component;Biological Process;Molecular Function	membrane-IEA;transmembrane transport-IEA;transmembrane transporter activity-IEA;integral component of membrane-IEA	NULL
AAEL001199	0.478696	1.87337	0.891065	0.345189	0.532953	15	16	32	11	72	31	Putative GTP-binding protein 5	mitochondrial ribosome-associated GTPase 2	GO:0000287;GO:0005525;GO:0003924	magnesium ion binding;GTP binding;GTPase activity	Molecular Function	GTP binding-IEA;nucleotide binding-IEA;GTPase activity-IEA;magnesium ion binding-IEA;metal ion binding-IEA	NULL
AAEL001200	-0.595016	4.1419	1.90462	0.167562	0.333515	99	145	203	31	271	117	Aspartyl-tRNA synthetase [Source:UniProtKB/TrEMBL;Acc:A0A1S4EY33]	aspartate--tRNA mitochondrial isoform X2	GO:0003676;GO:0005524;GO:0006418;GO:0004812;GO:0005737	cytoplasm;tRNA aminoacylation for protein translation;nucleic acid binding;aminoacyl-tRNA ligase activity;ATP binding	Cellular Component;Biological Process;Molecular Function	aminoacyl-tRNA ligase activity-IEA;nucleotide binding-IEA;nucleic acid binding-IEA;ligase activity-IEA;tRNA aminoacylation for protein translation-IEA;ATP binding-IEA;cytoplasm-IEA;translation-IEA	NULL
AAEL001201	0.067653	6.18283	0.0610484	0.804846	0.890347	387	361	851	407	883	543	unspecified product	RNA-binding motif X-linked-like-3 isoform X2	NULL	NULL	NULL	translation initiation factor activity-IEA;translational initiation-IEA	NULL
AAEL001202	0.658014	1.85349	1.86545	0.171997	0.338625	11	12	39	16	59	36	unspecified product	phosphatidylinositol-glycan biosynthesis class X	GO:0005789;GO:0006506;GO:0016021	endoplasmic reticulum membrane;GPI anchor biosynthetic process;integral component of membrane	Cellular Component;Biological Process	endoplasmic reticulum-IEA;GPI anchor biosynthetic process-IEA;membrane-IEA;endoplasmic reticulum membrane-IEA;integral component of membrane-IEA	NULL
AAEL001203	-0.905805	2.76112	3.40616	0.0649533	0.174371	43	60	77	24	31	55	unspecified product	probable S-acyltransferase 23	GO:0019706;GO:0042967;GO:0005515;GO:0016021	protein-cysteine S-palmitoyltransferase activity;obsolete acyl-carrier-protein biosynthetic process;integral component of membrane;protein binding	Cellular Component;Biological Process;Molecular Function	transferase activity, transferring acyl groups-IEA;protein-cysteine S-palmitoyltransferase activity-IEA;palmitoyltransferase activity-IEA;membrane-IEA;transferase activity-IEA;integral component of membrane-IEA	NULL
AAEL001204	0.837331	6.3821	10.1151	0.00147063	0.012022	363	244	778	460	1501	880	sterol o-acyltransferase	diacylglycerol O-acyltransferase 1 isoform X1	GO:0005789;GO:0042967;GO:0050252;GO:0016021;GO:0019432;GO:0042572;GO:0004144	triglyceride biosynthetic process;endoplasmic reticulum membrane;obsolete acyl-carrier-protein biosynthetic process;retinol metabolic process;retinol O-fatty-acyltransferase activity;integral component of membrane;diacylglycerol O-acyltransferase activity	Cellular Component;Biological Process;Molecular Function	endoplasmic reticulum-IEA;retinol O-fatty-acyltransferase activity-IEA;transferase activity-IEA;integral component of membrane-IEA;transferase activity, transferring acyl groups-IEA;membrane-IEA;O-acyltransferase activity-IEA;glycerolipid metabolic process-IEA;endoplasmic reticulum membrane-IEA;retinol metabolic process-IEA;triglyceride biosynthetic process-IEA;diacylglycerol O-acyltransferase ac…	NULL
AAEL001205	0.156397	7.0931	0.41237	0.520769	0.690141	722	681	1468	733	1662	1207	ubiquitin protein ligase	E3 ubiquitin- ligase Su(dx) isoform X1	GO:0061630;GO:0005515;GO:0016874;GO:0006511;GO:0016567	ubiquitin-dependent protein catabolic process;protein ubiquitination;ligase activity;ubiquitin protein ligase activity;protein binding	Biological Process;Molecular Function	protein ubiquitination-IEA;ubiquitin-protein transferase activity-IEA;ubiquitin protein ligase activity-IEA;ligase activity-IEA;ubiquitin-dependent protein catabolic process-IEA;transferase activity-IEA	NULL
AAEL001206	0.312166	8.25151	1.43528	0.230904	0.413811	1576	1492	2855	1638	3457	3339	threonyl-tRNA synthetase	threonine--tRNA ligase cytoplasmic isoform X1	GO:0005524;GO:0005737;GO:0004829;GO:0006563;GO:0006435;GO:0006544;GO:0006566	cytoplasm;glycine metabolic process;threonyl-tRNA aminoacylation;threonine-tRNA ligase activity;L-serine metabolic process;threonine metabolic process;ATP binding	Cellular Component;Biological Process;Molecular Function	aminoacyl-tRNA ligase activity-IEA;nucleotide binding-IEA;tRNA aminoacylation-IEA;ligase activity-IEA;tRNA aminoacylation for protein translation-IEA;ATP binding-IEA;cytoplasm-IEA;translation-IEA;threonyl-tRNA aminoacylation-IEA;threonine-tRNA ligase activity-IEA	NULL
AAEL001207	-0.616197	4.20193	3.58467	0.058315	0.161636	107	106	306	52	161	169	unspecified product	LIM domain transcription factor LMO4	GO:0046872	metal ion binding	Molecular Function	DNA-binding transcription factor activity, RNA polymerase II-specific-IBA;regulation of transcription by RNA polymerase II-IEA;metal ion binding-IEA;nucleus-IBA	NULL
AAEL001209	0.0423845	7.49433	0.0222647	0.881385	0.937037	914	1058	1919	801	1662	2153	sodium-dependent phosphate transporter	inorganic phosphate cotransporter isoform X2	GO:0055085;GO:0022857;GO:0016021	transmembrane transport;transmembrane transporter activity;integral component of membrane	Cellular Component;Biological Process;Molecular Function	membrane-IEA;transmembrane transport-IEA;transmembrane transporter activity-IEA;integral component of membrane-IEA	NULL
AAEL001210	0.00968518	4.65983	0.000582621	0.980743	0.991132	95	192	245	84	252	334	NADH ubiquinone oxidoreductase subunit, putative	probable NADH dehydrogenase [ubiquinone] iron-sulfur mitochondrial	GO:0005747;GO:0006120;GO:0043066	mitochondrial respiratory chain complex I;mitochondrial electron transport, NADH to ubiquinone;negative regulation of apoptotic process	Cellular Component;Biological Process	oxidation-reduction process-IEA;negative regulation of apoptotic process-IEA;mitochondrial inner membrane-IEA;membrane-IEA;mitochondrial respiratory chain complex I-IEA;mitochondrion-IEA;respirasome-IEA;mitochondrial electron transport, NADH to ubiquinone-IEA	NULL
AAEL001211	0.848323	4.11789	4.04969	0.0441795	0.134298	104	33	135	96	336	159	COMPASS component SWD2, putative	WD repeat-containing 82	GO:0048188;GO:0042800;GO:0080182;GO:0005515;GO:0003682;GO:0000785	Set1C/COMPASS complex;histone H3-K4 trimethylation;histone methyltransferase activity (H3-K4 specific);protein binding;chromatin;chromatin binding	Cellular Component;Biological Process;Molecular Function	histone H3-K4 trimethylation-IBA;chromatin binding-IBA;histone methyltransferase activity (H3-K4 specific)-IBA;Set1C/COMPASS complex-IEA;nucleus-IEA;Set1C/COMPASS complex-IBA	NULL
AAEL001212	0.199318	5.91835	0.534854	0.464573	0.644131	324	239	746	234	808	698	phosphoinositide-binding protein, putative	WD repeat and FYVE domain-containing 2	GO:0019901;GO:0005769;GO:0046872	protein kinase binding;metal ion binding;early endosome	Cellular Component;Molecular Function	early endosome-IEA;protein kinase binding-IEA;endosome-IEA;metal ion binding-IEA	NULL
AAEL001215	0.430214	7.01211	3.1976	0.0737462	0.189892	666	483	1360	660	1898	1309	unspecified product	AGAP009073- partial	GO:0043066	negative regulation of apoptotic process	Biological Process	negative regulation of apoptotic process-IEA	NULL
AAEL001216	0.431846	7.69756	2.86614	0.0904618	0.219727	1066	788	2174	1153	3105	1874	DEAD box ATP-dependent RNA helicase	ATP-dependent RNA helicase WM6	GO:0003676;GO:0006406;GO:0005634;GO:0005700;GO:0005524;GO:0006338;GO:0003724;GO:0000381;GO:0016787	RNA helicase activity;hydrolase activity;mRNA export from nucleus;nucleic acid binding;chromatin remodeling;nucleus;polytene chromosome;ATP binding;regulation of alternative mRNA splicing, via spliceosome	Cellular Component;Biological Process;Molecular Function	helicase activity-IEA;RNA helicase activity-IEA;nucleotide binding-IEA;nucleic acid binding-IEA;polytene chromosome-IEA;mRNA export from nucleus-IEA;nucleus-IEA;ATP binding-IEA;hydrolase activity-IEA;regulation of alternative mRNA splicing, via spliceosome-IEA;chromatin remodeling-IEA	NULL
AAEL001218	-0.369604	7.41073	2.40622	0.120854	0.266047	1051	992	2276	593	1728	1590	alanyl-tRNA synthetase	alanine--tRNA cytoplasmic	GO:0008270;GO:0002161;GO:0006531;GO:0000049;GO:0006400;GO:0006522;GO:0005524;GO:0106074;GO:0004813;GO:0006419;GO:0005739;GO:0016597	aminoacyl-tRNA metabolism involved in translational fidelity;tRNA binding;tRNA modification;amino acid binding;alanine-tRNA ligase activity;mitochondrion;aminoacyl-tRNA editing activity;alanine metabolic process;aspartate metabolic process;ATP binding;zinc ion binding;alanyl-tRNA aminoacylation	Cellular Component;Molecular Function;Biological Process	RNA binding-IEA;aminoacyl-tRNA metabolism involved in translational fidelity-IEA;alanine-tRNA ligase activity-TAS;alanine-tRNA ligase activity-IBA;ATP binding-IBA;alanyl-tRNA aminoacylation-IEA;aminoacyl-tRNA ligase activity-IEA;tRNA binding-IEA;nucleotide binding-IEA;cytoplasm-IEA;translation-IEA;metal ion binding-IEA;tRNA modification-IBA;tRNA aminoacylation-IEA;alanine-tRNA ligase activity-IEA…	NULL
AAEL001220	-1.0413	6.05464	11.2128	0.000812368	0.00758783	398	628	878	206	436	446	myosin-VIIa (Protein crinkled)	myosin-VIIa	GO:0051015;GO:0007605;GO:0016459;GO:0005524;GO:0008407;GO:0005737;GO:0035317;GO:0048800;GO:0030048;GO:0032027;GO:0003774	cytoplasm;imaginal disc-derived wing hair organization;myosin complex;actin filament-based movement;sensory perception of sound;chaeta morphogenesis;antennal morphogenesis;ATP binding;actin filament binding;motor activity;myosin light chain binding	Cellular Component;Biological Process;Molecular Function	imaginal disc-derived wing hair organization-ISS;chaeta morphogenesis-ISS;myosin light chain binding-ISS;actin-dependent ATPase activity-ISS;ATP binding-IEA;actin filament-based movement-ISS;actin binding-IEA;ATP binding-ISS;cytoplasm-ISS;nucleotide binding-IEA;cytoskeleton-IEA;sensory perception of sound-ISS;myosin complex-IEA;antennal morphogenesis-ISS;motor activity-IEA;actin filament binding-…	NULL
AAEL001223	-0.156851	5.00317	0.282894	0.594811	0.748434	178	194	366	146	301	306	engulfment and cell motility protein	engulfment and cell motility 1	GO:0005737;GO:0006915;GO:0006909;GO:0017124;GO:0016477	cytoplasm;phagocytosis;cell migration;apoptotic process;SH3 domain binding	Cellular Component;Biological Process;Molecular Function	SH3 domain binding-IEA;phagocytosis-IEA;apoptotic process-IEA;cell migration-IEA;cytoplasm-IEA	NULL
AAEL001227	-0.557519	2.99202	1.87047	0.171421	0.337883	42	62	96	30	60	67	sidestep protein	hemicentin-1 isoform X1	GO:0005515;GO:0016020	membrane;protein binding	Cellular Component;Molecular Function	membrane-IEA;integral component of membrane-IEA	NULL
AAEL001228	-1.27214	2.00576	4.84503	0.0277259	0.0984456	26	31	64	17	12	20	myelin transcription factor 1, myt1	myelin transcription factor 1-like	GO:0005634;GO:0008270;GO:0006355	nucleus;zinc ion binding;regulation of transcription, DNA-templated	Cellular Component;Biological Process;Molecular Function	regulation of transcription, DNA-templated-IEA;nucleus-IEA;zinc ion binding-IEA;metal ion binding-IEA	NULL
AAEL001231	-0.748208	4.34008	5.97362	0.0145215	0.0627389	125	157	265	72	177	133	MIND-MELD/ADAM	disintegrin and metallo ase domain-containing 12 isoform X8	GO:0006508;GO:0004222	metalloendopeptidase activity;proteolysis	Biological Process;Molecular Function	NULL	NULL
AAEL001232	-0.891574	6.07629	6.04497	0.013946	0.0609791	400	630	807	257	365	495	tubulointerstitial nephritis antigen	uncharacterized peptidase C1 isoform X2	GO:0006508;GO:0008234	cysteine-type peptidase activity;proteolysis	Biological Process;Molecular Function	cysteine-type peptidase activity-IEA;proteolysis-IEA	NULL
AAEL001233	-2.51009	2.55892	29.7775	4.84588e-08	2.33176e-06	60	56	91	6	20	19	Clip-Domain Serine Protease family E. Protease homologue.	transmembrane protease serine 9-like	GO:0006508;GO:0004252	proteolysis;serine-type endopeptidase activity	Biological Process;Molecular Function	proteolysis-IEA;serine-type peptidase activity-IEA;hydrolase activity-IEA;serine-type endopeptidase activity-IEA;peptidase activity-IEA	NULL
AAEL001235	-1.52471	4.10146	19.5481	9.80974e-06	0.00022133	138	108	346	38	84	101	palmitoyl-protein thioesterase	lysosomal thioesterase PPT2 homolog	GO:0008474;GO:0098734;GO:0006464;GO:0016740;GO:0005764	transferase activity;palmitoyl-(protein) hydrolase activity;macromolecule depalmitoylation;cellular protein modification process;lysosome	Cellular Component;Biological Process;Molecular Function	palmitoyl hydrolase activity-IEA;lysosome-IEA;palmitoyl-(protein) hydrolase activity-IEA;transferase activity-IEA;thiolester hydrolase activity-IEA;hydrolase activity-IEA;macromolecule depalmitoylation-IEA	NULL
AAEL001236	-0.314509	5.69066	1.31871	0.250824	0.435874	283	298	730	237	550	366	unspecified product	integumentary mucin -like	GO:0016021	integral component of membrane	Cellular Component	membrane-IEA;integral component of membrane-IEA	NULL
AAEL001238	0.579835	6.60388	4.296	0.0382022	0.121474	540	307	901	445	1737	1006	bap28	HEAT repeat-containing 1 homolog	GO:0006364;GO:0005730	rRNA processing;nucleolus	Cellular Component;Biological Process	rRNA processing-IEA;nucleolus-IEA;nucleus-IEA;ribosome biogenesis-IEA	NULL
AAEL001240	-0.838376	3.07893	4.99733	0.0253865	0.0925803	53	60	123	31	74	45	GPCR Orphan/Putative Class B Family	chaoptin	GO:0005515	protein binding	Molecular Function	NULL	NULL
AAEL001242	-0.314888	6.62462	1.16414	0.280609	0.465782	557	693	1096	484	843	787	ribosomal pseudouridine synthase	RNA pseudouridylate synthase domain-containing 2-like isoform X3	GO:0001522;GO:0003723;GO:0009982	pseudouridine synthase activity;pseudouridine synthesis;RNA binding	Biological Process;Molecular Function	RNA binding-IEA;pseudouridine synthase activity-IEA;pseudouridine synthesis-IEA;RNA modification-IEA	NULL
AAEL001243	-0.827865	2.99684	4.29364	0.0382552	0.121605	47	62	111	17	71	65	growth factor independence	PR domain zinc finger 10-like	NULL	NULL	NULL	NULL	NULL
AAEL001244	0.606364	7.4602	6.83547	0.0089365	0.0443484	738	754	1640	947	2643	1938	unspecified product	pleckstrin homology domain-containing family G member 3	GO:0005085;GO:0043087	guanyl-nucleotide exchange factor activity;regulation of GTPase activity	Biological Process;Molecular Function	guanyl-nucleotide exchange factor activity-IEA	NULL
AAEL001245	-0.0742002	7.83113	0.0864879	0.76869	0.868036	1203	1389	2526	1089	2675	1868	heterogeneous nuclear ribonucleoprotein	poly(rC)-binding 2 isoform X1	GO:0003723	RNA binding	Molecular Function	NULL	NULL
AAEL001246	-0.199425	3.11669	0.241264	0.623295	0.768745	67	35	97	30	83	93	Thymidylate kinase, putative	thymidylate kinase	GO:0004798;GO:0005524;GO:0006206;GO:0006233;GO:0016310;GO:0046940	dTDP biosynthetic process;pyrimidine nucleobase metabolic process;thymidylate kinase activity;ATP binding;phosphorylation;nucleoside monophosphate phosphorylation	Biological Process;Molecular Function	kinase activity-IEA;thymidylate kinase activity-IEA;dTDP biosynthetic process-IEA;phosphorylation-IEA;ATP binding-IEA;nucleoside monophosphate phosphorylation-IEA	NULL
AAEL001247	-0.371956	6.13791	2.41569	0.120125	0.265079	414	417	967	266	781	560	unspecified product	zinc finger 706-like	NULL	NULL	NULL	NULL	NULL
AAEL001249	-0.157203	2.89921	0.0675913	0.794877	0.884257	54	15	115	11	133	64	unspecified product	CDAN1-interacting nuclease 1	GO:0030218	erythrocyte differentiation	Biological Process	erythrocyte differentiation-IEA	NULL
AAEL001250	-0.472784	4.19152	1.24265	0.264962	0.449335	151	91	214	33	179	216	unspecified product	transmembrane 161B	GO:0016021	integral component of membrane	Cellular Component	membrane-IEA;integral component of membrane-IEA	NULL
AAEL001252	0.442125	6.43498	1.7161	0.190196	0.362102	374	453	760	643	968	676	rap1 GTPase-gdp dissociation stimulator	rap1 GTPase-GDP dissociation stimulator 1 isoform X3	GO:0005515;GO:0005096;GO:0043547	positive regulation of GTPase activity;protein binding;GTPase activator activity	Biological Process;Molecular Function	GTPase activator activity-IEA;positive regulation of GTPase activity-IEA	NULL
AAEL001254	0.186721	8.18197	0.446908	0.503807	0.675713	1244	1818	2812	1205	4468	2737	unspecified product	serine-rich adhesin for platelets	NULL	NULL	NULL	NULL	NULL
AAEL001255	0.931926	4.3422	8.95621	0.00276527	0.0190216	64	72	184	132	288	240	unspecified product	G pathway suppressor 2 isoform X2	NULL	NULL	NULL	NULL	NULL
AAEL001257	0.588599	3.81296	1.73204	0.188151	0.359281	56	53	147	29	250	211	sugar transporter	facilitated trehalose transporter Tret1-2 homolog	GO:0055085;GO:0022857;GO:0016021;GO:0008643	transmembrane transport;transmembrane transporter activity;integral component of membrane;carbohydrate transport	Cellular Component;Biological Process;Molecular Function	carbohydrate transport-IEA;membrane-IEA;transmembrane transport-IEA;transmembrane transporter activity-IEA;integral component of membrane-IEA	NULL
AAEL001260	0.6822	2.46198	1.41882	0.233598	0.416675	28	8	61	16	122	52	mediator of RNA polymerase II transcription subunit 20 (Med20)	mediator of RNA polymerase II transcription subunit 20	GO:0005667;GO:0003712;GO:0016592;GO:0045449;GO:0006357	transcription coregulator activity;mediator complex;transcription factor complex;regulation of transcription by RNA polymerase II;regulation of transcription, DNA-templated	Cellular Component;Biological Process;Molecular Function	transcription coregulator activity-IEA;regulation of transcription by RNA polymerase II-IEA;mediator complex-IEA;nucleus-IEA	NULL
AAEL001261	1.48055	5.02201	27.2784	1.7617e-07	7.09783e-06	99	93	180	200	641	420	unspecified product	uncharacterized protein LOC5569606	NULL	NULL	NULL	NULL	NULL
AAEL001268	-1.36989	2.54509	5.17298	0.0229408	0.0868759	25	53	111	10	18	52	unspecified product	transient receptor potential cation channel subfamily A member 1	GO:0005216;GO:0005515;GO:0034220;GO:0016021;GO:0050896	ion channel activity;response to stimulus;integral component of membrane;protein binding;ion transmembrane transport	Cellular Component;Biological Process;Molecular Function	ion channel activity-IEA;response to stimulus-IEA;ion transmembrane transport-IEA;membrane-IEA;ion transport-IEA;transmembrane transport-IEA;integral component of membrane-IEA	NULL
AAEL001270	-0.0210623	4.77669	0.00583801	0.939095	0.970547	159	146	298	112	354	250	unspecified product	isoform A	GO:0016757;GO:0016021	transferase activity, transferring glycosyl groups;integral component of membrane	Cellular Component;Molecular Function	methyltransferase activity-IEA;N-acetyltransferase activity-IEA;methylation-IEA;transferase activity, transferring glycosyl groups-IEA;membrane-IEA;transferase activity-IEA;integral component of membrane-IEA	NULL
AAEL001273	0.00941494	6.25286	0.0015342	0.968756	0.985981	425	372	925	331	877	771	Sec24B protein, putative	transport Sec24A	GO:0005789;GO:0008270;GO:0006888;GO:0006886;GO:0030127	endoplasmic reticulum membrane;COPII vesicle coat;endoplasmic reticulum to Golgi vesicle-mediated transport;zinc ion binding;intracellular protein transport	Cellular Component;Biological Process;Molecular Function	intracellular protein transport-IEA;protein transport-IEA;ER to Golgi transport vesicle membrane-IEA;cytoplasmic vesicle-IEA;COPII vesicle coat-IEA;membrane-IEA;zinc ion binding-IEA;endoplasmic reticulum membrane-IEA;endoplasmic reticulum to Golgi vesicle-mediated transport-IEA	NULL
AAEL001275	0.587736	7.23732	3.53177	0.0602035	0.165157	646	637	1428	1142	1700	1333	ef-hand protein nucb1	nucleobindin-2	GO:0005975;GO:0003824;GO:0005509	carbohydrate metabolic process;catalytic activity;calcium ion binding	Biological Process;Molecular Function	catalytic activity-IEA;calcium ion binding-IEA;carbohydrate metabolic process-IEA	NULL
AAEL001277	0.216367	6.62287	0.791662	0.373598	0.560121	586	437	974	479	1288	969	arf GTPase-activating protein	ADP-ribosylation factor GTPase-activating 2 isoform X2	GO:0005096;GO:0043547	positive regulation of GTPase activity;GTPase activator activity	Biological Process;Molecular Function	GTPase activator activity-IEA;positive regulation of GTPase activity-IEA	NULL
AAEL001281	-0.707663	7.0826	4.5572	0.0327807	0.109806	744	1132	1773	612	881	902	unspecified product	anion exchange 3 isoform X1	GO:0016021;GO:0005452;GO:0006821;GO:0015701	inorganic anion exchanger activity;chloride transport;bicarbonate transport;integral component of membrane	Cellular Component;Biological Process;Molecular Function	NULL	NULL
AAEL001287	1.80767	4.50788	18.2503	1.93698e-05	0.000373173	39	71	110	231	333	239	unspecified product	circadian clock-controlled -like	NULL	NULL	NULL	NULL	NULL
AAEL001289	0.886112	4.98425	6.59019	0.0102542	0.0491684	147	114	209	243	394	327	permease, putative	facilitated trehalose transporter Tret1-like	GO:0055085;GO:0022857;GO:0016021	transmembrane transport;transmembrane transporter activity;integral component of membrane	Cellular Component;Biological Process;Molecular Function	membrane-IEA;transmembrane transport-IEA;transmembrane transporter activity-IEA;integral component of membrane-IEA	NULL
AAEL001293	-0.78025	4.45114	2.32113	0.127627	0.275527	164	141	298	56	73	271	unspecified product	cellular retinaldehyde-binding	NULL	NULL	NULL	NULL	NULL
AAEL001294	0.790876	2.58746	3.30207	0.0691927	0.182899	23	25	44	33	66	85	unspecified product	uncharacterized protein LOC5569806	NULL	NULL	NULL	NULL	NULL
AAEL001295	-1.37908	4.28709	9.99367	0.0015708	0.0126876	94	223	281	47	91	132	unspecified product	circadian clock-controlled daywake-like	GO:0006629;GO:0008081;GO:0030246	carbohydrate binding;phosphoric diester hydrolase activity;lipid metabolic process	Biological Process;Molecular Function	phosphoric diester hydrolase activity-IEA;glycerophosphocholine phosphodiesterase activity-IEA;carbohydrate binding-IEA;glycerophospholipid catabolic process-IEA;starch binding-IEA;cytoplasm-IEA;lipid metabolic process-IEA	NULL
AAEL001299	-1.62989	4.67761	21.63	3.30645e-06	8.97031e-05	191	266	347	67	148	95	unspecified product	patched domain-containing 3	GO:0016021	integral component of membrane	Cellular Component	membrane-IEA;integral component of membrane-IEA	NULL
AAEL001300	0.708257	3.29563	3.40692	0.0649235	0.174337	52	29	80	39	177	114	unspecified product	histone PARylation factor 1-like	NULL	NULL	NULL	zinc ion binding-IEA;poly-ADP-D-ribose binding-IEA	NULL
AAEL001304	-0.405568	6.56576	2.57122	0.108824	0.248234	521	632	1261	295	1157	780	nuclear hormone receptor ftz-f1 beta	nuclear hormone receptor FTZ-F1 beta isoform X1	GO:0005634;GO:0008270;GO:0004879;GO:0006355;GO:0043565;GO:0030522	intracellular receptor signaling pathway;nuclear receptor activity;sequence-specific DNA binding;nucleus;zinc ion binding;regulation of transcription, DNA-templated	Cellular Component;Biological Process;Molecular Function	regulation of transcription, DNA-templated-IEA;sequence-specific DNA binding-IEA;nuclear receptor activity-IEA;DNA binding-IEA;DNA-binding transcription factor activity-IEA;nucleus-IEA;zinc ion binding-IEA;metal ion binding-IEA;intracellular receptor signaling pathway-IEA	NULL
AAEL001305	-0.828295	1.7501	2.35541	0.124849	0.271659	13	27	52	8	22	29	unspecified product	AGAP009387- partial	GO:0005615;GO:0016020	membrane;extracellular space	Cellular Component	membrane-IEA;extracellular space-IBA;integral component of membrane-IEA	NULL
AAEL001306	-0.123817	6.17854	0.147631	0.700809	0.825634	294	504	889	213	895	810	unspecified product	circadian clock-controlled daywake	NULL	NULL	NULL	NULL	NULL
AAEL001307	-2.36597	2.0002	17.4946	2.8812e-05	0.000511413	30	40	72	1	22	13	SEC14, putative	cellular retinaldehyde-binding	NULL	NULL	NULL	NULL	NULL
AAEL001308	0.0183618	5.65045	0.00342779	0.953313	0.978102	252	286	568	235	421	590	CRAL/TRIO domain-containing protein	alpha-tocopherol transfer -like	NULL	NULL	NULL	NULL	NULL
AAEL001314	0.107531	2.22157	0.0523381	0.819044	0.899194	25	30	32	18	58	46	unspecified product	COP9 signalosome complex subunit 9	GO:0008180;GO:2000435	COP9 signalosome;negative regulation of protein neddylation	Cellular Component;Biological Process	negative regulation of protein neddylation-IBA;COP9 signalosome-IBA	NULL
AAEL001315	1.38977	5.5855	13.1876	0.000281813	0.00329258	173	75	390	394	796	497	unspecified product	zinc finger	GO:0005634;GO:0008270	nucleus;zinc ion binding	Cellular Component;Molecular Function	nucleus-IEA;zinc ion binding-IEA;metal ion binding-IEA	NULL
AAEL001317	0.658501	5.00378	3.03011	0.0817323	0.20429	150	91	343	112	722	311	DEAD box ATP-dependent RNA helicase	ATP-dependent RNA helicase DDX42	GO:0003676;GO:0005634;GO:0005524;GO:0003724;GO:0016787	RNA helicase activity;hydrolase activity;nucleic acid binding;nucleus;ATP binding	Cellular Component;Molecular Function	helicase activity-IEA;RNA helicase activity-IEA;nucleotide binding-IEA;nucleic acid binding-IEA;ATP binding-IEA;hydrolase activity-IEA;nucleus-IBA	NULL
AAEL001321	0.108755	7.19086	0.186919	0.665494	0.800887	865	576	1805	694	1939	1302	Transcription factor dp [Source:UniProtKB/TrEMBL;Acc:A0A1S4EYF0]	transcription factor Dp-1-like	GO:0005634;GO:0005667;GO:0003677;GO:0003700;GO:0006355;GO:0051726;GO:0045449	DNA-binding transcription factor activity;transcription factor complex;nucleus;regulation of cell cycle;DNA binding;regulation of transcription, DNA-templated	Cellular Component;Biological Process;Molecular Function	regulation of transcription, DNA-templated-IEA;DNA binding-IEA;DNA-binding transcription factor activity-IEA;transcription factor complex-IEA;nucleus-IEA;regulation of cell cycle-IEA	NULL
AAEL001323	-1.65075	5.32377	15.1023	0.000101839	0.00146041	256	432	609	123	129	181	unspecified product	circadian clock-controlled daywake-like	GO:0006629;GO:0008081;GO:0030246	carbohydrate binding;phosphoric diester hydrolase activity;lipid metabolic process	Biological Process;Molecular Function	phosphoric diester hydrolase activity-IEA;glycerophosphocholine phosphodiesterase activity-IEA;carbohydrate binding-IEA;glycerophospholipid catabolic process-IEA;starch binding-IEA;cytoplasm-IEA;lipid metabolic process-IEA	NULL
AAEL001324	0.721058	5.87856	4.99375	0.0254391	0.0926798	268	144	660	346	975	573	replication factor C large subunit, putative	replication factor C subunit 1	GO:0016887;GO:0005634;GO:0003677;GO:0005524;GO:0006281;GO:0003689;GO:0006260;GO:0042575;GO:0005663	DNA replication;ATPase activity;DNA polymerase complex;DNA replication factor C complex;nucleus;ATP binding;DNA repair;DNA binding;DNA clamp loader activity	Cellular Component;Biological Process;Molecular Function	ATPase activity-IEA;nucleotide binding-IEA;DNA clamp loader activity-IEA;DNA binding-IEA;DNA replication factor C complex-IEA;DNA replication-IEA;nucleus-IEA;ATP binding-IEA;DNA repair-IEA	NULL
AAEL001325	1.26296	2.29003	3.25396	0.0712512	0.186015	22	15	15	7	79	104	unspecified product	uncharacterized protein LOC5570083	GO:0016021	integral component of membrane	Cellular Component	membrane-IEA;integral component of membrane-IEA	NULL
AAEL001328	0.463626	5.63423	2.65366	0.103312	0.241269	208	226	509	312	635	462	unspecified product	uncharacterized protein LOC5570086	GO:0016021	integral component of membrane	Cellular Component	membrane-IEA;integral component of membrane-IEA	NULL
AAEL001329	0.0366522	3.55631	0.00731236	0.931854	0.966505	65	53	142	37	95	175	mitochondrial carrier protein	solute carrier family 25 member 40	GO:0016021	integral component of membrane	Cellular Component	membrane-IEA;integral component of membrane-IEA	NULL
AAEL001331	-0.433874	4.59292	2.17784	0.140011	0.293827	172	124	323	78	293	182	mannose-1-phosphate guanyltransferase	mannose-1-phosphate guanyltransferase beta	GO:0016779;GO:0009058	biosynthetic process;nucleotidyltransferase activity	Biological Process;Molecular Function	biosynthetic process-IEA;nucleotidyltransferase activity-IEA;transferase activity-IEA	NULL
AAEL001332	0.0621121	4.11106	0.0282816	0.866448	0.928524	100	59	239	50	238	200	unspecified product	integrator complex subunit 4	NULL	NULL	NULL	NULL	NULL
AAEL001334	0.119152	3.70675	0.0666159	0.796329	0.884718	75	70	116	24	167	194	geranylgeranyl transferase type ii beta subunit	geranylgeranyl transferase type-2 subunit beta	GO:0005968;GO:0046872;GO:0018344;GO:0004663;GO:0018346	Rab-protein geranylgeranyltransferase complex;protein prenylation;metal ion binding;protein geranylgeranylation;Rab geranylgeranyltransferase activity	Cellular Component;Biological Process;Molecular Function	catalytic activity-IEA;prenyltransferase activity-IEA;protein geranylgeranylation-IEA;Rab geranylgeranyltransferase activity-IEA;Rab-protein geranylgeranyltransferase complex-IEA;transferase activity-IEA;metal ion binding-IEA	NULL
AAEL001336	0.697127	5.66742	6.3412	0.0117965	0.0543666	198	204	476	315	817	467	charged multivesicular body protein 2a	charged multivesicular body 2a	GO:0007034	vacuolar transport	Biological Process	vacuolar transport-IEA	NULL
AAEL001339	0.738479	5.35638	7.12164	0.00761591	0.0394966	182	129	395	210	625	509	unspecified product	RNA polymerase II-associated factor 1 homolog	GO:0034464;GO:0016570;GO:0016593;GO:0006368	histone modification;Cdc73/Paf1 complex;transcription elongation from RNA polymerase II promoter;BBSome	Cellular Component;Biological Process	BBSome-IEA;histone modification-IEA;nucleus-IEA;Cdc73/Paf1 complex-IEA;transcription elongation from RNA polymerase II promoter-IEA	NULL
AAEL001341	0.766223	4.05943	3.71849	0.053813	0.153378	62	61	158	133	246	114	unspecified product	anaphase-promoting complex subunit 15	GO:0005680;GO:0090266;GO:0016874	anaphase-promoting complex;ligase activity;regulation of mitotic cell cycle spindle assembly checkpoint	Cellular Component;Biological Process;Molecular Function	ligase activity-IEA;anaphase-promoting complex-IEA;regulation of mitotic cell cycle spindle assembly checkpoint-IEA	NULL
AAEL001343	-0.0460881	3.25419	0.0178396	0.893747	0.944349	47	47	125	41	115	83	unspecified product	cyclin-dependent serine threonine- kinase DDB_G0272797 DDB_G0274007 isoform X1	NULL	NULL	NULL	NULL	NULL
AAEL001346	0.681828	1.60559	1.45931	0.227041	0.408931	11	18	14	16	50	25	unspecified product	uncharacterized protein LOC5570084 isoform X3	GO:0016021	integral component of membrane	Cellular Component	membrane-IEA;integral component of membrane-IEA	NULL
AAEL001349	-0.251141	2.4454	0.323853	0.569301	0.728375	29	39	52	17	56	54	Zinc finger protein [Source:UniProtKB/TrEMBL;Acc:A0A1S4EYH3]	zinc finger 628	NULL	NULL	NULL	NULL	NULL
AAEL001350	0.659137	5.12881	3.33853	0.0676749	0.17987	170	100	360	144	770	307	unspecified product	uncharacterized protein LOC5570060	NULL	NULL	NULL	nucleic acid binding-IEA;zinc ion binding-IEA	NULL
AAEL001351	0.795367	4.28513	4.52767	0.0333509	0.111021	72	76	170	57	368	283	unspecified product	possible mucin	NULL	NULL	NULL	NULL	NULL
AAEL001352	0.275306	7.11588	1.2119	0.270957	0.455235	687	538	1736	632	2096	1328	scaffold attachment factor b	SAFB-like transcription modulator	GO:0003723	RNA binding	Molecular Function	RNA binding-IEA;nucleic acid binding-IEA	NULL
AAEL001354	-0.213648	3.11448	0.112897	0.73687	0.847468	46	42	122	5	113	119	unspecified product	transmembrane 256 homolog	GO:0016021	integral component of membrane	Cellular Component	membrane-IEA;integral component of membrane-IEA	NULL
AAEL001355	0.417381	3.90634	1.47664	0.224301	0.405146	56	79	147	92	176	146	unspecified product	uncharacterized protein LOC5570088 isoform X2	GO:0016021	integral component of membrane	Cellular Component	membrane-IEA;integral component of membrane-IEA	NULL
AAEL001356	-0.716749	6.54104	7.72867	0.00543509	0.0310537	557	679	1349	358	803	601	RNA-binding protein	RNA-binding 1	GO:0045292;GO:0003723;GO:0000381;GO:0016607	nuclear speck;mRNA cis splicing, via spliceosome;regulation of alternative mRNA splicing, via spliceosome;RNA binding	Cellular Component;Biological Process;Molecular Function	RNA binding-IEA;regulation of alternative mRNA splicing, via spliceosome-IBA;nucleic acid binding-IEA;mRNA cis splicing, via spliceosome-IBA;RNA binding-IBA;nuclear speck-IBA;nucleus-IBA	NULL
AAEL001357	0.314468	5.97067	1.09034	0.296397	0.483891	347	194	784	258	984	652	unspecified product	serine arginine repetitive matrix 2	GO:0046872	metal ion binding	Molecular Function	metal ion binding-IEA	NULL
AAEL001359	0.617085	5.00863	5.06608	0.0243985	0.0902105	151	120	296	168	503	347	unspecified product	myosin-G heavy chain isoform X1	NULL	NULL	NULL	NULL	NULL
AAEL001360	0.235922	8.14318	0.454771	0.500078	0.672133	1369	1426	3009	2053	2536	2221	Coronin [Source:UniProtKB/TrEMBL;Acc:Q17LF4]	coronin-6 isoform X1	GO:0005515	protein binding	Molecular Function	NULL	NULL
AAEL001361	0.74413	6.91234	5.55966	0.0183789	0.0741659	572	296	1280	679	2220	1103	brahma associated protein 170kD, putative	AT-rich interactive domain-containing 2 isoform X3	GO:0003677;GO:0006355	DNA binding;regulation of transcription, DNA-templated	Biological Process;Molecular Function	regulation of transcription, DNA-templated-IEA;DNA binding-IEA	NULL
AAEL001363	0.113282	2.42314	0.047812	0.826915	0.904024	32	18	63	18	106	29	small nuclear ribonucleoprotein Sm D1, putative	U6 snRNA-associated Sm LSm2	GO:0003723;GO:0071013;GO:0071011;GO:0046540;GO:0000932;GO:0005688;GO:0000398	mRNA splicing, via spliceosome;P-body;U4/U6 x U5 tri-snRNP complex;catalytic step 2 spliceosome;U6 snRNP;precatalytic spliceosome;RNA binding	Cellular Component;Biological Process;Molecular Function	RNA binding-IEA;RNA binding-ISS;precatalytic spliceosome-N/A;small nuclear ribonucleoprotein complex-ISS;mRNA processing-IEA;U6 snRNP-IBA;mRNA splicing, via spliceosome-IBA;precatalytic spliceosome-IBA;U6 snRNP-NAS;U4/U6 x U5 tri-snRNP complex-IBA;catalytic step 2 spliceosome-N/A;Lsm1-7-Pat1 complex-IBA;regulation of alternative mRNA splicing, via spliceosome-N/A;nucleus-IEA;nucleus-IC;catalytic …	NULL
AAEL001367	-0.657009	5.01012	2.35537	0.124852	0.271659	313	139	403	56	451	237	type IV inositol 5-phosphatase	72 kDa inositol polyphosphate 5-phosphatase	GO:0016791;GO:0046856	phosphatase activity;phosphatidylinositol dephosphorylation	Biological Process;Molecular Function	phosphatidylinositol dephosphorylation-IEA;hydrolase activity-IEA	NULL
AAEL001368	-0.358892	4.89518	1.20795	0.271739	0.456087	153	220	347	140	261	231	kek1	amphoterin-induced 2-like	GO:0005515;GO:0016021	integral component of membrane;protein binding	Cellular Component;Molecular Function	membrane-IEA;integral component of membrane-IEA	NULL
AAEL001370	-0.334295	3.31214	0.908243	0.340581	0.527765	72	50	116	37	99	87	muscle-specific tyrosine kinase receptor	tyrosine- kinase transmembrane receptor Ror2	GO:0005524;GO:0018108;GO:0004713;GO:0005515;GO:0016021	protein tyrosine kinase activity;peptidyl-tyrosine phosphorylation;integral component of membrane;protein binding;ATP binding	Cellular Component;Biological Process;Molecular Function	kinase activity-IEA;protein tyrosine kinase activity-IEA;phosphorylation-IEA;membrane-IEA;ATP binding-IEA;peptidyl-tyrosine phosphorylation-IEA;protein phosphorylation-IEA;integral component of membrane-IEA;protein kinase activity-IEA	NULL
AAEL001371	0.186071	4.4603	0.368524	0.54381	0.708222	140	87	224	108	297	196	pre-mRNA cleavage factor im, 25kD subunit	cleavage and polyadenylation specificity factor subunit 5	GO:0005737;GO:0005849;GO:0003729;GO:0006378;GO:0016787	cytoplasm;mRNA polyadenylation;hydrolase activity;mRNA cleavage factor complex;mRNA binding	Cellular Component;Biological Process;Molecular Function	RNA binding-IEA;mRNA binding-IEA;mRNA processing-IEA;nucleus-IEA;cytoplasm-IEA;mRNA cleavage factor complex-IEA;hydrolase activity-IEA;mRNA polyadenylation-IEA	NULL
AAEL001372	0.463932	8.16594	2.68197	0.10149	0.238581	1540	884	3230	1449	4564	2803	sentrin/sumo-specific protease senp7	sentrin sumo-specific protease senp7	GO:0006508;GO:0008234	cysteine-type peptidase activity;proteolysis	Biological Process;Molecular Function	cysteine-type peptidase activity-IEA;proteolysis-IEA;peptidase activity-IEA	NULL
AAEL001374	0.779676	3.03562	2.21813	0.136398	0.288571	33	33	64	80	86	52	flagellar radial spoke protein	radial spoke head 3 homolog isoform X1	GO:0031514;GO:0005856;GO:0005737	cytoplasm;cytoskeleton;motile cilium	Cellular Component	cell projection-IEA;cytoskeleton-IEA;motile cilium-IEA;cytoplasm-IEA	NULL
AAEL001378	-0.235959	5.51753	0.768969	0.380536	0.566259	322	224	548	170	526	414	spermine synthase	spermine synthase isoform X2	GO:0016768;GO:0006525;GO:0006560;GO:0019482;GO:0006597	proline metabolic process;beta-alanine metabolic process;spermine synthase activity;arginine metabolic process;spermine biosynthetic process	Biological Process;Molecular Function	catalytic activity-IEA;spermine biosynthetic process-IEA;spermine synthase activity-IEA;transferase activity-IEA;polyamine biosynthetic process-IEA	NULL
AAEL001379	-0.122165	7.3082	0.264738	0.606884	0.756656	875	927	1857	727	1830	1316	unspecified product	coiled-coil domain-containing 6	NULL	NULL	NULL	NULL	NULL
AAEL001381	-0.137904	6.07279	0.292358	0.588713	0.743526	375	411	751	310	783	539	Sphingomyelin synthetase [Source:UniProtKB/TrEMBL;Acc:A0A1S4EYL4]	sphingomyelin synthase-related 1-like	GO:0016021;GO:0016740;GO:0006665	transferase activity;sphingolipid metabolic process;integral component of membrane	Cellular Component;Biological Process;Molecular Function	membrane-IEA;transferase activity-IEA;sphingolipid metabolic process-IEA;integral component of membrane-IEA	NULL
AAEL001382	1.29247	4.61009	11.824	0.000584717	0.00580316	96	46	184	170	507	219	small nuclear ribonucleoprotein sm d1	probable small nuclear ribonucleo Sm D1	GO:0000243;GO:0005689;GO:0034715;GO:0003723;GO:0071013;GO:0005682;GO:0097526;GO:0005685;GO:0000387	U5 snRNP;spliceosomal tri-snRNP complex;U12-type spliceosomal complex;spliceosomal snRNP assembly;catalytic step 2 spliceosome;U1 snRNP;pICln-Sm protein complex;commitment complex;RNA binding	Cellular Component;Biological Process;Molecular Function	U4 snRNP-IBA;RNA binding-ISS;precatalytic spliceosome-N/A;small nuclear ribonucleoprotein complex-ISS;mRNA processing-IEA;precatalytic spliceosome-IBA;commitment complex-IBA;catalytic step 2 spliceosome-N/A;spliceosomal tri-snRNP complex-IBA;cytosol-N/A;U2 snRNP-IBA;nucleus-IEA;pICln-Sm protein complex-IBA;spliceosomal snRNP assembly-IEA;catalytic step 2 spliceosome-IBA;spliceosomal complex-ISS;R…	NULL
AAEL001385	0.782336	5.19771	5.54795	0.0185024	0.0744569	175	140	258	272	465	361	unspecified product	IST1 homolog isoform X1	GO:0015031	protein transport	Biological Process	protein transport-IEA	NULL
AAEL001387	0.435448	5.79386	2.3781	0.123047	0.269013	292	232	511	290	942	453	unspecified product	folliculin-interacting 2	GO:0005765	lysosomal membrane	Cellular Component	lysosome-IEA;lysosomal membrane-IEA;membrane-IEA;cytoplasm-IEA	NULL
AAEL001389	0.68045	7.66665	7.35146	0.00670085	0.0361459	872	711	2033	1130	3444	2004	Palmitoyltransferase [Source:UniProtKB/TrEMBL;Acc:A0A1S4EYN0]	palmitoyltransferase app isoform X2	GO:0019706;GO:0042967;GO:0016021	protein-cysteine S-palmitoyltransferase activity;obsolete acyl-carrier-protein biosynthetic process;integral component of membrane	Cellular Component;Biological Process;Molecular Function	transferase activity, transferring acyl groups-IEA;protein-cysteine S-palmitoyltransferase activity-IEA;palmitoyltransferase activity-IEA;membrane-IEA;transferase activity-IEA;integral component of membrane-IEA	NULL
AAEL001390	0.631946	3.62874	1.10135	0.293969	0.481476	51	53	104	13	190	238	unspecified product	foot 1 variant 2-like	NULL	NULL	NULL	NULL	NULL
AAEL001394	-0.22881	6.78988	0.575865	0.447938	0.628599	553	748	1331	590	1158	714	unspecified product	peptidylglycine alpha-hydroxylating monooxygenase	GO:0004504;GO:0005507;GO:0006518;GO:0016020	peptidylglycine monooxygenase activity;membrane;copper ion binding;peptide metabolic process	Cellular Component;Biological Process;Molecular Function	monooxygenase activity-IEA;oxidation-reduction process-IEA;catalytic activity-IEA;peptidylglycine monooxygenase activity-IEA;oxidoreductase activity, acting on paired donors, with incorporation or reduction of molecular oxygen, reduced ascorbate as one donor, and incorporation of one atom of oxygen-IEA;copper ion binding-IEA;peptide metabolic process-IEA;membrane-IEA;metal ion binding-IEA	NULL
AAEL001395	0.637126	4.0618	3.0981	0.0783838	0.197771	93	42	160	73	301	178	suppression of tumorigenicity	ST7 homolog	GO:0005515;GO:0016021	integral component of membrane;protein binding	Cellular Component;Molecular Function	membrane-IEA;integral component of membrane-IEA	NULL
AAEL001396	0.604464	3.42338	2.08594	0.148661	0.307017	43	52	85	47	105	174	mandelate racemase	mitochondrial enolase superfamily member 1-like	GO:0050023;GO:0009063;GO:0016052	cellular amino acid catabolic process;carbohydrate catabolic process;L-fuconate dehydratase activity	Biological Process;Molecular Function	carbohydrate catabolic process-IEA;L-fuconate dehydratase activity-IEA;cellular amino acid catabolic process-IEA	NULL
AAEL001397	0.541599	6.46105	4.61895	0.0316207	0.1073	430	345	828	472	1475	803	ribonuclease	DIS3-like exonuclease 2	GO:0090503;GO:0000175;GO:0003723;GO:0046872;GO:0000932;GO:1990074;GO:0034427	nuclear-transcribed mRNA catabolic process, exonucleolytic, 3'-5';RNA phosphodiester bond hydrolysis, exonucleolytic;P-body;3'-5'-exoribonuclease activity;metal ion binding;polyuridylation-dependent mRNA catabolic process;RNA binding	Cellular Component;Biological Process;Molecular Function	RNA binding-IEA;polyuridylation-dependent mRNA catabolic process-IEA;3'-5'-exoribonuclease activity-IEA;hydrolase activity-IEA;nucleic acid phosphodiester bond hydrolysis-IEA;nuclear-transcribed mRNA catabolic process, exonucleolytic-IEA;lipid binding-IEA;P-body-IEA;RNA phosphodiester bond hydrolysis-IEA;nuclease activity-IEA;ribonuclease activity-IEA;nuclear-transcribed mRNA catabolic process, e…	NULL
AAEL001399	-0.151103	4.83199	0.270686	0.602872	0.75372	177	126	384	127	314	244	WD_REPEATS_REGION domain-containing protein [Source:UniProtKB/TrEMBL;Acc:A0A1S4EYP2]	WD repeat and HMG-box DNA-binding 1	GO:0005634;GO:0005515	nucleus;protein binding	Cellular Component;Molecular Function	DNA binding-IEA;nucleus-IEA	NULL
AAEL001401	0.756244	7.91584	4.13638	0.0419708	0.129699	893	1069	2009	1929	1988	2829	leucine-rich immune protein (Short)	leucine-rich repeat transmembrane neuronal 3	GO:0005515	protein binding	Molecular Function	NULL	NULL
AAEL001402	1.23319	7.55915	11.683	0.000630732	0.00617534	540	686	1263	1338	1737	3216	leucine-rich immune protein (Short)	acidic leucine-rich nuclear phospho 32 family member A	GO:0005515	protein binding	Molecular Function	NULL	NULL
AAEL001403	-0.515063	2.20513	0.620938	0.430699	0.613136	24	41	39	3	60	47	unspecified product	U-scoloptoxin(05)-Cw1a-like isoform X1	NULL	NULL	NULL	NULL	NULL
AAEL001405	0.423931	4.45629	1.92657	0.165134	0.330496	85	111	221	114	266	254	clathrin coat assembly protein	AP-3 complex subunit sigma-2	GO:0006727;GO:0030123;GO:0006886;GO:0048072;GO:0006896	compound eye pigmentation;ommochrome biosynthetic process;AP-3 adaptor complex;Golgi to vacuole transport;intracellular protein transport	Cellular Component;Biological Process	intracellular protein transport-IEA;vesicle-mediated transport-IEA;ommochrome biosynthetic process-IEA;protein transport-IEA;membrane coat-IEA;compound eye pigmentation-IEA	NULL
AAEL001407	0.306491	3.83704	0.880037	0.348191	0.536122	77	58	147	80	160	146	cdk4/6	cyclin-dependent kinase 4	GO:0051301;GO:0005524;GO:0009069;GO:0004674;GO:0006468	protein serine/threonine kinase activity;serine family amino acid metabolic process;cell division;protein phosphorylation;ATP binding	Biological Process;Molecular Function	kinase activity-IEA;cell division-IEA;nucleotide binding-IEA;phosphorylation-IEA;ATP binding-IEA;protein serine/threonine kinase activity-IEA;protein phosphorylation-IEA;protein kinase activity-IEA	NULL
AAEL001410	1.10042	5.28107	11.5766	0.00066786	0.00647474	153	81	354	243	646	473	snf2 histone linker phd ring helicase	E3 ubiquitin- ligase SHPRH	GO:0005634;GO:0005524;GO:0046872;GO:0070615	metal ion binding;nucleosome-dependent ATPase activity;nucleus;ATP binding	Cellular Component;Molecular Function	nucleotide binding-IEA;nucleus-IEA;ATP binding-IEA;metal ion binding-IEA	NULL
AAEL001411	0.117117	9.06487	0.174127	0.67647	0.808594	2498	2847	6350	2996	5657	4914	myosin heavy chain, nonmuscle or smooth muscle	myosin heavy non-muscle isoform X1	GO:0051015;GO:0016459;GO:0030117;GO:0005524;GO:0016192;GO:0032982;GO:0006886;GO:0030016;GO:0003774	myofibril;myosin complex;myosin filament;membrane coat;ATP binding;actin filament binding;motor activity;intracellular protein transport;vesicle-mediated transport	Cellular Component;Biological Process;Molecular Function	vesicle-mediated transport-IEA;myosin filament-IEA;membrane coat-IEA;ATP binding-IEA;actin binding-IEA;intracellular protein transport-IEA;protein transport-IEA;nucleotide binding-IEA;myosin complex-IEA;motor activity-IEA;actin filament binding-IEA;myofibril-IEA	NULL
AAEL001412	0.40745	4.28164	0.857583	0.354416	0.542545	116	70	179	159	165	153	unspecified product	yrdC domain-containing mitochondrial	GO:0003725	double-stranded RNA binding	Molecular Function	double-stranded RNA binding-IEA	NULL
AAEL001414	0.818243	8.1878	2.58636	0.107788	0.246651	838	1476	2314	2872	1957	2720	leucine-rich immune protein (Short)	leucine-rich repeat transmembrane neuronal 4 isoform X1	GO:0005515	protein binding	Molecular Function	NULL	NULL
AAEL001416	0.759878	6.50201	7.70533	0.00550579	0.0313647	387	295	874	495	1738	825	unspecified product	inner nuclear membrane Man1	GO:0003676;GO:0005637;GO:1902531;GO:0016021;GO:0006997	nucleic acid binding;nucleus organization;integral component of membrane;nuclear inner membrane;regulation of intracellular signal transduction	Cellular Component;Biological Process;Molecular Function	regulation of intracellular signal transduction-IEA;nucleus organization-IEA;nucleic acid binding-IEA;nuclear inner membrane-IEA;membrane-IEA;nucleus-IEA;integral component of membrane-IEA	NULL
AAEL001417	-0.0247461	2.42719	0.00354393	0.952529	0.977958	28	29	58	17	74	49	leucine-rich immune protein (Short)	reticulon-4 receptor-like 2	GO:0005515	protein binding	Molecular Function	NULL	NULL
AAEL001420	0.491888	9.6449	1.97547	0.159869	0.323659	3096	4615	6427	5571	7995	8180	leucine-rich immune protein (Short)	membrane glyco LIG-1	GO:0005515	protein binding	Molecular Function	NULL	NULL
AAEL001421	-0.478165	9.22968	3.64616	0.0561986	0.157751	3748	3824	8015	2006	6962	4554	high density lipoprotien binding protein / vigilin	vigilin	GO:0005844;GO:0005634;GO:0005737;GO:0003729	cytoplasm;polysome;nucleus;mRNA binding	Cellular Component;Molecular Function	RNA binding-IEA;cytoplasm-IBA;mRNA binding-IBA;nucleic acid binding-IEA;polysome-IBA;nucleus-IBA	NULL
AAEL001422	0.512333	4.21856	2.54453	0.110677	0.250938	82	87	164	67	300	234	proteasome inhibitor	proteasome inhibitor PI31 subunit	GO:0043161;GO:0004866;GO:0070628;GO:0000502	proteasome complex;proteasome binding;proteasome-mediated ubiquitin-dependent protein catabolic process;endopeptidase inhibitor activity	Cellular Component;Biological Process;Molecular Function	endoplasmic reticulum-IEA;proteasome complex-IEA;cytoplasm-IEA	NULL
AAEL001423	-0.681149	4.77525	4.89079	0.0270004	0.0966959	174	195	371	69	329	188	acid phosphatase-1	venom acid phosphatase Acph-1-like	GO:0016021;GO:0019497;GO:0006771;GO:0016311;GO:0003993	dephosphorylation;acid phosphatase activity;riboflavin metabolic process;integral component of membrane;hexachlorocyclohexane metabolic process	Cellular Component;Biological Process;Molecular Function	acid phosphatase activity-IEA;dephosphorylation-IEA;membrane-IEA;integral component of membrane-IEA	NULL
AAEL001424	-0.12663	3.00787	0.0560431	0.812863	0.895799	50	29	112	10	122	92	mitochondrial inner membrane protease subunit	mitochondrial inner membrane protease subunit 2	GO:0006627;GO:0004252;GO:0006465;GO:0042720	signal peptide processing;mitochondrial inner membrane peptidase complex;protein processing involved in protein targeting to mitochondrion;serine-type endopeptidase activity	Cellular Component;Biological Process;Molecular Function	proteolysis-IEA;mitochondrial inner membrane peptidase complex-IEA;signal peptide processing-IEA;mitochondrial inner membrane-IEA;membrane-IEA;serine-type peptidase activity-IEA;protein processing involved in protein targeting to mitochondrion-IEA;mitochondrion-IEA;peptidase activity-IEA	NULL
AAEL001425	0.0921921	2.6713	0.0370596	0.847344	0.917271	42	25	63	13	105	67	unspecified product	E3 SUMO- ligase NSE2-like	GO:0005634;GO:0008270;GO:0016925;GO:0030915;GO:0000724;GO:0019789	double-strand break repair via homologous recombination;SUMO transferase activity;nucleus;Smc5-Smc6 complex;protein sumoylation;zinc ion binding	Cellular Component;Biological Process;Molecular Function	Smc5-Smc6 complex-IEA;SUMO transferase activity-IEA;double-strand break repair via homologous recombination-IEA;ligase activity-IEA;nucleus-IEA;zinc ion binding-IEA;protein sumoylation-IEA;metal ion binding-IEA	NULL
AAEL001426	-0.141605	4.03327	0.0936416	0.759598	0.861602	115	71	191	38	338	93	poly(a)-specific ribonuclease (deadenylation nuclease)	poly(A)-specific ribonuclease PARN-like isoform X1	GO:0004535;GO:0005634;GO:0090503;GO:0003723;GO:0005737;GO:0046872;GO:0051252;GO:0006402	cytoplasm;poly(A)-specific ribonuclease activity;RNA phosphodiester bond hydrolysis, exonucleolytic;regulation of RNA metabolic process;metal ion binding;nucleus;mRNA catabolic process;RNA binding	Cellular Component;Biological Process;Molecular Function	RNA binding-IEA;mRNA catabolic process-IEA;nucleic acid binding-IEA;poly(A)-specific ribonuclease activity-IEA;nucleus-IEA;cytoplasm-IEA;RNA phosphodiester bond hydrolysis, exonucleolytic-IEA;metal ion binding-IEA	NULL
AAEL001432	-0.585526	7.04704	3.92682	0.0475217	0.140972	986	790	1708	294	1457	1241	protein disulfide isomerase	disulfide-isomerase A3	GO:0005788;GO:0003756	protein disulfide isomerase activity;endoplasmic reticulum lumen	Cellular Component;Molecular Function	endoplasmic reticulum-IEA;endoplasmic reticulum lumen-IEA;protein disulfide isomerase activity-IEA;isomerase activity-IEA	NULL
AAEL001433	-0.308118	5.41132	1.31309	0.251835	0.436998	238	249	579	186	444	330	fgf receptor activating protein	post-GPI attachment to s factor 2-like	GO:0016021;GO:0000139	Golgi membrane;integral component of membrane	Cellular Component	membrane-IEA;Golgi membrane-IEA;integral component of membrane-IEA	NULL
AAEL001434	-0.349515	7.13856	1.44923	0.228651	0.410884	767	1030	1596	670	1199	1127	coronin	coronin-1C isoform X4	GO:0005515	protein binding	Molecular Function	NULL	NULL
AAEL001437	-3.99846	5.59492	68.0522	1.59226e-16	5.38875e-14	382	658	898	19	39	88	unspecified product	uncharacterized protein LOC5570536 isoform X1	GO:0005515;GO:0006355	protein binding;regulation of transcription, DNA-templated	Biological Process;Molecular Function	regulation of transcription, DNA-templated-IEA	NULL
AAEL001438	-0.921774	3.69505	5.65546	0.0174011	0.0713831	87	89	200	45	65	103	unspecified product	AGAP011724- partial	GO:0005515	protein binding	Molecular Function	NULL	NULL
AAEL001439	0.14907	2.95345	0.112207	0.737645	0.848071	33	37	95	17	120	91	mitochondrial ribosomal protein, L22, putative	39S ribosomal mitochondrial	GO:0003735;GO:0042254;GO:0015934;GO:0006412	large ribosomal subunit;translation;structural constituent of ribosome;ribosome biogenesis	Cellular Component;Biological Process;Molecular Function	ribosome-IEA;large ribosomal subunit-IEA;translation-IEA;structural constituent of ribosome-IEA	NULL
AAEL001442	-0.873729	5.90992	9.88707	0.00166444	0.0132127	421	363	1017	140	637	407	map-kinase activating death domain protein (madd)/denn/aex-3(c.elegans)	MAP kinase-activating death domain isoform X1	NULL	NULL	NULL	NULL	NULL
AAEL001446	0.219752	5.44452	0.659993	0.416562	0.600847	228	212	446	228	500	443	testis-specific protein pbs13 (t-complex 11 )	T-complex 11 1 isoform X1	NULL	NULL	NULL	NULL	NULL
AAEL001447	-0.732456	7.65551	5.32739	0.0209928	0.0814433	1049	1678	2834	868	1470	1270	unspecified product	transmembrane 47 isoform X1	GO:0016021	integral component of membrane	Cellular Component	membrane-IEA;integral component of membrane-IEA	NULL
AAEL001448	0.211086	6.73314	0.791784	0.373561	0.560121	572	449	1236	464	1461	1104	unspecified product	lysophosphatidylcholine acyltransferase isoform X1	GO:0016746;GO:0005509;GO:0016021;GO:0006644	phospholipid metabolic process;transferase activity, transferring acyl groups;integral component of membrane;calcium ion binding	Cellular Component;Biological Process;Molecular Function	transferase activity, transferring acyl groups-IEA;membrane-IEA;calcium ion binding-IEA;integral component of membrane-IEA;phospholipid metabolic process-IEA	NULL
AAEL001449	0.907179	2.35273	4.09886	0.0429121	0.131507	21	18	34	19	97	61	unspecified product	gastrula zinc finger -like	GO:0005634;GO:0008270	nucleus;zinc ion binding	Cellular Component;Molecular Function	nucleus-IEA;zinc ion binding-IEA;metal ion binding-IEA	NULL
AAEL001451	0.04901	3.64449	0.0148287	0.903079	0.949954	68	52	161	37	237	90	DNA repair protein Rad62, putative	EP300-interacting inhibitor of differentiation 3	GO:0005634;GO:0006281;GO:0030915;GO:0006310	nucleus;Smc5-Smc6 complex;DNA recombination;DNA repair	Cellular Component;Biological Process	Smc5-Smc6 complex-IEA;DNA recombination-IEA;cellular response to DNA damage stimulus-IEA;nucleus-IEA;DNA repair-IEA	NULL
AAEL001455	1.11778	5.61706	9.66224	0.00188094	0.0144675	219	88	419	260	1030	546	unspecified product	zinc finger and BTB domain-containing 14-like	GO:0005634;GO:0008270	nucleus;zinc ion binding	Cellular Component;Molecular Function	nucleus-IEA;zinc ion binding-IEA;metal ion binding-IEA	NULL
AAEL001457	-0.937341	2.84767	5.45134	0.0195534	0.0773977	46	60	92	17	62	50	guanylatte cyclase alpha 1 subunit	head-specific guanylate cyclase	GO:0005525;GO:0006182;GO:0005737;GO:0046039;GO:0004383;GO:0006144;GO:0035556;GO:0020037	cytoplasm;GTP binding;guanylate cyclase activity;heme binding;intracellular signal transduction;GTP metabolic process;purine nucleobase metabolic process;cGMP biosynthetic process	Cellular Component;Biological Process;Molecular Function	cyclic nucleotide biosynthetic process-IEA;guanylate cyclase activity-IEA;GTP binding-IEA;cGMP biosynthetic process-IEA;nucleotide binding-IEA;heme binding-IEA;intracellular signal transduction-IEA;cytoplasm-IEA;lyase activity-IEA;phosphorus-oxygen lyase activity-IEA	NULL
AAEL001458	-0.34928	4.0856	1.00905	0.315131	0.502912	94	119	193	83	138	134	heparan sulphate sulfotransferase	heparan sulfate glucosamine 3-O-sulfotransferase 5	GO:0016021;GO:0008146	integral component of membrane;sulfotransferase activity	Cellular Component;Molecular Function	sulfotransferase activity-IEA;membrane-IEA;transferase activity-IEA;integral component of membrane-IEA	NULL
AAEL001459	0.24197	3.77602	0.444591	0.504915	0.676842	56	85	125	49	173	172	deltex	deltex	GO:0008270;GO:0007219;GO:0016740;GO:0016567	Notch signaling pathway;transferase activity;protein ubiquitination;zinc ion binding	Biological Process;Molecular Function	protein ubiquitination-IEA;Notch signaling pathway-IEA;transferase activity-IEA;zinc ion binding-IEA;metal ion binding-IEA	NULL
AAEL001464	-0.729883	4.09313	5.31127	0.0211879	0.0819529	129	109	221	61	175	94	unspecified product	lysoplasmalogenase TMEM86A isoform X2	GO:0016021	integral component of membrane	Cellular Component	membrane-IEA;integral component of membrane-IEA	NULL
AAEL001472	-0.511316	5.18114	3.08095	0.0792141	0.199321	278	168	522	128	367	284	phosphatidyltransferase	ethanolaminephosphotransferase 1	GO:0016021;GO:0016780;GO:0008654	phosphotransferase activity, for other substituted phosphate groups;phospholipid biosynthetic process;integral component of membrane	Cellular Component;Biological Process;Molecular Function	phosphotransferase activity, for other substituted phosphate groups-IEA;phospholipid biosynthetic process-IEA;membrane-IEA;transferase activity-IEA;integral component of membrane-IEA	NULL
AAEL001473	0.242564	6.78748	1.06219	0.302715	0.490839	540	506	1265	545	1552	1018	dynamin-associated protein	intersectin-1 isoform X1	GO:0005515;GO:0005509	protein binding;calcium ion binding	Molecular Function	calcium ion binding-IEA	NULL
AAEL001475	-0.256454	4.36273	0.667132	0.414053	0.598418	119	130	234	92	181	188	unspecified product	fibroblast growth factor receptor substrate 2	GO:0016020	membrane	Cellular Component	membrane-IEA	NULL
AAEL001476	-0.586757	5.59055	4.52068	0.0334875	0.111278	277	367	612	168	458	371	unspecified product	numb isoform X1	GO:0007275	multicellular organism development	Biological Process	multicellular organism development-IEA	NULL
AAEL001478	-0.607868	5.44153	4.54137	0.0330851	0.11052	267	325	539	153	367	357	bile acid beta-glucosidase, putative	non-lysosomal glucosylceramidase isoform X2	GO:0004348;GO:0005975;GO:0006680;GO:0016020	carbohydrate metabolic process;membrane;glucosylceramidase activity;glucosylceramide catabolic process	Cellular Component;Biological Process;Molecular Function	glucosylceramidase activity-IEA;glucosylceramide catabolic process-IEA;metabolic process-IEA;membrane-IEA;hydrolase activity-IEA;carbohydrate metabolic process-IEA;hydrolase activity, hydrolyzing O-glycosyl compounds-IEA;lipid metabolic process-IEA;hydrolase activity, acting on glycosyl bonds-IEA	NULL
AAEL001479	0.275145	6.51732	1.25405	0.262781	0.447558	454	465	898	465	1083	994	protoheme ix farnesyltransferase	protoheme IX mitochondrial	GO:0048034;GO:0008495;GO:0016021	protoheme IX farnesyltransferase activity;heme O biosynthetic process;integral component of membrane	Cellular Component;Biological Process;Molecular Function	protoheme IX farnesyltransferase activity-IEA;heme biosynthetic process-IEA;membrane-IEA;transferase activity-IEA;transferase activity, transferring alkyl or aryl (other than methyl) groups-IEA;heme O biosynthetic process-IEA;integral component of membrane-IEA	NULL
AAEL001480	-0.101775	5.69582	0.150102	0.698438	0.824372	323	288	548	196	607	519	phosphoglucomutase	phosphoglucomutase-2	GO:0000287;GO:0016868;GO:0006006	magnesium ion binding;glucose metabolic process;intramolecular transferase activity, phosphotransferases	Biological Process;Molecular Function	intramolecular transferase activity, phosphotransferases-IEA;glucose metabolic process-IEA;organic substance metabolic process-IEA;magnesium ion binding-IEA;isomerase activity-IEA;carbohydrate metabolic process-IEA;metal ion binding-IEA	NULL
AAEL001484	0.274711	9.54924	1.02129	0.312213	0.500063	3545	3597	8222	4177	8238	7811	chromosome region maintenance protein 1/exportin	exportin-1	GO:0005634;GO:0007165;GO:0031267;GO:0006611;GO:0005049	protein export from nucleus;signal transduction;nucleus;nuclear export signal receptor activity;small GTPase binding	Cellular Component;Biological Process;Molecular Function	intracellular protein transport-IEA;protein transport-IEA;nuclear export signal receptor activity-IEA;nucleus-IEA;nuclear export-IEA;Ran GTPase binding-IEA	NULL
AAEL001485	1.60794	3.20027	14.3706	0.000150126	0.00198209	27	26	41	71	113	142	unspecified product	lysozyme 2-like	GO:0005975;GO:0003796	carbohydrate metabolic process;lysozyme activity	Biological Process;Molecular Function	lysozyme activity-IEA	NULL
AAEL001490	0.24749	6.41373	0.338757	0.560548	0.721232	299	675	581	442	745	1077	acylphosphatase, putative	acylphosphatase-2	GO:0006094;GO:0003998;GO:0006096;GO:0018874	benzoate metabolic process;glycolytic process;acylphosphatase activity;gluconeogenesis	Biological Process;Molecular Function	acylphosphatase activity-IEA	NULL
AAEL001492	0.0627666	5.06313	0.0439484	0.83395	0.908911	188	151	403	131	541	264	cgmp-dependent 3,5-cyclic phosphodiesterase	cGMP-dependent 3 ,5 -cyclic phosphodiesterase	GO:0005515;GO:0046872;GO:0007165;GO:0047555	metal ion binding;signal transduction;protein binding;3',5'-cyclic-GMP phosphodiesterase activity	Biological Process;Molecular Function	phosphoric diester hydrolase activity-IEA;signal transduction-IEA;3',5'-cyclic-nucleotide phosphodiesterase activity-IEA;3',5'-cyclic-GMP phosphodiesterase activity-IEA;hydrolase activity-IEA;metal ion binding-IEA	NULL
AAEL001493	-1.56491	5.31445	16.3006	5.40457e-05	0.000857384	303	399	542	92	145	255	unspecified product	laminin subunit alpha-1 isoform X1	NULL	NULL	NULL	NULL	NULL
AAEL001494	-1.79243	1.61972	8.19958	0.00419001	0.0258766	17	27	58	9	6	14	unspecified product	eukaryotic translation initiation factor 4 gamma- partial	NULL	NULL	NULL	NULL	NULL
AAEL001495	0.588405	6.54352	3.79079	0.0515352	0.148858	488	260	993	401	1332	1276	unspecified product	uncharacterized protein LOC5570921	GO:0016021	integral component of membrane	Cellular Component	membrane-IEA;integral component of membrane-IEA	NULL
AAEL001496	0.502376	6.37847	3.07621	0.0794454	0.199606	418	252	959	357	1418	901	Transcription elongation factor s-ii [Source:UniProtKB/TrEMBL;Acc:A0A1S4EYX3]	transcription elongation factor s-ii	GO:0005634;GO:0008270;GO:0006448;GO:0003746;GO:0006355;GO:0005840	nucleus;ribosome;translation elongation factor activity;zinc ion binding;regulation of transcription, DNA-templated;regulation of translational elongation	Cellular Component;Biological Process;Molecular Function	regulation of transcription, DNA-templated-IEA;nucleic acid binding-IEA;transcription, DNA-templated-IEA;nucleus-IEA;translation elongation factor activity-IEA;translational elongation-IEA;zinc ion binding-IEA;metal ion binding-IEA	NULL
AAEL001497	0.170641	5.3629	0.340473	0.559557	0.720299	241	163	476	150	649	406	Vacuolar protein sorting [Source:UniProtKB/TrEMBL;Acc:A0A1S4EYY6]	vacuolar sorting-associated 54	GO:0000938;GO:0015031;GO:0005829;GO:0042147	protein transport;GARP complex;cytosol;retrograde transport, endosome to Golgi	Cellular Component;Biological Process	Golgi apparatus-IEA;protein transport-IEA;GARP complex-IEA;cytosol-IEA;retrograde transport, endosome to Golgi-IEA	NULL
AAEL001498	1.74129	1.52555	7.19265	0.00732029	0.0385093	6	11	7	20	29	50	unspecified product	cell wall DAN4	NULL	NULL	NULL	membrane-IEA;integral component of membrane-IEA	NULL
AAEL001500	-0.560258	3.0791	1.78367	0.181699	0.350655	57	45	122	15	97	78	insulinprotein enhancer protein isl	insulin gene enhancer isl-1	GO:0005634;GO:0003677;GO:0046872;GO:0000981;GO:0006357	metal ion binding;nucleus;regulation of transcription by RNA polymerase II;DNA-binding transcription factor activity, RNA polymerase II-specific;DNA binding	Cellular Component;Biological Process;Molecular Function	regulation of transcription, DNA-templated-IEA;regulation of transcription by RNA polymerase II-IEA;DNA-binding transcription factor activity, RNA polymerase II-specific-IEA;DNA binding-IEA;nucleus-IEA;metal ion binding-IEA	NULL
[truncated: 9,243 more rows]

## Sheet: IU1 vs.Rock
Geneid	logFC	logCPM	LR	PValue	FDR	Rock-1	Rock-2	Rock-3	I-U1-1	I-U1-1	I-U1-3	Product_Description	Description_Blast2GO	Annotation_GO_ID_Blast2GO	Annotation.GO.Term.Blast2GO.	Annotation_GO_Category_Blast2GO	Mapping.GO.Term	Target
[truncated: 10,088 more rows]

## Sheet: I-MAL vs. IU1
Geneid	logFC	logCPM	LR	PValue	FDR	I-U1-1	I-U1-1	I-U1-3	I-MAL-1	I-MAL-2	I-MAL-3	Product_Description	Description_Blast2GO	Annotation_GO_ID_Blast2GO	Annotation.GO.Term.Blast2GO.	Annotation_GO_Category_Blast2GO	Mapping.GO.Term	Target
[truncated: 10,161 more rows]

[truncated: 14 more sheets: M-MALvs. Rock, M-U1 vs. Rock, M-MAL vs MU1, SEPARATOR-1, I-ACYP vs Rock, I-U2 vs. Rock, I-ACYP vs. IU2, M-ACYP vs Rock, M-ACYP vs. M-U2, SEPARATOR-2, I-LCT vs. Rock, I-LCT vs IU2, M-LCT vs. Rock, M-LCT vs. M-U2]
