# Supplementary material for: Comparative Transcriptomic Analysis of Insecticide-Resistant Aedes aegypti from Puerto Rico Reveals Insecticide-Specific Patterns of Gene Expression
Source: Genes (Basel). 2023 Aug 15;14(8):1626. doi: 10.3390/genes14081626 (PMC10454789; doi:10.3390/genes14081626)
Supplement: Supplementary file 1 [file genes-14-01626-s001.zip › Table S6.xlsx]

## Sheet: I-MAL
													342
4 common elements (2 upregulated and 2 downregulated) in R-S, C-S and RC								342 (126 upregulated and 216 downregulated) common elements in R-S and C-S							69 (24 upregulated and 45 downregulated) common elements in R-S and R-C)
Geneid	Target	Product Description(VB)	Description (Blast2GO)	Gene_name	logFC(R-S)	logFC(C-S)	logFC(R-C)	Geneid	Target	Product Description(VB)	Description (Blast2GO)	Gene_name	logFC(R-S)	logFC(C-S)	Geneid	Target	Product Description(VB)	Description (Blast2GO)	Gene_name	logFC(R-S)	logFC(R-C)
AAEL000500		unspecified product	uncharacterized protein LOC5578455		-3.63353	-1.98441	-1.62407	AAEL000834		dimethylaniline monooxygenase	senecionine N-oxygenase		1.41669	1.60498	AAEL004729		unspecified product	general odorant-binding 66		4.75535	3.66225
AAEL004247		Sialin, Sodium/sialic acid cotransporter, putative	sialin-like		-2.99618	-1.43123	-1.548	AAEL001087		synaptic vesicle protein	synaptic vesicle glyco 2B-like		1.20944	1.2187	AAEL004730		unspecified product	general odorant-binding 66		4.28028	3.30684
								AAEL004054	CYP	cytochrome P450	cytochrome P450 4g15	CYP4G36	1.2454	1.0883	AAEL024495		unspecified product	uncharacterized protein LOC110679247		4.15687	3.95706
								AAEL004004		chromatin regulatory protein sir2	NAD-dependent deacylase Sirt4		1.33598	1.09887	AAEL021195		unspecified product	zinc finger 512B-like		3.09116	2.57844
								AAEL001143		unspecified product	rubber oxygenase-like		1.97522	1.89731	AAEL007371		unspecified product	uncharacterized protein LOC5569107		2.97811	1.85821
								AAEL004137		acyl-coa dehydrogenase	short-chain specific acyl- mitochondrial		2.1074	1.80894	AAEL025995					2.82671	2.2253
								AAEL002796		l-asparaginase i	L-asparaginase		1.96727	2.19191	AAEL011639		WAP four-disulfide core domain protein 2 precursor, putative	Kunitz and NTR domain-containing 2		2.74023	1.33728
								AAEL001729		unspecified product	gastrulation defective 1 homolog		2.37827	1.52383	AAEL007587	SGP	unspecified product	kDa salivary		2.68164	2.40766
								AAEL001813		sodium/solute symporter	sodium-coupled monocarboxylate transporter 1-like		2.40827	1.69171	AAEL008106		unspecified product	type I cytoskeletal 9-like		2.43603	2.2091
								AAEL003457		unspecified product	27 kDa hemolymph -like		2.70177	1.34061	AAEL017345		unspecified product	glycine-rich cell wall structural 2-like		2.35078	1.6166
								AAEL002341		unspecified product	DNA repair and recombination RAD54B-like		3.63517	3.12833	AAEL011130		alcohol dehydrogenase	sorbitol dehydrogenase-like		2.27667	1.50828
								AAEL002969	CUT	brain chitinase and chia	endochitinase-like		2.5961	1.73105	AAEL012764		unspecified product	glycine N-methyltransferase		2.2054	2.32041
								AAEL001902		glutamate decarboxylase	cysteine sulfinic acid decarboxylase		1.9046	2.47577	AAEL010125		leucine-rich immune protein (Coil-less)	insulin-like growth factor-binding complex acid labile subunit	LRIM17	2.13857	1.30163
								AAEL002917		CHK domain-containing protein [Source:UniProtKB/TrEMBL;Acc:A0A1S4F357]	Juvenile hormone-inducible		1.91103	2.04214	AAEL012311		vitellogenin, putative	hepatic triacylglycerol lipase		1.96615	1.43776
								AAEL001965	CUT	imaginal disc growth factor	chitinase Idgf4		1.28452	1.32159	AAEL010773		Clip-Domain Serine Protease family E. Protease homologue.	basement membrane-specific heparan sulfate proteoglycan core -like	CLIPE10	1.81296	1.65389
								AAEL003347		CRAL/TRIO domain-containing protein	alpha-tocopherol transfer -like isoform X2		1.84403	1.44069	AAEL017144		unspecified product	glycine-rich 5		1.78705	1.46357
								AAEL003345		argininosuccinate lyase	argininosuccinate lyase		2.29246	1.08581	AAEL012993		unspecified product	splicing arginine serine-rich 15		1.78616	1.44112
								AAEL003685		Histone H3 [Source:UniProtKB/TrEMBL;Acc:Q16N56]	histone H3		7.54562	8.08166	AAEL017513		unspecified product	glycine-rich cell wall structural -like		1.66001	1.28306
AAEL020741		unspecified product	nuclear valosin-containing -like		5.98911	4.47095	1.5429	AAEL000397		unspecified product	polyhomeotic-proximal chromatin isoform X1		3.07083	2.0403	AAEL002269		purine nucleoside phosphorylase	purine nucleoside phosphorylase isoform X2		1.53092	1.53015
AAEL012086		leucine-rich immune protein (Long)	leucine-rich repeat-containing 4C-like	LRIM1	2.56933	1.03759	1.55942	AAEL000044		ornithine decarboxylase	ornithine decarboxylase 1-like		2.18548	3.05559	AAEL001261		unspecified product	uncharacterized protein LOC5569606		1.48055	1.50495
								AAEL000668		unspecified product	leucine-rich repeat-containing 1-like		2.66874	1.58448	AAEL004433		mitochondrial ribosomal protein, L14, putative	39S ribosomal mitochondrial	mRpL14	1.35911	1.35766
								AAEL001982		endoplasmic reticulum-resident kdel protein	O-glucosyltransferase 2-like		1.25054	1.13995	AAEL011113		unspecified product	polymerase delta-interacting 2		1.26116	1.24615
								AAEL003925	SGP	unspecified product	kDa salivary secreted		2.64508	2.78307	AAEL019526		unspecified product	uncharacterized protein LOC110676173		1.21985	1.45942
								AAEL004309		unspecified product	uncharacterized protein LOC5564558		1.68341	1.8887	AAEL026994		unspecified product	PAN2-PAN3 deadenylation complex subunit PAN3		1.1637	1.41925
								AAEL005000		unspecified product	constitutive coactivator of PPAR-gamma 1		1.41268	1.36388	AAEL000239		clathrin coat assembly protein	stoned-B		-1.14024	-1.12083
								AAEL010376		unspecified product	SHQ1 homolog		1.61262	1.6329	AAEL021813					-1.17843	-1.45843
								AAEL012219		ubiquitin specific protease	ubiquitin carboxyl-terminal hydrolase 8 isoform X2		1.32338	1.19822	AAEL027243					-1.18968	-1.65808
								AAEL009121	CYP	cytochrome P450	probable cytochrome P450 6a14	CYP6N9	2.47832	1.66292	AAEL014227		innexin shaking-B	innexin shaking-B isoform X5	shakB	-1.19729	-1.21078
								AAEL012845		Mitochondrial import inner membrane translocase subunit TIM44 [Source:UniProtKB/TrEMBL;Acc:Q16KX3]	mitochondrial import inner membrane translocase subunit TIM44		2.49472	1.69903	AAEL029057		unspecified product	AAEL003699- partial		-1.26587	-1.475
								AAEL006155		Nicalin [Source:UniProtKB/TrEMBL;Acc:Q177H2]	nicalin-1		1.46002	1.57181	AAEL005392		dihydropyridine-sensitive l-type calcium channel	voltage-dependent calcium channel subunit alpha-2 delta-3		-1.33848	-1.75928
								AAEL010634		unspecified product	histone-lysine N-methyltransferase 2D-like		2.82425	1.51219	AAEL023799					-1.36079	-1.49913
								AAEL008790		ATP synthase coupling factor B, putative	ATP synthase subunit mitochondrial		1.74829	1.20122	AAEL013612		unspecified product	neurogenic locus notch homolog 3-like isoform X1		-1.36644	-1.39336
								AAEL008547		unspecified product	transcription factor grauzone-like		1.73884	1.63091	AAEL011981		glutamate decarboxylase	glutamate decarboxylase		-1.4276	-1.64513
								AAEL010591	GST	glutathione transferase	glutathione S-transferase 1-like	GSTD6	2.814	2.47918	AAEL022876		unspecified product	hybrid signal transduction histidine kinase E		-1.45986	-1.33729
								AAEL006995		sodium/solute symporter	sodium-coupled monocarboxylate transporter 1-like		2.22996	1.95902	AAEL006267		ras-related protein Rab-3C, putative	ras-related Rab-3		-1.47487	-1.41766
								AAEL008397		Glutathione peroxidase [Source:UniProtKB/TrEMBL;Acc:Q5K6H6]	probable glutathione peroxidase 2	GPXH2	1.73124	1.53627	AAEL011022		cysteine-rich protein, putative	transforming growth factor beta-1-induced transcript 1		-1.48464	-1.26028
								AAEL010656		leucine-rich immune protein (Short)	phosphatase 1 regulatory inhibitor subunit PPP1R7 homolog	LRIM12	1.69443	2.21388	AAEL024490		unspecified product	gamma-aminobutyric acid receptor subunit alpha-4 isoform X2		-1.50759	-1.22615
								AAEL009130	CYP	cytochrome P450	probable cytochrome P450 6d4	CYP6Z7	4.10379	4.12482	AAEL019513		unspecified product	sodium calcium exchanger 1 isoform X1		-1.53449	-1.4405
								AAEL004813		M-phase phosphoprotein, putative	M-phase phospho 6		3.89148	2.71225	AAEL000229		prosialokinin precursor	sialokinin I prepro		-1.58332	-2.08786
								AAEL007952		unspecified product	suppressor APC domain-containing 2		2.55504	1.85281	AAEL009680		chymotrypsin, putative	chymotrypsin-2-like		-1.73329	-1.68478
								AAEL008280		unspecified product	WW domain-binding 11		8.69751	8.8645	AAEL010799		unspecified product	uncharacterized protein LOC5573878 isoform X1		-1.73356	-1.57845
								AAEL007283		acetyl-coa synthetase	acyl- synthetase short-chain family member mitochondrial		1.30695	1.32736	AAEL007302		unspecified product	O-acyltransferase like -like		-1.73395	-1.48555
								AAEL005575		transient receptor potential channel 4,	transient-receptor-potential		1.07447	1.42397	AAEL000726		fibrinogen and fibronectin	fibrinogen A		-1.76192	-2.16352
								AAEL007776		unspecified product	kDa secreted -1		4.72546	5.60258	AAEL008844		calcium-binding protein, putative	sarcoplasmic calcium-binding 1		-1.82494	-2.02326
								AAEL009507		glucose-6-phosphate 1-dehydrogenase	glucose-6-phosphate 1-dehydrogenase isoform X1		1.26188	1.05946	AAEL019763		unspecified product	kelch 10		-1.8338	-1.78985
								AAEL005584		unspecified product	zinc finger 271		2.30391	2.10875	AAEL000749		Angiopoietin-like protein variant (Fragment) [Source:UniProtKB/TrEMBL;Acc:Q1HRV2]	fibrinogen A		-1.8973	-2.07671
								AAEL009124	CYP	cytochrome P450	probable cytochrome P450 6a14	CYP6N12	1.66914	2.33985	AAEL018689				lsu rRNA	-2.02165	-3.04604
								AAEL007128		sugar transporter	facilitated trehalose transporter Tret1		1.38895	1.11965	AAEL006347		Apyrase Precursor (EC 3.6.1.5)(Adenosine diphosphatase)(ATP-diphosphohydrolase)(ATP-diphosphatase)(ADPase)(Allergen Aed a 1)	apyrase	APY	-2.03578	-1.92627
								AAEL010154	CYP	cytochrome P450	cytochrome P450 4d2-like	CYP4AR2	1.85773	1.50477	AAEL021664					-2.07743	-3.26977
								AAEL008007		CRAL-TRIO domain-containing protein [Source:UniProtKB/TrEMBL;Acc:A0A1S4FI79]	retinaldehyde-binding 1-like		2.54663	1.99077	AAEL010260		unspecified product	isoform A		-2.08701	-1.923
								AAEL006805	CYP	cytochrome P450	probable cytochrome P450 9f2	CYP9J2	3.21023	3.02884	AAEL005772		odorant binding protein OBP22	general odorant-binding 99a	OBP22	-2.09612	-2.00687
								AAEL006044	CYP	cytochrome P450	probable cytochrome P450 313a4	CYP325Q1	2.37277	1.69171	AAEL003842		unspecified product	AAEL003848-PA		-2.11403	-2.09339
								AAEL010917		organic anion transporter	solute carrier organic anion transporter family member 74D-like		1.97976	1.32522	AAEL026217		unspecified product	myosin heavy muscle-like isoform X1		-2.1292	-1.81473
								AAEL007943		unspecified product	CWF19 2 homolog		2.16803	1.43117	AAEL009330		carbonic anhydrase II, putative	carbonic anhydrase 1-like		-2.15708	-1.22002
								AAEL011455		C-Type Lectin (CTLMA12) - mannose binding	lectin subunit alpha-like	CTLMA12	2.63814	2.20583	AAEL027106					-2.16844	-2.68864
								AAEL009899		unspecified product	isoform A		1.6304	1.31619	AAEL021244		GSG8-like protein [Source:UniProtKB/TrEMBL;Acc:Q1HRU1]	AGAP010647- partial		-2.42131	-2.22975
								AAEL011453		C-Type Lectin (CTL14)	C-type lectin 37Da-like	CTL14	3.4796	2.19136	AAEL026620		SCP domain-containing protein [Source:UniProtKB/TrEMBL;Acc:A0A1S4F3R1]	antigen 5 like allergen Cul n 1-like		-2.52213	-2.76793
								AAEL007747		unspecified product	pre-mRNA-processing factor 39		6.33801	5.47974	AAEL008305		Putative 7.8 kDa acidic protein [Source:UniProtKB/TrEMBL;Acc:Q8T9V8]	kDa secreted		-2.59118	-2.27928
								AAEL005826		E3 ubiquitin-protein ligase [Source:UniProtKB/TrEMBL;Acc:A0A1S4FBP6]	E3 ubiquitin- ligase SIAH2		2.21095	1.81188	AAEL002759		tropomyosin invertebrate	tropomyosin-2 isoform X1		-2.78108	-2.10739
								AAEL012681		60S ribosomal protein L24 [Source:UniProtKB/TrEMBL;Acc:Q16LE3]	probable ribosome biogenesis RLP24	RpL24	2.04451	1.72493	AAEL028136		unspecified product	uncharacterized protein LOC110679080		-2.83472	-2.33011
								AAEL009018	CYP	cytochrome P450	probable cytochrome P450 6d5	CYP26D5*	2.64142	1.61995	AAEL013885	SGP	unspecified product	kDa salivary		-2.8818	-1.74191
								AAEL009948		aldehyde dehydrogenase	retinal dehydrogenase 2-like	ALDH9948	1.52706	1.14743	AAEL021565					-2.94126	-2.32593
								AAEL011025		vacuolar ATP synthase subunit ac39	V-type proton ATPase subunit d 1		3.32197	4.31972	AAEL026605		unspecified product	uncharacterized protein LOC110676653		-3.06422	-2.82283
								AAEL005790		malic enzyme	NADP-dependent malic enzyme isoform X2		1.7333	2.1899	AAEL002518		glutamate receptor, ionotropic kainate 1, 2, 3 (glur5, glur6, glur7)	glutamate receptor kainate 2 isoform X1		-3.08751	-2.09299
								AAEL007656		receptor for activated C kinase, putative	p21-activated kinase-interacting 1-like		2.418	1.43735	AAEL007420		Serine Protease Inhibitor (serpin) homologue - unlikely to be inhibitory	serpin B5-like	SRPN25	-3.09969	-2.30281
								AAEL007225		dynein heavy chain	dynein heavy chain axonemal		3.86842	3.23009	AAEL006919		serine-type enodpeptidase,	chymotrypsin-1-like		-3.14069	-3.35676
								AAEL005789		unspecified product	isoform A		2.06943	1.44748	AAEL001837		Lipase [Source:UniProtKB/TrEMBL;Acc:A0A1S4EZX5]	pancreatic lipase-related 2-like		-3.33548	-1.67996
								AAEL010520		unspecified product	nodal modulator 1		1.1625	1.02185	AAEL022167		unspecified product	uncharacterized protein LOC110680290 isoform X3		-3.39506	-2.61387
								AAEL012341		lysosomal acid lipase, putative	lipase 3-like		2.20429	1.75611	AAEL027908					-4.1217	-2.9398
								AAEL029072		unspecified product	serine protease snake-like		11.7917	10.5552
								AAEL025230		unspecified product	digestive organ expansion factor homolog		8.4293	8.44535
								AAEL021372		unspecified product	peritrophin-1-like		8.42584	9.44201
								AAEL024345		unspecified product	uncharacterized protein LOC5569546 isoform X1		6.96758	6.39491
								AAEL027458		unspecified product	39S ribosomal mitochondrial		6.75827	6.19264
								AAEL027293					6.66899	7.42607
								AAEL025466		unspecified product	nucleolar dao-5		6.2509	5.81393
								AAEL020756					4.74224	5.35839
								AAEL022558		unspecified product	uncharacterized protein LOC110679408		4.65829	5.24487
								AAEL022714					4.60814	4.9759
								AAEL023353		unspecified product	low affinity immunoglobulin epsilon Fc receptor-like		3.607	2.44185
								AAEL012856		unspecified product	uncharacterized protein LOC5576909		3.50312	1.47504
								AAEL014604	CYP	cytochrome P450	probable cytochrome P450 9f2	CYP9F2?	3.42419	3.60634
								AAEL027492		unspecified product	soluble calcium-activated nucleotidase 1		3.37736	3.70977
								AAEL021257		unspecified product	limulus clotting factor C isoform X2		3.37447	3.49375
								AAEL024482		unspecified product	uncharacterized protein LOC110675699		3.08366	1.62007
								AAEL022452		unspecified product	UPF0488 CG14286		2.99963	2.17155
								AAEL027707					2.95772	2.54191
								AAEL021795		unspecified product	sarcoplasmic reticulum histidine-rich calcium-binding -like		2.9336	1.10335
								AAEL022107					2.93034	2.85739
								AAEL020740					2.84338	3.40481
								AAEL013542		elongase, putative	elongation of very long chain fatty acids AAEL008004-like		2.6835	2.13329
								AAEL017132		C-Type Lysozyme (Lys-C).	lysozyme c-1 isoform X2	LYSC4	2.66367	1.5242
								AAEL012858		unspecified product	uncharacterized protein LOC5576907		2.60565	1.18807
								AAEL027973		unspecified product	general transcription factor IIF subunit 2		2.47754	1.53132
								AAEL014556		unspecified product	2-oxo-4-hydroxy-4-carboxy-5-ureidoimidazoline decarboxylase-like		2.42541	1.59099
								AAEL023844		unspecified product	esterase B1-like		2.38589	2.77037
								AAEL020156		unspecified product	high affinity cGMP-specific 3 ,5 -cyclic phosphodiesterase 9A isoform X1		2.38443	2.83071
								AAEL028036		unspecified product	nuclease HARBI1		2.37806	2.1111
								AAEL025618					2.37745	2.88369
								AAEL026095		unspecified product	X-linked retinitis pigmentosa GTPase regulator		2.3588	2.45828
								AAEL019504	CYP	unspecified product	probable cytochrome P450 9f2	CYP9F2?	2.35574	2.0492
								AAEL019831		unspecified product	nucleic acid dioxygenase ALKBH1		2.2759	2.60296
								AAEL013990		hexamerin 2 beta	hexamerin- -like		2.1915	1.53199
								AAEL014078		serine protease inhibitor, serpin	serine protease inhibitor 27A		2.16283	1.11627
								AAEL014893	CYP	cytochrome P450	probable cytochrome P450 6a14	CYP6BB2	2.09278	2.80892
								AAEL023294		unspecified product	uncharacterized protein LOC110681328		2.04828	1.43888
								AAEL022001		unspecified product	isoform A		2.03091	2.94249
								AAEL014169		small nuclear ribonucleoprotein, core, putative	U6 snRNA-associated Sm LSm5		1.99945	2.29733
								AAEL013048		unspecified product	zinc finger 771 isoform X1		1.95479	1.29928
								AAEL014614	CYP	cytochrome P450	probable cytochrome P450 9f2	CYP9F2?	1.92871	1.99897
								AAEL013135		chromodomain helicase DNA binding protein	chromodomain-helicase-DNA-binding Mi-2 homolog		1.81408	1.81114
								AAEL014605	CYP	cytochrome P450	probable cytochrome P450 9f2	CYP9J9	1.78013	1.30558
								AAEL024098		unspecified product	constitutive coactivator of PPAR-gamma 1		1.77634	2.25957
								AAEL020316		unspecified product	probable methyltransferase TARBP1		1.76262	2.32397
								AAEL017297	CYP	cytochrome P450	probable cytochrome P450 6a14	CYP6M9	1.74496	2.78937
								AAEL021140		unspecified product	reverse transcriptase partial		1.72311	1.75722
								AAEL028635	CYP	unspecified product	probable cytochrome P450 9f2	CYP9F2?	1.65836	1.99102
								AAEL014619	CYP	cytochrome P450	probable cytochrome P450 9f2	CYP9J22	1.64397	1.28929
								AAEL012866		unspecified product	A Crystal structure of insect arylalkylamine N-Acetyltransferase 7 from the yellow fever mosquito Aedes aegypt		1.58514	1.74
								AAEL017136	CYP	cytochrome P450	cytochrome P450 4C1-like	CYP325V1	1.48036	1.56305
								AAEL022092		unspecified product	vesicular glutamate transporter 3 isoform X1		1.47664	1.60439
								AAEL014139		proacrosin, putative	melanization protease 1-like		1.47525	1.82096
								AAEL013413		Vitamin K-dependent protein C precursor, putative [Source:UniProtKB/TrEMBL;Acc:A0A1S4EZ97]	basement membrane-specific heparan sulfate proteoglycan core -like		1.42873	1.33066
								AAEL021176		unspecified product	transmembrane 179		1.16047	1.02923
								AAEL013883		unspecified product	BTB POZ domain-containing 17		1.15383	1.17769
								AAEL026109		unspecified product	peroxynitrite isomerase THAP4-like		1.13554	2.09651
								AAEL021828		unspecified product	ral GTPase-activating subunit beta isoform X5		-1.01429	-1.08967
								AAEL014908		unspecified product	large subunit GTPase 1 homolog		-1.02645	-2.20122
								AAEL022806		unspecified product	leucine-rich repeat flightless-interacting 2 isoform X1		-1.03831	-1.00437
								AAEL019601		unspecified product	probable serine threonine- kinase cdc7		-1.05779	-1.10595
								AAEL013078		glycosyltransferase	probable Dol-P-Man:Man(7) c(2)-PP-Dol alpha-1,6-mannosyltransferase		-1.06637	-1.06364
								AAEL012502		unspecified product	cytochrome b561 domain-containing 1		-1.06879	-1.01768
								AAEL002107		sulfide quinone reductase	sulfide:quinone mitochondrial		-1.09498	-1.08678
								AAEL011421		multiple inositol polyphosphate phosphatase	multiple inositol polyphosphate phosphatase 1		-1.14894	-1.341
								AAEL012579		Aspartate aminotransferase [Source:UniProtKB/TrEMBL;Acc:Q16LN3]	aspartate cytoplasmic		-1.15506	-1.34112
								AAEL026357		unspecified product	cysteine dioxygenase type 1		-1.20197	-1.40107
								AAEL020502		unspecified product	elongation of very long chain fatty acids		-1.21037	-1.09664
								AAEL017022		unspecified product	cell wall DAN4 isoform X2		-1.22259	-1.06104
								AAEL012595		unspecified product	uncharacterized protein LOC5576540 isoform X2		-1.22321	-1.21002
								AAEL014734		unspecified product	alpha-aminoadipic semialdehyde mitochondrial		-1.27291	-1.04171
								AAEL008102		actin binding protein, putative	kelch 5 isoform X1		-1.3002	-1.4718
								AAEL003211		beta-carotene dioxygenase	carotenoid isomerooxygenase isoform X1		-1.3459	-1.36094
								AAEL013846		unspecified product	ankyrin repeat domain-containing 12 isoform X1		-1.35042	-1.43689
								AAEL010854		ubiquitin specific protease 2,	ubiquitin carboxyl-terminal hydrolase Usp2 isoform X1		-1.35764	-1.1946
								AAEL010043		GPCR Calcitonin/Diuretic Hormone Family	calcitonin gene-related peptide type 1 receptor isoform X1	GPRCAL1	-1.39134	-1.04927
								AAEL011436		myosin xv	unconventional myosin-XV		-1.3922	-1.04952
								AAEL005429		2-oxoglutarate dehydrogenase	probable 2-oxoglutarate dehydrogenase E1 component DHKTD1 mitochondrial		-1.41131	-2.18488
								AAEL007962	GST	glutathione transferase	glutathione S-transferase e4	GSTE4	-1.44031	-1.87189
								AAEL022913		unspecified product	extracellular serine threonine CG31145		-1.46794	-1.06935
								AAEL025755		unspecified product	tRNA-specific adenosine deaminase 2		-1.49525	-1.68796
								AAEL000931		Alkaline phosphatase [Source:UniProtKB/TrEMBL;Acc:Q1HQK7]	alkaline phosphatase 4-like		-1.50804	-1.31041
								AAEL001235		palmitoyl-protein thioesterase	lysosomal thioesterase PPT2 homolog		-1.52471	-1.15517
								AAEL008080		trypsin-eta, putative	trypsin alpha-3		-1.54813	-1.63767
								AAEL008028		monocarboxylate transporter	monocarboxylate transporter 12		-1.58128	-1.63329
								AAEL005002		roundabout	roundabout homolog 2		-1.59129	-1.10357
								AAEL000569		omega-crystallin, putative	golgin subfamily A member 1		-1.599	-1.40072
								AAEL020954		unspecified product	zinc finger CCCH domain-containing 13 isoform X1		-1.61131	-1.35073
								AAEL003722		ribonuclease UK114, putative	rutC family UK114		-1.63257	-1.71799
								AAEL022849		unspecified product	polypeptide N-acetylgalactosaminyltransferase 9		-1.64095	-1.47264
								AAEL022364		unspecified product	AAEL015597- partial		-1.64535	-1.59997
								AAEL003674		MYND-type domain-containing protein [Source:UniProtKB/TrEMBL;Acc:A0A1S4F5C5]	histone-lysine N-methyltransferase SMYD3		-1.64642	-1.93703
								AAEL011510		multiple inositol polyphosphate phosphatase	multiple inositol polyphosphate phosphatase 1		-1.66232	-1.88675
								AAEL003978		unspecified product	zinc finger 329		-1.66366	-1.23235
								AAEL028081					-1.66604	-1.62385
								AAEL020970		unspecified product	uncharacterized protein LOC110679337 isoform X2		-1.67298	-1.17151
								AAEL009023		unspecified product	rRNA methyltransferase mitochondrial		-1.6984	-2.17201
								AAEL013154		unspecified product	zinc finger weckle-like		-1.74436	-2.21904
								AAEL021303		unspecified product	transcription factor grauzone		-1.7532	-1.77019
								AAEL004933		lysosomal acid lipase, putative	lipase 1-like		-1.77055	-2.46439
								AAEL008263		unspecified product	YY1-associated factor 2		-1.78504	-1.41723
								AAEL026237		unspecified product	AGAP000821- partial		-1.78656	-1.4511
								AAEL008599		zinc carboxypeptidase	zinc carboxypeptidase-like		-1.79095	-1.51249
								AAEL024753		unspecified product	uncharacterized protein LOC110676129		-1.79245	-2.08799
								AAEL004798		Mucin-like peritrophin [Source:UniProtKB/TrEMBL;Acc:Q9GPU9]	mucin-like peritrophin		-1.82299	-1.53628
								AAEL025353		unspecified product	retinal guanylyl cyclase 2-like isoform X1		-1.90525	-1.28602
								AAEL019639		unspecified product	oxidase peroxidase		-1.92902	-1.28901
								AAEL005179		unspecified product	uncharacterized serine-rich -like		-1.93244	-1.4487
								AAEL003434		alpha-amylase	maltase A3		-1.94994	-1.318
								AAEL027028					-1.95887	-1.53472
								AAEL004591		unspecified product	serine-rich adhesin for platelets-like		-1.96117	-1.28274
								AAEL026769					-1.98603	-3.00323
								AAEL001767		unspecified product	uncharacterized protein LOC5572296 isoform X2		-1.98897	-1.13684
								AAEL009510		glucosamine-fructose-6-phosphate aminotransferase	glutamine--fructose-6-phosphate aminotransferase [isomerizing] 2-like		-2.01116	-1.6536
								AAEL027353					-2.01274	-2.1207
								AAEL008152		short-chain dehydrogenase	3-oxoacyl-[acyl-carrier- ] reductase		-2.01781	-1.8701
								AAEL017258		unspecified product	cell wall DAN4-like isoform X1		-2.02468	-1.53959
								AAEL011592		secreted mucin MUC17, putative	mucin-5AC isoform X1		-2.03568	-1.49425
								AAEL005967		unspecified product	cilia- and flagella-associated 57		-2.04208	-1.63877
								AAEL007835		serine/threonine protein kinase	serine threonine- kinase fused		-2.04569	-2.36864
								AAEL027096		unspecified product	cyclic AMP response element-binding A isoform X2		-2.05104	-1.34832
								AAEL004021		Glucose dehydrogenase [Source:UniProtKB/TrEMBL;Acc:A0A1S4F6C5]	glucose dehydrogenase [ quinone]		-2.06391	-1.70409
								AAEL000717		protocadherin	dachsous		-2.07206	-1.50745
								AAEL022732					-2.11945	-2.94815
								AAEL014144		rapsynoid	tetratricopeptide repeat 28 isoform X2		-2.11984	-1.6854
								AAEL008376		unspecified product	AGAP012159- partial		-2.1365	-1.48852
								AAEL026574		unspecified product	transcription factor grauzone		-2.15375	-2.05333
								AAEL009244		serine-type enodpeptidase,	serine protease SP24D-like		-2.1583	-1.25056
								AAEL019708		unspecified product	cell wall DAN4		-2.19021	-1.3202
								AAEL000948		Tetraspanin [Source:UniProtKB/TrEMBL;Acc:A0A1S4EXC3]	tetraspanin-2A		-2.20363	-1.31805
								AAEL026284		unspecified product	tigger transposable element-derived 6 partial		-2.20518	-4.35639
								AAEL011612		C-Type Lectin (CTL) - mannose binding. Transcript A	collectin-10 isoform X1	CTLMA6	-2.21999	-1.55632
								AAEL013648		Fatty acyl-CoA reductase [Source:UniProtKB/TrEMBL;Acc:Q16II8]	fatty acyl- reductase CG5065		-2.23325	-1.50157
								AAEL008163		protease m1 zinc metalloprotease	aminopeptidase N-like		-2.25087	-1.25989
								AAEL023600		unspecified product	dendritic arbor reduction 1-like		-2.26412	-1.67417
								AAEL003986		unspecified product	death-associated 1		-2.27139	-1.43685
								AAEL028235		unspecified product	guanosine-3 ,5 -bis(diphosphate) 3 -pyrophosphohydrolase MESH1		-2.29002	-1.40063
								AAEL020083		unspecified product	uncharacterized protein LOC5576211, partial		-2.2913	-2.32936
								AAEL005001		aquaporin	aquaporin -like		-2.30172	-1.38157
								AAEL008600		zinc carboxypeptidase	zinc carboxypeptidase-like		-2.30496	-1.49942
								AAEL004003		glucose dehydrogenase	glucose dehydrogenase [ quinone]		-2.33787	-2.24175
								AAEL027296					-2.34597	-2.35671
								AAEL025367					-2.35481	-2.31789
								AAEL021094					-2.35573	-2.0598
								AAEL013518		unspecified product	embryonic gonad-like		-2.35846	-1.85559
								AAEL001307		SEC14, putative	cellular retinaldehyde-binding		-2.36597	-1.63083
								AAEL006207		unspecified product	uncharacterized protein LOC5567606		-2.3724	-1.57257
								AAEL025633					-2.38372	-2.38045
								AAEL027877					-2.39017	-1.426
								AAEL006534		protocadherin	cadherin-related tumor suppressor		-2.40463	-1.49381
								AAEL002467	CUT	unspecified product	probable chitinase 10		-2.40618	-2.48955
								AAEL009531		niemann-pick C1	NPC intracellular cholesterol transporter 1 homolog 1b		-2.49768	-1.57878
								AAEL006339		peptidylglycine alpha-amidating monooxygenase COOH-terminal interactor protein-1	ras association domain-containing 10		-2.50564	-1.71027
								AAEL001233		Clip-Domain Serine Protease family E. Protease homologue.	transmembrane protease serine 9-like	CLIPE9	-2.51009	-2.44525
								AAEL013732		mannosyltransferase 1,	O-mannosyl-transferase 2		-2.51129	-1.30563
								AAEL022615		unspecified product	molybdenum cofactor sulfurase		-2.52134	-2.46054
								AAEL027881		unspecified product	cadherin-related tumor suppressor		-2.53008	-2.23663
								AAEL013156		unspecified product	AGAP009011- partial		-2.53534	-3.3789
								AAEL021072					-2.53934	-2.17521
								AAEL003425	CUT	unspecified product	chitin deacetylase 1 isoform X1		-2.54766	-1.79986
								AAEL025454		unspecified product	inactive rhomboid 1-like		-2.54774	-1.92543
								AAEL001818		unspecified product	ankyrin-1-like isoform X1		-2.54928	-1.72813
								AAEL017293		unspecified product	A-kinase anchor 14		-2.56362	-2.07853
								AAEL008079		trypsin-alpha, putative	trypsin delta-like		-2.64104	-2.1316
								AAEL014344		adam (a disintegrin and metalloprotease)	zinc metallo ase-disintegrin-like 06		-2.64364	-2.87145
								AAEL027732		unspecified product	proteoglycan 4 isoform X1		-2.65606	-2.32536
								AAEL006442		unspecified product	histone-lysine N-methyltransferase MECOM-like		-2.66903	-2.07337
								AAEL022969					-2.71586	-2.34052
								AAEL021791		unspecified product	histidine-rich PFHRP-II		-2.72329	-3.7391
								AAEL010338		unspecified product	uncharacterized protein LOC5573256		-2.72953	-1.22169
								AAEL009642		cathepsin b	cathepsin B		-2.73673	-3.60524
								AAEL016992		unspecified product	laccase-4 isoform X2		-2.73912	-1.65055
								AAEL009044		amine oxidase	spermine oxidase-like		-2.75845	-1.89566
								AAEL012268	CUT	brain chitinase and chia	probable chitinase 10		-2.76545	-2.98001
								AAEL019530		unspecified product	transcription factor SPT20 homolog isoform X1		-2.76694	-1.64845
								AAEL002994		unspecified product	uncharacterized protein LOC5580274		-2.76833	-2.94552
								AAEL013623		trypsin	trypsin alpha-3-like		-2.7818	-1.32434
								AAEL025518		unspecified product	zinc finger CCCH domain-containing 18		-2.7893	-1.64532
								AAEL012013		unspecified product	acidic repeat-containing isoform X2		-2.79613	-2.99025
								AAEL004212		unspecified product	leucine-rich repeat-containing 20 isoform X1		-2.81714	-2.14966
								AAEL022536		unspecified product	f-box lrr		-2.895	-3.27363
								AAEL003066	CUT	brain chitinase and chia	chitinase-3 1		-2.96674	-1.87313
								AAEL012700		ATP-binding cassette sub-family A member 3, putative	ATP-binding cassette sub-family A member 3-like		-2.97064	-3.47681
								AAEL008097		trypsin-eta, putative	trypsin alpha-3-like		-2.9944	-2.35585
								AAEL010776		carboxypeptidase	zinc carboxypeptidase A 1-like		-3.05736	-1.99385
								AAEL001693		serine-type enodpeptidase	serine protease SP24D		-3.06135	-2.50265
								AAEL026438		unspecified product	bromodomain-containing 4-like isoform X2		-3.07035	-1.62966
								AAEL001878		lipase	pancreatic triacylglycerol lipase		-3.07134	-1.7984
								AAEL019483		unspecified product	myb Q		-3.07459	-1.85259
								AAEL009843		serine-type enodpeptidase,	chymotrypsin		-3.10052	-1.67461
								AAEL026761					-3.11343	-4.1976
								AAEL026630		unspecified product	serine threonine- phosphatase 6 regulatory ankyrin repeat subunit B isoform X1		-3.12355	-2.41723
								AAEL027539		unspecified product	probable multidrug resistance-associated lethal(2)03659		-3.12786	-1.74875
								AAEL010266		unspecified product	pro convertase subtilisin kexin type 5-like isoform X1		-3.19262	-2.60957
								AAEL028938					-3.19953	-3.34927
								AAEL026466		unspecified product	cystatin		-3.2	-2.54956
								AAEL002292		glucose transport protein, putative	glucose transport		-3.20038	-1.86624
								AAEL023446					-3.24233	-2.98525
								AAEL006351	SGP	unspecified product	salivary mucin		-3.2752	-1.76211
								AAEL002780		unspecified product	obstructor-E-like isoform X1		-3.31155	-2.61834
								AAEL023729		unspecified product	trypsin 5G1-like		-3.35064	-3.32225
								AAEL023596					-3.36815	-2.56862
								AAEL025279					-3.41879	-2.70357
								AAEL000859		unspecified product	surface antigen CRP170		-3.42129	-3.53409
								AAEL020748		unspecified product	AGAP000198- partial		-3.42547	-2.87207
								AAEL011305		unspecified product	G- coupled receptor GRL101		-3.46992	-2.38888
								AAEL002360		serine-type enodpeptidase,	chymotrypsin 1		-3.50295	-2.97962
								AAEL009580		unspecified product	obstructor-E-like		-3.53704	-2.81443
								AAEL011449		unspecified product	alpha-tocopherol transfer -like		-3.54447	-2.77835
								AAEL011818		unspecified product	isoform A		-3.54494	-1.91778
								AAEL011586		unspecified product	mediator of RNA polymerase II transcription subunit 15 isoform X3		-3.55071	-2.02649
								AAEL011768		unspecified product	agglutinin ARB_02240		-3.55094	-1.54736
								AAEL020068					-3.55545	-3.87431
								AAEL028731					-3.60475	-2.26524
								AAEL019388					-3.63823	-3.13598
								AAEL026827		unspecified product	transcription factor Adf-1-like		-3.66508	-2.61085
								AAEL001513		WD-repeat protein	WD repeat-containing 35		-3.68801	-2.98349
								AAEL007483		unspecified product	mediator of RNA polymerase II transcription subunit 26		-3.69851	-2.44059
								AAEL025092		unspecified product	vitelline membrane Vm26Ab-like		-3.74271	-2.7387
								AAEL002718	CUT	chitin synthase	chitin synthase chs-2 isoform X1		-3.7847	-2.45342
								AAEL003317		alkaline phosphatase	membrane-bound alkaline phosphatase		-3.80782	-4.83078
								AAEL020353					-3.83482	-2.08271
								AAEL007432		serine collagenase 1 precursor, putative	chymotrypsin BI		-3.86747	-2.83511
								AAEL026828		unspecified product	AGAP005727- partial		-3.88616	-2.39288
								AAEL028921					-3.90507	-6.92792
								AAEL024370		unspecified product	uncharacterized protein LOC110676719		-3.92331	-3.07441
								AAEL004249		unspecified product	flightin isoform X1		-3.94844	-2.92883
								AAEL021584		unspecified product	borderless-like isoform X1		-3.98016	-1.98263
								AAEL001437		unspecified product	uncharacterized protein LOC5570536 isoform X1		-3.99846	-2.17177
								AAEL007281		stretchin-mlck	muscle M-line assembly unc-89-like isoform X1		-4.05235	-2.90616
								AAEL015136		Niemann-Pick Type C-2, putative	NPC intracellular cholesterol transporter 2-like		-4.05752	-2.98674
								AAEL009844		unspecified product	cell wall integrity and stress response component 4-like isoform X1		-4.08182	-3.3024
								AAEL005969		phospholipase b, plb1	phospholipase membrane-associated-like		-4.09817	-2.19986
								AAEL019938		copper-zinc (Cu-Zn) superoxide dismutase	superoxide dismutase [Cu-Zn]-like	CUSOD4	-4.11641	-3.34535
								AAEL003832		defensin anti-microbial peptide	defensin A	DEFC	-4.15943	-4.37546
								AAEL024594					-4.17276	-2.61161
								AAEL022052		unspecified product	uncharacterized protein LOC110675182		-4.22965	-3.71044
								AAEL025705		unspecified product	uncharacterized protein LOC110679215		-4.42031	-3.77232
								AAEL022238					-4.43687	-1.75508
								AAEL011001		unspecified product	ionotropic receptor 41p		-4.47752	-3.23579
								AAEL006381		sphingomyelin phosphodiesterase	sphingomyelin phosphodiesterase-like		-4.49887	-2.81364
								AAEL020626					-4.56989	-4.3315
								AAEL001951		actin	indirect flight muscle	Act-4	-4.60396	-4.35366
								AAEL017826				U1	-4.77498	-1.21461
								AAEL019887		unspecified product	uncharacterized protein LOC5570998 isoform X1		-4.86395	-2.94337
								AAEL021575					-5.0565	-9.51362
								AAEL024028					-5.11231	-4.19527
								AAEL013715		trypsin	trypsin 5G1-like		-5.17811	-5.54989
								AAEL020425		unspecified product	uncharacterized protein LOC110680692		-5.23447	-4.88337
								AAEL014369		unspecified product	titin-like isoform X1		-5.3087	-3.27564
								AAEL008769		serine-type enodpeptidase,	serine protease SP24D-like		-5.53044	-3.89175
								AAEL009122	CYP	cytochrome P450	probable cytochrome P450 6a14	CYP6N15	-5.66334	-3.87137
								AAEL001839		zinc carboxypeptidase	carboxypeptidase B-like		-5.7822	-4.49448
								AAEL010434		vitellogenin-A1 precursor	ame: Full=Vitellogenin-A1 Short=VG ame: Full=PVG1 Contains: ame: Full=Vitellin light chain Short=VL Contains: ame: Full=Vitellin heavy chain Short=VH Flags: Precursor		-5.86272	-5.37253
								AAEL018745					-5.90121	-4.71154
								AAEL005109		WD-repeat protein	cilia- and flagella-associated 44		-5.95033	-5.5798
								AAEL001690		serine-type enodpeptidase	serine protease SP24D-like		-6.27337	-4.11607
								AAEL013148		unspecified product	uncharacterized protein LOC5577296		-6.27526	-3.20207
								AAEL013284		late trypsin 1, serine-type enodpeptidase	late trypsin	LT1	-6.62784	-6.19375
								AAEL010780		carboxypeptidase	zinc carboxypeptidase A 1		-6.65961	-4.07907
								AAEL017805				U5	-6.69975	-4.01764
								AAEL022295					-6.72739	-3.31538
								AAEL024240					-6.94171	-4.97208
								AAEL011375		trypsin, putative	ovochymase-2-like isoform X2		-7.13022	-3.17402
								AAEL007110		odorant receptor	odorant receptor 83c	Or16	-7.13435	-8.97413
								AAEL020308					-7.4641	-6.81764
								AAEL007601		trypsin	trypsin 5G1-like		-7.54764	-4.66071
								AAEL020471					-7.55073	-5.89649
								AAEL025186		unspecified product	uncharacterized protein LOC110674045 isoform X2		-8.21967	-9.1395
								AAEL025491		unspecified product	trypsin 3A1-like		-8.62829	-8.68033
								AAEL001674		serine-type enodpeptidase,	serine protease SP24D-like		-8.75197	-7.01646
								AAEL023367		unspecified product	uncharacterized protein LOC110676958		-10.3161	-10.3943
								AAEL005656		myosin heavy chain, nonmuscle or smooth muscle	myosin heavy muscle-like		-2.33056	-5.65597

## Sheet: M-MAL
15 (8 up regulated and 7 downregulated) common elements in R-S, C-S and RC								417 (125 up regulated and 292 downregulated) common elements in R-S and C-S							148 (126 upregulated and 22 downregulated) common elements in R-S and R-C
Geneid	Target	Product Description(VB)	Description (Blast2GO)	Gene_name	logFC(R-S)	logFC(C-S)	logFC(R-C)	Geneid	Target	Product Description(VB)	Description (Blast2GO)	Gene_name	logFC(R-S)	logFC(C-S)	Geneid	Target	Product Description(VB)	Description (Blast2GO)	Gene_name	logFC(R-S)	logFC(R-C)
								AAEL020258		unspecified product	AAEL004181- partial		1.83512	1.69448	AAEL008664		unspecified product	(Lyso)-N-acylphosphatidylethanolamine lipase isoform X1		2.03988	1.14182
								AAEL028071					3.29146	3.11568	AAEL014556		unspecified product	2-oxo-4-hydroxy-4-carboxy-5-ureidoimidazoline decarboxylase-like		2.61211	2.19656
								AAEL009127	CYP	cytochrome P450	probable cytochrome P450 6a14	CYP6M11	2.36011	1.88338	AAEL013936		Serine Protease Inhibitor (serpin) likely cleavage at I/S. Transcript A.	AAEL013936- partial	SRPN4	1.59155	1.1111
								AAEL004931		beta-hexosaminidase b	beta-hexosaminidase subunit beta-like		-1.19205	-1.45117	AAEL006377		leucine-rich immune protein (Coil-less)	adenylate cyclase-like	LRIM31	1.3613	1.43904
								AAEL009330		carbonic anhydrase II, putative	carbonic anhydrase 1-like		-1.64778	-1.34937	AAEL002231	CUT	cuticle protein, putative	adult cuticle 1-like		-3.63547	-2.89639
								AAEL001878		lipase	pancreatic triacylglycerol lipase		-2.34071	-1.64044	AAEL026304	CUT	unspecified product	adult cuticle 1-like		-4.18917	-3.21842
								AAEL004813		M-phase phosphoprotein, putative	M-phase phospho 6		3.55955	3.42606	AAEL020747		unspecified product	AGAP008350- partial		-1.0558	-1.37133
								AAEL022849		unspecified product	polypeptide N-acetylgalactosaminyltransferase 9		-1.98318	-1.45084	AAEL006102		gelsolin precursor	AGAP011369- partial		1.58205	1.74002
								AAEL013732		mannosyltransferase 1,	O-mannosyl-transferase 2		-2.61112	-2.2925	AAEL013984		unspecified product	AGAP011505- partial		1.54204	1.38313
								AAEL017132		C-Type Lysozyme (Lys-C).	lysozyme c-1 isoform X2	LYSC4	2.61181	1.68805	AAEL014520		follistatin	agrin		-2.49888	-2.43383
								AAEL011818		unspecified product	isoform A		-2.37666	-1.50562	AAEL006467		alcohol dehydrogenase	alcohol dehydrogenase class-3		1.34729	2.18329
								AAEL017334		unspecified product	cell surface glyco 1-like		-1.11108	-1.22477	AAEL011292		protease m1 zinc metalloprotease	aminopeptidase N-like		-1.93348	-3.00707
								AAEL012825		bifunctional purine biosynthesis protein	bifunctional purine biosynthesis ATIC		-1.00922	-1.29475	AAEL024549		unspecified product	antennal carrier AP-2		3.02148	3.10052
								AAEL000566		unspecified product	uncharacterized protein LOC5564310		4.36054	3.71823	AAEL019798		unspecified product	antigen 5 like allergen Cul n 1-like		1.8181	3.42224
								AAEL025334		unspecified product	CD109 antigen-like		-1.98166	-2.00678	AAEL009695		unspecified product	antigen 5 like allergen Cul n 1-like		1.30327	1.63506
								AAEL015458		transferrin	transferrin precursor	Tf1	-2.48305	-2.36914	AAEL008789		apolipophorin-III, putative	apolipophorin partial		1.9692	1.64995
								AAEL017297	CYP	cytochrome P450	probable cytochrome P450 6a14	CYP6M9	2.12445	2.22339	AAEL003345		argininosuccinate lyase	argininosuccinate lyase		2.5043	1.95106
								AAEL000500		unspecified product	uncharacterized protein LOC5578455		-4.02591	-3.2623	AAEL004701		Argininosuccinate synthase (EC 6.3.4.5)(Citrulline--aspartate ligase)	argininosuccinate synthase		1.74995	2.40087
								AAEL011599		ADP-ribosylation factor, putative [Source:UniProtKB/TrEMBL;Acc:A0A1S4FU64]	ADP-ribosylation factor 13B		-1.77717	-2.32009	AAEL008625		ABC transporter	ATP-binding cassette sub-family G member 1		1.58839	1.8165
AAEL025995		unspecified product			4.04349	1.80504	2.26826	AAEL024151		Histone H2B [Source:UniProtKB/TrEMBL;Acc:Q17EF1]	histone H2B		4.37701	5.6515	AAEL000786		Laminin IV type A domain-containing protein [Source:UniProtKB/TrEMBL;Acc:A0A1S4EWU9]	basement membrane proteoglycan-like		1.60106	1.3621
								AAEL026716		unspecified product	water dikinase 2-like		-1.76046	-1.92803	AAEL010773		Clip-Domain Serine Protease family E. Protease homologue.	basement membrane-specific heparan sulfate proteoglycan core -like	CLIPE10	1.82405	1.51419
								AAEL001693		serine-type enodpeptidase	serine protease SP24D		-3.45945	-2.33087	AAEL004987		unspecified product	beta-carotene-binding isoform X3		1.38129	1.49366
								AAEL011001		unspecified product	ionotropic receptor 41p		-3.91476	-3.39803	AAEL017455		unspecified product	brain acid soluble 1		2.19721	1.8796
								AAEL019938		copper-zinc (Cu-Zn) superoxide dismutase	superoxide dismutase [Cu-Zn]-like	CUSOD4	-3.60954	-2.78556	AAEL004022	COE	unspecified product	carboxylesterase 5A		2.02637	2.55363
								AAEL025224		unspecified product	G -coupled receptor kinase 1 isoform X1		-1.77849	-2.47315	AAEL007455		thrombospondin	cartilage oligomeric matrix		3.87051	2.97392
								AAEL024240					-4.54118	-3.30513	AAEL029047		cecropin	CEC-A	CECN	1.50086	2.51615
								AAEL013048		unspecified product	zinc finger 771 isoform X1		2.05163	1.77498	AAEL021952		unspecified product	chromobox homolog 3		-2.52737	-2.05226
								AAEL000834		dimethylaniline monooxygenase	senecionine N-oxygenase		2.15083	1.89621	AAEL002347		serine-type enodpeptidase,	chymotrypsin 1		-3.67877	-2.29766
								AAEL010782		carboxypeptidase	zinc carboxypeptidase A 1-like		-2.33721	-1.05781	AAEL007680		unspecified product	ciliogenesis-associated TTC17-interacting		1.63501	1.60743
								AAEL004643		mitochondrial ribosomal protein L1	50S ribosomal L1	mRpL1	-1.51724	-2.10913	AAEL026057		unspecified product	circadian clock-controlled daywake		1.85062	2.3182
								AAEL007776		unspecified product	kDa secreted -1		4.83922	4.32536	AAEL001287		unspecified product	circadian clock-controlled -like		2.51166	1.43651
								AAEL010245		chloride channel, putative	methylosome subunit pICln		1.31519	1.23399	AAEL015430		Clip-Domain Serine Protease family B. Protease homologue.	CLIP domain-containing serine protease 14D-like	CLIPB19	1.86818	2.29749
								AAEL013078		glycosyltransferase	probable Dol-P-Man:Man(7) c(2)-PP-Dol alpha-1,6-mannosyltransferase		-1.38202	-1.25928	AAEL025532		unspecified product	collagen alpha-1(I) chain-like		-3.73863	-2.93106
								AAEL027096		unspecified product	cyclic AMP response element-binding A isoform X2		-1.87567	-1.19944	AAEL026506		unspecified product	copper transport ATOX1		4.10903	3.29336
								AAEL021891					-1.99762	-1.77018	AAEL021417		unspecified product	cubilin homolog		2.65753	2.66294
AAEL027439			skin secretory xP2-like		-6.21502	-2.37841	-3.67225	AAEL028899					5.21009	4.78017	AAEL001319	CUT	unspecified product	cuticle -like		-5.07418	-4.28356
								AAEL027539		unspecified product	probable multidrug resistance-associated lethal(2)03659		-2.14148	-1.94358	AAEL022665	CUT	unspecified product	cuticle -like		-7.1502	-4.6414
								AAEL013715		trypsin	trypsin 5G1-like		-9.36414	-7.0255	AAEL001704	CUT	unspecified product	cuticle -like		-7.57734	-5.90173
								AAEL004228		oligosaccharyl transferase	dolichyl-diphosphooligosaccharide-- glycosyltransferase subunit STT3A		-1.09626	-1.07052	AAEL010743		cysteine desulfurylase	cysteine mitochondrial		1.06424	1.27889
								AAEL020778					-1.62095	-2.01343	AAEL007808	CYP	cytochrome P450	cytochrome P450	CYP4D39	1.53928	1.579
								AAEL024028					-8.13172	-4.44209	AAEL017136	CYP	cytochrome P450	cytochrome P450 4C1-like	CYP325V1	2.61765	1.52065
								AAEL023446					-2.21407	-1.97279	AAEL012772	CYP	cytochrome P450	cytochrome P450 4c21-like	CYP325G3	2.94793	2.45969
								AAEL025491		unspecified product	trypsin 3A1-like		-9.09395	-8.55641	AAEL009123	CYP	cytochrome P450	cytochrome P450 6d3-like	CYP6Z6	2.88656	1.98657
AAEL021930	CUT	unspecified product	adult cuticle 1-like		-8.35354	-3.43396	-5.61888	AAEL025531		unspecified product	glycine-rich 5-like		4.70361	5.34644	AAEL001641		deoxyribonuclease I, putative	deoxyribonuclease I		1.31223	1.66059
								AAEL004798		Mucin-like peritrophin [Source:UniProtKB/TrEMBL;Acc:Q9GPU9]	mucin-like peritrophin		-2.14568	-1.83641	AAEL011082		unspecified product	dnaJ 60		1.46442	1.37104
								AAEL023844		unspecified product	esterase B1-like		2.05046	2.17472	AAEL029069		unspecified product	fatty acid synthase-like		2.06549	1.88199
								AAEL026574		unspecified product	transcription factor grauzone		-1.59137	-1.72473	AAEL002591		odorant binding protein OBP13	general odorant-binding 56a-like	OBP13	5.73529	4.79887
								AAEL009484	CUT	unspecified product	pupal cuticle 36		-7.2937	-3.55972	AAEL002587		odorant binding protein OBP11	general odorant-binding 56d	OBP11	2.66401	2.49121
								AAEL024777		unspecified product	serine threonine- phosphatase 6 regulatory ankyrin repeat subunit B isoform X1		-1.05766	-1.11332	AAEL025094		unspecified product	general odorant-binding 66		6.25678	4.05428
								AAEL003986		unspecified product	death-associated 1		-1.5317	-2.22073	AAEL004729		unspecified product	general odorant-binding 66		5.61692	4.81977
								AAEL007483		unspecified product	mediator of RNA polymerase II transcription subunit 26		-4.39923	-2.48323	AAEL004730		unspecified product	general odorant-binding 66		5.28135	5.05196
								AAEL014830	CYP	cytochrome P450	probable cytochrome P450 4ac1	CYP4AC1?	-1.07682	-1.7795	AAEL011499		odorant binding protein OBP47	general odorant-binding 67	OBP47	3.03515	5.09223
AAEL012856		unspecified product	uncharacterized protein LOC5576909		3.9289	1.55665	2.11767	AAEL020741		unspecified product	nuclear valosin-containing -like		5.48241	5.71062	AAEL000139		odorant binding protein OBP5	general odorant-binding 67-like	OBP5	5.99431	2.61459
AAEL001437		unspecified product	uncharacterized protein LOC5570536 isoform X1		-4.25465	-2.22498	-1.95672	AAEL026661					8.83655	8.59665	AAEL000124		unspecified product	general odorant-binding 68		4.75094	2.57426
								AAEL023294		unspecified product	uncharacterized protein LOC110681328		2.36381	1.35334	AAEL011416		unspecified product	general odorant-binding 71		2.0639	2.6065
								AAEL014366		unspecified product	takeout-like		-2.61395	-2.27028	AAEL011730		odorant-binding protein 99c, putative	general odorant-binding 99b-like		5.91413	4.17479
								AAEL003419	CUT	unspecified product	chitin deacetylase 1		-3.00618	-2.29905	AAEL003012		protease m1 zinc metalloprotease	glutamyl aminopeptidase-like		-6.42408	-6.72423
								AAEL007952		unspecified product	suppressor APC domain-containing 2		1.89957	2.44835	AAEL017345		unspecified product	glycine-rich cell wall structural 2-like		2.54657	1.74957
								AAEL006888		unspecified product	proteoglycan 4 isoform X2		-3.60356	-1.86246	AAEL017513		unspecified product	glycine-rich cell wall structural -like		2.07442	2.43505
AAEL004897	CUT	brain chitinase and chia	probable chitinase 10		-3.50971	-1.68943	-1.811	AAEL009130	CYP	cytochrome P450	probable cytochrome P450 6d4	CYP6Z7	5.17499	3.88443	AAEL000629		adenylate kinase 3,	GTP:AMP phosphotransferase mitochondrial		2.07834	2.10445
AAEL012086		unspecified product	leucine-rich repeat-containing 4C-like	LRIM1	2.93767	1.47257	1.45308	AAEL025466		unspecified product	nucleolar dao-5		6.0336	6.46789	AAEL000544		unspecified product	heavy metal-associated isoprenylated plant 32-like		4.00903	2.45578
								AAEL009951		dimeric dihydrodiol dehydrogenase	trans-1,2-dihydrobenzene-1,2-diol dehydrogenase-like		-1.26378	-1.73968	AAEL013990		hexamerin 2 beta	hexamerin- -like		2.2792	1.75246
								AAEL021791		unspecified product	histidine-rich PFHRP-II		-4.40017	-4.72048	AAEL017536		holotricin glycine rich repeat protein (GRRP) anti-microbial peptide	holotricin-3 isoform X2	GRRP	1.49255	1.84302
								AAEL026284		unspecified product	tigger transposable element-derived 6 partial		-2.59196	-3.04264	AAEL005961		actin	indirect flight muscle		-2.30438	-2.11152
								AAEL006442		unspecified product	histone-lysine N-methyltransferase MECOM-like		-2.57303	-2.09472	AAEL008701		myoinositol oxygenase	inositol oxygenase		1.82129	1.5894
								AAEL024749		unspecified product	serine threonine- phosphatase 6 regulatory ankyrin repeat subunit B isoform X1		2.85371	3.19693	AAEL010125		leucine-rich immune protein (Coil-less)	insulin-like growth factor-binding complex acid labile subunit	LRIM17	2.03521	1.86667
AAEL010634		C-Type Lectin (CTL14)	histone-lysine N-methyltransferase 2D-like		3.35766	1.28851	2.08139	AAEL027293					7.24479	6.82667	AAEL000418		unspecified product	iron-sulfur cluster assembly 1 mitochondrial		1.44937	1.29298
								AAEL009510		glucosamine-fructose-6-phosphate aminotransferase	glutamine--fructose-6-phosphate aminotransferase [isomerizing] 2-like		-1.60264	-1.74848	AAEL009899		unspecified product	isoform A		2.02746	1.28377
AAEL006044	CYP	cytochrome P450	probable cytochrome P450 313a4	CYP325Q1	3.24548	1.69335	1.71349	AAEL024400					7.86763	8.30371	AAEL000515		juvenile hormone-inducible protein, putative	Juvenile hormone-inducible		1.67757	1.53423
								AAEL005826		E3 ubiquitin-protein ligase [Source:UniProtKB/TrEMBL;Acc:A0A1S4FBP6]	E3 ubiquitin- ligase SIAH2		1.91632	2.01485	AAEL004809	SGP	unspecified product	kDa salivary		1.90239	2.17894
								AAEL025786		unspecified product	CUE domain-containing 2		1.65198	1.97514	AAEL011639		WAP four-disulfide core domain protein 2 precursor, putative	Kunitz and NTR domain-containing 2		3.46321	2.27206
								AAEL022352		unspecified product	tyrosine- phosphatase non-receptor type 23		-2.48862	-1.50003	AAEL024406		unspecified product	leucine-rich repeat-containing egg-6-like		2.53774	2.01974
								AAEL012219		ubiquitin specific protease	ubiquitin carboxyl-terminal hydrolase 8 isoform X2		1.31505	1.49113	AAEL010128		leucine-rich immune protein (Long)	leucine-rich repeat-containing G- coupled receptor 4-like	LRIM4	1.14552	1.77815
								AAEL022506		unspecified product	fatty acid synthase-like		1.64946	1.04303	AAEL021995		unspecified product	MAGE 2		-4.86668	-3.09433
AAEL022261	CUT	unspecified product	cuticle 21-like isoform X2		-4.95258	-1.68741	-3.17987	AAEL029072		unspecified product	serine protease snake-like		12.57	9.82716	AAEL000642		alpha-amylase	maltase A3-like		1.80877	1.3945
								AAEL013148		unspecified product	uncharacterized protein LOC5577296		-3.18524	-2.91755	AAEL003067		unspecified product	merozoite surface antigen allelic form 2 isoform X2		1.11761	1.88719
								AAEL013703		trypsin	trypsin 5G1-like		-1.67298	-1.67774	AAEL020192		unspecified product	microfibril-associated glyco 4-like		2.22945	1.62553
								AAEL023559		unspecified product	angiotensin-converting enzyme-like		-2.23818	-1.88321	AAEL019868		unspecified product	microfibril-associated glyco 4-like		2.09126	2.64016
								AAEL008831		unspecified product	DNA ligase 1		-2.80221	-1.89464	AAEL005914		unspecified product	mitochondrial import inner membrane translocase subunit TIM14		1.49295	1.57481
								AAEL024421	CUT	unspecified product	cuticle -like		-6.23776	-4.0098	AAEL001852		unspecified product	mitochondrial import inner membrane translocase subunit Tim23		1.63598	1.23764
								AAEL026904					-1.74703	-1.54183	AAEL021510		unspecified product	mucin-2-like isoform X2		-2.13529	-1.73488
								AAEL022013		unspecified product	jmjC domain-containing histone demethylation 1		1.44891	1.91439	AAEL026217		unspecified product	myosin heavy muscle-like isoform X1		-1.70803	-1.63039
								AAEL003317		alkaline phosphatase	membrane-bound alkaline phosphatase		-5.61322	-5.31938	AAEL013744		NADH:ubiquinone dehydrogenase, putative	NADH dehydrogenase [ubiquinone] iron-sulfur mitochondrial		2.00066	1.31763
AAEL024482			uncharacterized protein LOC110675699		3.75717	1.62859	2.13667	AAEL006854		Niemann-Pick Type C-2, putative	NPC intracellular cholesterol transporter 2 homolog a		4.57836	4.5005	AAEL000221		mediator complex, subunit, putative	NCBP2AS2 homolog		1.71796	1.48962
								AAEL027707					2.52135	2.51427	AAEL004958		unspecified product	neuronal acetylcholine receptor subunit alpha-9-like		3.06103	2.79247
								AAEL002796		l-asparaginase i	L-asparaginase		2.19656	1.80128	AAEL002933		unspecified product	nuclear nucleic acid-binding C1D		1.31764	1.15311
								AAEL023509		unspecified product	ecdysone 20-monooxygenase isoform X3		-1.47079	-2.17504	AAEL022005		unspecified product	nucleolar dao-5 isoform X1		-1.60348	-1.49814
								AAEL000044		ornithine decarboxylase	ornithine decarboxylase 1-like		2.41042	3.12651	AAEL005641		C-Type Lectin (CTL) - galactose binding.	perlucin-like	CTLGA5	1.85855	1.7729
								AAEL011520		sucrose transport protein	proton-associated sugar transporter A isoform X2		-1.74886	-1.58693	AAEL011763		prophenoloxidase	phenoloxidase 2-like	PPO3	2.47924	3.18846
								AAEL021088		unspecified product	uncharacterized protein LOC110677020		-3.62092	-3.14723	AAEL015116		prophenoloxidase	phenoloxidase 2-like		2.12732	2.94994
								AAEL008163		protease m1 zinc metalloprotease	aminopeptidase N-like		-2.43574	-1.59943	AAEL002585		serine protease	phenoloxidase-activating factor 2-like		1.36141	1.51109
								AAEL011068	CUT	unspecified product	cuticle 67-like		-5.50928	-3.30062	AAEL010326		Phosphotriesterase-related protein (EC 3.1.-.-)(Parathion hydrolase-related protein)	phosphotriesterase-related		2.07572	1.82853
								AAEL023367		unspecified product	uncharacterized protein LOC110676958		-10.8023	-10.2693	AAEL017987		unspecified product	pollen-specific leucine-rich repeat extensin 3 isoform X2		-4.51362	-2.92948
								AAEL027028					-1.57642	-1.29435	AAEL011113		unspecified product	polymerase delta-interacting 2		1.49095	1.29404
AAEL009018	CYP	cytochrome P450	probable cytochrome P450 6d5	CYP28A5?	3.69027	2.11474	1.54894	AAEL021372		unspecified product	peritrophin-1-like		7.77099	9.58801	AAEL000297		mitochondrial ribosomal protein S25	probable 28S ribosomal mitochondrial	mRpS25	1.60313	1.84073
								AAEL011586		unspecified product	mediator of RNA polymerase II transcription subunit 15 isoform X3		-2.63692	-1.63808	AAEL014019	CYP	cytochrome P450	probable cytochrome P450 4ac1	CYP4J16	1.34453	2.21179
								AAEL009323		carbonic anhydrase precursor	carbonic anhydrase 1-like		-1.27425	-1.73802	AAEL010151	CYP	cytochrome P450	probable cytochrome P450 6a14	CYP6N16	1.20959	1.34178
								AAEL011756		aldehyde dehydrogenase	aldehyde dehydrogenase family 7 member A1 homolog		-1.21443	-2.17906	AAEL014615	CYP	cytochrome P450	probable cytochrome P450 9f2	CYP9J23	1.72534	3.75395
								AAEL023894		unspecified product	alcohol dehydrogenase 2-like		-1.60964	-1.82899	AAEL008050		unspecified product	ribosome inactivating partial		2.39197	2.1534
								AAEL001293		unspecified product	cellular retinaldehyde-binding		-1.1526	-1.6964	AAEL009915		centrosomal protein	rootletin isoform X1		2.91361	1.6995
								AAEL024889		unspecified product	fibrinogen alpha chain		-2.11133	-1.80568	AAEL022554		unspecified product	rootletin isoform X2		3.41242	2.11776
								AAEL008097		trypsin-eta, putative	trypsin alpha-3-like		-2.83923	-2.23056	AAEL027447	SGP	unspecified product	salivary 16		1.50392	1.36656
AAEL011453		leucine-rich immune protein (Long)	C-type lectin 37Da-like	CTL14	4.14622	2.39492	1.80856	AAEL024345		unspecified product	uncharacterized protein LOC5569546 isoform X1		6.70335	5.00979	AAEL000165	SGP	unspecified product	salivary Cys-rich secreted peptide		1.78756	2.68035
								AAEL014144		rapsynoid	tetratricopeptide repeat 28 isoform X2		-2.44753	-1.91358	AAEL002580		unspecified product	serine ase stubble-like		1.52571	1.7157
								AAEL002655		matrix metalloproteinase	72 kDa type IV collagenase-like		2.28702	2.57529	AAEL015527		unspecified product	serine protease 53-like		1.50082	1.54641
								AAEL026761					-2.28437	-2.37876	AAEL014078		serine protease inhibitor, serpin	serine protease inhibitor 27A		2.48385	1.81886
								AAEL009445		unspecified product	proline-rich PRCC		2.11099	2.36417	AAEL004524		Clip-Domain Serine Protease family C.	serine protease persephone-like	CLIPC5B	1.3545	1.83636
								AAEL014893	CYP	cytochrome P450	probable cytochrome P450 6a14	CYP6BB2	2.1275	2.75037	AAEL029073		unspecified product	serine protease snake-like		7.08683	2.45958
								AAEL011612		C-Type Lectin (CTL) - mannose binding. Transcript A	collectin-10 isoform X1	CTLMA6	-1.89276	-2.13951	AAEL011594		serine/threonine protein kinase	serine threonine- kinase pink- mitochondrial		1.25967	1.21412
								AAEL020425		unspecified product	uncharacterized protein LOC110680692		-5.98769	-5.78925	AAEL026630		unspecified product	serine threonine- phosphatase 6 regulatory ankyrin repeat subunit B isoform X1		-3.45991	-2.50212
								AAEL013840		unspecified product	balbiani ring 3 isoform X1		1.52906	1.64822	AAEL019513		unspecified product	sodium calcium exchanger 1 isoform X1		-1.36877	-1.23534
								AAEL002292		glucose transport protein, putative	glucose transport		-2.93634	-2.60256	AAEL013433		spaetzle-like cytokine	spaetzle isoform X2	SPZ1C	1.27398	1.49645
								AAEL023729		unspecified product	trypsin 5G1-like		-5.28742	-5.9508	AAEL003413		F-spondin	spondin-1		1.11896	1.30074
								AAEL004212		unspecified product	leucine-rich repeat-containing 20 isoform X1		-2.50208	-1.99185	AAEL007259		unspecified product	transmembrane 19		1.07129	1.40475
								AAEL001863		zinc carboxypeptidase	carboxypeptidase B		-2.37491	-1.26698	AAEL006253		unspecified product	transmembrane protease serine 9-like isoform X2		1.20071	1.7887
								AAEL011504	CUT	pupal cuticle protein, putative	cuticle 8		-3.69351	-2.83869	AAEL008936		unspecified product	trithorax group osa-like		2.49629	1.6079
								AAEL026237		unspecified product	AGAP000821- partial		-1.52912	-1.59948	AAEL002759		tropomyosin invertebrate	tropomyosin-2 isoform X1		-2.40922	-1.72417
								AAEL008069		notch	von Willebrand factor type EGF and pentraxin domain-containing 1 isoform X1		-1.98955	-1.78394	AAEL008106		unspecified product	type I cytoskeletal 9-like		2.31437	1.31319
								AAEL002764		dihydrolipoamide succinyltransferase component of 2-oxoglutarate dehydrogenase	dihydrolipoyllysine-residue succinyltransferase component of 2-oxoglutarate dehydrogenase mitochondrial		-1.44236	-1.6616	AAEL006749		unspecified product	uncharacterized PE-PGRS family PE_PGRS54-like isoform X1		2.68951	1.97815
								AAEL003058		glucosyl/glucuronosyl transferases	UDP-glucosyltransferase 2-like		-1.91607	-2.67547	AAEL024495		unspecified product	uncharacterized protein LOC110679247		5.37596	4.53969
								AAEL026095		unspecified product	X-linked retinitis pigmentosa GTPase regulator		2.87047	2.41305	AAEL004999		unspecified product	uncharacterized protein LOC5565798		1.61951	1.51778
								AAEL025189					-1.86389	-2.737	AAEL005768		unspecified product	uncharacterized protein LOC5567040		1.51137	2.31154
								AAEL020593		unspecified product	uncharacterized protein LOC110677064		-5.65392	-4.23767	AAEL006481		unspecified product	uncharacterized protein LOC5568042 isoform X1		3.44285	4.4899
								AAEL002307		leucine-rich transmembrane protein	leucine-rich repeat neuronal 3		-3.09499	-4.26876	AAEL006968		unspecified product	uncharacterized protein LOC5568622		1.37619	1.19877
								AAEL022812		unspecified product	PSME3-interacting -like		1.96415	1.53913	AAEL006962		unspecified product	uncharacterized protein LOC5568624		1.64838	1.78851
								AAEL022379		unspecified product	RNA-binding 12B		-3.41706	-2.29324	AAEL007371		unspecified product	uncharacterized protein LOC5569107		3.58785	2.57027
AAEL027311	CUT	unspecified product	cuticle -like		-9.46462	-3.86541	-5.59233	AAEL024130					4.27002	4.43406	AAEL001261		unspecified product	uncharacterized protein LOC5569606		1.25598	1.41282
								AAEL019708		unspecified product	cell wall DAN4		-1.23399	-1.12233	AAEL008785		unspecified product	uncharacterized protein LOC5571070		2.22913	1.60528
AAEL013367		unspecified product	mucin-5AC isoform X2		-4.77847	-2.22974	-2.52802	AAEL027718		unspecified product	uncharacterized protein LOC110676787		8.68157	8.61901	AAEL001708		unspecified product	uncharacterized protein LOC5572075		-3.0097	-2.76419
								AAEL007762		mitochondrial ribosomal protein, L40, putative	39S ribosomal mitochondrial	mRpL40	-1.61508	-1.98632	AAEL009750		unspecified product	uncharacterized protein LOC5572368		5.22678	4.13604
								AAEL009044		amine oxidase	spermine oxidase-like		-2.19687	-2.58194	AAEL009978		unspecified product	uncharacterized protein LOC5572709		4.17561	2.6937
								AAEL007432		serine collagenase 1 precursor, putative	chymotrypsin BI		-3.54507	-3.22068	AAEL001882		unspecified product	uncharacterized protein LOC5572814		2.54144	2.60123
								AAEL028235		unspecified product	guanosine-3 ,5 -bis(diphosphate) 3 -pyrophosphohydrolase MESH1		-2.12449	-1.66965	AAEL010160		unspecified product	uncharacterized protein LOC5572963		2.93353	2.42445
								AAEL019530		unspecified product	transcription factor SPT20 homolog isoform X1		-2.25691	-1.29039	AAEL027631		unspecified product	uncharacterized protein LOC5575189		1.56667	3.9464
								AAEL006805	CYP	cytochrome P450	probable cytochrome P450 9f2	CYP9J2	3.1381	3.53141	AAEL012061		unspecified product	uncharacterized protein LOC5575791		4.71833	4.14968
								AAEL011588		unspecified product	isoform A		-1.61155	-1.34553	AAEL003656		unspecified product	uncharacterized protein LOC5578774		1.39228	1.73571
								AAEL007110		odorant receptor	odorant receptor 83c	Or16	-7.80239	-8.85174	AAEL002549		protein sosie	uncharacterized protein LOC5580180	sosie	2.22932	1.73076
								AAEL017258		unspecified product	cell wall DAN4-like isoform X1		-3.59949	-3.18767	AAEL011797		venom allergen	venom allergen 5		3.56447	3.23547
								AAEL023753		unspecified product	facilitated trehalose transporter Tret1-like isoform X2		-1.39526	-1.49069	AAEL011798		allergen, putative	venom allergen 5		2.81745	2.31981
								AAEL006053		unspecified product	normal mucosa of esophagus-specific gene 1 -like		-1.71811	-1.49724	AAEL009291		retinoid-inducible serine carboxypeptidase (serine carboxypeptidase	venom serine carboxypeptidase		1.02791	1.72096
								AAEL000859		unspecified product	surface antigen CRP170		-3.22315	-4.36826	AAEL021195		unspecified product	zinc finger 512B-like		2.32553	2.94062
								AAEL011500		Cdc42 protein, putative	ras-like GTP-binding		-1.76918	-1.39905	AAEL024161					4.45986	4.02661
								AAEL001233		Clip-Domain Serine Protease family E. Protease homologue.	transmembrane protease serine 9-like	CLIPE9	-2.60911	-2.39761	AAEL026519					4.23858	3.71589
								AAEL015631		asparagine synthetase	probable asparagine synthetase [glutamine-hydrolyzing]		1.14074	1.53599	AAEL020097					3.77473	2.54502
								AAEL012343		lysosomal acid lipase, putative	lipase 1		2.57311	2.61554	AAEL028153					3.56322	2.83473
								AAEL009531		niemann-pick C1	NPC intracellular cholesterol transporter 1 homolog 1b		-2.87874	-2.85999	AAEL023457					3.20482	2.70348
								AAEL008177		unspecified product	jmjC domain-containing histone demethylation 1		-1.85636	-2.50035	AAEL026724					1.59125	2.37498
								AAEL027533		unspecified product	transcriptional SWT1		-1.39838	-1.64091	AAEL022051					1.34344	1.19663
								AAEL017380		unspecified product	glycine-rich 23		4.13538	4.12052
								AAEL006323		unspecified product	aminopeptidase N-like		3.97497	2.52147
								AAEL020035		unspecified product	putative uncharacterized protein DDB_G0283431		3.90094	3.54572
								AAEL021795		unspecified product	sarcoplasmic reticulum histidine-rich calcium-binding -like		3.89464	2.00528
								AAEL020279		unspecified product	uncharacterized protein LOC5572960		3.89405	2.05052
								AAEL011455		C-Type Lectin (CTLMA12) - mannose binding	lectin subunit alpha-like	CTLMA12	3.73423	2.17391
								AAEL025126		unspecified product	glycine-rich 23-like		3.70904	3.85804
								AAEL024512					3.69986	2.99225
								AAEL002959	CUT	brain chitinase and chia	endochitinase-like		3.6958	2.66924
								AAEL021257		unspecified product	limulus clotting factor C isoform X2		3.63395	3.89884
								AAEL023443					3.54632	3.6046
								AAEL010656		leucine-rich immune protein (Short)	phosphatase 1 regulatory inhibitor subunit PPP1R7 homolog	LRIM12	3.28279	2.48574
								AAEL023325		unspecified product	uncharacterized protein LOC110677159 isoform X1		3.2599	3.8448
								AAEL011025		vacuolar ATP synthase subunit ac39	V-type proton ATPase subunit d 1		3.20787	3.42411
								AAEL021929		unspecified product	glycine-rich DOT1-like		3.12927	3.10553
								AAEL009121	CYP	cytochrome P450	probable cytochrome P450 6a14	CYP6N9	3.0739	2.17002
								AAEL024591		unspecified product	LTV1 homolog		3.05577	4.7819
								AAEL002815		unspecified product	extracellular serine threonine CG31145		3.02704	3.12638
								AAEL014604	CYP	cytochrome P450	probable cytochrome P450 9f2	CYP9F2?	2.93633	3.82296
								AAEL011408		C-Type Lectin (CTL21)	C-type lectin domain family 6 member A-like	CTL21	2.93262	1.55006
								AAEL002969	CUT	brain chitinase and chia	endochitinase-like		2.8609	1.98755
								AAEL020221					2.68344	2.04237
								AAEL005584		unspecified product	zinc finger 271		2.67748	3.49453
								AAEL006429		trypsin	trypsin 3A1-like		2.6706	2.37072
								AAEL020717					2.66133	2.16215
								AAEL006995		sodium/solute symporter	sodium-coupled monocarboxylate transporter 1-like		2.65259	1.46
								AAEL010917		organic anion transporter	solute carrier organic anion transporter family member 74D-like		2.58974	1.49938
								AAEL019504	CYP	unspecified product	probable cytochrome P450 9f2	CYP9F2?	2.53805	2.80307
								AAEL002194		Uricase [Source:UniProtKB/TrEMBL;Acc:Q17J02]	uricase		2.4773	2.4887
								AAEL025687		unspecified product	coiled-coil domain-containing 137		2.43456	2.2752
								AAEL026008		unspecified product	uncharacterized protein LOC110675610		2.41406	1.56803
								AAEL009339		activin receptor type I, putative	bone morphogenetic receptor type-1B isoform X1		2.37559	2.32154
								AAEL001813		sodium/solute symporter	sodium-coupled monocarboxylate transporter 1-like		2.36763	1.58161
								AAEL002341		unspecified product	DNA repair and recombination RAD54B-like		2.35848	2.21392
								AAEL010591	GST	glutathione transferase	glutathione S-transferase 1-like	GSTD6	2.2672	1.99096
								AAEL007943		unspecified product	CWF19 2 homolog		2.24854	2.04734
								AAEL009124	CYP	cytochrome P450	probable cytochrome P450 6a14	CYP6N12	2.23573	2.06405
								AAEL012858		unspecified product	uncharacterized protein LOC5576907		2.22365	1.82717
								AAEL003347		CRAL/TRIO domain-containing protein	alpha-tocopherol transfer -like isoform X2		2.19731	1.64111
								AAEL007206		unspecified product	rhythmically expressed gene 5		2.17985	1.24177
								AAEL004086		aldo-keto reductase	1,5-anhydro-D-fructose reductase-like		2.17452	1.15665
								AAEL017320		unspecified product	farnesol dehydrogenase-like		2.15829	3.13337
								AAEL011996		unspecified product	hypertrehalosaemic prohormone	AKHR-II	2.14747	2.27004
								AAEL028635	CYP	unspecified product	probable cytochrome P450 9f2	CYP9F2?	2.06466	2.32909
								AAEL014614	CYP	cytochrome P450	probable cytochrome P450 9f2	CYP9F2?	1.98586	2.50834
								AAEL024098		unspecified product	constitutive coactivator of PPAR-gamma 1		1.82133	1.66017
								AAEL012457		alcohol dehydrogenase	prostaglandin reductase 1-like		1.82016	1.83548
								AAEL007656		receptor for activated C kinase, putative	p21-activated kinase-interacting 1-like		1.81019	2.43965
								AAEL011129		alcohol dehydrogenase	sorbitol dehydrogenase		1.7917	1.00251
								AAEL017514		unspecified product	pleckstrin homology-like domain family A member 1		1.73404	2.51447
								AAEL025618					1.70621	1.79632
								AAEL012681		60S ribosomal protein L24 [Source:UniProtKB/TrEMBL;Acc:Q16LE3]	probable ribosome biogenesis RLP24	RpL24	1.6876	2.19427
								AAEL008547		unspecified product	transcription factor grauzone-like		1.68416	1.60003
								AAEL017302		unspecified product	farnesol dehydrogenase-like		1.68369	2.06819
								AAEL026109		unspecified product	peroxynitrite isomerase THAP4-like		1.66195	1.85396
								AAEL000269		unspecified product	LLP homolog		1.64046	1.30593
								AAEL006990		unspecified product	phospholipid phosphatase homolog homolog isoform X2		1.59551	1.41836
								AAEL004818		unspecified product	nucleolar complex 2 homolog		1.5531	1.41416
								AAEL014605	CYP	cytochrome P450	probable cytochrome P450 9f2	CYP9J9	1.5413	1.72901
								AAEL024902		unspecified product	zinc finger 37 homolog isoform X1		1.49442	1.27633
								AAEL013432		serine protease, putative	uncharacterized protein LOC5577949 isoform X2		1.48991	1.5793
								AAEL001341		unspecified product	anaphase-promoting complex subunit 15		1.47573	1.4412
								AAEL021091		unspecified product	ribosomal S6 kinase beta-2 isoform X1		1.47399	1.40916
								AAEL013852		unspecified product	J domain-containing CG6693		1.44804	1.18604
								AAEL007758		unspecified product	transmembrane 205		1.40352	1.21985
								AAEL027916					1.36832	1.78852
								AAEL013570		unspecified product	uncharacterized protein LOC5578233		1.36697	1.82233
								AAEL008190		bhlh factor math6 (atoh8 protein) (bhlh transcription factor)	atonal homolog 8		1.30309	1.42601
								AAEL008412		Mitochondrial import inner membrane translocase subunit TIM44 [Source:UniProtKB/TrEMBL;Acc:Q16YW1]	mitochondrial import inner membrane translocase subunit TIM44		1.29574	1.5505
								AAEL012866		unspecified product	A Crystal structure of insect arylalkylamine N-Acetyltransferase 7 from the yellow fever mosquito Aedes aegypt		1.28657	2.21722
								AAEL011967		DNA photolyase	cryptochrome 2	cry2	1.28028	1.02506
								AAEL027903		unspecified product	SUMO-conjugating enzyme UBC9-B		1.26014	1.22963
								AAEL005596		trypsin-epsilon, putative	trypsin beta-like		1.24848	1.39487
								AAEL005145		unspecified product	WW domain-binding 4		1.16458	1.33601
								AAEL000439		unspecified product	transcription factor grauzone		1.13097	1.32929
								AAEL005575		transient receptor potential channel 4,	transient-receptor-potential		1.11467	1.74017
								AAEL003589		transcription factor, putative	uncharacterized protein LOC5578605		1.0806	3.02581
								AAEL020382		Acetyl-coenzyme A synthetase [Source:UniProtKB/TrEMBL;Acc:Q16EU8]	acetyl-coenzyme A synthetase		1.07889	1.45029
								AAEL004676		(s)-2-hydroxy-acid oxidase	peroxisomal (S)-2-hydroxy-acid oxidase GLO1		-1.00542	-1.52705
								AAEL003084		dolichyl-phosphate beta-D-mannosyltransferase, putative	dolichyl-phosphate beta-glucosyltransferase		-1.06329	-1.23186
								AAEL023251		unspecified product	zinc finger 160-like		-1.07361	-1.53925
								AAEL006863		unspecified product	uncharacterized protein LOC5568450		-1.07622	-1.35202
								AAEL013648		Fatty acyl-CoA reductase [Source:UniProtKB/TrEMBL;Acc:Q16II8]	fatty acyl- reductase CG5065		-1.09977	-1.35063
								AAEL006483	SGP	unspecified product	salivary secreted peptide		-1.14052	-1.6002
								AAEL012131		cationic amino acid transporter	cationic amino acid transporter 3		-1.15714	-1.60671
								AAEL011741	GST	glutathione transferase	glutathione S-transferase isoform X1	GSTS1	-1.17875	-1.43969
								AAEL000797		dimethylaniline monooxygenase	senecionine N-oxygenase-like		-1.19435	-1.38595
								AAEL022078		unspecified product	uncharacterized protein LOC110681180 isoform X2		-1.22455	-1.6733
								AAEL025199		unspecified product	C-1-tetrahydrofolate cytoplasmic isoform X2		-1.23989	-1.33924
								AAEL020614		unspecified product	gone early		-1.2617	-1.00357
								AAEL029071		unspecified product	alkaline phosphatase		-1.26457	-1.10918
								AAEL013303		unspecified product	cell wall DAN4-like		-1.27391	-1.63214
								AAEL008465		gamma-tubulin complex component 3 (gcp-3)	gamma-tubulin complex component 3		-1.27554	-1.37805
								AAEL009432		Class B Scavenger Receptor (CD36 domain).	croquemort-like	SCRBQ3	-1.28944	-1.62415
								AAEL006207		unspecified product	uncharacterized protein LOC5567606		-1.31938	-1.55966
								AAEL008028		monocarboxylate transporter	monocarboxylate transporter 12		-1.32762	-1.40356
								AAEL021190		unspecified product	nicalin-1		-1.34253	-1.56302
								AAEL011877		Protein arginine N-methyltransferase 7 (EC 2.1.1.-)	arginine N-methyltransferase 7		-1.34881	-1.5513
								AAEL012502		unspecified product	cytochrome b561 domain-containing 1		-1.35541	-1.59291
								AAEL003331		unspecified product	chaoptin		-1.35674	-2.06196
								AAEL008020		sorting nexin	sorting nexin-25		-1.35945	-1.16303
								AAEL017022		unspecified product	cell wall DAN4 isoform X2		-1.38305	-1.21322
								AAEL027637		unspecified product	water dikinase 2-like		-1.41726	-2.08795
								AAEL008468		cysteine synthase	cystathionine beta-synthase		-1.4276	-1.56351
								AAEL002134		unspecified product	uncharacterized protein LOC5573573 isoform X1		-1.42797	-1.67317
								AAEL001134		Probable methylmalonate-semialdehyde dehydrogenase [acylating], mitochondrial Precursor (Malonate-semialdehyde dehydrogenase [acylating])(MMSDH)(EC 1.2.1.27)(EC 1.2.1.18)	probable methylmalonate-semialdehyde dehydrogenase [acylating] mitochondrial		-1.4763	-1.70256
								AAEL010139		serine protease, putative	defense Hdd11-like		-1.48597	-5.08579
								AAEL005429		2-oxoglutarate dehydrogenase	probable 2-oxoglutarate dehydrogenase E1 component DHKTD1 mitochondrial		-1.49642	-2.35837
								AAEL019536		unspecified product	glutamyl aminopeptidase isoform X1		-1.50514	-1.44509
								AAEL002107		sulfide quinone reductase	sulfide:quinone mitochondrial		-1.51532	-1.4887
								AAEL002555		sodium/solute symporter	sodium-coupled monocarboxylate transporter 1 isoform X2		-1.54529	-1.6911
								AAEL004613		phenylalanyl-tRNA synthetase beta chain	phenylalanine--tRNA ligase beta subunit		-1.56018	-1.38823
								AAEL003883		unspecified product	AAEL003883- partial		-1.59135	-1.1047
								AAEL001767		unspecified product	uncharacterized protein LOC5572296 isoform X2		-1.60415	-1.60583
								AAEL026215		unspecified product	endoplasmic reticulum chaperone		-1.61914	-1.5614
								AAEL027166		unspecified product	angiotensin-converting enzyme-like		-1.63658	-1.9023
								AAEL026380		unspecified product	2-hydroxyacyl- lyase 1		-1.63729	-1.74771
								AAEL004591		unspecified product	serine-rich adhesin for platelets-like		-1.65504	-1.14311
								AAEL009385		unspecified product	isoforms B C isoform X1		-1.66141	-1.90446
								AAEL011305		unspecified product	G- coupled receptor GRL101		-1.67979	-3.1397
								AAEL014274		unspecified product	dentin sialophospho isoform X3		-1.70106	-1.29642
								AAEL025137					-1.7019	-2.094
								AAEL007839		beta-hexosaminidase	chitooligosaccharidolytic beta-N-acetylglucosaminidase		-1.70223	-2.47901
								AAEL001307		SEC14, putative	cellular retinaldehyde-binding		-1.70929	-3.02617
								AAEL005293		Galectin [Source:UniProtKB/TrEMBL;Acc:Q16ND5]	galectin-4-like	GALE8A	-1.72053	-1.8318
								AAEL027209		unspecified product	ubiquitin carboxyl-terminal hydrolase 30 homolog		-1.73125	-1.70925
								AAEL008102		actin binding protein, putative	kelch 5 isoform X1		-1.73865	-1.47999
								AAEL004028		glucose dehydrogenase	glucose dehydrogenase [ quinone]-like		-1.74291	-1.67081
								AAEL003434		alpha-amylase	maltase A3		-1.74596	-1.71015
								AAEL021828		unspecified product	ral GTPase-activating subunit beta isoform X5		-1.76281	-1.30833
								AAEL012762	CYP	cytochrome P450	cytochrome P450 4C1-like	CYP325N2	-1.79372	-2.18178
								AAEL008829		unspecified product	AGAP003290- partial		-1.8116	-1.3517
								AAEL002972	CUT	brain chitinase and chia	endochitinase		-1.81849	-1.76536
								AAEL008600		zinc carboxypeptidase	zinc carboxypeptidase-like		-1.82132	-2.3391
								AAEL011592		secreted mucin MUC17, putative	mucin-5AC isoform X1		-1.82198	-1.50684
								AAEL005656		myosin heavy chain, nonmuscle or smooth muscle	myosin heavy muscle-like		-1.82427	-3.88827
								AAEL018662		cytochrome c oxidase subunit I	cytochrome c oxidase subunit partial	COX1	-1.8387	-2.47656
								AAEL012135		Galectin [Source:UniProtKB/TrEMBL;Acc:Q16MZ7]	32 kDa beta-galactoside-binding lectin	GALE2	-1.8444	-1.898
								AAEL022732					-1.88621	-3.18384
								AAEL013637		homogentisate 1,2-dioxygenase	homogentisate 1,2-dioxygenase		-1.9036	-2.74466
								AAEL004603		signal peptidase 12kDa subunit, putative	signal peptidase complex subunit 1		-1.90709	-2.59463
								AAEL004021		Glucose dehydrogenase [Source:UniProtKB/TrEMBL;Acc:A0A1S4F6C5]	glucose dehydrogenase [ quinone]		-1.93304	-1.84371
								AAEL009843		serine-type enodpeptidase,	chymotrypsin		-1.93891	-2.19051
								AAEL007835		serine/threonine protein kinase	serine threonine- kinase fused		-1.95769	-2.61392
								AAEL027673					-1.96861	-1.85687
								AAEL019834		unspecified product	basement membrane proteoglycan-like		-1.96876	-1.27763
								AAEL005001		aquaporin	aquaporin -like		-1.99203	-3.40112
								AAEL008079		trypsin-alpha, putative	trypsin delta-like		-2.03233	-1.57871
								AAEL005330		atrial natriuretic peptide receptor	guanylate cyclase 32E isoform X2		-2.0442	-2.21786
								AAEL020083		unspecified product	uncharacterized protein LOC5576211, partial		-2.07982	-2.04082
								AAEL017262	CUT	unspecified product	larval cuticle A2B		-2.08073	-1.56065
								AAEL011510		multiple inositol polyphosphate phosphatase	multiple inositol polyphosphate phosphatase 1		-2.13949	-1.84136
								AAEL014844		unspecified product	tyrosine- kinase Wsck		-2.14871	-3.37232
								AAEL006339		peptidylglycine alpha-amidating monooxygenase COOH-terminal interactor protein-1	ras association domain-containing 10		-2.18153	-1.56548
								AAEL013154		unspecified product	zinc finger weckle-like		-2.18282	-1.94044
								AAEL013623		trypsin	trypsin alpha-3-like		-2.18311	-1.19292
								AAEL007752		cytochrome c oxidase, subunit VIIA, putative	cytochrome c oxidase subunit mitochondrial		-2.18669	-2.04099
								AAEL014154		Cytosolic Fe-S cluster assembly factor NUBP2 homolog [Source:UniProtKB/Swiss-Prot;Acc:Q16H50]	cytosolic Fe-S cluster assembly factor NUBP2 homolog		-2.19267	-1.98318
								AAEL025367					-2.19956	-3.70398
								AAEL023600		unspecified product	dendritic arbor reduction 1-like		-2.21539	-1.32384
								AAEL006702		fibrinogen and fibronectin	angiopoietin-related 6-like isoform X1		-2.23356	-1.58123
								AAEL025454		unspecified product	inactive rhomboid 1-like		-2.25312	-1.30041
								AAEL003722		ribonuclease UK114, putative	rutC family UK114		-2.25764	-3.48123
								AAEL008599		zinc carboxypeptidase	zinc carboxypeptidase-like		-2.26418	-1.70186
								AAEL001671		unspecified product	mucin-5AC-like isoform X2		-2.27554	-2.18361
								AAEL010338		unspecified product	uncharacterized protein LOC5573256		-2.32592	-1.51647
								AAEL003066	CUT	brain chitinase and chia	chitinase-3 1		-2.32683	-2.43852
								AAEL003165		low molecular weight protein-tyrosine-phosphatase	low molecular weight phosphotyrosine phosphatase 1-like		-2.3323	-2.6241
								AAEL014823		unspecified product	AAEL014823- partial		-2.34513	-1.72237
								AAEL020519		Hypothetical conserved protein [Source:UniProtKB/TrEMBL;Acc:Q1HQS8]	Mpv17		-2.34963	-2.56817
								AAEL004247		Sialin, Sodium/sialic acid cotransporter, putative	sialin-like		-2.43332	-1.92739
								AAEL003424		zinc carboxypeptidase	zinc carboxypeptidase-like		-2.43709	-1.2716
								AAEL001513		WD-repeat protein	WD repeat-containing 35		-2.44641	-3.06136
								AAEL020788					-2.45937	-1.94215
								AAEL026466		unspecified product	cystatin		-2.5164	-2.21468
								AAEL003041	CUT	unspecified product	pupal cuticle 27-like		-2.52179	-2.06451
								AAEL025518		unspecified product	zinc finger CCCH domain-containing 18		-2.53297	-1.83051
								AAEL008764	CUT	cuticle protein, putative	pro-resilin		-2.54186	-1.19031
								AAEL005969		phospholipase b, plb1	phospholipase membrane-associated-like		-2.58092	-2.55672
								AAEL006534		protocadherin	cadherin-related tumor suppressor		-2.59299	-1.74595
								AAEL021200		unspecified product	von Willebrand factor type EGF and pentraxin domain-containing 1		-2.63092	-1.67857
								AAEL021367		unspecified product	RNA polymerase II degradation factor 1-like		-2.64376	-1.19269
								AAEL012013		unspecified product	acidic repeat-containing isoform X2		-2.66138	-3.47991
								AAEL026302					-2.67269	-1.93977
								AAEL013518		unspecified product	embryonic gonad-like		-2.72282	-2.52436
								AAEL022615		unspecified product	molybdenum cofactor sulfurase		-2.74725	-2.66295
								AAEL002994		unspecified product	uncharacterized protein LOC5580274		-2.75627	-2.95499
								AAEL021094					-2.76048	-3.87848
								AAEL021586		unspecified product	toll-like receptor 6		-2.77661	-3.56693
								AAEL014344		adam (a disintegrin and metalloprotease)	zinc metallo ase-disintegrin-like 06		-2.79057	-2.16838
								AAEL023384		unspecified product	mucin-5AC-like isoform X3		-2.81608	-1.61795
								AAEL012268	CUT	brain chitinase and chia	probable chitinase 10		-2.81621	-3.16876
								AAEL010266		unspecified product	pro convertase subtilisin kexin type 5-like isoform X1		-2.82137	-2.76409
								AAEL024682		unspecified product	uncharacterized protein LOC110674072		-2.84232	-2.78354
								AAEL027908					-2.84239	-2.40882
								AAEL006351	SGP	unspecified product	salivary mucin		-2.87407	-2.68554
								AAEL027877					-2.91722	-3.11811
								AAEL018664		cytochrome c oxidase subunit II	cytochrome c oxidase subunit II	COX2	-2.9283	-3.73838
								AAEL022969					-2.95256	-2.63066
								AAEL025347					-2.96709	-3.88202
								AAEL021758					-2.99977	-7.1638
								AAEL017293		unspecified product	A-kinase anchor 14		-3.04492	-1.88256
								AAEL023757		unspecified product	commissureless 2 homolog		-3.06766	-2.00742
								AAEL025633					-3.08997	-2.10267
								AAEL027881		unspecified product	cadherin-related tumor suppressor		-3.10746	-2.90512
								AAEL027732		unspecified product	proteoglycan 4 isoform X1		-3.17266	-2.01242
								AAEL007812	CYP	cytochrome P450	cytochrome P450 4d2-like	CYP4H32	-3.17311	-4.44304
								AAEL009642		cathepsin b	cathepsin B		-3.18959	-2.91981
								AAEL027545		unspecified product	nose resistant to fluoxetine 6-like		-3.20614	-2.4927
								AAEL003425	CUT	unspecified product	chitin deacetylase 1 isoform X1		-3.27954	-2.15514
								AAEL027912		unspecified product	sodium-coupled monocarboxylate transporter 1 isoform X2		-3.32463	-2.04809
								AAEL002855		unspecified product	uncharacterized protein LOC5576369 isoform X1		-3.41178	-4.19979
								AAEL010380		aldehyde oxidase	xanthine dehydrogenase oxidase-like		-3.44288	-1.98906
								AAEL019483		unspecified product	myb Q		-3.48981	-1.99618
								AAEL006138		unspecified product	ame: Full=Vitellogenin-A1 Short=VG ame: Full=PVG1 Contains: ame: Full=Vitellin light chain Short=VL Contains: ame: Full=Vitellin heavy chain Short=VH Flags: Precursor		-3.52731	-3.5599
								AAEL002654		unspecified product	AGAP008752- partial		-3.59153	-3.05223
								AAEL013511	CUT	unspecified product	cuticle -like		-3.61803	-2.73153
								AAEL024594					-3.65103	-2.68762
								AAEL004249		unspecified product	flightin isoform X1		-3.66206	-2.89703
								AAEL020941		unspecified product	cytosolic carboxypeptidase Nna1-like isoform X1		-3.67074	-2.057
								AAEL014766		unspecified product	nose resistant to fluoxetine 6-like		-3.68228	-4.34505
								AAEL025784		unspecified product	AGAP000198- partial		-3.69399	-2.26828
								AAEL016992		unspecified product	laccase-4 isoform X2		-3.72062	-2.79106
								AAEL001677	CUT	unspecified product	cuticle -like		-3.75763	-3.12855
								AAEL007281		stretchin-mlck	muscle M-line assembly unc-89-like isoform X1		-3.79405	-2.3771
								AAEL024365					-3.85857	-4.39791
								AAEL002718	CUT	chitin synthase	chitin synthase chs-2 isoform X1		-3.9822	-2.53713
								AAEL024370		unspecified product	uncharacterized protein LOC110676719		-4.02059	-2.83203
								AAEL027975		unspecified product	paternally-expressed gene 3		-4.07548	-2.0199
								AAEL020748		unspecified product	AGAP000198- partial		-4.11557	-2.37854
								AAEL010780		carboxypeptidase	zinc carboxypeptidase A 1		-4.14437	-4.34505
								AAEL020626					-4.14995	-4.93967
								AAEL025705		unspecified product	uncharacterized protein LOC110679215		-4.19773	-3.11705
								AAEL009580		unspecified product	obstructor-E-like		-4.2092	-3.47462
								AAEL026828		unspecified product	AGAP005727- partial		-4.24904	-3.25823
								AAEL024680		unspecified product	xanthine dehydrogenase-like		-4.2944	-4.11953
								AAEL002780		unspecified product	obstructor-E-like isoform X1		-4.39814	-3.06806
								AAEL009122	CYP	cytochrome P450	probable cytochrome P450 6a14	CYP6N15	-4.5381	-3.49545
								AAEL018687		NADH dehydrogenase subunit 1	NADH dehydrogenase subunit 1	ND1	-4.71118	-4.14083
								AAEL023596					-4.79064	-3.65572
								AAEL020522					-4.82552	-4.17234
								AAEL010776		carboxypeptidase	zinc carboxypeptidase A 1-like		-4.88015	-3.86736
								AAEL019887		unspecified product	uncharacterized protein LOC5570998 isoform X1		-4.95602	-2.9667
								AAEL015136		Niemann-Pick Type C-2, putative	NPC intracellular cholesterol transporter 2-like		-4.98184	-2.84328
								AAEL022295					-4.99035	-3.95805
								AAEL013766		unspecified product	obstructor-E isoform X1		-5.14888	-3.58118
								AAEL018745					-5.22999	-5.15551
								AAEL020353					-5.25619	-4.41255
								AAEL002360		serine-type enodpeptidase,	chymotrypsin 1		-5.267	-3.13592
								AAEL020068					-5.45849	-4.85935
								AAEL005109		WD-repeat protein	cilia- and flagella-associated 44		-5.50858	-4.86242
								AAEL011375		trypsin, putative	ovochymase-2-like isoform X2		-5.51276	-3.1759
								AAEL006381		sphingomyelin phosphodiesterase	sphingomyelin phosphodiesterase-like		-5.5213	-5.23685
								AAEL021032					-5.66377	-3.00437
								AAEL014369		unspecified product	titin-like isoform X1		-5.71112	-3.24606
								AAEL020308					-5.7576	-5.03197
								AAEL008769		serine-type enodpeptidase,	serine protease SP24D-like		-5.86028	-5.39947
								AAEL001690		serine-type enodpeptidase	serine protease SP24D-like		-5.99578	-6.28357
								AAEL017402	CUT	unspecified product	adult cuticle 1-like		-6.42563	-4.56649
								AAEL010434		vitellogenin-A1 precursor	ame: Full=Vitellogenin-A1 Short=VG ame: Full=PVG1 Contains: ame: Full=Vitellin light chain Short=VL Contains: ame: Full=Vitellin heavy chain Short=VH Flags: Precursor		-6.49977	-6.37863
								AAEL001951		actin	indirect flight muscle	Act-4	-6.50613	-4.00594
								AAEL020471					-7.40817	-6.03392
								AAEL013284		late trypsin 1, serine-type enodpeptidase	late trypsin	LT1	-7.43666	-6.77239
								AAEL021575					-7.61552	-6.79556
								AAEL001839		zinc carboxypeptidase	carboxypeptidase B-like		-7.69145	-6.1511
								AAEL004292	CUT	unspecified product	cuticle 1		-8.51492	-4.78076
								AAEL001674		serine-type enodpeptidase,	serine protease SP24D-like		-9.19481	-10.3311
								AAEL007601		trypsin	trypsin 5G1-like		-9.80135	-5.74249
								AAEL025186		unspecified product	uncharacterized protein LOC110674045 isoform X2		-11.3014	-8.16033

## Sheet: I-ACYP
2 (downregulated) common elements in R-S, C-S and RC								328 (103 upregulated and 225 downregulated) common elements in R-S and C-S							INT 4(17 common elements in C-S and R-C)
Geneid	Target	Product Description(VB)	Description (Blast2GO)	Gene_name	logFC(R-S)	logFC(C-S	logFC(R-C	Geneid	Target	Product Description(VB)	Description (Blast2GO)	Gene_name	logFC(R-S)	logFC(C-S)	Geneid	Target	Product Description(VB)	Description (Blast2GO)	Gene_name	logFC(R-C)	logFC(C-S)
								AAEL029072		unspecified product	serine protease snake-like		11.0373	10.2125
								AAEL021372		unspecified product	peritrophin-1-like		10.0745	8.89471
								AAEL008280		unspecified product	WW domain-binding 11		8.33019	8.48375
								AAEL007776		unspecified product	kDa secreted -1		6.49985	5.60082
								AAEL027293					6.29975	7.19661
								AAEL007747		unspecified product	pre-mRNA-processing factor 39		5.77377	5.97512
								AAEL024345		unspecified product	uncharacterized protein LOC5569546 isoform X1		5.61348	6.34155
								AAEL028175		unspecified product	fibrinogen A		5.44778	3.73147
								AAEL020756					5.01511	5.55818
								AAEL020741		unspecified product	nuclear valosin-containing -like		4.35188	4.78424
								AAEL011025		vacuolar ATP synthase subunit ac39	V-type proton ATPase subunit d 1		4.33883	4.01703
								AAEL014604	CYP	cytochrome P450	probable cytochrome P450 9f2	CYP9F2?	4.00709	3.59112
								AAEL009130	CYP	cytochrome P450	probable cytochrome P450 6d4	CYP6Z7	3.95449	3.89954
								AAEL012423	SGP	unspecified product	salivary mucin 6		3.49047	1.73815
AAEL005656		myosin heavy chain, nonmuscle or smooth muscle	myosin heavy muscle-like		-2.803	-5.52656	-2.68813	AAEL006805	CYP	cytochrome P450	probable cytochrome P450 9f2	CYP9J2	3.40376	2.83715	AAEL024231		unspecified product	serine threonine- phosphatase 6 regulatory ankyrin repeat subunit B isoform X1		-1.73281	-2.51133
								AAEL004813		M-phase phosphoprotein, putative	M-phase phospho 6		2.91297	3.00439
								AAEL012689		Glucose-methanol-choline (gmc) oxidoreductase [Source:UniProtKB/TrEMBL;Acc:A0A1S4FWX8]	neither inactivation nor afterpotential G		2.91062	1.61631
								AAEL003641		sodium/chloride dependent amino acid transporter	sodium-dependent nutrient amino acid transporter 1-like		2.81558	1.42976
								AAEL027707					2.79912	3.01541
								AAEL005575		transient receptor potential channel 4,	transient-receptor-potential		2.73679	1.40059
								AAEL002693		venom allergen	scoloptoxin SSD976-like		2.7075	1.57353
								AAEL006323		unspecified product	aminopeptidase N-like		2.70041	2.83265
								AAEL009081	SGP	unspecified product	kDa salivary		2.58265	1.21781
								AAEL026095		unspecified product	X-linked retinitis pigmentosa GTPase regulator		2.48842	2.66987
								AAEL009124	CYP	cytochrome P450	probable cytochrome P450 6a14	CYP6N12	2.47509	1.9687	AAEL026555					-1.63103	-1.34644
								AAEL017320		unspecified product	farnesol dehydrogenase-like		2.45625	1.96861
								AAEL014893	CYP	cytochrome P450	probable cytochrome P450 6a14	CYP6BB2	2.45476	2.58837
								AAEL028635	CYP	unspecified product	probable cytochrome P450 9f2	CYP9F2?	2.41653	1.65507
								AAEL014619	CYP	cytochrome P450	probable cytochrome P450 9f2	CYP9J22	2.39801	1.1833
								AAEL023844		unspecified product	esterase B1-like		2.31422	2.26464
								AAEL000044		ornithine decarboxylase	ornithine decarboxylase 1-like		2.30637	2.49778
								AAEL017297	CYP	cytochrome P450	probable cytochrome P450 6a14	CYP6M9	2.27522	2.43038
								AAEL002796		l-asparaginase i	L-asparaginase		2.26927	1.81288
								AAEL020156		unspecified product	high affinity cGMP-specific 3 ,5 -cyclic phosphodiesterase 9A isoform X1		2.26582	2.9566
AAEL025367					-1.28662	-2.62755	-1.30396	AAEL009018	CYP	cytochrome P450	probable cytochrome P450 6d5	CYP28A5?	2.26495	1.83362	AAEL024784		unspecified product	chymotrypsin-like elastase family member 2A		-1.04227	-1.15975
								AAEL028066		unspecified product	flocculation FLO11		2.22852	2.13699
								AAEL024098		unspecified product	constitutive coactivator of PPAR-gamma 1		2.167	1.84452
								AAEL020401		unspecified product	uncharacterized protein LOC110676785		2.15285	2.01042
								AAEL017514		unspecified product	pleckstrin homology-like domain family A member 1		2.15018	1.85707
								AAEL001813		sodium/solute symporter	sodium-coupled monocarboxylate transporter 1-like		2.13285	1.81211
								AAEL021140		unspecified product	reverse transcriptase partial		2.11856	1.48535
								AAEL001902		glutamate decarboxylase	cysteine sulfinic acid decarboxylase		2.1155	2.36326
								AAEL009126	CYP	cytochrome P450	probable cytochrome P450 6a14	CYP6N6	2.10452	1.86889	AAEL027492		unspecified product	soluble calcium-activated nucleotidase 1		3.08315	3.8522
								AAEL006103		odorant binding protein OBP25	odorant binding	OBP25	2.0979	2.2166
								AAEL019504	CYP	unspecified product	probable cytochrome P450 9f2	CYP9F2?	2.05596	2.01521
								AAEL026323		unspecified product	isoform partial		2.01483	1.32646
								AAEL001729		unspecified product	gastrulation defective 1 homolog		1.9943	1.39567
								AAEL022001		unspecified product	isoform A		1.99077	2.83621
								AAEL007656		receptor for activated C kinase, putative	p21-activated kinase-interacting 1-like		1.9568	1.63326
								AAEL014614	CYP	cytochrome P450	probable cytochrome P450 9f2	CYP9F2?	1.89566	1.6065
								AAEL006995		sodium/solute symporter	sodium-coupled monocarboxylate transporter 1-like		1.8933	1.83278
								AAEL002917		CHK domain-containing protein [Source:UniProtKB/TrEMBL;Acc:A0A1S4F357]	Juvenile hormone-inducible		1.83252	1.87117
								AAEL012681		60S ribosomal protein L24 [Source:UniProtKB/TrEMBL;Acc:Q16LE3]	probable ribosome biogenesis RLP24	RpL24	1.8192	1.80509
								AAEL013135		chromodomain helicase DNA binding protein	chromodomain-helicase-DNA-binding Mi-2 homolog		1.80837	1.42889
								AAEL011639		WAP four-disulfide core domain protein 2 precursor, putative	Kunitz and NTR domain-containing 2		1.79755	1.72412
								AAEL023294		unspecified product	uncharacterized protein LOC110681328		1.77851	1.31453
								AAEL013542		elongase, putative	elongation of very long chain fatty acids AAEL008004-like		1.76007	2.03029
								AAEL006333	SGP	salivary apyrase, putative	salivary apyrase		1.72053	1.52219
								AAEL004188		unspecified product	AAEL004188- partial		1.71148	2.2625
								AAEL012219		ubiquitin specific protease	ubiquitin carboxyl-terminal hydrolase 8 isoform X2		1.69378	1.00714
								AAEL010656		leucine-rich immune protein (Short)	phosphatase 1 regulatory inhibitor subunit PPP1R7 homolog	LRIM12	1.66228	2.02995
								AAEL010636		unspecified product	uncharacterized protein LOC5573655		1.61915	1.34625
								AAEL008141		period circadian protein	period circadian isoform X1	PER	1.59927	1.09449
								AAEL002969	CUT	brain chitinase and chia	endochitinase-like		1.59398	1.58671	AAEL007653		allantoinase	allantoinase		1.2855	1.87034
								AAEL007872	SGP	unspecified product	34 kDa family secreted salivary		1.58519	1.78865
								AAEL001080		RNA 3' terminal phosphate cyclase	probable RNA 3 -terminal phosphate cyclase		1.57303	2.35432
								AAEL003347		CRAL/TRIO domain-containing protein	alpha-tocopherol transfer -like isoform X2		1.56605	1.60454
								AAEL012086		leucine-rich immune protein (Long)	leucine-rich repeat-containing 4C-like	LRIM1	1.55322	1.24815
								AAEL006734		cytochrome oxidase biogenesis protein (oxa1 mitochondrial)	mitochondrial inner membrane OXA1L		1.52861	1.29787
								AAEL007952		unspecified product	suppressor APC domain-containing 2		1.51699	2.1226
								AAEL027916					1.51352	1.72656
								AAEL012698		ATP-binding cassette sub-family A member 3, putative	ATP-binding cassette sub-family A member 3-like		1.50212	1.28923
								AAEL000546		Carboxylic ester hydrolase [Source:UniProtKB/TrEMBL;Acc:A0A1S4EW56]	esterase B1-like		1.48881	1.8332
								AAEL024482		unspecified product	uncharacterized protein LOC110675699		1.48443	1.67186
								AAEL017132		C-Type Lysozyme (Lys-C).	lysozyme c-1 isoform X2	LYSC4	1.47243	1.62064
								AAEL006044	CYP	cytochrome P450	probable cytochrome P450 313a4	CYP325Q1	1.46916	1.82749	AAEL023490		unspecified product	mucin-2-like isoform X3		-1.07306	-2.01102
								AAEL017302		unspecified product	farnesol dehydrogenase-like		1.46593	1.69462
								AAEL007243		valacyclovir hydrolase	esterase ybfF		1.45009	1.28192
								AAEL007371		unspecified product	uncharacterized protein LOC5569107		1.44953	1.53026
								AAEL021795		unspecified product	sarcoplasmic reticulum histidine-rich calcium-binding -like		1.44594	1.2723
								AAEL003269		unspecified product	uncharacterized protein LOC5577614 isoform X2		1.42522	1.30726
								AAEL006353		sulfotransferase (sult)	sulfotransferase family cytosolic 1B member 1-like		1.41135	2.11324
								AAEL026109		unspecified product	peroxynitrite isomerase THAP4-like		1.37391	1.53616
								AAEL023398		unspecified product	uncharacterized protein LOC110678038 isoform X1		1.37298	1.63504
								AAEL001087		synaptic vesicle protein	synaptic vesicle glyco 2B-like		1.3638	1.00521
								AAEL014605	CYP	cytochrome P450	probable cytochrome P450 9f2	CYP9J9	1.36124	1.13679
								AAEL022506		unspecified product	fatty acid synthase-like		1.35416	1.08044
								AAEL010154	CYP	cytochrome P450	cytochrome P450 4d2-like	CYP4AR2	1.34504	1.23462
								AAEL005032		unspecified product	AGAP008432- partial		1.34469	1.05594
								AAEL007943		unspecified product	CWF19 2 homolog		1.33563	1.80034
								AAEL000215		ribonuclease P, 29kD-subunit, putative	ribonuclease P subunit p29		1.32188	1.47194
								AAEL008007		CRAL-TRIO domain-containing protein [Source:UniProtKB/TrEMBL;Acc:A0A1S4FI79]	retinaldehyde-binding 1-like		1.31574	1.64911
								AAEL013413		Vitamin K-dependent protein C precursor, putative [Source:UniProtKB/TrEMBL;Acc:A0A1S4EZ97]	basement membrane-specific heparan sulfate proteoglycan core -like		1.31045	1.24154
								AAEL005790		malic enzyme	NADP-dependent malic enzyme isoform X2		1.28319	1.98233
								AAEL003589		transcription factor, putative	uncharacterized protein LOC5578605		1.24982	1.17994
								AAEL012341		lysosomal acid lipase, putative	lipase 3-like		1.239	1.72942
								AAEL007114		unspecified product	pinocchio isoform X2		1.16834	1.20153
								AAEL014609	CYP	cytochrome P450	cytochrome P450	CYP9J26	1.15503	1.4717
								AAEL005911		mitochondrial carrier protein	S-adenosylmethionine mitochondrial carrier homolog		1.1162	1.28639
								AAEL008454		unspecified product	isochorismatase domain-containing 1		1.08863	1.3379
								AAEL007283		acetyl-coa synthetase	acyl- synthetase short-chain family member mitochondrial		1.02608	1.03336
								AAEL020258		unspecified product	AAEL004181- partial		1.02254	1.37157
								AAEL000834		dimethylaniline monooxygenase	senecionine N-oxygenase		1.00086	1.59264
								AAEL001960	CYP	cytochrome P450	probable cytochrome P450 mitochondrial	CYP12F5	-1.01919	-1.38753	AAEL023486		Eukaryotic translation initiation factor 5A (Fragment) [Source:UniProtKB/TrEMBL;Acc:Q1HRN6]	eukaryotic translation initiation factor 5A		1.2772	1.39068
								AAEL004591		unspecified product	serine-rich adhesin for platelets-like		-1.02734	-1.19847
								AAEL026380		unspecified product	2-hydroxyacyl- lyase 1		-1.03269	-1.23793
								AAEL001134		Probable methylmalonate-semialdehyde dehydrogenase [acylating], mitochondrial Precursor (Malonate-semialdehyde dehydrogenase [acylating])(MMSDH)(EC 1.2.1.27)(EC 1.2.1.18)	probable methylmalonate-semialdehyde dehydrogenase [acylating] mitochondrial		-1.06587	-1.02801
								AAEL012579		Aspartate aminotransferase [Source:UniProtKB/TrEMBL;Acc:Q16LN3]	aspartate cytoplasmic		-1.08435	-1.3382
								AAEL012496		unspecified product	ankyrin repeat and BTB POZ domain-containing 2 isoform X2		-1.08747	-1.47593
								AAEL001235		palmitoyl-protein thioesterase	lysosomal thioesterase PPT2 homolog		-1.08752	-1.42748
								AAEL026237		unspecified product	AGAP000821- partial		-1.09129	-1.11813
								AAEL022849		unspecified product	polypeptide N-acetylgalactosaminyltransferase 9		-1.09593	-1.37651
								AAEL006241		sugar transporter	organic cation transporter		-1.09958	-1.12484
								AAEL019708		unspecified product	cell wall DAN4		-1.10118	-1.36116
								AAEL001931		o-sialoglycoprotein endopeptidase	probable tRNA N6-adenosine threonylcarbamoyltransferase		-1.11735	-1.26082
								AAEL011500		Cdc42 protein, putative	ras-like GTP-binding		-1.12027	-1.69853
								AAEL024525		unspecified product	G- coupled receptor Mth2-like isoform X1		-1.12897	-1.12785
								AAEL013267		unspecified product	beta-1,4-galactosyltransferase galt-1 isoform X2		-1.12946	-1.20669
								AAEL018289		unspecified product	uncharacterized protein LOC5576735 isoform X2		-1.13369	-1.14885
								AAEL008263		unspecified product	YY1-associated factor 2		-1.13633	-1.30116
								AAEL004798		Mucin-like peritrophin [Source:UniProtKB/TrEMBL;Acc:Q9GPU9]	mucin-like peritrophin		-1.16831	-2.16168
								AAEL008260		unspecified product	lysine-specific demethylase 4A-like		-1.19659	-1.00455
								AAEL002972	CUT	brain chitinase and chia	endochitinase		-1.20117	-1.58433	AAEL008090		glutamate receptor, ionotropic, n-methyl d-aspartate epsilon (nmda epsilon)	glutamate receptor NMDA 2B-like		-1.12167	-1.27804
								AAEL025841					-1.21387	-1.19828
								AAEL022379		unspecified product	RNA-binding 12B		-1.21862	-1.17083
								AAEL020954		unspecified product	zinc finger CCCH domain-containing 13 isoform X1		-1.21907	-1.28239
								AAEL014908		unspecified product	large subunit GTPase 1 homolog		-1.24438	-1.30919
								AAEL000722		unspecified product	coiled-coil-helix-coiled-coil-helix domain-containing 7		-1.25597	-1.52321
								AAEL008028		monocarboxylate transporter	monocarboxylate transporter 12		-1.26572	-1.35552
								AAEL010582	GST	glutathione transferase	glutathione S-transferase 1-1-like	GSTD11	-1.26939	-1.27882
								AAEL009132	CYP	cytochrome P450	cytochrome P450 6a8-like	CYP6Y3	-1.27505	-1.16266
								AAEL002134		unspecified product	uncharacterized protein LOC5573573 isoform X1		-1.27549	-1.51734
								AAEL005001		aquaporin	aquaporin -like		-1.30408	-1.59338
								AAEL001809		unspecified product	limb expression 1 homolog		-1.30922	-1.50166
								AAEL025449					-1.31059	-1.588
								AAEL007050		sugar transporter	facilitated trehalose transporter Tret1-2 homolog		-1.3189	-1.22037
								AAEL007410		Inhibitor-2, putative	phosphatase inhibitor 2 isoform X1		-1.33217	-1.24753
								AAEL027096		unspecified product	cyclic AMP response element-binding A isoform X2		-1.35084	-1.46179
								AAEL007762		mitochondrial ribosomal protein, L40, putative	39S ribosomal mitochondrial	mRpL40	-1.3582	-1.80319
								AAEL006151	CUT	serine protease, putative	probable chitinase 2		-1.36032	-1.37362	AAEL012845		Mitochondrial import inner membrane translocase subunit TIM44 [Source:UniProtKB/TrEMBL;Acc:Q16KX3]	mitochondrial import inner membrane translocase subunit TIM44		1.23068	1.5971
								AAEL026769					-1.3663	-2.92317
								AAEL009510		glucosamine-fructose-6-phosphate aminotransferase	glutamine--fructose-6-phosphate aminotransferase [isomerizing] 2-like		-1.37075	-1.72044
								AAEL009244		serine-type enodpeptidase,	serine protease SP24D-like		-1.3842	-1.67551
								AAEL008152		short-chain dehydrogenase	3-oxoacyl-[acyl-carrier- ] reductase		-1.40149	-1.76383
								AAEL025633					-1.40424	-2.49378
								AAEL006507		unspecified product	probable RNA methyltransferase CG11342		-1.41149	-1.46135
								AAEL001818		unspecified product	ankyrin-1-like isoform X1		-1.41387	-1.42082
								AAEL023251		unspecified product	zinc finger 160-like		-1.43134	-1.48285
								AAEL001200		Aspartyl-tRNA synthetase [Source:UniProtKB/TrEMBL;Acc:A0A1S4EY33]	aspartate--tRNA mitochondrial isoform X2		-1.4322	-1.42777
								AAEL023559		unspecified product	angiotensin-converting enzyme-like		-1.46087	-1.20749
								AAEL020970		unspecified product	uncharacterized protein LOC110679337 isoform X2		-1.49385	-1.84024
								AAEL000821		odorant binding protein OBP6	uncharacterized protein LOC5566873 isoform X2	OBP6	-1.49563	-2.06293
								AAEL022364		unspecified product	AAEL015597- partial		-1.49691	-1.42803
								AAEL026315					-1.49969	-1.81411
								AAEL022078		unspecified product	uncharacterized protein LOC110681180 isoform X2		-1.50058	-1.4774
								AAEL026357		unspecified product	cysteine dioxygenase type 1		-1.51942	-1.2151
								AAEL008465		gamma-tubulin complex component 3 (gcp-3)	gamma-tubulin complex component 3		-1.53995	-1.63863
								AAEL001307		SEC14, putative	cellular retinaldehyde-binding		-1.5621	-1.50251
								AAEL023384		unspecified product	mucin-5AC-like isoform X3		-1.56306	-1.37725
								AAEL003631		Clip-Domain Serine Protease family B.	serine protease easter	CLIPB41	-1.56407	-2.35619
								AAEL027937		unspecified product	E3 ubiquitin- ligase TRAIP		-1.57371	-1.6035
								AAEL006207		unspecified product	uncharacterized protein LOC5567606		-1.59171	-1.77451
								AAEL004643		mitochondrial ribosomal protein L1	50S ribosomal L1	mRpL1	-1.60367	-1.60966
								AAEL026878		unspecified product	acyl- Delta(11) desaturase		-1.6106	-1.7751
								AAEL008069		notch	von Willebrand factor type EGF and pentraxin domain-containing 1 isoform X1		-1.6148	-1.55407
								AAEL026284		unspecified product	tigger transposable element-derived 6 partial		-1.62661	-3.5677
								AAEL001878		lipase	pancreatic triacylglycerol lipase		-1.63494	-2.03671
								AAEL021303		unspecified product	transcription factor grauzone		-1.64198	-1.66995
								AAEL014044		unspecified product	isoforms B C		-1.64243	-1.70732
								AAEL002307		leucine-rich transmembrane protein	leucine-rich repeat neuronal 3		-1.65334	-2.48285
								AAEL008080		trypsin-eta, putative	trypsin alpha-3		-1.65535	-1.96294
								AAEL022969					-1.6601	-3.05342
								AAEL001767		unspecified product	uncharacterized protein LOC5572296 isoform X2		-1.66116	-1.42609
								AAEL011877		Protein arginine N-methyltransferase 7 (EC 2.1.1.-)	arginine N-methyltransferase 7		-1.66513	-1.30847
								AAEL013154		unspecified product	zinc finger weckle-like		-1.66769	-2.33316
								AAEL008102		actin binding protein, putative	kelch 5 isoform X1		-1.7264	-1.37127
								AAEL014154		Cytosolic Fe-S cluster assembly factor NUBP2 homolog [Source:UniProtKB/Swiss-Prot;Acc:Q16H50]	cytosolic Fe-S cluster assembly factor NUBP2 homolog		-1.73553	-1.37746
								AAEL008620	SGP	D7 protein, putative	37 kDa salivary gland allergen Aed a 2-like		-1.7362	-1.00332
								AAEL026777					-1.74152	-1.7818
								AAEL027940		unspecified product	extensin-like		-1.76538	-1.98418
								AAEL028081					-1.78978	-2.29241
								AAEL023001					-1.79159	-1.67731
								AAEL014600		4-hydroxyphenylpyruvate dioxygenase	4-hydroxyphenylpyruvate dioxygenase		-1.79163	-1.53443
								AAEL008097		trypsin-eta, putative	trypsin alpha-3-like		-1.80363	-2.39048
								AAEL021346					-1.80555	-1.08601
								AAEL002994		unspecified product	uncharacterized protein LOC5580274		-1.80806	-3.06018
								AAEL017258		unspecified product	cell wall DAN4-like isoform X1		-1.82143	-1.25959
								AAEL026574		unspecified product	transcription factor grauzone		-1.82219	-2.30401
								AAEL025518		unspecified product	zinc finger CCCH domain-containing 18		-1.82556	-1.50439
								AAEL022615		unspecified product	molybdenum cofactor sulfurase		-1.82779	-2.55814
								AAEL006351	SGP	unspecified product	salivary mucin		-1.83028	-1.6753
								AAEL027637		unspecified product	water dikinase 2-like		-1.83496	-1.09582
								AAEL025279					-1.83995	-3.36226
								AAEL011768		unspecified product	agglutinin ARB_02240		-1.85506	-1.72201
								AAEL005429		2-oxoglutarate dehydrogenase	probable 2-oxoglutarate dehydrogenase E1 component DHKTD1 mitochondrial		-1.86185	-2.00077
								AAEL028235		unspecified product	guanosine-3 ,5 -bis(diphosphate) 3 -pyrophosphohydrolase MESH1		-1.87025	-1.24997
								AAEL010338		unspecified product	uncharacterized protein LOC5573256		-1.8776	-1.53418
								AAEL011836		unspecified product	SET and MYND domain-containing 4		-1.87986	-1.48952
								AAEL019955		unspecified product	solute carrier family 26 member 10-like		-1.89461	-1.36478
								AAEL009531		niemann-pick C1	NPC intracellular cholesterol transporter 1 homolog 1b		-1.89723	-1.93051
								AAEL008831		unspecified product	DNA ligase 1		-1.89745	-2.0343
								AAEL008600		zinc carboxypeptidase	zinc carboxypeptidase-like		-1.90949	-1.81235
								AAEL000354		dimeric dihydrodiol dehydrogenase	trans-1,2-dihydrobenzene-1,2-diol dehydrogenase-like		-1.91913	-1.71392
								AAEL003674		MYND-type domain-containing protein [Source:UniProtKB/TrEMBL;Acc:A0A1S4F5C5]	histone-lysine N-methyltransferase SMYD3		-1.92378	-1.94818
								AAEL007962	GST	glutathione transferase	glutathione S-transferase e4	GSTE4	-1.92868	-2.04206
								AAEL021584		unspecified product	borderless-like isoform X1		-1.94382	-2.24781
								AAEL003434		alpha-amylase	maltase A3		-1.9639	-1.32179
								AAEL021190		unspecified product	nicalin-1		-1.96691	-1.78009
								AAEL001293		unspecified product	cellular retinaldehyde-binding		-1.96718	-1.37564
								AAEL013623		trypsin	trypsin alpha-3-like		-1.97225	-1.06952
								AAEL027881		unspecified product	cadherin-related tumor suppressor		-2.03287	-1.9965
								AAEL020083		unspecified product	uncharacterized protein LOC5576211, partial		-2.03292	-1.81842
								AAEL002292		glucose transport protein, putative	glucose transport		-2.05782	-2.00263
								AAEL011305		unspecified product	G- coupled receptor GRL101		-2.06548	-2.40684
								AAEL006442		unspecified product	histone-lysine N-methyltransferase MECOM-like		-2.06654	-2.16111
								AAEL001707		epsilon-trimethyllysine 2-oxoglutarate dioxygenase	gamma-butyrobetaine dioxygenase		-2.09476	-1.96631
								AAEL006492		centrin, putative	sarcoplasmic calcium-binding		-2.11153	-2.04212
								AAEL023757		unspecified product	commissureless 2 homolog		-2.127	-3.81503
								AAEL025092		unspecified product	vitelline membrane Vm26Ab-like		-2.18102	-2.29032
								AAEL022732					-2.18603	-2.46867
								AAEL006339		peptidylglycine alpha-amidating monooxygenase COOH-terminal interactor protein-1	ras association domain-containing 10		-2.20394	-1.90944
								AAEL007835		serine/threonine protein kinase	serine threonine- kinase fused		-2.22192	-2.4175
								AAEL027984		unspecified product	transmembrane protease serine 9-like isoform X1		-2.22659	-2.01638
								AAEL013648		Fatty acyl-CoA reductase [Source:UniProtKB/TrEMBL;Acc:Q16II8]	fatty acyl- reductase CG5065		-2.23122	-1.38104
								AAEL000717		protocadherin	dachsous		-2.23495	-1.58081
								AAEL011771		unspecified product	agglutinin ARB_02240		-2.2354	-1.52799
								AAEL019483		unspecified product	myb Q		-2.23688	-2.02126
								AAEL008599		zinc carboxypeptidase	zinc carboxypeptidase-like		-2.23808	-2.2085
								AAEL006534		protocadherin	cadherin-related tumor suppressor		-2.24368	-1.93302
								AAEL001494		unspecified product	eukaryotic translation initiation factor 4 gamma- partial		-2.25118	-1.85438
								AAEL013518		unspecified product	embryonic gonad-like		-2.25165	-1.97108
								AAEL027732		unspecified product	proteoglycan 4 isoform X1		-2.27168	-2.0335
								AAEL020519		Hypothetical conserved protein [Source:UniProtKB/TrEMBL;Acc:Q1HQS8]	Mpv17		-2.27688	-2.26271
								AAEL001677	CUT	unspecified product	cuticle -like		-2.27728	-2.21305	AAEL002194		Uricase [Source:UniProtKB/TrEMBL;Acc:Q17J02]	uricase		2.06047	2.05408
								AAEL004247		Sialin, Sodium/sialic acid cotransporter, putative	sialin-like		-2.28648	-1.77493
								AAEL013303		unspecified product	cell wall DAN4-like		-2.31261	-2.16431
								AAEL024594					-2.31713	-2.86158
								AAEL026715		unspecified product	uncharacterized protein LOC110676549 isoform X2		-2.34756	-2.58927
								AAEL003058		glucosyl/glucuronosyl transferases	UDP-glucosyltransferase 2-like		-2.36941	-2.54626
								AAEL003419	CUT	unspecified product	chitin deacetylase 1		-2.37206	-1.80157	AAEL010478		sugar transporter	facilitated trehalose transporter Tret1-like		-1.49662	-1.40965
								AAEL005969		phospholipase b, plb1	phospholipase membrane-associated-like		-2.39235	-2.38691
								AAEL004021		Glucose dehydrogenase [Source:UniProtKB/TrEMBL;Acc:A0A1S4F6C5]	glucose dehydrogenase [ quinone]		-2.41713	-1.85642
								AAEL022536		unspecified product	f-box lrr		-2.42232	-3.43163
								AAEL013156		unspecified product	AGAP009011- partial		-2.45429	-4.08316
								AAEL003986		unspecified product	death-associated 1		-2.47715	-1.23258
								AAEL004212		unspecified product	leucine-rich repeat-containing 20 isoform X1		-2.47727	-2.38635
								AAEL010266		unspecified product	pro convertase subtilisin kexin type 5-like isoform X1		-2.52245	-2.84825
								AAEL026466		unspecified product	cystatin		-2.53018	-2.21923
								AAEL009642		cathepsin b	cathepsin B		-2.56724	-3.56136
								AAEL013732		mannosyltransferase 1,	O-mannosyl-transferase 2		-2.59812	-1.95176
								AAEL009044		amine oxidase	spermine oxidase-like		-2.65619	-1.98822
								AAEL008079		trypsin-alpha, putative	trypsin delta-like		-2.6635	-2.01585
								AAEL024753		unspecified product	uncharacterized protein LOC110676129		-2.6933	-2.38209
								AAEL014344		adam (a disintegrin and metalloprotease)	zinc metallo ase-disintegrin-like 06		-2.79011	-2.23543
								AAEL013148		unspecified product	uncharacterized protein LOC5577296		-2.80122	-2.41807
								AAEL003722		ribonuclease UK114, putative	rutC family UK114		-2.8042	-1.98024
								AAEL012082		NF-180, putative	mediator of RNA polymerase II transcription subunit 15-like		-2.82424	-1.80455
								AAEL001233		Clip-Domain Serine Protease family E. Protease homologue.	transmembrane protease serine 9-like	CLIPE9	-2.84429	-1.86859
								AAEL026630		unspecified product	serine threonine- phosphatase 6 regulatory ankyrin repeat subunit B isoform X1		-2.84916	-2.75755
								AAEL001513		WD-repeat protein	WD repeat-containing 35		-2.86374	-3.55688
								AAEL023596					-2.87794	-3.10843
								AAEL011586		unspecified product	mediator of RNA polymerase II transcription subunit 15 isoform X3		-2.91157	-1.63051
								AAEL024370		unspecified product	uncharacterized protein LOC110676719		-2.93459	-3.02636
								AAEL009843		serine-type enodpeptidase,	chymotrypsin		-2.95541	-1.61713
								AAEL012700		ATP-binding cassette sub-family A member 3, putative	ATP-binding cassette sub-family A member 3-like		-2.95733	-2.92496
								AAEL012013		unspecified product	acidic repeat-containing isoform X2		-2.95938	-3.32466
								AAEL020748		unspecified product	AGAP000198- partial		-3.01715	-2.94538
								AAEL001693		serine-type enodpeptidase	serine protease SP24D		-3.03685	-2.15441
								AAEL012268	CUT	brain chitinase and chia	probable chitinase 10		-3.11511	-2.83519	AAEL022033					-3.0365	-4.02921
								AAEL000500		unspecified product	uncharacterized protein LOC5578455		-3.16696	-2.44785
								AAEL004249		unspecified product	flightin isoform X1		-3.27013	-2.80101
								AAEL019887		unspecified product	uncharacterized protein LOC5570998 isoform X1		-3.31151	-2.81503
								AAEL021094					-3.31779	-2.18864
								AAEL000859		unspecified product	surface antigen CRP170		-3.33958	-3.58506
								AAEL002718	CUT	chitin synthase	chitin synthase chs-2 isoform X1		-3.41009	-2.53549	AAEL003211		beta-carotene dioxygenase	carotenoid isomerooxygenase isoform X1		-1.25217	-1.02108
								AAEL021791		unspecified product	histidine-rich PFHRP-II		-3.46294	-2.45391
								AAEL009844		unspecified product	cell wall integrity and stress response component 4-like isoform X1		-3.46641	-3.07709
								AAEL001437		unspecified product	uncharacterized protein LOC5570536 isoform X1		-3.46832	-2.0857
								AAEL020626					-3.50333	-4.28997
								AAEL020353					-3.55908	-1.93293
								AAEL011068	CUT	unspecified product	cuticle 67-like		-3.55958	-2.38654	AAEL014169		small nuclear ribonucleoprotein, core, putative	U6 snRNA-associated Sm LSm5		1.46157	2.12635
								AAEL009122	CYP	cytochrome P450	probable cytochrome P450 6a14	CYP6N15	-3.62823	-7.23188	AAEL025353		unspecified product	retinal guanylyl cyclase 2-like isoform X1		-1.50069	-1.41393
								AAEL010780		carboxypeptidase	zinc carboxypeptidase A 1		-3.68171	-4.06292
								AAEL011449		unspecified product	alpha-tocopherol transfer -like		-3.69446	-2.55387
								AAEL015136		Niemann-Pick Type C-2, putative	NPC intracellular cholesterol transporter 2-like		-3.70861	-3.36849
								AAEL007812	CYP	cytochrome P450	cytochrome P450 4d2-like	CYP4H32	-3.72494	-3.38612	AAEL024456					-1.44544	-1.37074
								AAEL022295					-3.85003	-3.77631
								AAEL019938		copper-zinc (Cu-Zn) superoxide dismutase	superoxide dismutase [Cu-Zn]-like	CUSOD4	-3.9387	-3.36653
								AAEL006381		sphingomyelin phosphodiesterase	sphingomyelin phosphodiesterase-like		-3.951	-2.67366
								AAEL002360		serine-type enodpeptidase,	chymotrypsin 1		-4.05916	-3.61453
								AAEL011001		unspecified product	ionotropic receptor 41p		-4.08103	-3.34465
								AAEL024176					-4.11833	-7.79228
								AAEL001839		zinc carboxypeptidase	carboxypeptidase B-like		-4.13078	-5.9811
								AAEL002654		unspecified product	AGAP008752- partial		-4.33032	-2.3335
								AAEL018745					-4.47663	-3.95471
								AAEL013766		unspecified product	obstructor-E isoform X1		-4.51214	-3.37373
								AAEL009484	CUT	unspecified product	pupal cuticle 36		-4.521	-5.56355	AAEL014139		proacrosin, putative	melanization protease 1-like		1.32611	1.7404
								AAEL009580		unspecified product	obstructor-E-like		-4.54685	-3.02441
								AAEL010434		vitellogenin-A1 precursor	ame: Full=Vitellogenin-A1 Short=VG ame: Full=PVG1 Contains: ame: Full=Vitellin light chain Short=VL Contains: ame: Full=Vitellin heavy chain Short=VH Flags: Precursor		-4.62206	-5.24468
								AAEL024240					-4.70205	-6.71988
								AAEL010776		carboxypeptidase	zinc carboxypeptidase A 1-like		-4.73843	-2.19862
								AAEL005109		WD-repeat protein	cilia- and flagella-associated 44		-4.8152	-5.83151
								AAEL014766		unspecified product	nose resistant to fluoxetine 6-like		-4.85192	-6.73847
								AAEL025705		unspecified product	uncharacterized protein LOC110679215		-4.88078	-4.30349
								AAEL013715		trypsin	trypsin 5G1-like		-5.03334	-4.22939
								AAEL001951		actin	indirect flight muscle	Act-4	-5.12043	-4.33411
								AAEL020068					-5.20145	-4.73152
								AAEL014369		unspecified product	titin-like isoform X1		-5.32567	-3.3239
								AAEL020471					-5.60279	-6.46818
								AAEL007432		serine collagenase 1 precursor, putative	chymotrypsin BI		-5.69608	-2.16069
								AAEL020308					-5.82738	-7.04916
								AAEL023729		unspecified product	trypsin 5G1-like		-5.93331	-3.42497
								AAEL008769		serine-type enodpeptidase,	serine protease SP24D-like		-5.96665	-4.15581
								AAEL020425		unspecified product	uncharacterized protein LOC110680692		-6.1046	-5.13346
								AAEL026761					-6.11137	-2.36165
								AAEL011375		trypsin, putative	ovochymase-2-like isoform X2		-6.28157	-3.32551
								AAEL024028					-6.39265	-3.58675
								AAEL004292	CUT	unspecified product	cuticle 1		-6.55215	-2.91099
								AAEL013284		late trypsin 1, serine-type enodpeptidase	late trypsin	LT1	-6.6748	-8.07512
								AAEL007601		trypsin	trypsin 5G1-like		-7.16008	-4.86296
								AAEL021575					-7.28008	-7.22651
								AAEL003317		alkaline phosphatase	membrane-bound alkaline phosphatase		-7.32083	-5.24938
								AAEL001690		serine-type enodpeptidase	serine protease SP24D-like		-7.93309	-4.30683
								AAEL025491		unspecified product	trypsin 3A1-like		-8.39389	-6.40862
								AAEL025186		unspecified product	uncharacterized protein LOC110674045 isoform X2		-8.6539	-8.60498
								AAEL007110		odorant receptor	odorant receptor 83c	Or16	-8.68612	-6.6686
								AAEL023367		unspecified product	uncharacterized protein LOC110676958		-10.1075	-10.0704
								AAEL001674		serine-type enodpeptidase,	serine protease SP24D-like		-10.1696	-6.5425

## Sheet: M-ACYP
INT 1 (15 common elements in R-S, C-S and RC								INT 2 (88 and 322 genes commonly up- and downregulated , respetively, in R-S and C-S)							49 ( 28 upregulated and 21 downregulated) common elements in C-S and R-C
Geneid	Target	Product Description(VB)	Description (Blast2GO)	Gene_name	logFC(R-S)	logFC(C-S	logFC(R-C	Geneid	Target	Product Description(VB)	Description (Blast2GO)	Gene_name	logFC(R-S)	logFC(C-S)	Geneid	Target	Product Description(VB)	Description (Blast2GO)	Gene_name	logFC(c-S)	logFC(R-C)
AAEL005001		aquaporin	aquaporin -like		-1.27204	-3.40035	-2.11616	AAEL001677	CUT	unspecified product	cuticle -like		-4.20263	-2.95304	AAEL001299		unspecified product	patched domain-containing 3		-1.45444	-1.15104
								AAEL001704	CUT	unspecified product	cuticle -like		-6.74544	-3.10532	AAEL001506		U3 small nucleolar ribonucleoprotein protein MPP10 [Source:UniProtKB/TrEMBL;Acc:A0A1S4EYY5]	U3 small nucleolar ribonucleo MPP10		1.29959	1.21637
								AAEL002718	CUT	chitin synthase	chitin synthase chs-2 isoform X1		-3.24645	-3.1746	AAEL002194		Uricase [Source:UniProtKB/TrEMBL;Acc:Q17J02]	uricase		2.17487	1.81606
								AAEL002969	CUT	brain chitinase and chia	endochitinase-like		2.06136	1.74834	AAEL002571		band 4.1-like protein 4A (NBL4 protein), putative	transcription initiation factor TFIID subunit 1 isoform X1		-1.25734	-1.69333
								AAEL002972	CUT	brain chitinase and chia	endochitinase		-1.62779	-2.69531	AAEL003469		NHP2 protein, putative	H ACA ribonucleo complex subunit 2		1.17412	1.04412
								AAEL003041	CUT	unspecified product	pupal cuticle 27-like		-3.095	-3.07711	AAEL003978		unspecified product	zinc finger 329		-1.13591	-1.09813
								AAEL013885	SGP	unspecified product	kDa salivary		-1.9538	-3.21304	AAEL004301		unspecified product	AGAP007976- partial		-2.83008	-4.65126
								AAEL003049	CUT	pupal cuticle protein 78E, putative	pupal cuticle Edg-78E		-5.99384	-4.23456	AAEL005245		DNA repair protein rad50	DNA repair RAD50		1.19893	1.15295
								AAEL003066	CUT	brain chitinase and chia	chitinase-3 1		-3.02057	-2.14069	AAEL005584		unspecified product	zinc finger 271		3.7572	1.95431
								AAEL003216	CUT	unspecified product	endocuticle structural glyco bd-2		-2.97723	-2.69137	AAEL006176		odorant binding protein OBP27	odorant-binding 7	OBP27	-3.31397	-4.48685
								AAEL003259	CUT	pupal cuticle protein 78E, putative	endocuticle structural glyco ABD-4		-2.89828	-3.87713	AAEL006654		unspecified product	RWD domain-containing 4		1.25909	1.38721
								AAEL003419	CUT	unspecified product	chitin deacetylase 1		-2.56534	-2.69516	AAEL006887		mRNA turnover protein 4 mrt4	mRNA turnover 4 homolog		1.73449	1.93489
								AAEL003425	CUT	unspecified product	chitin deacetylase 1 isoform X1		-2.71787	-2.36331	AAEL007040		lozenge	lozenge isoform X1		1.4497	1.7783
								AAEL004292	CUT	unspecified product	cuticle 1		-11.1397	-5.21442	AAEL007431		unspecified product	H ACA ribonucleo complex subunit 3		1.18542	1.24877
								AAEL004897	CUT	brain chitinase and chia	probable chitinase 10		-2.42557	-2.46934	AAEL008090		glutamate receptor, ionotropic, n-methyl d-aspartate epsilon (nmda epsilon)	glutamate receptor NMDA 2B-like		-1.34835	-1.26588
AAEL003589		transcription factor, putative	uncharacterized protein LOC5578605		1.03507	2.54931	1.54417	AAEL005618	CUT	chitin synthase	chitin synthase chs-2-like		-1.10072	-1.2234	AAEL008232		sugar transporter	facilitated trehalose transporter Tret1-2 homolog isoform X1		-1.24694	-1.14382
								AAEL008285	CUT	pupal cuticle protein, putative	cuticle -like		-2.65553	-1.84392	AAEL008941		unspecified product	tRNA methyltransferase 10 homolog A		1.82167	1.2278
								AAEL009484	CUT	unspecified product	pupal cuticle 36		-5.10686	-5.33541	AAEL009153		M-type 9 protein, putative	coiled-coil domain-containing 137		1.57237	1.28841
								AAEL011068	CUT	unspecified product	cuticle 67-like		-3.95514	-3.53934	AAEL009206		organic cation transporter	organic cation transporter -like		-1.39581	-1.63945
								AAEL011496	CUT	chitinase	chitinase domain-containing 1		-1.24013	-1.29138	AAEL009449		odorant binding protein (OBP39)	general odorant-binding 83a-like	OBP39	-2.99393	-4.6533
								AAEL011504	CUT	pupal cuticle protein, putative	cuticle 8		-3.43203	-2.70179	AAEL009762	CYP	cytochrome P450	cytochrome P450 307a1	CYP307A1	1.24835	1.40826
								AAEL012268	CUT	brain chitinase and chia	probable chitinase 10		-2.48831	-2.92405	AAEL010085		DNA polymerase epsilon subunit, putative	DNA polymerase epsilon subunit 4		1.32551	1.27545
								AAEL013511	CUT	unspecified product	cuticle -like		-4.33644	-3.27658	AAEL010245		chloride channel, putative	methylosome subunit pICln		1.2343	1.16912
								AAEL017262	CUT	unspecified product	larval cuticle A2B		-2.36977	-1.63725	AAEL010260		unspecified product	isoform A		-1.27746	-1.39461
								AAEL017402	CUT	unspecified product	adult cuticle 1-like		-8.88208	-5.08774	AAEL010341		RuvB-like helicase 2 (EC 3.6.4.12)(Reptin)	ruvB-like helicase 2	rept	1.10931	1.34162
								AAEL022665	CUT	unspecified product	cuticle -like		-5.8326	-3.8642	AAEL010456		unspecified product	kDa secreted		1.49497	1.3811
								AAEL024421	CUT	unspecified product	cuticle -like		-3.67926	-3.0965	AAEL010479		sugar transporter	facilitated trehalose transporter Tret1		-1.33724	-1.44784
								AAEL026304	CUT	unspecified product	adult cuticle 1-like		-3.41166	-2.13336	AAEL010764		aldehyde dehydrogenase	cytosolic 10-formyltetrahydrofolate dehydrogenase-like		1.66072	1.48212
								AAEL027311	CUT	unspecified product	cuticle -like		-7.75073	-6.27675	AAEL011592		secreted mucin MUC17, putative	mucin-5AC isoform X1		-1.92545	-1.56656
								AAEL006805	CYP	cytochrome P450	probable cytochrome P450 9f2	CYP9J2	4.54384	3.16349	AAEL012377		odorant binding protein OBP55	general odorant-binding 72-like	OBP55	-3.50412	-4.83567
								AAEL007812	CYP	cytochrome P450	cytochrome P450 4d2-like	CYP4H32	-5.80239	-3.08592	AAEL013018		odorant binding protein OBP56	general odorant-binding 83a-like	OBP56	-3.16219	-4.17216
								AAEL009018	CYP	cytochrome P450	probable cytochrome P450 6d5	CYP28A5?	2.85936	2.33523	AAEL013844		diazepam binding inhibitor, putative	acyl- -binding		1.10608	1.28266
								AAEL009120	CYP	cytochrome P450	probable cytochrome P450 6a20	CYP6S3	-1.59373	-2.20723	AAEL014450		Peptidyl-glycine alpha-amidating monooxygenase [Source:UniProtKB/TrEMBL;Acc:A0A1S4G1Z5]	peptidyl-alpha-hydroxyglycine alpha-amidating lyase 2		-1.0027	-1.52223
								AAEL006483	SGP	unspecified product	salivary secreted peptide		-1.20866	-1.16437	AAEL014615	CYP	cytochrome P450	probable cytochrome P450 9f2	CYP9J23	-1.72757	-4.90596
								AAEL009122	CYP	cytochrome P450	probable cytochrome P450 6a14	CYP6N15	-6.84582	-3.21068	AAEL017320		unspecified product	farnesol dehydrogenase-like		2.50008	1.19016
								AAEL009132	CYP	cytochrome P450	cytochrome P450 6a8-like	CYP6Y3	-1.40495	-1.57445	AAEL018514				Arthropod_7SK	-1.70334	-2.41442
								AAEL012762	CYP	cytochrome P450	cytochrome P450 4C1-like	CYP325N2	-1.55482	-2.17707	AAEL019332					1.91131	1.31101
								AAEL014605	CYP	cytochrome P450	probable cytochrome P450 9f2	CYP9J9	2.76243	1.39141	AAEL019877		unspecified product	activating signal cointegrator 1 complex subunit 2		1.3835	1.11201
								AAEL014614	CYP	cytochrome P450	probable cytochrome P450 9f2	CYP9F2?	3.19877	2.09784	AAEL022402		unspecified product	probable nuclear hormone receptor HR38 isoform X3		-1.19568	-1.28227
								AAEL014830	CYP	cytochrome P450	probable cytochrome P450 4ac1	CYP4AC1?	-2.37122	-1.58601	AAEL023382		unspecified product	uncharacterized protein LOC110677853		1.45989	1.42607
								AAEL014893	CYP	cytochrome P450	probable cytochrome P450 6a14	CYP6BB2	2.23628	1.90522	AAEL024591		unspecified product	LTV1 homolog		4.44091	2.71564
								AAEL017297	CYP	cytochrome P450	probable cytochrome P450 6a14	CYP6M9	2.05466	1.75649	AAEL025353		unspecified product	retinal guanylyl cyclase 2-like isoform X1		-1.69091	-2.0107
								AAEL021861	CYP	unspecified product	probable cytochrome P450 28a5	CYP4C2-like	1.59673	1.21668	AAEL025386					-1.27142	-1.80977
								AAEL028635	CYP	unspecified product	probable cytochrome P450 9f2	CYP9F2?	3.23687	2.25774	AAEL025786		unspecified product	CUE domain-containing 2		2.17447	1.95502
								AAEL007962	GST	glutathione transferase	glutathione S-transferase e4	GSTE4	-2.07964	-2.2719	AAEL026109		unspecified product	peroxynitrite isomerase THAP4-like		1.85989	1.02498
								AAEL011741	GST	glutathione transferase	glutathione S-transferase isoform X1	GSTS1	-1.96418	-1.79312	AAEL026494		unspecified product	histone-lysine N-methyltransferase Suv4-20		1.91752	1.2872
								AAEL000044		ornithine decarboxylase	ornithine decarboxylase 1-like		2.4017	1.61842	AAEL028036		unspecified product	nuclease HARBI1		2.10701	1.28615
								AAEL000087		macroglobulin/complement	CD109 antigen		-1.48357	-1.11853	AAEL028741					-2.52366	-1.75922
								AAEL000215		ribonuclease P, 29kD-subunit, putative	ribonuclease P subunit p29		1.02614	1.34625	AAEL028952					2.36348	1.58808
								AAEL006351	SGP	unspecified product	salivary mucin		-3.40286	-2.49298
								AAEL021785	SGP	unspecified product	salivary glue Sgs-3 isoform X1		-3.67771	-1.96646
								AAEL020667				33307575	-3.56291	-3.58146
								AAEL001951		actin	indirect flight muscle	Act-4	-5.64533	-6.19428
								AAEL003631		Clip-Domain Serine Protease family B.	serine protease easter	CLIPB41	-1.8851	-1.98923
								AAEL001233		Clip-Domain Serine Protease family E. Protease homologue.	transmembrane protease serine 9-like	CLIPE9	-2.57856	-2.49776
								AAEL018664		cytochrome c oxidase subunit II	cytochrome c oxidase subunit II	COX2	-3.16821	-3.12121
								AAEL005482		C-Type Lectin (CTL).	Brevican core	CTL18	-1.90965	-1.81188
								AAEL011612		C-Type Lectin (CTL) - mannose binding. Transcript A	collectin-10 isoform X1	CTLMA6	-1.88432	-1.9641
								AAEL019938		copper-zinc (Cu-Zn) superoxide dismutase	superoxide dismutase [Cu-Zn]-like	CUSOD4	-3.20133	-3.25218
								AAEL003832		defensin anti-microbial peptide	defensin A	DEFC	-4.3902	-4.86992
								AAEL012086		leucine-rich immune protein (Long)	leucine-rich repeat-containing 4C-like	LRIM1	1.59107	1.26924
								AAEL010656		leucine-rich immune protein (Short)	phosphatase 1 regulatory inhibitor subunit PPP1R7 homolog	LRIM12	2.29401	2.77267
								AAEL013284		late trypsin 1, serine-type enodpeptidase	late trypsin	LT1	-7.02762	-10.5291
								AAEL017132		C-Type Lysozyme (Lys-C).	lysozyme c-1 isoform X2	LYSC4	1.26887	1.71751
								AAEL004643		mitochondrial ribosomal protein L1	50S ribosomal L1	mRpL1	-2.21586	-2.63946
								AAEL002783		39S mitochondrial ribosomal protein L37	39S ribosomal mitochondrial	mRpL37	-1.36369	-1.13381
								AAEL007762		mitochondrial ribosomal protein, L40, putative	39S ribosomal mitochondrial	mRpL40	-3.50229	-1.21632
								AAEL018687		NADH dehydrogenase subunit 1	NADH dehydrogenase subunit 1	ND1	-5.32062	-4.49876
								AAEL018684		NADH dehydrogenase subunit 6	NADH dehydrogenase subunit 6	ND6	-3.18299	-3.53389
								AAEL007110		odorant receptor	odorant receptor 83c	Or16	-5.75123	-8.33852
								AAEL008141		period circadian protein	period circadian isoform X1	PER	1.92302	1.11543
								AAEL017898				RNaseP_nuc	-1.42565	-2.08245
								AAEL012681		60S ribosomal protein L24 [Source:UniProtKB/TrEMBL;Acc:Q16LE3]	probable ribosome biogenesis RLP24	RpL24	2.2279	2.00855
								AAEL009432		Class B Scavenger Receptor (CD36 domain).	croquemort-like	SCRBQ3	-1.91418	-1.7225
								AAEL018691				ssu rRNA	-1.53653	-2.46065
								AAEL002542		Triosephosphate isomerase [Source:UniProtKB/TrEMBL;Acc:Q17HW3]	triosephosphate isomerase	Tpi	-1.03387	-1.29017
								AAEL017805				U5	-8.59046	-4.86675
								AAEL029072		unspecified product	serine protease snake-like		10.2248	10.054
								AAEL021372		unspecified product	peritrophin-1-like		9.1241	8.01743
								AAEL024345		unspecified product	uncharacterized protein LOC5569546 isoform X1		6.24159	5.28631
								AAEL007776		unspecified product	kDa secreted -1		5.53428	4.95137
								AAEL028921					5.49536	5.68839
								AAEL019045					4.80675	2.89345
								AAEL020741		unspecified product	nuclear valosin-containing -like		4.63606	5.4451
								AAEL028657					4.58513	4.45105
								AAEL006854		Niemann-Pick Type C-2, putative	NPC intracellular cholesterol transporter 2 homolog a		4.45899	4.80638
								AAEL011025		vacuolar ATP synthase subunit ac39	V-type proton ATPase subunit d 1		4.42666	3.66846
								AAEL020035		unspecified product	putative uncharacterized protein DDB_G0283431		3.87996	2.80301
								AAEL006323		unspecified product	aminopeptidase N-like		3.79292	2.65983
								AAEL000566		unspecified product	uncharacterized protein LOC5564310		3.58453	3.77133
								AAEL028071					3.35496	2.71922
								AAEL027707					3.21709	3.32829
								AAEL028066		unspecified product	flocculation FLO11		3.19685	1.63212
								AAEL005575		transient receptor potential channel 4,	transient-receptor-potential		2.70861	1.41555
								AAEL024098		unspecified product	constitutive coactivator of PPAR-gamma 1		2.68769	1.76474
								AAEL028895					2.43208	3.38021
								AAEL028907					2.38824	3.53297
								AAEL023844		unspecified product	esterase B1-like		2.38753	1.30606
								AAEL013839		unspecified product	proline-rich receptor kinase PERK9 isoform X1		2.37917	2.53898
								AAEL028906					2.35577	2.75139
								AAEL009339		activin receptor type I, putative	bone morphogenetic receptor type-1B isoform X1		2.31921	2.3798
								AAEL026323		unspecified product	isoform partial		2.31543	1.12995
								AAEL025983		unspecified product	centrosomal cep290		2.26313	2.2252
								AAEL013840		unspecified product	balbiani ring 3 isoform X1		2.24453	1.531
								AAEL022616					2.23273	1.62908
								AAEL021795		unspecified product	sarcoplasmic reticulum histidine-rich calcium-binding -like		2.2213	1.96916
								AAEL013570		unspecified product	uncharacterized protein LOC5578233		2.2169	1.69588
								AAEL013841		paraplegin	paraplegin		2.20657	1.4275
								AAEL028762					2.07702	3.14313
								AAEL012856		unspecified product	uncharacterized protein LOC5576909		2.03905	2.14537
								AAEL015631		asparagine synthetase	probable asparagine synthetase [glutamine-hydrolyzing]		2.02922	1.0702
								AAEL006995		sodium/solute symporter	sodium-coupled monocarboxylate transporter 1-like		1.9852	1.54278
								AAEL019766		unspecified product	dopamine D2-like receptor isoform X1		1.96558	1.85846
								AAEL002796		l-asparaginase i	L-asparaginase		1.96377	1.60451
								AAEL007371		unspecified product	uncharacterized protein LOC5569107		1.9408	1.5602
								AAEL007656		receptor for activated C kinase, putative	p21-activated kinase-interacting 1-like		1.92954	2.35307
								AAEL024482		unspecified product	uncharacterized protein LOC110675699		1.92127	2.07738
								AAEL023294		unspecified product	uncharacterized protein LOC110681328		1.84049	1.4563
								AAEL020221					1.8167	1.83812
								AAEL028872					1.77509	4.51958
								AAEL012219		ubiquitin specific protease	ubiquitin carboxyl-terminal hydrolase 8 isoform X2		1.76522	1.35294
								AAEL017514		unspecified product	pleckstrin homology-like domain family A member 1		1.76386	2.54818
								AAEL005596		trypsin-epsilon, putative	trypsin beta-like		1.75879	1.89996
								AAEL028724					1.68348	3.77444
								AAEL000834		dimethylaniline monooxygenase	senecionine N-oxygenase		1.66114	1.5605
								AAEL007952		unspecified product	suppressor APC domain-containing 2		1.65917	2.17465
								AAEL028853					1.63057	2.63248
								AAEL025995					1.62236	2.01438
								AAEL003347		CRAL/TRIO domain-containing protein	alpha-tocopherol transfer -like isoform X2		1.6197	1.40133
								AAEL005790		malic enzyme	NADP-dependent malic enzyme isoform X2		1.58351	1.47782
								AAEL007943		unspecified product	CWF19 2 homolog		1.54928	2.09013
								AAEL013135		chromodomain helicase DNA binding protein	chromodomain-helicase-DNA-binding Mi-2 homolog		1.52868	1.36013
								AAEL012866		unspecified product	A Crystal structure of insect arylalkylamine N-Acetyltransferase 7 from the yellow fever mosquito Aedes aegypt		1.51471	1.06324
								AAEL028803					1.50619	2.8228
								AAEL021091		unspecified product	ribosomal S6 kinase beta-2 isoform X1		1.47919	1.52385
								AAEL008785		unspecified product	uncharacterized protein LOC5571070		1.46526	1.05984
								AAEL006542		retinoid-inducible serine carboxypeptidase (serine carboxypeptidase	vitellogenic carboxypeptidase-like		1.45503	1.0939
								AAEL028659					1.42034	2.86727
								AAEL008190		bhlh factor math6 (atoh8 protein) (bhlh transcription factor)	atonal homolog 8		1.40333	1.2741
								AAEL010634		unspecified product	histone-lysine N-methyltransferase 2D-like		1.32252	1.70629
								AAEL022506		unspecified product	fatty acid synthase-like		1.32137	1.02609
								AAEL010659		lethal(2)essential for life protein, l2efl	lethal(2)essential for life-like isoform X1		1.28877	1.31524
								AAEL006990		unspecified product	phospholipid phosphatase homolog homolog isoform X2		1.24085	1.33457
								AAEL001410		snf2 histone linker phd ring helicase	E3 ubiquitin- ligase SHPRH		1.18384	1.13583
								AAEL007069		unspecified product	AGAP012013- partial		1.17222	1.50354
								AAEL018286		unspecified product	zinc finger 62 homolog		1.11729	1.013
								AAEL005528		unspecified product	ras GTPase-activating -binding 1		1.1012	1.11679
								AAEL007114		unspecified product	pinocchio isoform X2		1.06175	1.53345
								AAEL018187		unspecified product	forkhead box N2 isoform X1		1.04533	1.03014
								AAEL005839		uridine phosphorylase	uridine phosphorylase 1 isoform X2		-1.00796	-1.68326
								AAEL017022		unspecified product	cell wall DAN4 isoform X2		-1.00995	-1.1672
								AAEL021828		unspecified product	ral GTPase-activating subunit beta isoform X5		-1.03438	-1.46999
								AAEL003883		unspecified product	AAEL003883- partial		-1.03722	-1.19653
								AAEL003888		ubiquitin	polyubiquitin		-1.04877	-1.60494
								AAEL010854		ubiquitin specific protease 2,	ubiquitin carboxyl-terminal hydrolase Usp2 isoform X1		-1.05055	-1.15366
								AAEL008260		unspecified product	lysine-specific demethylase 4A-like		-1.05691	-1.03433
								AAEL011500		Cdc42 protein, putative	ras-like GTP-binding		-1.0627	-1.21446
								AAEL007893		short chain type dehydrogenase	3-oxoacyl-[acyl-carrier- ] reductase -like		-1.06504	-1.26193
								AAEL002764		dihydrolipoamide succinyltransferase component of 2-oxoglutarate dehydrogenase	dihydrolipoyllysine-residue succinyltransferase component of 2-oxoglutarate dehydrogenase mitochondrial		-1.07698	-1.28857
								AAEL020303		unspecified product	multidrug resistance-associated 7		-1.08143	-1.03179
								AAEL005336		d-3-phosphoglycerate dehydrogenase	D-3-phosphoglycerate dehydrogenase		-1.08628	-1.25145
								AAEL010223		phosphatidylserine decarboxylase	phosphatidylserine decarboxylase mitochondrial isoform X2		-1.1035	-1.0915
								AAEL013229		Tubulin alpha chain [Source:UniProtKB/TrEMBL;Acc:Q16JS3]	tubulin alpha-1 chain		-1.10579	-1.21127
								AAEL008465		gamma-tubulin complex component 3 (gcp-3)	gamma-tubulin complex component 3		-1.11106	-1.63306
								AAEL001577		unspecified product	neurogenic locus notch homolog 1		-1.1192	-1.54767
								AAEL004591		unspecified product	serine-rich adhesin for platelets-like		-1.12304	-1.43701
								AAEL025633					-1.12876	-2.78326
								AAEL001293		unspecified product	cellular retinaldehyde-binding		-1.13088	-1.45315
								AAEL022849		unspecified product	polypeptide N-acetylgalactosaminyltransferase 9		-1.13101	-1.67052
								AAEL024525		unspecified product	G- coupled receptor Mth2-like isoform X1		-1.13949	-1.24248
								AAEL020954		unspecified product	zinc finger CCCH domain-containing 13 isoform X1		-1.14221	-1.32437
								AAEL000454		isocitrate dehydrogenase	probable isocitrate dehydrogenase [NAD] subunit mitochondrial isoform X1		-1.15031	-1.54053
								AAEL003084		dolichyl-phosphate beta-D-mannosyltransferase, putative	dolichyl-phosphate beta-glucosyltransferase		-1.15632	-1.05962
								AAEL010716		preprotein translocase secy subunit (sec61)	transport Sec61 subunit alpha		-1.16174	-1.04674
								AAEL008243		unspecified product	ADP-ribose glycohydrolase ARH3-like		-1.17022	-1.13716
								AAEL008956		unspecified product	AMME syndrome candidate gene 1 -like		-1.17554	-1.23422
								AAEL004338		pyruvate dehydrogenase	pyruvate dehydrogenase E1 component subunit mitochondrial		-1.18849	-1.01414
								AAEL004613		phenylalanyl-tRNA synthetase beta chain	phenylalanine--tRNA ligase beta subunit		-1.19083	-1.41929
								AAEL009723		fibrinogen and fibronectin	angiopoietin-related 3		-1.20198	-1.42619
								AAEL022304		unspecified product	voltage-dependent anion-selective channel		-1.20419	-1.33059
								AAEL022913		unspecified product	extracellular serine threonine CG31145		-1.22167	-1.03575
								AAEL013078		glycosyltransferase	probable Dol-P-Man:Man(7) c(2)-PP-Dol alpha-1,6-mannosyltransferase		-1.22865	-1.38681
								AAEL013267		unspecified product	beta-1,4-galactosyltransferase galt-1 isoform X2		-1.24532	-1.16729
								AAEL008102		actin binding protein, putative	kelch 5 isoform X1		-1.26444	-1.16526
								AAEL006507		unspecified product	probable RNA methyltransferase CG11342		-1.28112	-1.13359
								AAEL011973		fumarylacetoacetate hydrolase	fumarylacetoacetase		-1.28181	-1.04311
								AAEL014274		unspecified product	dentin sialophospho isoform X3		-1.28194	-1.31377
								AAEL019834		unspecified product	basement membrane proteoglycan-like		-1.29425	-1.52617
								AAEL007302		unspecified product	O-acyltransferase like -like		-1.29703	-1.36396
								AAEL025199		unspecified product	C-1-tetrahydrofolate cytoplasmic isoform X2		-1.30215	-1.12645
								AAEL005349		Sugar transporter SWEET [Source:UniProtKB/TrEMBL;Acc:Q17A98]	sugar transporter SWEET1-like		-1.3262	-2.13561
								AAEL009951		dimeric dihydrodiol dehydrogenase	trans-1,2-dihydrobenzene-1,2-diol dehydrogenase-like		-1.3263	-2.04166
								AAEL027028					-1.34271	-1.39995
								AAEL019708		unspecified product	cell wall DAN4		-1.34345	-1.45934
								AAEL004798		Mucin-like peritrophin [Source:UniProtKB/TrEMBL;Acc:Q9GPU9]	mucin-like peritrophin		-1.34466	-1.48133
								AAEL006339		peptidylglycine alpha-amidating monooxygenase COOH-terminal interactor protein-1	ras association domain-containing 10		-1.34841	-1.43382
								AAEL020314		unspecified product	NPC intracellular cholesterol transporter 2 homolog a		-1.34928	-2.88952
								AAEL008305		Putative 7.8 kDa acidic protein [Source:UniProtKB/TrEMBL;Acc:Q8T9V8]	kDa secreted		-1.35251	-1.23127
								AAEL022657		unspecified product	nose resistant to fluoxetine 6		-1.37883	-1.26973
								AAEL027533		unspecified product	transcriptional SWT1		-1.39222	-1.57237
								AAEL017177		unspecified product	FK506-binding 5 isoform X1		-1.40673	-1.4107
								AAEL006895		phosphofructokinase	ATP-dependent 6-phosphofructokinase isoform X3		-1.42432	-1.10484
								AAEL027069		unspecified product	uncharacterized protein LOC5564154 isoform X1		-1.42645	-1.8598
								AAEL007495		phosphoglycerate mutase	phosphoglycerate mutase 2-like isoform X1		-1.44481	-1.5164
								AAEL027096		unspecified product	cyclic AMP response element-binding A isoform X2		-1.44842	-1.39407
								AAEL022078		unspecified product	uncharacterized protein LOC110681180 isoform X2		-1.44989	-1.42557
								AAEL006702		fibrinogen and fibronectin	angiopoietin-related 6-like isoform X1		-1.45784	-1.718
								AAEL013994		unspecified product	ubiquitin thioesterase OTU1		-1.46021	-1.94551
								AAEL021728		unspecified product	probable alpha-aspartyl dipeptidase		-1.47012	-1.3559
								AAEL025841					-1.47743	-1.51428
								AAEL027209		unspecified product	ubiquitin carboxyl-terminal hydrolase 30 homolog		-1.48695	-2.05269
								AAEL007752		cytochrome c oxidase, subunit VIIA, putative	cytochrome c oxidase subunit mitochondrial		-1.49212	-1.36995
								AAEL014908		unspecified product	large subunit GTPase 1 homolog		-1.51198	-1.18499
								AAEL010884		ADP,ATP carrier protein	ADP,ATP carrier 2		-1.51399	-1.55917
								AAEL023384		unspecified product	mucin-5AC-like isoform X3		-1.53043	-2.63012
								AAEL001200		Aspartyl-tRNA synthetase [Source:UniProtKB/TrEMBL;Acc:A0A1S4EY33]	aspartate--tRNA mitochondrial isoform X2		-1.55432	-1.08686
								AAEL004580		beta-galactosidase	beta-galactosidase-like isoform X1		-1.55978	-1.54903
								AAEL001396		mandelate racemase	mitochondrial enolase superfamily member 1-like		-1.56208	-1.54387
								AAEL008163		protease m1 zinc metalloprotease	aminopeptidase N-like		-1.56473	-1.66353
								AAEL022379		unspecified product	RNA-binding 12B		-1.56774	-1.51206
								AAEL008152		short-chain dehydrogenase	3-oxoacyl-[acyl-carrier- ] reductase		-1.5764	-1.27505
								AAEL011588		unspecified product	isoform A		-1.57743	-1.32501
								AAEL020983					-1.5855	-1.11745
								AAEL007055		lipase	pancreatic triacylglycerol lipase		-1.58628	-1.02089
								AAEL026828		unspecified product	AGAP005727- partial		-1.59595	-4.71044
								AAEL008177		unspecified product	jmjC domain-containing histone demethylation 1		-1.59775	-2.27029
								AAEL006575		Troponin C [Source:UniProtKB/TrEMBL;Acc:A0A1S4FDX1]	troponin isoallergen Bla g -like isoform X1		-1.60637	-1.39256
								AAEL003430		unspecified product	regulator of microtubule dynamics 1-like		-1.6161	-1.58989
								AAEL000797		dimethylaniline monooxygenase	senecionine N-oxygenase-like		-1.62797	-1.83069
								AAEL021303		unspecified product	transcription factor grauzone		-1.63574	-1.31511
								AAEL003331		unspecified product	chaoptin		-1.63725	-2.01022
								AAEL008028		monocarboxylate transporter	monocarboxylate transporter 12		-1.65688	-1.15845
								AAEL028866					-1.664	-1.95911
								AAEL008468		cysteine synthase	cystathionine beta-synthase		-1.6683	-1.80003
								AAEL010814		isocitrate dehydrogenase	isocitrate dehydrogenase [NAD] subunit mitochondrial isoform X1		-1.67536	-1.48857
								AAEL000905		unspecified product	glutactin-like		-1.70027	-2.49879
								AAEL008428		unspecified product	uncharacterized protein LOC5570622		-1.70182	-2.41312
								AAEL010380		aldehyde oxidase	xanthine dehydrogenase oxidase-like		-1.70821	-3.00085
								AAEL007483		unspecified product	mediator of RNA polymerase II transcription subunit 26		-1.75297	-2.43411
								AAEL025744		unspecified product	microfibril-associated glyco 4-like		-1.7554	-1.21136
								AAEL008069		notch	von Willebrand factor type EGF and pentraxin domain-containing 1 isoform X1		-1.75669	-2.19663
								AAEL019530		unspecified product	transcription factor SPT20 homolog isoform X1		-1.7591	-1.53385
								AAEL020083		unspecified product	uncharacterized protein LOC5576211, partial		-1.76187	-2.17413
								AAEL026878		unspecified product	acyl- Delta(11) desaturase		-1.76585	-2.18433
								AAEL006207		unspecified product	uncharacterized protein LOC5567606		-1.77613	-1.93219
								AAEL001134		Probable methylmalonate-semialdehyde dehydrogenase [acylating], mitochondrial Precursor (Malonate-semialdehyde dehydrogenase [acylating])(MMSDH)(EC 1.2.1.27)(EC 1.2.1.18)	probable methylmalonate-semialdehyde dehydrogenase [acylating] mitochondrial		-1.79558	-1.39873
								AAEL000717		protocadherin	dachsous		-1.80097	-2.24874
								AAEL024777		unspecified product	serine threonine- phosphatase 6 regulatory ankyrin repeat subunit B isoform X1		-1.8161	-1.29395
								AAEL011305		unspecified product	G- coupled receptor GRL101		-1.81684	-2.51402
								AAEL021094					-1.82783	-2.92227
								AAEL003434		alpha-amylase	maltase A3		-1.83468	-2.36087
								AAEL027637		unspecified product	water dikinase 2-like		-1.84521	-1.55778
								AAEL027166		unspecified product	angiotensin-converting enzyme-like		-1.84618	-1.72697
								AAEL003165		low molecular weight protein-tyrosine-phosphatase	low molecular weight phosphotyrosine phosphatase 1-like		-1.84655	-2.48264
								AAEL014366		unspecified product	takeout-like		-1.85444	-2.02969
								AAEL022732					-1.89821	-3.15285
								AAEL009510		glucosamine-fructose-6-phosphate aminotransferase	glutamine--fructose-6-phosphate aminotransferase [isomerizing] 2-like		-1.89949	-1.62621
								AAEL022734		unspecified product	ATP-binding cassette sub-family G member 8		-1.91494	-1.88027
								AAEL010338		unspecified product	uncharacterized protein LOC5573256		-1.91611	-1.34026
								AAEL009625		short-chain dehydrogenase	estradiol 17-beta-dehydrogenase 11-like		-1.92809	-1.77723
								AAEL005412		annexin x	annexin B10-like		-1.92969	-1.62451
								AAEL019483		unspecified product	myb Q		-1.93796	-2.85136
								AAEL003674		MYND-type domain-containing protein [Source:UniProtKB/TrEMBL;Acc:A0A1S4F5C5]	histone-lysine N-methyltransferase SMYD3		-1.93849	-1.40953
								AAEL011818		unspecified product	isoform A		-1.94002	-1.89331
								AAEL011756		aldehyde dehydrogenase	aldehyde dehydrogenase family 7 member A1 homolog		-1.95081	-1.39813
								AAEL025518		unspecified product	zinc finger CCCH domain-containing 18		-1.98303	-2.08183
								AAEL013518		unspecified product	embryonic gonad-like		-1.98584	-1.85593
								AAEL009385		unspecified product	isoforms B C isoform X1		-1.99562	-2.18374
								AAEL013648		Fatty acyl-CoA reductase [Source:UniProtKB/TrEMBL;Acc:Q16II8]	fatty acyl- reductase CG5065		-2.00789	-1.36233
								AAEL020429		unspecified product	ATP synthase subunit mitochondrial		-2.01033	-1.77774
								AAEL026574		unspecified product	transcription factor grauzone		-2.02539	-1.72489
								AAEL008066		trkB protein, putative	muscle M-line assembly unc-89 isoform X2		-2.03846	-1.63023
								AAEL002994		unspecified product	uncharacterized protein LOC5580274		-2.0405	-3.5075
								AAEL024231		unspecified product	serine threonine- phosphatase 6 regulatory ankyrin repeat subunit B isoform X1		-2.04068	-1.77489
								AAEL025137					-2.05349	-1.86887
								AAEL003262		leucine-rich transmembrane protein	artichoke		-2.05877	-2.21627
								AAEL025279					-2.06746	-3.61293
								AAEL027985		unspecified product	3-oxoacyl-[acyl-carrier- ] reductase		-2.07047	-2.44158
								AAEL022536		unspecified product	f-box lrr		-2.07117	-3.40283
								AAEL019719		unspecified product	cytochrome c oxidase subunit mitochondrial		-2.08301	-2.2294
								AAEL001307		SEC14, putative	cellular retinaldehyde-binding		-2.09453	-1.88129
								AAEL007992		trypsin, putative	phenoloxidase-activating factor 3-like		-2.10141	-1.48848
								AAEL008599		zinc carboxypeptidase	zinc carboxypeptidase-like		-2.10243	-1.45406
								AAEL011962		unspecified product	transport and Golgi organization 2		-2.10663	-1.24674
								AAEL009561		apolipoprotein D, putative	apolipo D-like		-2.11278	-2.46788
								AAEL011768		unspecified product	agglutinin ARB_02240		-2.1145	-1.7096
								AAEL026357		unspecified product	cysteine dioxygenase type 1		-2.11577	-1.3801
								AAEL014154		Cytosolic Fe-S cluster assembly factor NUBP2 homolog [Source:UniProtKB/Swiss-Prot;Acc:Q16H50]	cytosolic Fe-S cluster assembly factor NUBP2 homolog		-2.12213	-2.37205
								AAEL021190		unspecified product	nicalin-1		-2.13593	-1.41441
								AAEL024594					-2.14799	-2.95727
								AAEL001513		WD-repeat protein	WD repeat-containing 35		-2.14889	-2.54623
								AAEL012644		unspecified product	uncharacterized protein LOC5576617		-2.15332	-2.13334
								AAEL012792		unspecified product	mucin-5AC isoform X2		-2.16577	-1.76551
								AAEL000354		dimeric dihydrodiol dehydrogenase	trans-1,2-dihydrobenzene-1,2-diol dehydrogenase-like		-2.17177	-1.26404
								AAEL006442		unspecified product	histone-lysine N-methyltransferase MECOM-like		-2.19812	-2.3833
								AAEL001878		lipase	pancreatic triacylglycerol lipase		-2.20633	-1.82113
								AAEL011789		Probable citrate synthase 2, mitochondrial Precursor (EC 2.3.3.1)	probable citrate synthase mitochondrial		-2.21257	-1.83182
								AAEL006241		sugar transporter	organic cation transporter		-2.22892	-1.7095
								AAEL005967		unspecified product	cilia- and flagella-associated 57		-2.24745	-2.1542
								AAEL025092		unspecified product	vitelline membrane Vm26Ab-like		-2.25373	-2.45622
								AAEL017258		unspecified product	cell wall DAN4-like isoform X1		-2.25571	-3.8987
								AAEL027881		unspecified product	cadherin-related tumor suppressor		-2.26863	-4.13896
								AAEL008831		unspecified product	DNA ligase 1		-2.28974	-3.60411
								AAEL001707		epsilon-trimethyllysine 2-oxoglutarate dioxygenase	gamma-butyrobetaine dioxygenase		-2.29942	-2.26419
								AAEL008097		trypsin-eta, putative	trypsin alpha-3-like		-2.31732	-2.5047
								AAEL012245		unspecified product	obstructor-E-like		-2.33011	-3.0029
								AAEL008079		trypsin-alpha, putative	trypsin delta-like		-2.34209	-1.31522
								AAEL008600		zinc carboxypeptidase	zinc carboxypeptidase-like		-2.34907	-2.00395
								AAEL023596					-2.35335	-3.22632
								AAEL026803					-2.36155	-2.74898
								AAEL004021		Glucose dehydrogenase [Source:UniProtKB/TrEMBL;Acc:A0A1S4F6C5]	glucose dehydrogenase [ quinone]		-2.3884	-2.30949
								AAEL007835		serine/threonine protein kinase	serine threonine- kinase fused		-2.38992	-2.94738
								AAEL002347		serine-type enodpeptidase,	chymotrypsin 1		-2.39085	-1.9194
								AAEL008828		carbonic anhydrase	carbonic anhydrase 7		-2.41302	-1.46101
								AAEL020941		unspecified product	cytosolic carboxypeptidase Nna1-like isoform X1		-2.42356	-2.84708
								AAEL004003		glucose dehydrogenase	glucose dehydrogenase [ quinone]		-2.44012	-2.67387
								AAEL013637		homogentisate 1,2-dioxygenase	homogentisate 1,2-dioxygenase		-2.44209	-2.36488
								AAEL011586		unspecified product	mediator of RNA polymerase II transcription subunit 15 isoform X3		-2.44629	-1.97069
								AAEL006534		protocadherin	cadherin-related tumor suppressor		-2.45488	-2.08532
								AAEL021367		unspecified product	RNA polymerase II degradation factor 1-like		-2.45567	-1.75022
								AAEL014344		adam (a disintegrin and metalloprotease)	zinc metallo ase-disintegrin-like 06		-2.47268	-2.61416
								AAEL004212		unspecified product	leucine-rich repeat-containing 20 isoform X1		-2.49174	-2.59216
								AAEL014844		unspecified product	tyrosine- kinase Wsck		-2.51529	-3.06381
								AAEL023559		unspecified product	angiotensin-converting enzyme-like		-2.55252	-1.79623
								AAEL004247		Sialin, Sodium/sialic acid cotransporter, putative	sialin-like		-2.5761	-1.8561
								AAEL022352		unspecified product	tyrosine- phosphatase non-receptor type 23		-2.57776	-2.37691
								AAEL004216		unspecified product	pro convertase subtilisin kexin type 5		-2.57914	-2.21894
								AAEL003058		glucosyl/glucuronosyl transferases	UDP-glucosyltransferase 2-like		-2.62103	-2.95114
								AAEL011771		unspecified product	agglutinin ARB_02240		-2.63053	-1.5087
								AAEL022615		unspecified product	molybdenum cofactor sulfurase		-2.64389	-2.05744
								AAEL025367					-2.65414	-3.06379
								AAEL009642		cathepsin b	cathepsin B		-2.6681	-3.13501
								AAEL009580		unspecified product	obstructor-E-like		-2.66943	-3.13887
								AAEL010266		unspecified product	pro convertase subtilisin kexin type 5-like isoform X1		-2.76116	-2.80204
								AAEL023757		unspecified product	commissureless 2 homolog		-2.78491	-3.03588
								AAEL025334		unspecified product	CD109 antigen-like		-2.7967	-2.52602
								AAEL013303		unspecified product	cell wall DAN4-like		-2.79758	-2.36973
								AAEL014600		4-hydroxyphenylpyruvate dioxygenase	4-hydroxyphenylpyruvate dioxygenase		-2.83057	-1.61834
								AAEL026716		unspecified product	water dikinase 2-like		-2.86064	-1.24957
								AAEL005429		2-oxoglutarate dehydrogenase	probable 2-oxoglutarate dehydrogenase E1 component DHKTD1 mitochondrial		-2.88474	-1.62118
								AAEL013732		mannosyltransferase 1,	O-mannosyl-transferase 2		-2.89683	-1.86371
								AAEL022969					-2.91547	-2.46943
								AAEL027732		unspecified product	proteoglycan 4 isoform X1		-2.91564	-2.3978
								AAEL009044		amine oxidase	spermine oxidase-like		-2.94814	-2.13817
								AAEL027338		unspecified product	serine threonine- phosphatase 6 regulatory ankyrin repeat subunit B isoform X1		-2.9794	-3.31402
								AAEL014357		unspecified product	uncharacterized protein LOC5564206 isoform X4		-3.05028	-2.31331
								AAEL002654		unspecified product	AGAP008752- partial		-3.0582	-4.42509
								AAEL023509		unspecified product	ecdysone 20-monooxygenase isoform X3		-3.06264	-1.56965
								AAEL024240					-3.13963	-3.60052
								AAEL020353					-3.186	-5.46964
								AAEL027545		unspecified product	nose resistant to fluoxetine 6-like		-3.23232	-3.198
								AAEL009531		niemann-pick C1	NPC intracellular cholesterol transporter 1 homolog 1b		-3.2893	-2.32674
								AAEL021758					-3.36988	-3.29458
								AAEL024370		unspecified product	uncharacterized protein LOC110676719		-3.37271	-3.26007
								AAEL022238					-3.43474	-2.88596
								AAEL020626					-3.46716	-5.78841
								AAEL026466		unspecified product	cystatin		-3.47729	-2.28593
								AAEL016992		unspecified product	laccase-4 isoform X2		-3.50843	-3.23204
								AAEL020519		Hypothetical conserved protein [Source:UniProtKB/TrEMBL;Acc:Q1HQS8]	Mpv17		-3.54203	-2.54823
								AAEL007281		stretchin-mlck	muscle M-line assembly unc-89-like isoform X1		-3.58313	-3.78208
								AAEL013148		unspecified product	uncharacterized protein LOC5577296		-3.59585	-2.39825
								AAEL011001		unspecified product	ionotropic receptor 41p		-3.59792	-3.55285
								AAEL010048		26S proteasome non-ATPase regulatory subunit	26S proteasome non-ATPase regulatory subunit 6		-3.59952	-1.95972
								AAEL024680		unspecified product	xanthine dehydrogenase-like		-3.64812	-4.19202
								AAEL005656		myosin heavy chain, nonmuscle or smooth muscle	myosin heavy muscle-like		-3.67505	-4.78378
								AAEL000859		unspecified product	surface antigen CRP170		-3.72094	-3.30486
								AAEL020748		unspecified product	AGAP000198- partial		-3.72154	-3.57836
								AAEL004249		unspecified product	flightin isoform X1		-3.75066	-3.48607
								AAEL002360		serine-type enodpeptidase,	chymotrypsin 1		-3.75588	-3.64815
								AAEL017293		unspecified product	A-kinase anchor 14		-3.76047	-1.67184
								AAEL025784		unspecified product	AGAP000198- partial		-3.76879	-3.31693
								AAEL020425		unspecified product	uncharacterized protein LOC110680692		-3.83497	-9.02249
								AAEL001437		unspecified product	uncharacterized protein LOC5570536 isoform X1		-3.87442	-3.23902
								AAEL006888		unspecified product	proteoglycan 4 isoform X2		-3.89292	-2.09257
								AAEL001693		serine-type enodpeptidase	serine protease SP24D		-3.89404	-2.25978
								AAEL002292		glucose transport protein, putative	glucose transport		-3.91554	-2.44063
								AAEL012013		unspecified product	acidic repeat-containing isoform X2		-3.99704	-3.36693
								AAEL013367		unspecified product	mucin-5AC isoform X2		-4.00454	-3.18534
								AAEL020308					-4.0205	-6.3694
								AAEL019388					-4.05994	-6.54559
								AAEL009843		serine-type enodpeptidase,	chymotrypsin		-4.08267	-1.96493
								AAEL022295					-4.11925	-4.29658
								AAEL028235		unspecified product	guanosine-3 ,5 -bis(diphosphate) 3 -pyrophosphohydrolase MESH1		-4.12697	-1.51535
								AAEL001839		zinc carboxypeptidase	carboxypeptidase B-like		-4.19442	-5.31055
								AAEL018745					-4.19926	-6.752
								AAEL013715		trypsin	trypsin 5G1-like		-4.32135	-8.31958
								AAEL002780		unspecified product	obstructor-E-like isoform X1		-4.40084	-3.68426
								AAEL025705		unspecified product	uncharacterized protein LOC110679215		-4.46003	-4.28772
								AAEL021995		unspecified product	MAGE 2		-4.53357	-2.67465
								AAEL019887		unspecified product	uncharacterized protein LOC5570998 isoform X1		-4.53372	-3.94707
								AAEL017987		unspecified product	pollen-specific leucine-rich repeat extensin 3 isoform X2		-4.55132	-3.5232
								AAEL010434		vitellogenin-A1 precursor	ame: Full=Vitellogenin-A1 Short=VG ame: Full=PVG1 Contains: ame: Full=Vitellin light chain Short=VL Contains: ame: Full=Vitellin heavy chain Short=VH Flags: Precursor		-4.58104	-5.66186
								AAEL013766		unspecified product	obstructor-E isoform X1		-4.65223	-4.79917
								AAEL020471					-4.66324	-5.41326
								AAEL006381		sphingomyelin phosphodiesterase	sphingomyelin phosphodiesterase-like		-4.6718	-4.08566
								AAEL000500		unspecified product	uncharacterized protein LOC5578455		-4.67927	-2.1068
								AAEL021791		unspecified product	histidine-rich PFHRP-II		-4.83309	-4.42025
								AAEL005109		WD-repeat protein	cilia- and flagella-associated 44		-4.8641	-5.08167
								AAEL002855		unspecified product	uncharacterized protein LOC5576369 isoform X1		-5.1867	-3.40191
								AAEL007432		serine collagenase 1 precursor, putative	chymotrypsin BI		-5.31933	-2.65951
								AAEL010780		carboxypeptidase	zinc carboxypeptidase A 1		-5.32517	-4.16996
								AAEL027439		unspecified product	skin secretory xP2-like		-5.38551	-2.86282
								AAEL014369		unspecified product	titin-like isoform X1		-5.57385	-4.77394
								AAEL010776		carboxypeptidase	zinc carboxypeptidase A 1-like		-5.57448	-3.00169
								AAEL020522					-5.63503	-3.16124
								AAEL003317		alkaline phosphatase	membrane-bound alkaline phosphatase		-5.68382	-5.20738
								AAEL024028					-6.04556	-7.03744
								AAEL020593		unspecified product	uncharacterized protein LOC110677064		-6.06487	-5.49553
								AAEL011375		trypsin, putative	ovochymase-2-like isoform X2		-6.61174	-4.26671
								AAEL015136		Niemann-Pick Type C-2, putative	NPC intracellular cholesterol transporter 2-like		-6.70261	-4.37486
								AAEL027453		unspecified product	nucleoside diphosphate kinase		-6.90109	-4.37528
								AAEL008769		serine-type enodpeptidase,	serine protease SP24D-like		-7.00938	-5.01448
								AAEL011449		unspecified product	alpha-tocopherol transfer -like		-7.85622	-5.57026
								AAEL025491		unspecified product	trypsin 3A1-like		-7.97473	-8.05038
								AAEL001690		serine-type enodpeptidase	serine protease SP24D-like		-8.57812	-6.44036
								AAEL007601		trypsin	trypsin 5G1-like		-8.67903	-4.59085
								AAEL023729		unspecified product	trypsin 5G1-like		-8.77058	-5.58453
								AAEL023367		unspecified product	uncharacterized protein LOC110676958		-9.67895	-9.75721
								AAEL001674		serine-type enodpeptidase,	serine protease SP24D-like		-9.75285	-9.82764
								AAEL025186		unspecified product	uncharacterized protein LOC110674045 isoform X2		-10.178	-10.255
								AAEL028066		unspecified product	flocculation FLO11		3.19685	1.63212
								AAEL005575		transient receptor potential channel 4,	transient-receptor-potential		2.70861	1.41555
								AAEL026323		unspecified product	isoform partial		2.31543	1.12995
								AAEL008079		trypsin-alpha, putative	trypsin delta-like		-2.34209	-1.31522
								AAEL026716		unspecified product	water dikinase 2-like		-2.86064	-1.24957
								AAEL026466		unspecified product	cystatin		-3.47729	-2.28593
								AAEL017293		unspecified product	A-kinase anchor 14		-3.76047	-1.67184
								AAEL006888		unspecified product	proteoglycan 4 isoform X2		-3.89292	-2.09257
								AAEL009843		serine-type enodpeptidase,	chymotrypsin		-4.08267	-1.96493
								AAEL000500		unspecified product	uncharacterized protein LOC5578455		-4.67927	-2.1068
								AAEL008769		serine-type enodpeptidase,	serine protease SP24D-like		-7.00938	-5.01448

## Sheet: I-LCT
															353
8 (8 downregulated) common elements in R-S, C-S and RC								353 (102 upregulated and 251 downregulated) common elements in R-S and C-S)							INT 3(174 common elements in R-S and R-C)
Geneid	Target	Product Description(VB)	Description (Blast2GO)	Gene_name	logFC(R-S)	logFC(C-S	logFC(R-C	Geneid	Target	Product Description(VB)	Description (Blast2GO)	Gene_name	logFC(R-S)	logFC(C-S	Geneid	Target	Product Description(VB)	Description (Blast2GO)	Gene_name	logFC(R-S)	logFC(R-C)
AAEL003419	CUT	unspecified product	chitin deacetylase 1		-3.43102	-1.80157	-1.63908	AAEL002718	CUT	chitin synthase	chitin synthase chs-2 isoform X1		-3.43109	-2.53549	AAEL001319	CUT	unspecified product	cuticle -like		-4.71901	-4.027
AAEL001437		unspecified product	uncharacterized protein LOC5570536 isoform X1		-4.38828	-2.0857	-2.3175	AAEL002959	CUT	brain chitinase and chia	endochitinase-like		1.86151	1.95752	AAEL003216	CUT	unspecified product	endocuticle structural glyco bd-2		-3.73584	-2.5891
AAEL004249		unspecified product	flightin isoform X1		-4.95482	-2.80101	-2.16202	AAEL002969	CUT	brain chitinase and chia	endochitinase-like		1.3101	1.58671	AAEL008289	CUT	pupal cuticle protein 78E, putative	cuticle -like		-1.4372	-1.41238
AAEL010854		ubiquitin specific protease 2,	ubiquitin carboxyl-terminal hydrolase Usp2 isoform X1		-2.18138	-1.01744	-1.16878	AAEL002972	CUT	brain chitinase and chia	endochitinase		-3.10019	-1.58433	AAEL008764	CUT	cuticle protein, putative	pro-resilin		-3.04964	-2.29269
AAEL011771		unspecified product	agglutinin ARB_02240		-3.30383	-1.52799	-1.78459	AAEL004292	CUT	unspecified product	cuticle 1		-3.81087	-2.91099	AAEL013511	CUT	unspecified product	cuticle -like		-7.25277	-5.14567
AAEL013623		trypsin	trypsin alpha-3-like		-2.27083	-1.06952	-1.20569	AAEL009484	CUT	unspecified product	pupal cuticle 36		-3.49059	-5.56355	AAEL017262	CUT	unspecified product	larval cuticle A2B		-4.00565	-3.08385
AAEL017258		unspecified product	cell wall DAN4-like isoform X1		-2.38389	-1.25959	-1.12904	AAEL012268	CUT	brain chitinase and chia	probable chitinase 10		-4.32282	-2.83519	AAEL011741	GST	glutathione transferase	glutathione S-transferase isoform X1	GSTS1	-2.90168	-1.63889
AAEL006351	SGP	unspecified product	salivary mucin		-3.73017	-1.6753	-2.06176	AAEL001960	CYP	cytochrome P450	probable cytochrome P450 mitochondrial	CYP12F5	-1.32447	-1.38753	AAEL000229		prosialokinin precursor	sialokinin I prepro		-2.24474	-2.84042
								AAEL006805	CYP	cytochrome P450	probable cytochrome P450 9f2	CYP9J2	3.05096	2.83715	AAEL000545		unspecified product	esterase B1-like		-1.5248	-1.98599
								AAEL009018	CYP	cytochrome P450	probable cytochrome P450 6d5	CYP28A5?	2.30389	1.83362	AAEL000726		fibrinogen and fibronectin	fibrinogen A		-2.59506	-2.89179
								AAEL009122	CYP	cytochrome P450	probable cytochrome P450 6a14	CYP6N15	-3.37837	-7.23188	AAEL000749		Angiopoietin-like protein variant (Fragment) [Source:UniProtKB/TrEMBL;Acc:Q1HRV2]	fibrinogen A		-2.45127	-2.51546
								AAEL009124	CYP	cytochrome P450	probable cytochrome P450 6a14	CYP6N12	1.51597	1.9687	AAEL001031		unspecified product	serine protease 27-like		-1.74773	-1.05525
								AAEL009130	CYP	cytochrome P450	probable cytochrome P450 6d4	CYP6Z7	3.76836	3.89954	AAEL001082		unspecified product	myofilin isoform b		-4.74479	-4.57607
								AAEL009132	CYP	cytochrome P450	cytochrome P450 6a8-like	CYP6Y3	-1.54569	-1.16266	AAEL001091		Malic enzyme [Source:UniProtKB/TrEMBL;Acc:A0A1S4EXR8]	NADP-dependent malic enzyme		-1.86116	-1.51819
								AAEL010154	CYP	cytochrome P450	cytochrome P450 4d2-like	CYP4AR2	1.16409	1.23462	AAEL001094		unspecified product	heat shock beta-1 isoform X2		-1.26721	-1.14896
								AAEL014604	CYP	cytochrome P450	probable cytochrome P450 9f2	CYP9F2?	3.00465	3.59112	AAEL001323		unspecified product	circadian clock-controlled daywake-like		-1.69385	-1.01638
								AAEL014614	CYP	cytochrome P450	probable cytochrome P450 9f2	CYP9F2?	1.34266	1.6065	AAEL001490		acylphosphatase, putative	acylphosphatase-2		-1.5037	-2.00749
								AAEL014619	CYP	cytochrome P450	probable cytochrome P450 9f2	CYP9J22	1.25584	1.1833	AAEL001673		actin	muscle		-1.32333	-1.56126
								AAEL014893	CYP	cytochrome P450	probable cytochrome P450 6a14	CYP6BB2	2.41699	2.58837	AAEL001708		unspecified product	uncharacterized protein LOC5572075		-2.83745	-2.71527
								AAEL017297	CYP	cytochrome P450	probable cytochrome P450 6a14	CYP6M9	1.42204	2.43038	AAEL001928		Actin-1 [Source:UniProtKB/Swiss-Prot;Acc:P49128]	muscle	Act1	-1.48333	-1.94586
								AAEL019504	CYP	unspecified product	probable cytochrome P450 9f2	CYP9F2?	1.95912	2.01521	AAEL002417		troponin t, invertebrate	troponin skeletal muscle isoform X3		-1.34235	-1.24443
								AAEL021861	CYP	unspecified product	probable cytochrome P450 28a5	CYP4C2-like	2.33094	1.94572	AAEL002526		MICOS complex subunit MIC10 [Source:UniProtKB/TrEMBL;Acc:Q17I05]	MICOS complex subunit Mic10-like		-1.0154	-1.22245
								AAEL028635	CYP	unspecified product	probable cytochrome P450 9f2	CYP9F2?	1.20285	1.65507	AAEL002572		myosin regulatory light chain 2 (mlc-2)	myosin regulatory light chain 2		-2.17644	-2.00377
								AAEL001054	GST	glutathione S-transferase (GSTD4)	glutathione S-transferase 1-like	GSTD4	2.57792	3.05939	AAEL002759		tropomyosin invertebrate	tropomyosin-2 isoform X1		-2.45159	-1.89241
								AAEL007962	GST	glutathione transferase	glutathione S-transferase e4	GSTE4	-1.66907	-2.04206	AAEL002761		tropomyosin invertebrate	tropomyosin- isoforms 9A A B isoform X23		-1.62583	-1.47234
								AAEL010582	GST	glutathione transferase	glutathione S-transferase 1-1-like	GSTD11	-1.45333	-1.27882	AAEL002825		NADH:ubiquinone dehydrogenase, putative	NADH dehydrogenase [ubiquinone] 1 beta subcomplex subunit 4		-1.03791	-1.13232
								AAEL010591	GST	glutathione transferase	glutathione S-transferase 1-like	GSTD6	3.14894	2.38726	AAEL002827		ATP synthase beta subunit	ATP synthase subunit mitochondrial		-2.08446	-1.61971
								AAEL000044		ornithine decarboxylase	ornithine decarboxylase 1-like		1.87547	2.49778	AAEL002881		NADH:ubiquinone dehydrogenase, putative	cytochrome c oxidase subunit NDUFA4		-1.77088	-1.17749
								AAEL000215		ribonuclease P, 29kD-subunit, putative	ribonuclease P subunit p29		1.08861	1.47194	AAEL003011		NADH dehydrogenase, putative	NADH dehydrogenase [ubiquinone] 1 alpha subcomplex subunit 2		-1.41606	-1.22132
								AAEL000324		tyrosine-protein kinase drl	tyrosine- kinase Dnt		-1.14218	-1.0725	AAEL003053		allergen, putative	venom allergen 5-like		-1.32037	-1.92602
								AAEL000354		dimeric dihydrodiol dehydrogenase	trans-1,2-dihydrobenzene-1,2-diol dehydrogenase-like		-1.52869	-1.71392	AAEL003057		allergen, putative	antigen 5 like allergen Cul n 1-like		-2.19886	-2.36848
								AAEL000397		unspecified product	polyhomeotic-proximal chromatin isoform X1		2.49839	2.53188	AAEL003137		unspecified product	dentin sialophospho -like		-1.30824	-1.37982
								AAEL000500		unspecified product	uncharacterized protein LOC5578455		-2.21561	-2.44785	AAEL003194		xaa-pro aminopeptidase	xaa-Pro aminopeptidase		-1.09466	-1.09819
								AAEL000546		Carboxylic ester hydrolase [Source:UniProtKB/TrEMBL;Acc:A0A1S4EW56]	esterase B1-like		1.49468	1.8332	AAEL003407		unspecified product	RNA-binding 24-B-like		-1.34035	-1.11365
								AAEL000569		omega-crystallin, putative	golgin subfamily A member 1		-1.34762	-1.31046	AAEL003619		sodium/chloride dependent amino acid transporter	sodium-dependent nutrient amino acid transporter 1-like		-1.24578	-1.28871
								AAEL000668		unspecified product	leucine-rich repeat-containing 1-like		1.51416	1.61589	AAEL003873		Glycerol-3-phosphate dehydrogenase [Source:UniProtKB/TrEMBL;Acc:Q17E82]	glycerol-3-phosphate mitochondrial isoform X1		-1.45107	-1.72686
								AAEL000717		protocadherin	dachsous		-2.10316	-1.58081	AAEL003881		ubiquitin, putative	ubiquitin		-4.777	-6.6175
								AAEL000821		odorant binding protein OBP6	uncharacterized protein LOC5566873 isoform X2	OBP6	-2.29053	-2.06293	AAEL003954		juvenile hormone-inducible protein, putative	uncharacterized protein LOC5579807		-1.9428	-1.65889
								AAEL000834		dimethylaniline monooxygenase	senecionine N-oxygenase		1.55106	1.59264	AAEL004060		unspecified product	stunted-like isoform X1		-1.655	-1.25236
								AAEL000859		unspecified product	surface antigen CRP170		-2.8421	-3.58506	AAEL004313		fk506-binding protein	FK506-binding 2		-1.30717	-1.79857
								AAEL001080		RNA 3' terminal phosphate cyclase	probable RNA 3 -terminal phosphate cyclase		2.28351	2.35432	AAEL004423		mitochondrial F0 ATP synthase D chain, putative	ATP synthase subunit mitochondrial		-1.29157	-1.27263
								AAEL001233		Clip-Domain Serine Protease family E. Protease homologue.	transmembrane protease serine 9-like	CLIPE9	-3.35694	-1.86859	AAEL004457		cytochrome c	cytochrome c-2		-1.73263	-1.27568
								AAEL001235		palmitoyl-protein thioesterase	lysosomal thioesterase PPT2 homolog		-1.85158	-1.42748	AAEL004502		unspecified product	rhomboid-related 2		-1.0628	-1.52742
								AAEL001307		SEC14, putative	cellular retinaldehyde-binding		-1.23332	-1.50251	AAEL004829		NADH dehydrogenase, putative	NADH dehydrogenase [ubiquinone] 1 alpha subcomplex subunit 5		-1.23847	-1.1445
								AAEL001494		unspecified product	eukaryotic translation initiation factor 4 gamma- partial		-3.52211	-1.85438	AAEL004862		unspecified product	mucin-17		-1.0086	-1.09992
								AAEL001513		WD-repeat protein	WD repeat-containing 35		-3.53936	-3.55688	AAEL005031		unspecified product	zinc finger 568		1.43223	1.03797
								AAEL001674		serine-type enodpeptidase,	serine protease SP24D-like		-7.29776	-6.5425	AAEL005143		ubiquinone binding protein, putative	cytochrome b-c1 complex subunit 8		-1.64664	-1.4057
								AAEL010776		carboxypeptidase	zinc carboxypeptidase A 1-like		-3.00038	-2.19862	AAEL024512					3.6204	1.75351
								AAEL008600		zinc carboxypeptidase	zinc carboxypeptidase-like		-2.21575	-1.81235	AAEL024749		unspecified product	serine threonine- phosphatase 6 regulatory ankyrin repeat subunit B isoform X1		3.17991	1.56614
								AAEL001690		serine-type enodpeptidase	serine protease SP24D-like		-5.74107	-4.30683	AAEL005203		Queuosine salvage protein [Source:UniProtKB/TrEMBL;Acc:A0A1S4F9V4]	queuosine salvage		2.05235	1.46408
								AAEL006381		sphingomyelin phosphodiesterase	sphingomyelin phosphodiesterase-like		-3.3364	-2.67366	AAEL012764		unspecified product	glycine N-methyltransferase		1.75524	1.70403
								AAEL005001		aquaporin	aquaporin -like		-1.61049	-1.59338	AAEL010229		unspecified product	uncharacterized protein LOC5580033		1.66853	1.39909
								AAEL008152		short-chain dehydrogenase	3-oxoacyl-[acyl-carrier- ] reductase		-1.08561	-1.76383	AAEL021790		unspecified product	Histone-lysine N-methyltransferase partial		1.62288	1.3303
								AAEL003318		oligopeptide transporter	peptide transporter family 1		-1.29973	-1.18034	AAEL008841		acyl-CoA oxidase	peroxisomal acyl-coenzyme A oxidase 3 isoform X1		1.029	1.05768
								AAEL007952		unspecified product	suppressor APC domain-containing 2		2.65549	2.1226	AAEL020747		unspecified product	AGAP008350- partial		-1.01968	-1.24397
								AAEL006442		unspecified product	histone-lysine N-methyltransferase MECOM-like		-2.79128	-2.16111	AAEL012832		cytochrome B561	cytochrome b reductase 1		-1.02277	-1.12524
								AAEL009561		apolipoprotein D, putative	apolipo D-like		-2.27983	-1.43767	AAEL029057		unspecified product	AAEL003699- partial		-1.03255	-1.38255
								AAEL001931		o-sialoglycoprotein endopeptidase	probable tRNA N6-adenosine threonylcarbamoyltransferase		-1.06899	-1.26082	AAEL006509		ATP synthase subunit [Source:UniProtKB/TrEMBL;Acc:Q1HR38]	ATP synthase subunit mitochondrial		-1.05939	-1.15459
								AAEL007839		beta-hexosaminidase	chitooligosaccharidolytic beta-N-acetylglucosaminidase		-1.40807	-2.17747	AAEL019720		unspecified product	trichohyalin isoform X2		-1.06603	-1.02523
								AAEL001878		lipase	pancreatic triacylglycerol lipase		-3.10219	-2.03671	AAEL006201		unspecified product	flocculation FLO11		-1.08626	-1.12831
								AAEL010266		unspecified product	pro convertase subtilisin kexin type 5-like isoform X1		-2.7369	-2.84825	AAEL013532	SGP	unspecified product	salivary secreted partial		-1.1	-1.7899
								AAEL005374		Class B Scavenger Receptor (CD36 domain)	sensory neuron membrane 1	SCRB1	-2.6784	-1.90476	AAEL010793		F-box/leucine rich repeat protein	F-box LRR-repeat 7 isoform X2		-1.10612	-1.53181
								AAEL007747		unspecified product	pre-mRNA-processing factor 39		5.49763	5.97512	AAEL019513		unspecified product	sodium calcium exchanger 1 isoform X1		-1.1074	-1.02877
								AAEL007943		unspecified product	CWF19 2 homolog		2.15637	1.80034	AAEL020230		unspecified product	uncharacterized protein LOC110674718 isoform X1		-1.11241	-1.02682
								AAEL007050		sugar transporter	facilitated trehalose transporter Tret1-2 homolog		-2.07303	-1.22037	AAEL015151		acid phosphatase	lysosomal acid phosphatase		-1.14352	-1.18413
								AAEL010139		serine protease, putative	defense Hdd11-like		-3.12529	-1.56868	AAEL010673	SGP	NADH dehydrogenase, putative	kDa salivary peptide		-1.14628	-1.04884
								AAEL006207		unspecified product	uncharacterized protein LOC5567606		-2.61284	-1.77451	AAEL012114		troponin C	troponin C isoform X2		-1.15031	-1.1999
								AAEL008141		period circadian protein	period circadian isoform X1	PER	1.03456	1.09449	AAEL021533		unspecified product	junctophilin-1 isoform X1		-1.18502	-1.20805
								AAEL005109		WD-repeat protein	cilia- and flagella-associated 44		-6.34826	-5.83151	AAEL010754		Mitochondrial ATP synthase F chain [Source:UniProtKB/TrEMBL;Acc:Q1HRJ7]	ATP synthase subunit mitochondrial		-1.21378	-1.2351
								AAEL001839		zinc carboxypeptidase	carboxypeptidase B-like		-5.21119	-5.9811	AAEL005964		actin	indirect flight muscle		-1.21398	-1.87106
								AAEL003211		beta-carotene dioxygenase	carotenoid isomerooxygenase isoform X1		-1.42599	-1.02108	AAEL008490		NADH dehydrogenase, putative	NADH dehydrogenase [ubiquinone] 1 beta subcomplex subunit 7		-1.22234	-1.09772
								AAEL005429		2-oxoglutarate dehydrogenase	probable 2-oxoglutarate dehydrogenase E1 component DHKTD1 mitochondrial		-1.67023	-2.00077	AAEL010840		unspecified product	NADH dehydrogenase [ubiquinone] iron-sulfur mitochondrial		-1.22254	-1.23781
								AAEL001914		scavenger receptor, putative	bark beetle isoform X1		-1.07517	-1.03766	AAEL006485		inosine-uridine preferring nucleoside hydrolase	pyrimidine-specific ribonucleoside hydrolase -like		-1.23229	-1.90228
								AAEL001809		unspecified product	limb expression 1 homolog		-1.83831	-1.50166	AAEL005946		NADH-ubiquinone oxidoreductase subunit B14.5b	NADH dehydrogenase [ubiquinone] 1 subunit C2		-1.2406	-1.23973
								AAEL009330		carbonic anhydrase II, putative	carbonic anhydrase 1-like		-1.55502	-1.13274	AAEL027771		Putative ubiquinone oxidoreductase ndufs8/23 kDa subunit [Source:UniProtKB/TrEMBL;Acc:A0A0N8ERX8]	NADH-ubiquinone oxidoreductase subunit 8		-1.24411	-1.41956
								AAEL006492		centrin, putative	sarcoplasmic calcium-binding		-1.12244	-2.04212	AAEL013063		autophagy related gene	WD repeat domain phosphoinositide-interacting 2-like isoform X2	APG18A	-1.25206	-1.17075
								AAEL008080		trypsin-eta, putative	trypsin alpha-3		-1.66603	-1.96294	AAEL021035		unspecified product	junctophilin-4 isoform X1		-1.26193	-1.31169
								AAEL005656		myosin heavy chain, nonmuscle or smooth muscle	myosin heavy muscle-like		-6.70298	-5.52656	AAEL010850		troponin i	troponin I isoform X2		-1.26784	-1.48464
								AAEL005002		roundabout	roundabout homolog 2		-1.18587	-1.17776	AAEL010330		Succinate dehydrogenase [ubiquinone] iron-sulfur subunit, mitochondrial [Source:UniProtKB/TrEMBL;Acc:Q16TA7]	succinate dehydrogenase [ubiquinone] iron-sulfur mitochondrial		-1.27744	-1.27812
								AAEL004212		unspecified product	leucine-rich repeat-containing 20 isoform X1		-3.38199	-2.38635	AAEL009421		cyclophilin-r	peptidyl-prolyl cis-trans rhodopsin-specific isozyme		-1.28002	-2.13282
								AAEL001951		actin	indirect flight muscle	Act-4	-6.9744	-4.33411	AAEL006526		neurotransmitter gated ion channel	acetylcholine receptor subunit alpha-like 1		-1.3292	-1.10481
								AAEL003722		ribonuclease UK114, putative	rutC family UK114		-1.59957	-1.98024	AAEL009112		unspecified product	mpv17		-1.33773	-1.1916
								AAEL001693		serine-type enodpeptidase	serine protease SP24D		-1.56511	-2.15441	AAEL005610		mitochondrial ATP synthase b chain	ATP synthase subunit mitochondrial		-1.33954	-1.47757
								AAEL002292		glucose transport protein, putative	glucose transport		-2.30855	-2.00263	AAEL006682		unspecified product	uncharacterized protein LOC5564674 isoform X1		-1.34624	-1.37972
								AAEL002134		unspecified product	uncharacterized protein LOC5573573 isoform X1		-1.65716	-1.51734	AAEL006572		troponin C	troponin isoallergen Bla g -like isoform X2		-1.36894	-1.33743
								AAEL008336		snail protein, putative	escargot		-2.18858	-1.60495	AAEL022076		unspecified product	epidermal cell surface receptor isoform X1		-1.38489	-1.00731
								AAEL003317		alkaline phosphatase	membrane-bound alkaline phosphatase		-4.70825	-5.24938	AAEL008697		cytochrome c oxidase, subunit VB, putative	cytochrome c oxidase subunit mitochondrial		-1.38751	-1.4904
								AAEL006995		sodium/solute symporter	sodium-coupled monocarboxylate transporter 1-like		1.63055	1.83278	AAEL014505		succinate dehydrogenase, putative	succinate dehydrogenase [ubiquinone] cytochrome b small mitochondrial		-1.3959	-1.16695
								AAEL009813		glutamate receptor 7 (ampa)	ionotropic receptor 25a		-1.05964	-1.27909	AAEL003601	SGP	unspecified product	34 kDa family secreted salivary		-1.41035	-1.75603
								AAEL004188		unspecified product	AAEL004188- partial		1.07446	2.2625	AAEL009257		unspecified product	cytochrome c oxidase subunit 6C-1		-1.41069	-1.29934
								AAEL005790		malic enzyme	NADP-dependent malic enzyme isoform X2		1.38411	1.98233	AAEL010975		paramyosin, long form	long form		-1.41101	-1.4924
								AAEL009843		serine-type enodpeptidase,	chymotrypsin		-2.33984	-1.61713	AAEL006417	SGP	D7 protein, putative	37 kDa salivary gland allergen Aed a 2-like		-1.4127	-2.11715
								AAEL003434		alpha-amylase	maltase A3		-1.62875	-1.32179	AAEL008871		succinate dehydrogenase	succinate dehydrogenase cytochrome b560 mitochondrial-like		-1.41417	-1.35813
								AAEL005803		Gastrin-releasing peptide receptor [Source:UniProtKB/TrEMBL;Acc:A0A411JKA4]	QRFP-like peptide receptor isoform X1		-1.08442	-1.16928	AAEL011070		C-Type Lectin (CTL) - galactose binding.	c-type lectin	CTLGA3	-1.41464	-1.631
								AAEL004591		unspecified product	serine-rich adhesin for platelets-like		-1.78877	-1.19847	AAEL009964		unspecified product	ATP synthase subunit mitochondrial		-1.41736	-1.10295
								AAEL007768		TOLL pathway signalling.	myeloid differentiation primary response 88	MYD	-1.25348	-1.15652	AAEL019543		unspecified product	D-beta-hydroxybutyrate mitochondrial		-1.44207	-1.2763
								AAEL006536		unspecified product	isoform A		2.91898	2.4553	AAEL013876		mitochondrial NADH:ubiquinone oxidoreductase B14.7 subunit, putative	NADH dehydrogenase [ubiquinone] 1 alpha subcomplex subunit 11		-1.45366	-1.48882
								AAEL007432		serine collagenase 1 precursor, putative	chymotrypsin BI		-2.35857	-2.16069	AAEL018343		Protein kinase domain-containing protein [Source:UniProtKB/TrEMBL;Acc:A0A1S4G7Q6]	death-associated kinase related isoform X1		-1.45845	-1.48904
								AAEL010434		vitellogenin-A1 precursor	ame: Full=Vitellogenin-A1 Short=VG ame: Full=PVG1 Contains: ame: Full=Vitellin light chain Short=VL Contains: ame: Full=Vitellin heavy chain Short=VH Flags: Precursor		-5.66585	-5.24468	AAEL020963					-1.49945	-1.68727
								AAEL008831		unspecified product	DNA ligase 1		-2.86903	-2.0343	AAEL025170		unspecified product	S-adenosylmethionine decarboxylase proenzyme isoform X1		-1.50634	-1.10056
								AAEL007762		mitochondrial ribosomal protein, L40, putative	39S ribosomal mitochondrial	mRpL40	-2.29492	-1.80319	AAEL019525		unspecified product	vicilin-like seed storage At2g18540 isoform X13		-1.5225	-1.72294
								AAEL009844		unspecified product	cell wall integrity and stress response component 4-like isoform X1		-3.0363	-3.07709	AAEL006423	SGP	Short form D7Cclu23 salivary protein [Source:UniProtKB/TrEMBL;Acc:Q95V89]	short form D7 salivary SD7-1		-1.52824	-2.21369
								AAEL004309		unspecified product	uncharacterized protein LOC5564558		1.7057	1.60612	AAEL009906		PDZ domain-containing protein [Source:UniProtKB/TrEMBL;Acc:A0A1S4FNP4]	PDZ and LIM domain 7 isoform X2		-1.54299	-1.64663
								AAEL006241		sugar transporter	organic cation transporter		-1.28131	-1.12484	AAEL012175		ATP synthase alpha subunit mitochondrial	ATP synthase subunit mitochondrial		-1.55781	-1.09624
								AAEL008090		glutamate receptor, ionotropic, n-methyl d-aspartate epsilon (nmda epsilon)	glutamate receptor NMDA 2B-like		-1.25791	-1.27804	AAEL021244		GSG8-like protein [Source:UniProtKB/TrEMBL;Acc:Q1HRU1]	AGAP010647- partial		-1.57743	-1.59183
								AAEL001729		unspecified product	gastrulation defective 1 homolog		1.79581	1.39567	AAEL005766		Fructose-bisphosphate aldolase [Source:UniProtKB/TrEMBL;Acc:Q178U8]	fructose-bisphosphate aldolase isoform X1		-1.58781	-1.13138
								AAEL004643		mitochondrial ribosomal protein L1	50S ribosomal L1	mRpL1	-1.95786	-1.60966	AAEL010178		unspecified product	trichohyalin isoform X1		-1.6119	-1.31258
								AAEL002693		venom allergen	scoloptoxin SSD976-like		1.23163	1.57353	AAEL007868		ubiquinol-cytochrome c reductase complex 14 kd protein	cytochrome b-c1 complex subunit 7		-1.62018	-1.33146
								AAEL001767		unspecified product	uncharacterized protein LOC5572296 isoform X2		-1.83199	-1.42609	AAEL005768		unspecified product	uncharacterized protein LOC5567040		-1.62119	-1.74067
								AAEL009642		cathepsin b	cathepsin B		-2.15456	-3.56136	AAEL003100	SGP	unspecified product	salivary mucin 4		-1.6293	-2.52374
								AAEL008909		unspecified product	pregnancy-specific beta-1-glyco 11-like		-1.33311	-1.27538	AAEL026217		unspecified product	myosin heavy muscle-like isoform X1		-1.64263	-1.6607
								AAEL009023		unspecified product	rRNA methyltransferase mitochondrial		-1.76855	-1.68315	AAEL026446		unspecified product	heat shock 70 kDa cognate 4-like		-1.66151	-1.21637
								AAEL009178		Gram-Negative Binding Protein (GNBP) or Beta-1 3-Glucan Binding Protein (BGBP).	beta-1,3-glucan-binding -like	GNBPB4	4.21165	4.89883	AAEL026967		unspecified product	troponin skeletal muscle isoform X3		-1.68007	-1.87301
								AAEL007776		unspecified product	kDa secreted -1		5.21712	5.60082	AAEL019639		unspecified product	oxidase peroxidase		-1.69724	-1.14293
								AAEL006734		cytochrome oxidase biogenesis protein (oxa1 mitochondrial)	mitochondrial inner membrane OXA1L		1.17608	1.29787	AAEL014039		unspecified product	uncharacterized protein LOC5579199		-1.71922	-1.36481
								AAEL010780		carboxypeptidase	zinc carboxypeptidase A 1		-5.05209	-4.06292	AAEL024887					-1.73337	-1.19089
								AAEL002994		unspecified product	uncharacterized protein LOC5580274		-2.79258	-3.06018	AAEL008305		Putative 7.8 kDa acidic protein [Source:UniProtKB/TrEMBL;Acc:Q8T9V8]	kDa secreted		-1.75702	-1.58527
								AAEL006534		protocadherin	cadherin-related tumor suppressor		-2.70113	-1.93302	AAEL013452		unspecified product	uncharacterized protein LOC5577977		-1.76123	-1.38915
								AAEL008454		unspecified product	isochorismatase domain-containing 1		1.44146	1.3379	AAEL022609		unspecified product	PDZ and LIM domain Zasp isoform X1		-1.78782	-1.52066
								AAEL002917		CHK domain-containing protein [Source:UniProtKB/TrEMBL;Acc:A0A1S4F357]	Juvenile hormone-inducible		1.25772	1.87117	AAEL008108		guanine nucleotide-binding protein beta 2 (g protein beta2)	guanine nucleotide-binding subunit beta-2		-1.84825	-1.50494
								AAEL011436		myosin xv	unconventional myosin-XV		-1.42291	-1.0262	AAEL028925					-1.8809	-1.68803
								AAEL009244		serine-type enodpeptidase,	serine protease SP24D-like		-1.60642	-1.67551	AAEL027078		unspecified product	AAEL002171- partial		-1.88532	-1.20598
								AAEL008599		zinc carboxypeptidase	zinc carboxypeptidase-like		-1.95545	-2.2085	AAEL022932		unspecified product	mucin-2 isoform X2		-1.88781	-1.87511
								AAEL003978		unspecified product	zinc finger 329		-1.52291	-1.33081	AAEL009185		arginine or creatine kinase	arginine kinase isoform X1		-1.94141	-1.765
								AAEL011025		vacuolar ATP synthase subunit ac39	V-type proton ATPase subunit d 1		3.66498	4.01703	AAEL026540					-1.95131	-2.20671
								AAEL011001		unspecified product	ionotropic receptor 41p		-3.25721	-3.34465	AAEL025872					-1.95188	-1.72483
								AAEL005911		mitochondrial carrier protein	S-adenosylmethionine mitochondrial carrier homolog		1.06385	1.28639	AAEL011157		NADH dehydrogenase, putative	NADH dehydrogenase [ubiquinone] 1 alpha subcomplex subunit 7		-1.95839	-1.71441
								AAEL007110		odorant receptor	odorant receptor 83c	Or16	-8.91832	-6.6686	AAEL016984		Glyceraldehyde-3-phosphate dehydrogenase [Source:UniProtKB/TrEMBL;Acc:J9HYM2]	glyceraldehyde-3-phosphate dehydrogenase 2		-1.98701	-1.75954
								AAEL001902		glutamate decarboxylase	cysteine sulfinic acid decarboxylase		1.674	2.36326	AAEL006347		Apyrase Precursor (EC 3.6.1.5)(Adenosine diphosphatase)(ATP-diphosphohydrolase)(ATP-diphosphatase)(ADPase)(Allergen Aed a 1)	apyrase	APY	-1.99168	-1.76513
								AAEL008022		homeobox protein	pituitary homeobox homolog Ptx1		-1.07476	-1.13334	AAEL020804		unspecified product	uncharacterized protein LOC5564472		-1.99816	-2.22867
								AAEL008769		serine-type enodpeptidase,	serine protease SP24D-like		-3.9073	-4.15581	AAEL024906		unspecified product	f-box lrr		-2.01579	-2.61887
								AAEL008079		trypsin-alpha, putative	trypsin delta-like		-1.82132	-2.01585	AAEL021012		unspecified product	homeotic spalt-major isoform X2		-2.02589	-1.51658
								AAEL010338		unspecified product	uncharacterized protein LOC5573256		-1.68454	-1.53418	AAEL025319	SGP	unspecified product	62 kDa salivary secreted		-2.03558	-2.63415
								AAEL011305		unspecified product	G- coupled receptor GRL101		-2.6344	-2.40684	AAEL026565					-2.06972	-1.21779
								AAEL006353		sulfotransferase (sult)	sulfotransferase family cytosolic 1B member 1-like		1.47209	2.11324	AAEL012740		ATPase subunit, putative	ATP synthase lipid-binding mitochondrial		-2.08307	-1.6839
								AAEL009862		unspecified product	isoform A		-1.10811	-1.15097	AAEL006424	SGP	37 kDa salivary gland allergen Aed a 2 Precursor (Protein D7)(Allergen Aed a 2)	D7 long partial	D7	-2.08594	-1.73551
								AAEL006176		odorant binding protein OBP27	odorant-binding 7	OBP27	-2.5002	-2.37096	AAEL011871		cytochrome C1	cytochrome heme mitochondrial		-2.10155	-1.59166
								AAEL006323		unspecified product	aminopeptidase N-like		3.59978	2.83265	AAEL012207		myosin light chain 1,	myosin light chain alkali isoform X2		-2.12167	-1.6537
								AAEL003986		unspecified product	death-associated 1		-2.04827	-1.23258	AAEL009201		unspecified product	AGAP010920- partial		-2.13412	-1.64791
								AAEL008102		actin binding protein, putative	kelch 5 isoform X1		-1.14079	-1.37127	AAEL021510		unspecified product	mucin-2-like isoform X2		-2.1732	-2.02389
								AAEL009510		glucosamine-fructose-6-phosphate aminotransferase	glutamine--fructose-6-phosphate aminotransferase [isomerizing] 2-like		-2.10124	-1.72044	AAEL028136		unspecified product	uncharacterized protein LOC110679080		-2.18911	-2.05288
								AAEL010478		sugar transporter	facilitated trehalose transporter Tret1-like		-1.6488	-1.40965	AAEL020986					-2.22503	-1.8743
								AAEL003674		MYND-type domain-containing protein [Source:UniProtKB/TrEMBL;Acc:A0A1S4F5C5]	histone-lysine N-methyltransferase SMYD3		-2.12879	-1.94818	AAEL008887		cytochrome c oxidase,-subunit VIb	cytochrome c oxidase subunit 6B1		-2.313	-1.5698
								AAEL009044		amine oxidase	spermine oxidase-like		-1.89141	-1.98822	AAEL026620		SCP domain-containing protein [Source:UniProtKB/TrEMBL;Acc:A0A1S4F3R1]	antigen 5 like allergen Cul n 1-like		-2.38382	-1.98827
								AAEL005969		phospholipase b, plb1	phospholipase membrane-associated-like		-3.88127	-2.38691	AAEL011184		mitochondrial phosphate carrier protein	phosphate carrier mitochondrial-like		-2.40927	-2.24516
								AAEL009531		niemann-pick C1	NPC intracellular cholesterol transporter 1 homolog 1b		-1.91058	-1.93051	AAEL029034		unspecified product	AGAP009918- partial		-2.44683	-2.30892
								AAEL002512		unspecified product	isoform A		-1.63121	-1.67305	AAEL007420		Serine Protease Inhibitor (serpin) homologue - unlikely to be inhibitory	serpin B5-like	SRPN25	-2.45232	-1.72702
								AAEL001818		unspecified product	ankyrin-1-like isoform X1		-2.30088	-1.42082	AAEL005961		actin	indirect flight muscle		-2.45589	-2.53521
								AAEL007601		trypsin	trypsin 5G1-like		-5.3496	-4.86296	AAEL019438		unspecified product	pinin-like isoform X9		-2.47651	-2.41997
								AAEL007656		receptor for activated C kinase, putative	p21-activated kinase-interacting 1-like		1.81421	1.63326	AAEL019441		unspecified product	actin-binding Rho-activating isoform X2		-2.59657	-1.95366
								AAEL005375		glucosyl/glucuronosyl transferases	UDP-glucosyltransferase 2		-2.03244	-1.3628	AAEL010814		isocitrate dehydrogenase	isocitrate dehydrogenase [NAD] subunit mitochondrial isoform X1		-2.59677	-1.59218
								AAEL009580		unspecified product	obstructor-E-like		-4.69493	-3.02441	AAEL029085		unspecified product	paxillin isoform X1		-2.66729	-2.2103
								AAEL006036		phosphatase SSU72, putative	RNA polymerase II subunit A C-terminal domain phosphatase SSU72		1.01984	1.20393	AAEL011789		Probable citrate synthase 2, mitochondrial Precursor (EC 2.3.3.1)	probable citrate synthase mitochondrial		-2.71952	-1.27847
								AAEL007371		unspecified product	uncharacterized protein LOC5569107		1.97514	1.53026	AAEL017177		unspecified product	FK506-binding 5 isoform X1		-2.7354	-2.06538
								AAEL007619		Toll-like receptor	toll-like	TOLL5A	-1.29894	-1.41947	AAEL019439		unspecified product	PDZ and LIM domain Zasp isoform X1		-2.75295	-2.26687
								AAEL002796		l-asparaginase i	L-asparaginase		1.67914	1.81288	AAEL008066		trkB protein, putative	muscle M-line assembly unc-89 isoform X2		-3.09644	-2.11834
								AAEL002654		unspecified product	AGAP008752- partial		-4.04862	-2.3335	AAEL007495		phosphoglycerate mutase	phosphoglycerate mutase 2-like isoform X1		-3.10913	-2.27627
								AAEL008069		notch	von Willebrand factor type EGF and pentraxin domain-containing 1 isoform X1		-2.52045	-1.55407	AAEL020941		unspecified product	cytosolic carboxypeptidase Nna1-like isoform X1		-3.15374	-2.15828
								AAEL004247		Sialin, Sodium/sialic acid cotransporter, putative	sialin-like		-2.3251	-1.77493	AAEL009904		PDZ domain-containing protein [Source:UniProtKB/TrEMBL;Acc:A0A1S4FP41]	MNN4-like isoform X1		-3.16052	-2.57333
								AAEL007835		serine/threonine protein kinase	serine threonine- kinase fused		-2.49086	-2.4175	AAEL019719		unspecified product	cytochrome c oxidase subunit mitochondrial		-3.19596	-2.0951
								AAEL008028		monocarboxylate transporter	monocarboxylate transporter 12		-1.37635	-1.35552	AAEL020895		unspecified product	neuropeptide-like 3		-3.39486	-3.04138
								AAEL002194		Uricase [Source:UniProtKB/TrEMBL;Acc:Q17J02]	uricase		1.14139	2.05408	AAEL006575		Troponin C [Source:UniProtKB/TrEMBL;Acc:A0A1S4FDX1]	troponin isoallergen Bla g -like isoform X1		-3.51065	-2.14603
								AAEL004813		M-phase phosphoprotein, putative	M-phase phospho 6		3.82136	3.00439	AAEL010186		unspecified product	uncharacterized protein LOC5572959 isoform X2		-3.57836	-3.21362
								AAEL008097		trypsin-eta, putative	trypsin alpha-3-like		-2.51283	-2.39048	AAEL021367		unspecified product	RNA polymerase II degradation factor 1-like		-3.84321	-2.42467
								AAEL007410		Inhibitor-2, putative	phosphatase inhibitor 2 isoform X1		-1.18014	-1.24753	AAEL017293		unspecified product	A-kinase anchor 14		-3.87973	-2.99754
								AAEL002341		unspecified product	DNA repair and recombination RAD54B-like		3.36476	2.95322	AAEL006888		unspecified product	proteoglycan 4 isoform X2		-4.1347	-2.94479
								AAEL005694		unspecified product	ornithine decarboxylase-like		-1.96099	-1.39037	AAEL010884		ADP,ATP carrier protein	ADP,ATP carrier 2		-4.25076	-2.93096
								AAEL011375		trypsin, putative	ovochymase-2-like isoform X2		-5.82305	-3.32551	AAEL026724					-4.50937	-3.65924
								AAEL004798		Mucin-like peritrophin [Source:UniProtKB/TrEMBL;Acc:Q9GPU9]	mucin-like peritrophin		-1.66556	-2.16168	AAEL010180		unspecified product	uncharacterized protein LOC5572962		-4.54371	-3.77744
								AAEL008263		unspecified product	YY1-associated factor 2		-1.80056	-1.30116	AAEL021995		unspecified product	MAGE 2		-4.70713	-3.48089
								AAEL006507		unspecified product	probable RNA methyltransferase CG11342		-1.36943	-1.46135	AAEL013367		unspecified product	mucin-5AC isoform X2		-4.7505	-2.90441
								AAEL010656		leucine-rich immune protein (Short)	phosphatase 1 regulatory inhibitor subunit PPP1R7 homolog	LRIM12	2.13975	2.02995	AAEL022307					-5.10531	-4.0139
								AAEL002360		serine-type enodpeptidase,	chymotrypsin 1		-2.68357	-3.61453	AAEL007281		stretchin-mlck	muscle M-line assembly unc-89-like isoform X1		-5.70549	-3.12354
								AAEL011421		multiple inositol polyphosphate phosphatase	multiple inositol polyphosphate phosphatase 1		-1.26074	-1.25115	AAEL028921					-6.81317	-8.22288
								AAEL029072		unspecified product	serine protease snake-like		10.8931	10.2125
								AAEL021372		unspecified product	peritrophin-1-like		9.08391	8.89471
								AAEL027718		unspecified product	uncharacterized protein LOC110676787		8.6697	7.9225
								AAEL024345		unspecified product	uncharacterized protein LOC5569546 isoform X1		7.01127	6.34155
								AAEL027293					6.93223	7.19661
								AAEL025466		unspecified product	nucleolar dao-5		5.748	6.05415
								AAEL020756					5.24671	5.55818
								AAEL020741		unspecified product	nuclear valosin-containing -like		4.91495	4.78424
								AAEL022714					4.20269	4.38011
								AAEL027492		unspecified product	soluble calcium-activated nucleotidase 1		3.13044	3.8522
								AAEL017985		unspecified product	uncharacterized protein LOC110678890 isoform X1		3.02208	2.59308
								AAEL023325		unspecified product	uncharacterized protein LOC110677159 isoform X1		2.94656	3.24698
								AAEL027707					2.58134	3.01541
								AAEL022001		unspecified product	isoform A		2.53593	2.83621
								AAEL026095		unspecified product	X-linked retinitis pigmentosa GTPase regulator		2.50108	2.66987
								AAEL020156		unspecified product	high affinity cGMP-specific 3 ,5 -cyclic phosphodiesterase 9A isoform X1		2.43446	2.9566
								AAEL022107					2.18633	2.61541
								AAEL013990		hexamerin 2 beta	hexamerin- -like		1.97958	1.40095
								AAEL011453		C-Type Lectin (CTL14)	C-type lectin 37Da-like	CTL14	1.96341	1.96807
								AAEL014169		small nuclear ribonucleoprotein, core, putative	U6 snRNA-associated Sm LSm5		1.85498	2.12635
								AAEL024482		unspecified product	uncharacterized protein LOC110675699		1.83331	1.67186
								AAEL020316		unspecified product	probable methyltransferase TARBP1		1.78724	1.92885
								AAEL017132		C-Type Lysozyme (Lys-C).	lysozyme c-1 isoform X2	LYSC4	1.78223	1.62064
								AAEL017320		unspecified product	farnesol dehydrogenase-like		1.7689	1.96861
								AAEL023844		unspecified product	esterase B1-like		1.76412	2.26464
								AAEL020401		unspecified product	uncharacterized protein LOC110676785		1.72707	2.01042
								AAEL021795		unspecified product	sarcoplasmic reticulum histidine-rich calcium-binding -like		1.68436	1.2723
								AAEL024098		unspecified product	constitutive coactivator of PPAR-gamma 1		1.67582	1.84452
								AAEL013839		unspecified product	proline-rich receptor kinase PERK9 isoform X1		1.66137	1.94933
								AAEL028066		unspecified product	flocculation FLO11		1.65075	2.13699
								AAEL027973		unspecified product	general transcription factor IIF subunit 2		1.59362	1.67317
								AAEL013048		unspecified product	zinc finger 771 isoform X1		1.53625	1.35766
								AAEL017302		unspecified product	farnesol dehydrogenase-like		1.49859	1.69462
								AAEL012086		leucine-rich immune protein (Long)	leucine-rich repeat-containing 4C-like	LRIM1	1.47291	1.24815
								AAEL028155		unspecified product	DNA-directed RNA polymerase III subunit RPC9		1.46676	1.41803
								AAEL012341		lysosomal acid lipase, putative	lipase 3-like		1.45593	1.72942
								AAEL012845		Mitochondrial import inner membrane translocase subunit TIM44 [Source:UniProtKB/TrEMBL;Acc:Q16KX3]	mitochondrial import inner membrane translocase subunit TIM44		1.44681	1.5971
								AAEL012689		Glucose-methanol-choline (gmc) oxidoreductase [Source:UniProtKB/TrEMBL;Acc:A0A1S4FWX8]	neither inactivation nor afterpotential G		1.44186	1.61631
								AAEL013413		Vitamin K-dependent protein C precursor, putative [Source:UniProtKB/TrEMBL;Acc:A0A1S4EZ97]	basement membrane-specific heparan sulfate proteoglycan core -like		1.35953	1.24154
								AAEL014078		serine protease inhibitor, serpin	serine protease inhibitor 27A		1.35572	1.01367
								AAEL013135		chromodomain helicase DNA binding protein	chromodomain-helicase-DNA-binding Mi-2 homolog		1.31058	1.42889
								AAEL023294		unspecified product	uncharacterized protein LOC110681328		1.30071	1.31453
								AAEL012681		60S ribosomal protein L24 [Source:UniProtKB/TrEMBL;Acc:Q16LE3]	probable ribosome biogenesis RLP24	RpL24	1.29339	1.80509
								AAEL024412		unspecified product	alanyl-tRNA editing Aarsd1-A		1.27238	1.25735
								AAEL021140		unspecified product	reverse transcriptase partial		1.26575	1.48535
								AAEL026323		unspecified product	isoform partial		1.25848	1.32646
								AAEL015653		1-hydroxy-2-glutathionyl-2-methyl-3-butene dehydrogenase, putative	C-factor		1.25199	1.30853
								AAEL024780		unspecified product	similar isoform X2		1.15872	1.26476
								AAEL012858		unspecified product	uncharacterized protein LOC5576907		1.06845	1.06219
								AAEL026237		unspecified product	AGAP000821- partial		-1.07982	-1.11813
								AAEL024456					-1.11012	-1.37074
								AAEL018691				ssu rRNA	-1.12934	-1.29987
								AAEL012595		unspecified product	uncharacterized protein LOC5576540 isoform X2		-1.13002	-1.03729
								AAEL008620	SGP	D7 protein, putative	37 kDa salivary gland allergen Aed a 2-like		-1.13463	-1.00332
								AAEL026357		unspecified product	cysteine dioxygenase type 1		-1.19531	-1.2151
								AAEL014908		unspecified product	large subunit GTPase 1 homolog		-1.20595	-1.30919
								AAEL025841					-1.22236	-1.19828
								AAEL011962		unspecified product	transport and Golgi organization 2		-1.23524	-1.23815
								AAEL014154		Cytosolic Fe-S cluster assembly factor NUBP2 homolog [Source:UniProtKB/Swiss-Prot;Acc:Q16H50]	cytosolic Fe-S cluster assembly factor NUBP2 homolog		-1.245	-1.37746
								AAEL012579		Aspartate aminotransferase [Source:UniProtKB/TrEMBL;Acc:Q16LN3]	aspartate cytoplasmic		-1.25375	-1.3382
								AAEL026555					-1.27151	-1.34644
								AAEL012395		ATP-binding cassette transporter	probable multidrug resistance-associated lethal(2)03659		-1.34589	-1.15952
								AAEL019955		unspecified product	solute carrier family 26 member 10-like		-1.36821	-1.36478
								AAEL026777					-1.39352	-1.7818
								AAEL023559		unspecified product	angiotensin-converting enzyme-like		-1.41674	-1.20749
								AAEL011500		Cdc42 protein, putative	ras-like GTP-binding		-1.41791	-1.69853
								AAEL028081					-1.41813	-2.29241
								AAEL021346					-1.45446	-1.08601
								AAEL013267		unspecified product	beta-1,4-galactosyltransferase galt-1 isoform X2		-1.46686	-1.20669
								AAEL027940		unspecified product	extensin-like		-1.47532	-1.98418
								AAEL021072					-1.48957	-1.5925
								AAEL023490		unspecified product	mucin-2-like isoform X3		-1.50276	-2.01102
								AAEL025449					-1.51943	-1.588
								AAEL012102		unspecified product	gametogenetin-binding 2-like		-1.52031	-1.19791
								AAEL020970		unspecified product	uncharacterized protein LOC110679337 isoform X2		-1.55692	-1.84024
								AAEL027539		unspecified product	probable multidrug resistance-associated lethal(2)03659		-1.57642	-1.58351
								AAEL017022		unspecified product	cell wall DAN4 isoform X2		-1.57667	-1.04461
								AAEL018289		unspecified product	uncharacterized protein LOC5576735 isoform X2		-1.58099	-1.14885
								AAEL025353		unspecified product	retinal guanylyl cyclase 2-like isoform X1		-1.61659	-1.41393
								AAEL022913		unspecified product	extracellular serine threonine CG31145		-1.62108	-1.08395
								AAEL023001					-1.62109	-1.67731
								AAEL023596					-1.63716	-3.10843
								AAEL027096		unspecified product	cyclic AMP response element-binding A isoform X2		-1.67588	-1.46179
								AAEL020502		unspecified product	elongation of very long chain fatty acids		-1.6778	-1.10432
								AAEL022379		unspecified product	RNA-binding 12B		-1.74579	-1.17083
								AAEL006483	SGP	unspecified product	salivary secreted peptide		-1.75726	-1.3653
								AAEL028235		unspecified product	guanosine-3 ,5 -bis(diphosphate) 3 -pyrophosphohydrolase MESH1		-1.75868	-1.24997
								AAEL012474		unspecified product	homeotic labial		-1.77653	-1.4937
								AAEL014600		4-hydroxyphenylpyruvate dioxygenase	4-hydroxyphenylpyruvate dioxygenase		-1.7984	-1.53443
								AAEL020954		unspecified product	zinc finger CCCH domain-containing 13 isoform X1		-1.80285	-1.28239
								AAEL011592		secreted mucin MUC17, putative	mucin-5AC isoform X1		-1.85167	-1.67955
								AAEL025279					-1.85789	-3.36226
								AAEL027637		unspecified product	water dikinase 2-like		-1.85983	-1.09582
								AAEL022033					-1.87211	-4.02921
								AAEL011510		multiple inositol polyphosphate phosphatase	multiple inositol polyphosphate phosphatase 1		-1.87663	-1.99392
								AAEL021698		unspecified product	uncharacterized protein LOC5574207 isoform X1		-1.8968	-1.34863
								AAEL027984		unspecified product	transmembrane protease serine 9-like isoform X1		-1.97908	-2.01638
								AAEL022849		unspecified product	polypeptide N-acetylgalactosaminyltransferase 9		-1.98441	-1.37651
								AAEL027028					-1.99044	-1.3802
								AAEL022078		unspecified product	uncharacterized protein LOC110681180 isoform X2		-2.00136	-1.4774
								AAEL012496		unspecified product	ankyrin repeat and BTB POZ domain-containing 2 isoform X2		-2.01058	-1.47593
								AAEL020793		unspecified product	mediator of RNA polymerase II transcription subunit 15		-2.03326	-1.67595
								AAEL023600		unspecified product	dendritic arbor reduction 1-like		-2.04761	-1.55508
								AAEL014044		unspecified product	isoforms B C		-2.08924	-1.70732
								AAEL021303		unspecified product	transcription factor grauzone		-2.10813	-1.66995
								AAEL023757		unspecified product	commissureless 2 homolog		-2.1222	-3.81503
								AAEL022615		unspecified product	molybdenum cofactor sulfurase		-2.13651	-2.55814
								AAEL013885	SGP	unspecified product	kDa salivary		-2.16467	-1.43311
								AAEL026315					-2.16824	-1.81411
								AAEL025633					-2.18876	-2.49378
								AAEL019708		unspecified product	cell wall DAN4		-2.20285	-1.36116
								AAEL020128		unspecified product	glycogen-binding subunit 76A isoform X2		-2.24951	-1.43559
								AAEL026878		unspecified product	acyl- Delta(11) desaturase		-2.28769	-1.7751
								AAEL026436		unspecified product	transcription factor IIIB 90 kDa subunit		-2.32042	-2.99408
								AAEL025367					-2.32114	-2.62755
								AAEL021094					-2.32238	-2.18864
								AAEL013154		unspecified product	zinc finger weckle-like		-2.3512	-2.33316
								AAEL026574		unspecified product	transcription factor grauzone		-2.35841	-2.30401
								AAEL025454		unspecified product	inactive rhomboid 1-like		-2.36201	-1.89341
								AAEL013518		unspecified product	embryonic gonad-like		-2.37527	-1.97108
								AAEL025137					-2.37678	-1.33004
								AAEL019388					-2.38051	-3.56599
								AAEL022732					-2.45885	-2.46867
								AAEL013732		mannosyltransferase 1,	O-mannosyl-transferase 2		-2.53652	-1.95176
								AAEL022969					-2.56759	-3.05342
								AAEL026715		unspecified product	uncharacterized protein LOC110676549 isoform X2		-2.60913	-2.58927
								AAEL023384		unspecified product	mucin-5AC-like isoform X3		-2.61099	-1.37725
								AAEL025518		unspecified product	zinc finger CCCH domain-containing 18		-2.61747	-1.50439
								AAEL013648		Fatty acyl-CoA reductase [Source:UniProtKB/TrEMBL;Acc:Q16II8]	fatty acyl- reductase CG5065		-2.61902	-1.38104
								AAEL020519		Hypothetical conserved protein [Source:UniProtKB/TrEMBL;Acc:Q1HQS8]	Mpv17		-2.6444	-2.26271
								AAEL013156		unspecified product	AGAP009011- partial		-2.70999	-4.08316
								AAEL021584		unspecified product	borderless-like isoform X1		-2.72354	-2.24781
								AAEL011599		ADP-ribosylation factor, putative [Source:UniProtKB/TrEMBL;Acc:A0A1S4FU64]	ADP-ribosylation factor 13B		-2.73346	-2.04589
								AAEL020353					-2.79653	-1.93293
								AAEL014344		adam (a disintegrin and metalloprotease)	zinc metallo ase-disintegrin-like 06		-2.87669	-2.23543
								AAEL020083		unspecified product	uncharacterized protein LOC5576211, partial		-2.88004	-1.81842
								AAEL012700		ATP-binding cassette sub-family A member 3, putative	ATP-binding cassette sub-family A member 3-like		-2.88364	-2.92496
								AAEL026466		unspecified product	cystatin		-2.91849	-2.21923
								AAEL013148		unspecified product	uncharacterized protein LOC5577296		-2.93064	-2.41807
								AAEL013715		trypsin	trypsin 5G1-like		-2.99844	-4.22939
								AAEL011586		unspecified product	mediator of RNA polymerase II transcription subunit 15 isoform X3		-3.02205	-1.63051
								AAEL019483		unspecified product	myb Q		-3.10231	-2.02126
								AAEL026630		unspecified product	serine threonine- phosphatase 6 regulatory ankyrin repeat subunit B isoform X1		-3.10376	-2.75755
								AAEL026284		unspecified product	tigger transposable element-derived 6 partial		-3.12954	-3.5677
								AAEL013303		unspecified product	cell wall DAN4-like		-3.21895	-2.16431
								AAEL012013		unspecified product	acidic repeat-containing isoform X2		-3.27508	-3.32466
								AAEL011768		unspecified product	agglutinin ARB_02240		-3.2951	-1.72201
								AAEL025092		unspecified product	vitelline membrane Vm26Ab-like		-3.29806	-2.29032
								AAEL024594					-3.46541	-2.86158
								AAEL020748		unspecified product	AGAP000198- partial		-3.4851	-2.94538
								AAEL027732		unspecified product	proteoglycan 4 isoform X1		-3.48964	-2.0335
								AAEL027881		unspecified product	cadherin-related tumor suppressor		-3.49876	-1.9965
								AAEL027877					-3.62041	-2.08314
								AAEL026761					-3.62729	-2.36165
								AAEL019938		copper-zinc (Cu-Zn) superoxide dismutase	superoxide dismutase [Cu-Zn]-like	CUSOD4	-3.65995	-3.36653
								AAEL020626					-3.66366	-4.28997
								AAEL022295					-3.7326	-3.77631
								AAEL021791		unspecified product	histidine-rich PFHRP-II		-3.93359	-2.45391
								AAEL024240					-3.94998	-6.71988
								AAEL019887		unspecified product	uncharacterized protein LOC5570998 isoform X1		-3.95024	-2.81503
								AAEL025705		unspecified product	uncharacterized protein LOC110679215		-3.99829	-4.30349
								AAEL011449		unspecified product	alpha-tocopherol transfer -like		-4.00743	-2.55387
								AAEL024370		unspecified product	uncharacterized protein LOC110676719		-4.18248	-3.02636
								AAEL014766		unspecified product	nose resistant to fluoxetine 6-like		-4.45441	-6.73847
								AAEL014369		unspecified product	titin-like isoform X1		-4.91727	-3.3239
								AAEL015136		Niemann-Pick Type C-2, putative	NPC intracellular cholesterol transporter 2-like		-5.01126	-3.36849
								AAEL022536		unspecified product	f-box lrr		-5.09546	-3.43163
								AAEL013766		unspecified product	obstructor-E isoform X1		-5.33648	-3.37373
								AAEL013284		late trypsin 1, serine-type enodpeptidase	late trypsin	LT1	-5.36787	-8.07512
								AAEL020425		unspecified product	uncharacterized protein LOC110680692		-5.44	-5.13346
								AAEL024028					-6.17742	-3.58675
								AAEL020471					-6.18092	-6.46818
								AAEL021575					-6.8923	-7.22651
								AAEL020308					-7.52336	-7.04916
								AAEL018745					-7.91638	-3.95471
								AAEL025491		unspecified product	trypsin 3A1-like		-8.6329	-6.40862
								AAEL020068					-8.69616	-4.73152
								AAEL023367		unspecified product	uncharacterized protein LOC110676958		-10.3363	-10.0704
								AAEL025186		unspecified product	uncharacterized protein LOC110674045 isoform X2		-10.8342	-8.60498

## Sheet: M-LCT
INT 1 (27 common elements in R-S, C-S and RC								INT 2 (522 common elements in R-S and C-S)							INT 3(139 common elements in R-S and R-C)							INT 30( 47 common elements in C-S and R-C)
Geneid	Target	Product Description(VB)	Description (Blast2GO)	Gene_name	logFC(R-S)	logFC(C-S	logFC(R-C	Geneid	Target	Product Description(VB)	Description (Blast2GO)	Gene_name	logFC(R-S)	logFC(C-S)	Geneid	Target	Product Description(VB)	Description (Blast2GO)	Gene_name	logFC(R-S)	logFC(R-C)	Geneid	Target	Product Description(VB)	Description (Blast2GO)	Gene_name	logFC(R-C)	logFC(C-S)
AAEL003317		alkaline phosphatase	membrane-bound alkaline phosphatase		-3.78599	-5.20738	1.45077	AAEL000044		ornithine decarboxylase	ornithine decarboxylase 1-like		1.87358	1.61842	AAEL000138		NADH dehydrogenase, putative	NADH dehydrogenase [ubiquinone] 1 alpha subcomplex subunit 6		-1.24626	-1.29148	AAEL000915		unspecified product	pro convertase subtilisin kexin type 5		1.45998	-1.53688
AAEL003419	CUT	unspecified product	chitin deacetylase 1		-4.08861	-2.69516	-1.37196	AAEL000115		unspecified product	ribosomal RNA-processing 7 homolog A		1.54774	1.32886	AAEL000229		prosialokinin precursor	sialokinin I prepro		-1.46616	-1.78847	AAEL001287		unspecified product	circadian clock-controlled -like		-1.49146	1.33763
AAEL003425	CUT	unspecified product	chitin deacetylase 1 isoform X1		-4.08825	-2.36331	-1.70114	AAEL000330		unspecified product	multifunctional methyltransferase subunit TRM112		-1.54894	-1.42413	AAEL000545		unspecified product	esterase B1-like		-2.3068	-2.42645	AAEL001690		serine-type enodpeptidase	serine protease SP24D-like		3.81911	-6.44036
AAEL004249		unspecified product	flightin isoform X1		-5.27322	-3.48607	-1.76567	AAEL000340	CYP	cytochrome P450	cytochrome P450 4C1-like	CYP4C1-like	-4.13	-2.4279	AAEL000663		unspecified product	MAPK regulated corepressor interacting 2		-1.0434	-1.09387	AAEL003347		CRAL/TRIO domain-containing protein	alpha-tocopherol transfer -like isoform X2		-1.32251	1.40133
AAEL005656		myosin heavy chain, nonmuscle or smooth muscle	myosin heavy muscle-like		-6.12803	-4.78378	-1.3175	AAEL000354		dimeric dihydrodiol dehydrogenase	trans-1,2-dihydrobenzene-1,2-diol dehydrogenase-like		-1.11362	-1.26404	AAEL000729		unspecified product	RNA-binding Musashi homolog Rbp6 isoform X1		-1.06238	-1.00301	AAEL004728		5-methyltetrahydrofolate:homocysteine methyltransferase [Source:UniProtKB/TrEMBL;Acc:Q17C46]	homocysteine S-methyltransferase 1-like		1.51263	-1.41637
AAEL006575		Troponin C [Source:UniProtKB/TrEMBL;Acc:A0A1S4FDX1]	troponin isoallergen Bla g -like isoform X1		-3.44405	-1.39256	-2.02937	AAEL000454		isocitrate dehydrogenase	probable isocitrate dehydrogenase [NAD] subunit mitochondrial isoform X1		-1.80871	-1.54053	AAEL000793		venom allergen	antigen 5 like allergen Cul n 1-like		-1.15604	-1.25036	AAEL005001		aquaporin	aquaporin -like		2.78476	-3.40035
AAEL007281		stretchin-mlck	muscle M-line assembly unc-89-like isoform X1		-5.72329	-3.78208	-1.92139	AAEL000500		unspecified product	uncharacterized protein LOC5578455		-1.55892	-2.1068	AAEL000986		NADH-ubiquinone oxidoreductase ashi subunit	NADH dehydrogenase [ubiquinone] 1 beta subcomplex subunit mitochondrial		-1.24301	-1.14046	AAEL006023		Vanin-like protein 1 precursor, putative	vanin 1		1.55821	-1.26878
AAEL008066		trkB protein, putative	muscle M-line assembly unc-89 isoform X2		-3.24755	-1.63023	-1.5954	AAEL000566		unspecified product	uncharacterized protein LOC5564310		3.37382	3.77133	AAEL001080		RNA 3' terminal phosphate cyclase	probable RNA 3 -terminal phosphate cyclase		1.7847	2.39684	AAEL008468		cysteine synthase	cystathionine beta-synthase		1.19943	-1.80003
AAEL008285	CUT	pupal cuticle protein, putative	cuticle -like		-4.01418	-1.84392	-2.14639	AAEL000633		Toll-like receptor	toll-like receptor Tollo	TOLL8	-2.46228	-1.75461	AAEL001082		unspecified product	myofilin isoform b		-5.00839	-3.97871	AAEL009779		NBP2b protein, putative	FAM32A		-1.12373	1.39824
AAEL008769		serine-type enodpeptidase,	serine protease SP24D-like		-3.26759	-5.01448	1.77488	AAEL000717		protocadherin	dachsous		-2.65576	-2.24874	AAEL001091		Malic enzyme [Source:UniProtKB/TrEMBL;Acc:A0A1S4EXR8]	NADP-dependent malic enzyme		-1.67064	-1.07029	AAEL010456		unspecified product	kDa secreted		-1.33885	1.49497
AAEL010814		isocitrate dehydrogenase	isocitrate dehydrogenase [NAD] subunit mitochondrial isoform X1		-2.76426	-1.48857	-1.25168	AAEL000797		dimethylaniline monooxygenase	senecionine N-oxygenase-like		-2.51073	-1.83069	AAEL001319	CUT	unspecified product	cuticle -like		-6.10998	-3.91257	AAEL010697		3-ketoacyl-coa thiolase, mitochondrial (beta- ketothiolase) (acetyl-coa acyltransferase) (mitochondrial 3-oxoacyl- coa thiolase)	3-ketoacyl- mitochondrial		1.54017	-1.61152
AAEL010854		ubiquitin specific protease 2,	ubiquitin carboxyl-terminal hydrolase Usp2 isoform X1		-2.25675	-1.15366	-1.07926	AAEL000834		dimethylaniline monooxygenase	senecionine N-oxygenase		2.15738	1.5605	AAEL001593		glycerol-3-phosphate dehydrogenase	glycerol-3-phosphate dehydrogenase [NAD(+)] cytoplasmic isoform X1		-2.51284	-1.4834	AAEL013627		RAP domain-containing protein [Source:UniProtKB/TrEMBL;Acc:A0A1S4FZM3]	FAST kinase domain-containing mitochondrial		1.86858	-1.77314
AAEL010884		ADP,ATP carrier protein	ADP,ATP carrier 2		-4.10375	-1.55917	-2.52165	AAEL000855		mannosyltransferase 1,	O-mannosyltransferase 1		-2.4755	-1.9576	AAEL001673		actin	muscle		-1.38501	-1.00602	AAEL017514		unspecified product	pleckstrin homology-like domain family A member 1		-1.63695	2.54818
AAEL011741	GST	glutathione transferase	glutathione S-transferase isoform X1	GSTS1	-3.33701	-1.79312	-1.51939	AAEL000859		unspecified product	surface antigen CRP170		-2.59214	-3.30486	AAEL001776		unspecified product	homeotic distal-less isoform X1		-2.01316	-1.45355	AAEL017811				RNase_MRP	1.17977	-1.3447
AAEL011771		unspecified product	agglutinin ARB_02240		-3.6425	-1.5087	-2.10874	AAEL000931		Alkaline phosphatase [Source:UniProtKB/TrEMBL;Acc:Q1HQK7]	alkaline phosphatase 4-like		-1.40285	-1.23846	AAEL001928		Actin-1 [Source:UniProtKB/Swiss-Prot;Acc:P49128]	muscle	Act1	-1.85578	-2.12802	AAEL018514				Arthropod_7SK	1.0563	-1.70334
AAEL013367		unspecified product	mucin-5AC isoform X2		-5.50646	-3.18534	-2.29941	AAEL001134		Probable methylmalonate-semialdehyde dehydrogenase [acylating], mitochondrial Precursor (Malonate-semialdehyde dehydrogenase [acylating])(MMSDH)(EC 1.2.1.27)(EC 1.2.1.18)	probable methylmalonate-semialdehyde dehydrogenase [acylating] mitochondrial		-1.06216	-1.39873	AAEL002070		unspecified product	myosin-2 heavy chain isoform X1		-1.7689	-1.23205	AAEL018689				lsu rRNA	1.09817	-1.46291
AAEL014274		unspecified product	dentin sialophospho isoform X3		-2.50902	-1.31377	-1.17204	AAEL001233		Clip-Domain Serine Protease family E. Protease homologue.	transmembrane protease serine 9-like	CLIPE9	-2.85886	-2.49776	AAEL002417		troponin t, invertebrate	troponin skeletal muscle isoform X3		-1.48072	-1.30987	AAEL019044					-5.29438	4.74801
AAEL017262	CUT	unspecified product	larval cuticle A2B		-4.24525	-1.63725	-2.58632	AAEL001235		palmitoyl-protein thioesterase	lysosomal thioesterase PPT2 homolog		-1.84828	-1.79193	AAEL002565		titin	twitchin isoform X1		-2.17263	-1.04821	AAEL020221					-1.58771	1.83812
AAEL017293		unspecified product	A-kinase anchor 14		-3.82238	-1.67184	-2.12425	AAEL001299		unspecified product	patched domain-containing 3		-2.11505	-1.45444	AAEL002572		myosin regulatory light chain 2 (mlc-2)	myosin regulatory light chain 2		-2.49444	-1.44891	AAEL020258		unspecified product	AAEL004181- partial		-1.18696	1.55841
AAEL018687		NADH dehydrogenase subunit 1	NADH dehydrogenase subunit 1	ND1	-5.70761	-4.49876	-1.18488	AAEL001307		SEC14, putative	cellular retinaldehyde-binding		-1.64075	-1.88129	AAEL002688		glucosyl/glucuronosyl transferases	UDP-glycosyltransferase UGT5-like		-1.84235	-1.50599	AAEL020789		unspecified product	uncharacterized protein LOC110674569		1.65575	-2.67896
AAEL019530		unspecified product	transcription factor SPT20 homolog isoform X1		-3.00947	-1.53385	-1.45151	AAEL001410		snf2 histone linker phd ring helicase	E3 ubiquitin- ligase SHPRH		1.07452	1.13583	AAEL002737		cytochrome c oxidase, subunit VIIC, putative	cytochrome c oxidase subunit mitochondrial-like		-2.9289	-1.97066	AAEL021467		unspecified product	serine threonine- phosphatase 6 regulatory ankyrin repeat subunit B isoform X1		-2.34355	2.28901
AAEL019797		unspecified product	antigen 5 like allergen Cul n 1-like		-4.25598	-1.39284	-2.83788	AAEL001437		unspecified product	uncharacterized protein LOC5570536 isoform X1		-4.95161	-3.23902	AAEL002759		tropomyosin invertebrate	tropomyosin-2 isoform X1		-2.76906	-1.56925	AAEL024358		Membrane trafficking protein emp24/gp25/p24 family member [Source:UniProtKB/TrEMBL;Acc:Q1HQL7]	transmembrane emp24 domain-containing 7		1.68228	-1.43477
AAEL022665	CUT	unspecified product	cuticle -like		-8.61788	-3.8642	-4.73423	AAEL001493		unspecified product	laminin subunit alpha-1 isoform X1		-1.39059	-1.05915	AAEL002761		tropomyosin invertebrate	tropomyosin- isoforms 9A A B isoform X23		-2.03516	-1.0767	AAEL025189					1.89423	-2.51423
AAEL022982		unspecified product	basic proline-rich -like		-2.15522	-1.01029	-1.12209	AAEL001513		WD-repeat protein	WD repeat-containing 35		-2.9879	-2.54623	AAEL003011		NADH dehydrogenase, putative	NADH dehydrogenase [ubiquinone] 1 alpha subcomplex subunit 2		-1.27668	-1.26729	AAEL025665		unspecified product	axoneme-associated mst101(2)-like		-1.77293	1.43032
AAEL026466		unspecified product	cystatin		-3.42537	-2.28593	-1.11323	AAEL001551		unspecified product	zinc finger Xfin-like		1.24104	1.47982	AAEL003100	SGP	unspecified product	salivary mucin 4		-1.33283	-1.17766	AAEL026302					1.13817	-1.90187
AAEL027311	CUT	unspecified product	cuticle -like		-10.34	-6.27675	-4.03293	AAEL001577		unspecified product	neurogenic locus notch homolog 1		-2.22553	-1.54767	AAEL003104		tripartite motif protein trim2,3	RING finger nhl-1 isoform X1		-2.108	-1.08997	AAEL026955		unspecified product	C-type lectin 37Da-like		1.79637	-1.61066
AAEL028952					1.02696	2.36348	-1.31616	AAEL001674		serine-type enodpeptidase,	serine protease SP24D-like		-6.17714	-9.82764	AAEL003137		unspecified product	dentin sialophospho -like		-1.4291	-1.31837	AAEL027371		unspecified product	uncharacterized protein LOC5572002		1.09047	-1.09422
								AAEL001677	CUT	unspecified product	cuticle -like		-4.31257	-2.95304	AAEL003237		low molecular weight protein-tyrosine-phosphatase	low molecular weight phosphotyrosine phosphatase 1		-1.32698	-1.50871	AAEL027575					1.81173	-1.64454
								AAEL001693		serine-type enodpeptidase	serine protease SP24D		-1.86997	-2.25978	AAEL003291		unspecified product	GATA zinc finger domain-containing 8		-1.65138	-1.51988	AAEL027829		unspecified product	pancreatic triacylglycerol lipase-like		1.63442	-2.01182
								AAEL001704	CUT	unspecified product	cuticle -like		-6.88597	-3.10532	AAEL003407		unspecified product	RNA-binding 24-B-like		-1.51883	-1.23085	AAEL028657					-3.26586	4.45105
								AAEL002542		Triosephosphate isomerase [Source:UniProtKB/TrEMBL;Acc:Q17HW3]	triosephosphate isomerase	Tpi	-1.02437	-1.29017	AAEL007225		dynein heavy chain	dynein heavy chain axonemal		4.96975	3.21625
								AAEL003331		unspecified product	chaoptin		-2.39197	-2.01022	AAEL010591	GST	glutathione transferase	glutathione S-transferase 1-like	GSTD6	3.40065	1.44822
								AAEL006207		unspecified product	uncharacterized protein LOC5567606		-2.36477	-1.93219	AAEL024183					3.33098	2.51588
								AAEL004301		unspecified product	AGAP007976- partial		-5.24426	-2.83008	AAEL013857		unspecified product	serine protease Hayan-like isoform X2		2.31079	2.42643
								AAEL004114		UNC93A protein, putative	UNC93		-2.27784	-1.86132	AAEL012341		lysosomal acid lipase, putative	lipase 3-like		2.11692	1.21426
								AAEL002994		unspecified product	uncharacterized protein LOC5580274		-2.34234	-3.5075	AAEL009454		unspecified product	SET and MYND domain-containing 4		1.93232	2.5224
								AAEL001878		lipase	pancreatic triacylglycerol lipase		-3.60525	-1.82113	AAEL004701		Argininosuccinate synthase (EC 6.3.4.5)(Citrulline--aspartate ligase)	argininosuccinate synthase		1.60249	2.59844
								AAEL004582		beta-galactosidase	beta-galactosidase-like isoform X2		-1.78199	-1.75052	AAEL014556		unspecified product	2-oxo-4-hydroxy-4-carboxy-5-ureidoimidazoline decarboxylase-like		1.52078	1.44344
								AAEL003066	CUT	brain chitinase and chia	chitinase-3 1		-1.95405	-2.14069	AAEL009968		unspecified product	apyrase-like		1.48713	1.35175
								AAEL005349		Sugar transporter SWEET [Source:UniProtKB/TrEMBL;Acc:Q17A98]	sugar transporter SWEET1-like		-1.14477	-2.13561	AAEL019902		unspecified product	uncharacterized protein LOC110673976		1.19426	1.16924
								AAEL003008		unspecified product	proteoglycan 4-like		1.30756	1.47352	AAEL009861		unspecified product	U-scoloptoxin(19)-Sm1a		1.19026	1.08408
								AAEL006535		unspecified product	acetylcholine receptor subunit alpha-like 1		-1.38662	-1.09167	AAEL027771		Putative ubiquinone oxidoreductase ndufs8/23 kDa subunit [Source:UniProtKB/TrEMBL;Acc:A0A0N8ERX8]	NADH-ubiquinone oxidoreductase subunit 8		-1.04317	-1.13648
								AAEL002654		unspecified product	AGAP008752- partial		-3.91386	-4.42509	AAEL007407		unspecified product	AAEL007407- partial		-1.04455	-1.19136
								AAEL005109		WD-repeat protein	cilia- and flagella-associated 44		-5.45967	-5.08167	AAEL019799		Muscle lim protein [Source:UniProtKB/TrEMBL;Acc:A0A1S4FES9]	muscle LIM Mlp84B isoform X1		-1.08004	-1.0829
								AAEL005460		alpha-galactosidase/alpha-n-acetylgalactosaminidase	alpha-N-acetylgalactosaminidase-like		-1.48614	-1.22788	AAEL020371		unspecified product	myogenesis-regulating glycosidase-like		-1.08117	-1.65013
								AAEL006240		purple acid phosphatase, putative	acid phosphatase type 7		-1.17072	-1.29241	AAEL024583		unspecified product	uncharacterized protein LOC5573987 isoform X5		-1.10549	-1.23957
								AAEL004676		(s)-2-hydroxy-acid oxidase	peroxisomal (S)-2-hydroxy-acid oxidase GLO1		-1.11513	-1.31722	AAEL019451		unspecified product	titin homolog isoform X7		-1.10821	-1.24817
								AAEL005179		unspecified product	uncharacterized serine-rich -like		-1.73651	-1.37598	AAEL019812		unspecified product	trichohyalin isoform X4		-1.12905	-1.10022
								AAEL002347		serine-type enodpeptidase,	chymotrypsin 1		-2.96896	-1.9194	AAEL006439		testis/ seletal muscle dual specificty phosphatase	dual specificity phosphatase 3 isoform X2		-1.13525	-1.15919
								AAEL004897	CUT	brain chitinase and chia	probable chitinase 10		-3.44603	-2.46934	AAEL019680		unspecified product	proline-rich extensin EPR1 isoform X1		-1.17067	-1.04047
								AAEL002848		tubulin beta chain	tubulin beta-3 chain		-1.49143	-1.3797	AAEL008490		NADH dehydrogenase, putative	NADH dehydrogenase [ubiquinone] 1 beta subcomplex subunit 7		-1.1852	-1.18779
								AAEL002518		glutamate receptor, ionotropic kainate 1, 2, 3 (glur5, glur6, glur7)	glutamate receptor kainate 2 isoform X1		-2.49165	-1.85805	AAEL006872		calponin/transgelin	muscle-specific 20		-1.19929	-1.04447
								AAEL003986		unspecified product	death-associated 1		-1.40581	-1.83496	AAEL011332		dopamine beta hydroxylase	MOXD1 homolog 2-like		-1.20057	-1.29359
								AAEL003262		leucine-rich transmembrane protein	artichoke		-2.46431	-2.21627	AAEL010330		Succinate dehydrogenase [ubiquinone] iron-sulfur subunit, mitochondrial [Source:UniProtKB/TrEMBL;Acc:Q16TA7]	succinate dehydrogenase [ubiquinone] iron-sulfur mitochondrial		-1.20542	-1.60867
								AAEL002969	CUT	brain chitinase and chia	endochitinase-like		1.72166	1.74834	AAEL008844		calcium-binding protein, putative	sarcoplasmic calcium-binding 1		-1.21217	-1.12249
								AAEL005375		glucosyl/glucuronosyl transferases	UDP-glucosyltransferase 2		-2.32534	-1.46624	AAEL020001		unspecified product	spindle pole body component 97-like isoform X3		-1.21808	-1.23096
								AAEL005584		unspecified product	zinc finger 271		2.90411	3.7572	AAEL020646		unspecified product	transmembrane 35A		-1.23311	-1.11054
								AAEL003430		unspecified product	regulator of microtubule dynamics 1-like		-1.30653	-1.58989	AAEL010793		F-box/leucine rich repeat protein	F-box LRR-repeat 7 isoform X2		-1.24488	-1.41432
								AAEL006702		fibrinogen and fibronectin	angiopoietin-related 6-like isoform X1		-1.37124	-1.718	AAEL027790		unspecified product	microtubule-associated futsch isoform X1		-1.26634	-1.01763
								AAEL003434		alpha-amylase	maltase A3		-1.68504	-2.36087	AAEL010840		unspecified product	NADH dehydrogenase [ubiquinone] iron-sulfur mitochondrial		-1.26683	-1.0659
								AAEL002780		unspecified product	obstructor-E-like isoform X1		-5.0416	-3.68426	AAEL008108		guanine nucleotide-binding protein beta 2 (g protein beta2)	guanine nucleotide-binding subunit beta-2		-1.27264	-1.17865
								AAEL004608		unspecified product	modifier of mdg4-like isoform X1		-1.27066	-1.61112	AAEL018159		unspecified product	inactive serine protease scarface-like isoform X3		-1.28415	-1.18439
								AAEL006534		protocadherin	cadherin-related tumor suppressor		-2.99031	-2.08532	AAEL027447	SGP	unspecified product	salivary 16		-1.29508	-1.14432
								AAEL001976		cAMP-dependent protein kinase catalytic subunit	cAMP-dependent kinase catalytic subunit alpha-like		1.57615	1.34129	AAEL005610		mitochondrial ATP synthase b chain	ATP synthase subunit mitochondrial		-1.30618	-1.12663
								AAEL004025		glucose dehydrogenase	glucose dehydrogenase [ quinone] isoform X1		-1.06516	-1.04269	AAEL011890		unspecified product	uncharacterized protein LOC5575504 isoform X2		-1.33044	-1.44652
								AAEL005042		unspecified product	zinc finger 865-like isoform X1		1.19164	1.41023	AAEL019720		unspecified product	trichohyalin isoform X2		-1.33206	-1.18544
								AAEL004292	CUT	unspecified product	cuticle 1		-8.2459	-5.21442	AAEL013526		unspecified product	isoform A		-1.33713	-1.08571
								AAEL004021		Glucose dehydrogenase [Source:UniProtKB/TrEMBL;Acc:A0A1S4F6C5]	glucose dehydrogenase [ quinone]		-1.52354	-2.30949	AAEL011798		allergen, putative	venom allergen 5		-1.34068	-1.78698
								AAEL005839		uridine phosphorylase	uridine phosphorylase 1 isoform X2		-1.70579	-1.68326	AAEL021533		unspecified product	junctophilin-1 isoform X1		-1.34507	-1.0648
								AAEL004028		glucose dehydrogenase	glucose dehydrogenase [ quinone]-like		-1.21469	-1.35692	AAEL012077		NAD dehydrogenase	pyruvate dehydrogenase phosphatase regulatory mitochondrial-like isoform X1		-1.35886	-1.42668
								AAEL003631		Clip-Domain Serine Protease family B.	serine protease easter	CLIPB41	-1.75197	-1.98923	AAEL010850		troponin i	troponin I isoform X2		-1.37806	-1.10658
								AAEL004247		Sialin, Sodium/sialic acid cotransporter, putative	sialin-like		-1.64181	-1.8561	AAEL013063		autophagy related gene	WD repeat domain phosphoinositide-interacting 2-like isoform X2	APG18A	-1.3872	-1.09363
								AAEL005956		caspase (short)	caspase-3 isoform X1	CASPS16	1.06807	1.19491	AAEL021886		unspecified product	ubiquitin carboxyl-terminal hydrolase 34-like		-1.39284	-1.81584
								AAEL002292		glucose transport protein, putative	glucose transport		-1.46714	-2.44063	AAEL005946		NADH-ubiquinone oxidoreductase subunit B14.5b	NADH dehydrogenase [ubiquinone] 1 subunit C2		-1.39298	-1.07927
								AAEL005694		unspecified product	ornithine decarboxylase-like		-1.4863	-1.75891	AAEL020936		unspecified product	carbonic anhydrase 7		-1.39846	-1.34598
								AAEL001902		glutamate decarboxylase	cysteine sulfinic acid decarboxylase		1.87961	1.5489	AAEL004824		unspecified product	AAEL004824- partial		-1.39934	-1.33876
								AAEL003049	CUT	pupal cuticle protein 78E, putative	pupal cuticle Edg-78E		-6.65061	-4.23456	AAEL009906		PDZ domain-containing protein [Source:UniProtKB/TrEMBL;Acc:A0A1S4FNP4]	PDZ and LIM domain 7 isoform X2		-1.40136	-1.19271
								AAEL006704		fibrinogen and fibronectin	microfibril-associated glyco 4-like		-1.30213	-1.70897	AAEL027938		unspecified product	sarcalumenin isoform X1		-1.4054	-1.47874
								AAEL005412		annexin x	annexin B10-like		-2.40126	-1.62451	AAEL020230		unspecified product	uncharacterized protein LOC110674718 isoform X1		-1.41258	-1.10445
								AAEL004212		unspecified product	leucine-rich repeat-containing 20 isoform X1		-3.26684	-2.59216	AAEL012404		transcription factor sp8,sp9	transcription factor Sp9 isoform X2		-1.42002	-1.3057
								AAEL002512		unspecified product	isoform A		-2.38162	-2.69039	AAEL006721		2-oxoglutarate dehydrogenase	2-oxoglutarate mitochondrial isoform X6		-1.48971	-1.0941
								AAEL004680		nuclear lamin L1 alpha, putative	CAP-Gly domain-containing linker 1 isoform X3		-1.78858	-1.30233	AAEL019525		unspecified product	vicilin-like seed storage At2g18540 isoform X13		-1.49942	-1.39381
								AAEL006323		unspecified product	aminopeptidase N-like		3.01047	2.65983	AAEL025686					-1.50307	-1.58427
								AAEL002764		dihydrolipoamide succinyltransferase component of 2-oxoglutarate dehydrogenase	dihydrolipoyllysine-residue succinyltransferase component of 2-oxoglutarate dehydrogenase mitochondrial		-1.88883	-1.28857	AAEL008002		mitochondrial NADH:ubiquinone oxidoreductase ESSS subunit, putative	NADH dehydrogenase [ubiquinone] 1 beta subcomplex subunit mitochondrial		-1.51674	-1.19392
								AAEL005967		unspecified product	cilia- and flagella-associated 57		-1.6629	-2.1542	AAEL022005		unspecified product	nucleolar dao-5 isoform X1		-1.54137	-1.49249
								AAEL001914		scavenger receptor, putative	bark beetle isoform X1		-1.24836	-1.02183	AAEL005143		ubiquinone binding protein, putative	cytochrome b-c1 complex subunit 8		-1.57539	-1.11491
								AAEL006507		unspecified product	probable RNA methyltransferase CG11342		-1.39679	-1.13359	AAEL026967		unspecified product	troponin skeletal muscle isoform X3		-1.57747	-1.71482
								AAEL004338		pyruvate dehydrogenase	pyruvate dehydrogenase E1 component subunit mitochondrial		-1.50875	-1.01414	AAEL014039		unspecified product	uncharacterized protein LOC5579199		-1.5861	-1.62741
								AAEL006351	SGP	unspecified product	salivary mucin		-3.6568	-2.49298	AAEL026446		unspecified product	heat shock 70 kDa cognate 4-like		-1.59295	-1.18353
								AAEL002718	CUT	chitin synthase	chitin synthase chs-2 isoform X1		-4.12853	-3.1746	AAEL007868		ubiquinol-cytochrome c reductase complex 14 kd protein	cytochrome b-c1 complex subunit 7		-1.59401	-1.20993
								AAEL003978		unspecified product	zinc finger 329		-1.5842	-1.13591	AAEL011248		innexin	innexin inx3	inx3	-1.6105	-1.17706
								AAEL001839		zinc carboxypeptidase	carboxypeptidase B-like		-6.83084	-5.31055	AAEL004409		yellow protein, putative	yellow-like		-1.62606	-1.19945
								AAEL001951		actin	indirect flight muscle	Act-4	-8.42522	-6.19428	AAEL005464		unspecified product	serine-rich adhesin for platelets-like		-1.67762	-1.0699
								AAEL002360		serine-type enodpeptidase,	chymotrypsin 1		-3.87962	-3.64815	AAEL006572		troponin C	troponin isoallergen Bla g -like isoform X2		-1.68552	-1.38402
								AAEL003259	CUT	pupal cuticle protein 78E, putative	endocuticle structural glyco ABD-4		-3.90341	-3.87713	AAEL010269		venom allergen	antigen 5 like allergen Cul n 1-like		-1.71993	-1.19649
								AAEL005618	CUT	chitin synthase	chitin synthase chs-2-like		-1.03304	-1.2234	AAEL020747		unspecified product	AGAP008350- partial		-1.72476	-1.66864
								AAEL005790		malic enzyme	NADP-dependent malic enzyme isoform X2		2.11308	1.47782	AAEL020949		unspecified product	spindle pole body component 110-like		-1.74206	-1.50754
								AAEL001809		unspecified product	limb expression 1 homolog		-1.57458	-1.75149	AAEL004060		unspecified product	stunted-like isoform X1		-1.74607	-1.213
								AAEL002103		histone H1, putative	histone gonadal		1.13844	1.00022	AAEL005766		Fructose-bisphosphate aldolase [Source:UniProtKB/TrEMBL;Acc:Q178U8]	fructose-bisphosphate aldolase isoform X1		-1.82074	-1.07006
								AAEL003832		defensin anti-microbial peptide	defensin A	DEFC	-4.74765	-4.86992	AAEL011177		unspecified product	uncharacterized protein LOC5574456		-1.83904	-1.6676
								AAEL004603		signal peptidase 12kDa subunit, putative	signal peptidase complex subunit 1		-1.7081	-1.86319	AAEL017300		unspecified product	mucin-5AC		-1.86268	-1.01634
								AAEL006176		odorant binding protein OBP27	odorant-binding 7	OBP27	-5.86523	-3.31397	AAEL022609		unspecified product	PDZ and LIM domain Zasp isoform X1		-1.91571	-1.42891
								AAEL003690		unspecified product	gastrula zinc finger		1.20674	1.21496	AAEL010975		paramyosin, long form	long form		-1.93196	-1.6932
								AAEL002783		39S mitochondrial ribosomal protein L37	39S ribosomal mitochondrial	mRpL37	-1.73195	-1.13381	AAEL008289	CUT	pupal cuticle protein 78E, putative	cuticle -like		-1.93873	-1.7771
								AAEL005429		2-oxoglutarate dehydrogenase	probable 2-oxoglutarate dehydrogenase E1 component DHKTD1 mitochondrial		-1.52635	-1.62118	AAEL020256		unspecified product	proline-rich extensin EPR1 isoform X1		-1.9508	-1.24594
								AAEL005803		Gastrin-releasing peptide receptor [Source:UniProtKB/TrEMBL;Acc:A0A411JKA4]	QRFP-like peptide receptor isoform X1		-1.43317	-1.63681	AAEL021012		unspecified product	homeotic spalt-major isoform X2		-1.96822	-1.27672
								AAEL006381		sphingomyelin phosphodiesterase	sphingomyelin phosphodiesterase-like		-2.93683	-4.08566	AAEL026565					-1.98162	-1.06265
								AAEL002194		Uricase [Source:UniProtKB/TrEMBL;Acc:Q17J02]	uricase		1.76748	2.17487	AAEL005768		unspecified product	uncharacterized protein LOC5567040		-2.00182	-1.6375
								AAEL004591		unspecified product	serine-rich adhesin for platelets-like		-1.69279	-1.43701	AAEL016984		Glyceraldehyde-3-phosphate dehydrogenase [Source:UniProtKB/TrEMBL;Acc:J9HYM2]	glyceraldehyde-3-phosphate dehydrogenase 2		-2.02685	-1.35644
								AAEL006339		peptidylglycine alpha-amidating monooxygenase COOH-terminal interactor protein-1	ras association domain-containing 10		-2.65391	-1.43382	AAEL026217		unspecified product	myosin heavy muscle-like isoform X1		-2.08832	-1.6415
								AAEL003722		ribonuclease UK114, putative	rutC family UK114		-1.82075	-2.34998	AAEL011078		C-Type Lectin (CTL) - galactose binding.	L-selectin	CTLGA1	-2.12518	-1.59153
								AAEL004216		unspecified product	pro convertase subtilisin kexin type 5		-1.44474	-2.21894	AAEL012740		ATPase subunit, putative	ATP synthase lipid-binding mitochondrial		-2.14622	-1.68288
								AAEL006354		epoxide hydrolase	epoxide hydrolase 3-like		1.65418	1.4539	AAEL026540					-2.15418	-1.69528
								AAEL004775		unspecified product	AGAP008343- partial		1.27197	1.08912	AAEL019639		unspecified product	oxidase peroxidase		-2.18089	-1.45425
								AAEL003888		ubiquitin	polyubiquitin		-2.07494	-1.60494	AAEL011184		mitochondrial phosphate carrier protein	phosphate carrier mitochondrial-like		-2.21857	-1.7574
								AAEL005854		amino acid transporter	proton-coupled amino acid transporter CG1139		-1.73465	-2.51968	AAEL021756		unspecified product	uncharacterized protein LOC5571216		-2.25186	-1.64655
								AAEL004023		juvenile hormone-inducible protein, putative	Juvenile hormone-inducible		-1.48601	-1.09852	AAEL011871		cytochrome C1	cytochrome heme mitochondrial		-2.25602	-1.78669
								AAEL002972	CUT	brain chitinase and chia	endochitinase		-3.06752	-2.69531	AAEL009185		arginine or creatine kinase	arginine kinase isoform X1		-2.27767	-1.57729
								AAEL004616		actin	clone 205		-1.92385	-1.80533	AAEL019439		unspecified product	PDZ and LIM domain Zasp isoform X1		-2.30409	-2.19816
								AAEL004003		glucose dehydrogenase	glucose dehydrogenase [ quinone]		-2.61568	-2.67387	AAEL011459		unspecified product	leucine-rich repeat extensin 1		-2.37011	-1.97722
								AAEL004613		phenylalanyl-tRNA synthetase beta chain	phenylalanine--tRNA ligase beta subunit		-1.14402	-1.41929	AAEL019438		unspecified product	pinin-like isoform X9		-2.42816	-2.38452
								AAEL003674		MYND-type domain-containing protein [Source:UniProtKB/TrEMBL;Acc:A0A1S4F5C5]	histone-lysine N-methyltransferase SMYD3		-2.05416	-1.40953	AAEL010943		unspecified product	alpha-tocopherol transfer -like		-2.50224	-1.41061
								AAEL005808		alanyl aminopeptidase	aminopeptidase N		-1.07622	-1.24907	AAEL021510		unspecified product	mucin-2-like isoform X2		-2.55657	-2.01557
								AAEL002307		leucine-rich transmembrane protein	leucine-rich repeat neuronal 3		-4.01792	-4.91856	AAEL005961		actin	indirect flight muscle		-2.61276	-2.0964
								AAEL004643		mitochondrial ribosomal protein L1	50S ribosomal L1	mRpL1	-1.61983	-2.63946	AAEL019441		unspecified product	actin-binding Rho-activating isoform X2		-2.61961	-1.83909
								AAEL005639		alpha-1,2-Mannosidase [Source:UniProtKB/TrEMBL;Acc:A0A1S4FB89]	ER degradation-enhancing alpha-mannosidase 2		-1.03046	-1.47565	AAEL020804		unspecified product	uncharacterized protein LOC5564472		-2.63997	-1.95315
								AAEL006748		ss-DNA binding protein 12RNP2 precursor, putative	RNA-binding 8A		1.02635	1.04246	AAEL029085		unspecified product	paxillin isoform X1		-2.6458	-2.09218
								AAEL003216	CUT	unspecified product	endocuticle structural glyco bd-2		-3.77531	-2.69137	AAEL010186		unspecified product	uncharacterized protein LOC5572959 isoform X2		-3.01688	-1.92278
								AAEL003041	CUT	unspecified product	pupal cuticle 27-like		-3.68071	-3.07711	AAEL009904		PDZ domain-containing protein [Source:UniProtKB/TrEMBL;Acc:A0A1S4FP41]	MNN4-like isoform X1		-3.3919	-2.04266
								AAEL006341		unspecified product	AGAP010988- partial		-1.6573	-1.12731	AAEL026432		unspecified product	AGAP007278- partial		-3.53636	-2.88046
								AAEL002855		unspecified product	uncharacterized protein LOC5576369 isoform X1		-2.90991	-3.40191	AAEL008764	CUT	cuticle protein, putative	pro-resilin		-3.53972	-2.32976
								AAEL003067		unspecified product	merozoite surface antigen allelic form 2 isoform X2		-1.61904	-1.14351	AAEL010164		unspecified product	uncharacterized protein LOC5572961		-3.61822	-2.0197
								AAEL006483	SGP	unspecified product	salivary secreted peptide		-1.02738	-1.16437	AAEL026724					-3.91355	-3.14345
								AAEL006442		unspecified product	histone-lysine N-methyltransferase MECOM-like		-3.33265	-2.3833	AAEL026630		unspecified product	serine threonine- phosphatase 6 regulatory ankyrin repeat subunit B isoform X1		-4.2325	-3.33656
								AAEL003171		unspecified product	uncharacterized protein LOC5577416		1.3706	1.30255	AAEL010180		unspecified product	uncharacterized protein LOC5572962		-4.25848	-3.48593
								AAEL006241		sugar transporter	organic cation transporter		-1.82259	-1.7095	AAEL025532		unspecified product	collagen alpha-1(I) chain-like		-4.76283	-3.2572
								AAEL005969		phospholipase b, plb1	phospholipase membrane-associated-like		-3.85343	-3.01162	AAEL022261	CUT	unspecified product	cuticle 21-like isoform X2		-5.63828	-3.78413
								AAEL001707		epsilon-trimethyllysine 2-oxoglutarate dioxygenase	gamma-butyrobetaine dioxygenase		-1.99348	-2.26419	AAEL003881		ubiquitin, putative	ubiquitin		-5.836	-6.16177
								AAEL006155		Nicalin [Source:UniProtKB/TrEMBL;Acc:Q177H2]	nicalin-1		1.99735	1.9003	AAEL022388					-6.48743	-5.6044
								AAEL011504	CUT	pupal cuticle protein, putative	cuticle 8		-2.98667	-2.70179
								AAEL014419	CUT	unspecified product	cuticle -like		-3.23651	-1.7784
								AAEL012268	CUT	brain chitinase and chia	probable chitinase 10		-3.84406	-2.92405
								AAEL026304	CUT	unspecified product	adult cuticle 1-like		-4.41151	-2.13336
								AAEL009484	CUT	unspecified product	pupal cuticle 36		-5.19628	-5.33541
								AAEL024421	CUT	unspecified product	cuticle -like		-5.90608	-3.0965
								AAEL011068	CUT	unspecified product	cuticle 67-like		-6.29999	-3.53934
								AAEL013511	CUT	unspecified product	cuticle -like		-6.91979	-3.27658
								AAEL017402	CUT	unspecified product	adult cuticle 1-like		-7.0112	-5.08774
								AAEL006805	CYP	cytochrome P450	probable cytochrome P450 9f2	CYP9J2	3.14923	3.16349
								AAEL009018	CYP	cytochrome P450	probable cytochrome P450 6d5	CYP28A5?	2.7364	2.33523
								AAEL017297	CYP	cytochrome P450	probable cytochrome P450 6a14	CYP6M9	1.76926	1.75649
								AAEL014893	CYP	cytochrome P450	probable cytochrome P450 6a14	CYP6BB2	1.75252	1.90522
								AAEL014614	CYP	cytochrome P450	probable cytochrome P450 9f2	CYP9F2?	1.54622	2.09784
								AAEL009762	CYP	cytochrome P450	cytochrome P450 307a1	CYP307A1	1.4409	1.24835
								AAEL028635	CYP	unspecified product	probable cytochrome P450 9f2	CYP9F2?	1.29031	2.25774
								AAEL021861	CYP	unspecified product	probable cytochrome P450 28a5	CYP4C2-like	1.24189	1.21668
								AAEL009132	CYP	cytochrome P450	cytochrome P450 6a8-like	CYP6Y3	-1.38121	-1.57445
								AAEL009120	CYP	cytochrome P450	probable cytochrome P450 6a20	CYP6S3	-1.89034	-2.20723
								AAEL007812	CYP	cytochrome P450	cytochrome P450 4d2-like	CYP4H32	-1.95448	-3.08592
								AAEL009122	CYP	cytochrome P450	probable cytochrome P450 6a14	CYP6N15	-2.42146	-3.21068
								AAEL012762	CYP	cytochrome P450	cytochrome P450 4C1-like	CYP325N2	-3.32443	-2.17707
								AAEL014615	CYP	cytochrome P450	probable cytochrome P450 9f2	CYP9J23	-5.1873	-1.72757
								AAEL007946	GST	glutathione transferase	glutathione S-transferase 1-like	GSTE6	-1.84814	-2.46494
								AAEL013885	SGP	unspecified product	kDa salivary		-1.48522	-3.21304
								AAEL021785	SGP	unspecified product	salivary glue Sgs-3 isoform X1		-3.87224	-1.96646
								AAEL029072		unspecified product	serine protease snake-like		10.454	10.054
								AAEL021372		unspecified product	peritrophin-1-like		7.563	8.01743
								AAEL027293					6.58301	6.15504
								AAEL024345		unspecified product	uncharacterized protein LOC5569546 isoform X1		6.41386	5.28631
								AAEL020741		unspecified product	nuclear valosin-containing -like		5.0849	5.4451
								AAEL007776		unspecified product	kDa secreted -1		4.38951	4.95137
								AAEL011025		vacuolar ATP synthase subunit ac39	V-type proton ATPase subunit d 1		4.07815	3.66846
								AAEL006854		Niemann-Pick Type C-2, putative	NPC intracellular cholesterol transporter 2 homolog a		3.7842	4.80638
								AAEL028668					3.72698	4.13873
								AAEL023443					3.45233	4.0855
								AAEL028724					3.31024	3.77444
								AAEL024591		unspecified product	LTV1 homolog		3.25731	4.44091
								AAEL012856		unspecified product	uncharacterized protein LOC5576909		3.06073	2.14537
								AAEL028036		unspecified product	nuclease HARBI1		2.97027	2.10701
								AAEL027707					2.90389	3.32829
								AAEL020156		unspecified product	high affinity cGMP-specific 3 ,5 -cyclic phosphodiesterase 9A isoform X1		2.84027	2.52744
								AAEL028066		unspecified product	flocculation FLO11		2.71064	1.63212
								AAEL028071					2.60295	2.71922
								AAEL009915		centrosomal protein	rootletin isoform X1		2.57828	1.7817
								AAEL010656		leucine-rich immune protein (Short)	phosphatase 1 regulatory inhibitor subunit PPP1R7 homolog	LRIM12	2.552	2.77267
								AAEL007952		unspecified product	suppressor APC domain-containing 2		2.50209	2.17465
								AAEL024482		unspecified product	uncharacterized protein LOC110675699		2.40073	2.07738
								AAEL023844		unspecified product	esterase B1-like		2.32032	1.30606
								AAEL007943		unspecified product	CWF19 2 homolog		2.20834	2.09013
								AAEL028762					2.17365	3.14313
								AAEL010764		aldehyde dehydrogenase	cytosolic 10-formyltetrahydrofolate dehydrogenase-like		2.15564	1.66072
								AAEL009339		activin receptor type I, putative	bone morphogenetic receptor type-1B isoform X1		2.11722	2.3798
								AAEL013048		unspecified product	zinc finger 771 isoform X1		2.06919	1.95859
								AAEL028895					2.06809	3.38021
								AAEL012858		unspecified product	uncharacterized protein LOC5576907		2.03748	1.50225
								AAEL013839		unspecified product	proline-rich receptor kinase PERK9 isoform X1		2.02989	2.53898
								AAEL021795		unspecified product	sarcoplasmic reticulum histidine-rich calcium-binding -like		2.02282	1.96916
								AAEL010634		unspecified product	histone-lysine N-methyltransferase 2D-like		1.98371	1.70629
								AAEL007656		receptor for activated C kinase, putative	p21-activated kinase-interacting 1-like		1.96877	2.35307
								AAEL028906					1.96194	2.75139
								AAEL008547		unspecified product	transcription factor grauzone-like		1.95803	1.89131
								AAEL007371		unspecified product	uncharacterized protein LOC5569107		1.94895	1.5602
								AAEL009445		unspecified product	proline-rich PRCC		1.84223	2.34617
								AAEL011714		unspecified product	tyrosine- kinase Wsck		1.80469	2.00931
								AAEL028872					1.74411	4.51958
								AAEL007058		unspecified product	recQ-mediated genome instability 1-like		1.72979	1.74877
								AAEL017132		C-Type Lysozyme (Lys-C).	lysozyme c-1 isoform X2	LYSC4	1.71738	1.71751
								AAEL027500		unspecified product	tigger transposable element-derived 1-like		1.63633	1.38802
								AAEL007653		allantoinase	allantoinase		1.63266	1.50263
								AAEL007069		unspecified product	AGAP012013- partial		1.63111	1.50354
								AAEL028803					1.58911	2.8228
								AAEL024098		unspecified product	constitutive coactivator of PPAR-gamma 1		1.5811	1.76474
								AAEL012086		leucine-rich immune protein (Long)	leucine-rich repeat-containing 4C-like	LRIM1	1.54406	1.26924
								AAEL012681		60S ribosomal protein L24 [Source:UniProtKB/TrEMBL;Acc:Q16LE3]	probable ribosome biogenesis RLP24	RpL24	1.5378	2.00855
								AAEL007114		unspecified product	pinocchio isoform X2		1.51724	1.53345
								AAEL023294		unspecified product	uncharacterized protein LOC110681328		1.48908	1.4563
								AAEL014169		small nuclear ribonucleoprotein, core, putative	U6 snRNA-associated Sm LSm5		1.48598	2.10493
								AAEL006995		sodium/solute symporter	sodium-coupled monocarboxylate transporter 1-like		1.47469	1.54278
								AAEL019839		unspecified product	transcription factor grauzone-like		1.47362	1.7231
								AAEL028155		unspecified product	DNA-directed RNA polymerase III subunit RPC9		1.44975	1.78939
								AAEL012993		unspecified product	splicing arginine serine-rich 15		1.43911	1.62401
								AAEL025013		unspecified product	transcription initiation factor TFIID subunit 1 isoform X2		1.37033	1.45665
								AAEL028853					1.31029	2.63248
								AAEL020994					1.30946	1.10467
								AAEL028108		unspecified product	cell wall DAN4-like isoform X1		1.30763	1.25585
								AAEL013852		unspecified product	J domain-containing CG6693		1.30283	1.34593
								AAEL028996					1.3019	3.34099
								AAEL028925					1.28012	1.75589
								AAEL026008		unspecified product	uncharacterized protein LOC110675610		1.28009	1.29967
								AAEL010903		unspecified product	SWI SNF-related matrix-associated actin-dependent regulator of chromatin subfamily E member 1		1.27532	1.1053
								AAEL025775		unspecified product	SET and MYND domain-containing 4-like		1.25073	1.13819
								AAEL010341		RuvB-like helicase 2 (EC 3.6.4.12)(Reptin)	ruvB-like helicase 2	rept	1.24604	1.10931
								AAEL013135		chromodomain helicase DNA binding protein	chromodomain-helicase-DNA-binding Mi-2 homolog		1.23997	1.36013
								AAEL006990		unspecified product	phospholipid phosphatase homolog homolog isoform X2		1.23665	1.33457
								AAEL011424		Histone H3 [Source:UniProtKB/TrEMBL;Acc:A0A1S4FTJ0]	histone		1.20556	1.25032
								AAEL023166		unspecified product	tigger transposable element-derived 1-like		1.19609	1.13917
								AAEL006887		mRNA turnover protein 4 mrt4	mRNA turnover 4 homolog		1.18326	1.73449
								AAEL010085		DNA polymerase epsilon subunit, putative	DNA polymerase epsilon subunit 4		1.17513	1.32551
								AAEL014522		unspecified product	cell wall RBR3		1.15977	1.04948
								AAEL018187		unspecified product	forkhead box N2 isoform X1		1.13781	1.03014
								AAEL008412		Mitochondrial import inner membrane translocase subunit TIM44 [Source:UniProtKB/TrEMBL;Acc:Q16YW1]	mitochondrial import inner membrane translocase subunit TIM44		1.12825	1.57854
								AAEL007275		aldo-keto reductase	glyoxal reductase-like		1.12787	1.0743
								AAEL028659					1.09319	2.86727
								AAEL014237		unspecified product	INO80 complex subunit B		1.08355	1.5198
								AAEL019535		unspecified product	histone-lysine N-methyltransferase eggless		1.05727	1.21379
								AAEL013624		unspecified product	zinc finger 658B isoform X5		1.05043	1.17268
								AAEL009401		U6 small nuclear RNA (adenine-(43)-N(6))-methyltransferase [Source:UniProtKB/TrEMBL;Acc:A0A1S4FM63]	U6 small nuclear RNA (adenine-(43)-N(6))-methyltransferase		1.01347	1.20244
								AAEL019517		unspecified product	mucin-17 isoform X2		1.00193	1.13209
								AAEL010403		past-1	EH domain-containing 3 isoform X2		-1.01104	-1.0911
								AAEL012897		aconitase, mitochondrial	probable aconitate mitochondrial		-1.04442	-1.0884
								AAEL008963		tyrosine aminotransferase	tyrosine aminotransferase		-1.0468	-1.36441
								AAEL025937		unspecified product	uncharacterized protein LOC110678702		-1.05033	-1.01647
								AAEL026357		unspecified product	cysteine dioxygenase type 1		-1.05283	-1.3801
								AAEL017022		unspecified product	cell wall DAN4 isoform X2		-1.07148	-1.1672
								AAEL009863		sodium/dicarboxylate cotransporter, putative	I m not dead yet-like		-1.08241	-1.2239
								AAEL008894		unspecified product	AGAP011255- partial		-1.08515	-1.0792
								AAEL023251		unspecified product	zinc finger 160-like		-1.12549	-1.839
								AAEL027637		unspecified product	water dikinase 2-like		-1.12627	-1.55778
								AAEL023753		unspecified product	facilitated trehalose transporter Tret1-like isoform X2		-1.13166	-1.54213
								AAEL011980		unspecified product	uncharacterized protein LOC5575647		-1.16916	-1.33033
								AAEL024144		unspecified product	AGAP010186- partial		-1.16924	-1.05548
								AAEL010558		unspecified product	uncharacterized protein LOC5573532		-1.19274	-1.30938
								AAEL008243		unspecified product	ADP-ribose glycohydrolase ARH3-like		-1.19865	-1.13716
								AAEL007302		unspecified product	O-acyltransferase like -like		-1.19919	-1.36396
								AAEL008039		unspecified product	isoform A		-1.20187	-2.15116
								AAEL026731		unspecified product	scoloptoxin SSD14-like		-1.20496	-1.86049
								AAEL007752		cytochrome c oxidase, subunit VIIA, putative	cytochrome c oxidase subunit mitochondrial		-1.21792	-1.36995
								AAEL028866					-1.2206	-1.95911
								AAEL023509		unspecified product	ecdysone 20-monooxygenase isoform X3		-1.23723	-1.56965
								AAEL013267		unspecified product	beta-1,4-galactosyltransferase galt-1 isoform X2		-1.2398	-1.16729
								AAEL027533		unspecified product	transcriptional SWT1		-1.24712	-1.57237
								AAEL009024		GPCR Calcitonin/Diuretic Hormone Family	PDF receptor isoform X1	GPRCAL3	-1.24997	-1.11388
								AAEL019834		unspecified product	basement membrane proteoglycan-like		-1.25246	-1.52617
								AAEL008600		zinc carboxypeptidase	zinc carboxypeptidase-like		-1.25769	-2.00395
								AAEL008028		monocarboxylate transporter	monocarboxylate transporter 12		-1.26091	-1.15845
								AAEL011421		multiple inositol polyphosphate phosphatase	multiple inositol polyphosphate phosphatase 1		-1.26571	-1.12148
								AAEL027694		unspecified product	serine-rich adhesin for platelets-like isoform X1		-1.27606	-1.18229
								AAEL008651		unspecified product	uncharacterized protein LOC5570879		-1.27656	-1.26559
								AAEL025137					-1.27884	-1.86887
								AAEL010260		unspecified product	isoform A		-1.2792	-1.27746
								AAEL008956		unspecified product	AMME syndrome candidate gene 1 -like		-1.2852	-1.23422
								AAEL013491		short-chain dehydrogenase	retinol dehydrogenase 12-like		-1.28653	-1.21102
								AAEL007893		short chain type dehydrogenase	3-oxoacyl-[acyl-carrier- ] reductase -like		-1.28679	-1.26193
								AAEL008801		unspecified product	uncharacterized protein LOC5571093		-1.29813	-1.16066
								AAEL011022		cysteine-rich protein, putative	transforming growth factor beta-1-induced transcript 1		-1.29949	-1.08561
								AAEL024540		unspecified product	proto-oncogene tyrosine- kinase ROS isoform X1		-1.3029	-1.00508
								AAEL026803					-1.31309	-2.74898
								AAEL007768		TOLL pathway signalling.	myeloid differentiation primary response 88	MYD	-1.31603	-1.06457
								AAEL010511		unspecified product	zinc transporter 10		-1.32024	-1.12612
								AAEL020429		unspecified product	ATP synthase subunit mitochondrial		-1.33598	-1.77774
								AAEL022402		unspecified product	probable nuclear hormone receptor HR38 isoform X3		-1.33964	-1.19568
								AAEL009214		diazepam binding inhibitor, putative	acyl- -binding homolog		-1.34815	-1.21516
								AAEL028081					-1.35174	-1.76069
								AAEL008421		cadherin	cadherin-99C		-1.36596	-1.09379
								AAEL025946					-1.36705	-1.94275
								AAEL009680		chymotrypsin, putative	chymotrypsin-2-like		-1.36706	-1.16456
								AAEL010374		tyrosine-protein kinase transmembrane receptor	tyrosine- kinase transmembrane receptor Ror		-1.37729	-1.05459
								AAEL009531		niemann-pick C1	NPC intracellular cholesterol transporter 1 homolog 1b		-1.37876	-2.32674
								AAEL010479		sugar transporter	facilitated trehalose transporter Tret1		-1.38456	-1.33724
								AAEL006895		phosphofructokinase	ATP-dependent 6-phosphofructokinase isoform X3		-1.39013	-1.10484
								AAEL011588		unspecified product	isoform A		-1.39467	-1.32501
								AAEL026237		unspecified product	AGAP000821- partial		-1.39807	-1.68481
								AAEL008163		protease m1 zinc metalloprotease	aminopeptidase N-like		-1.4017	-1.66353
								AAEL008828		carbonic anhydrase	carbonic anhydrase 7		-1.42313	-1.46101
								AAEL009244		serine-type enodpeptidase,	serine protease SP24D-like		-1.43153	-1.29306
								AAEL025841					-1.43596	-1.51428
								AAEL018667		ATP synthase F0 subunit 8	ATP synthase F0 subunit 8	ATP8	-1.44739	-1.99231
								AAEL019708		unspecified product	cell wall DAN4		-1.44783	-1.45934
								AAEL008166		malate dehydrogenase	malate mitochondrial		-1.45038	-1.35677
								AAEL011519		sucrose transport protein	proton-associated sugar transporter A-like		-1.45469	-2.18932
								AAEL009625		short-chain dehydrogenase	estradiol 17-beta-dehydrogenase 11-like		-1.46836	-1.77723
								AAEL021190		unspecified product	nicalin-1		-1.47537	-1.41441
								AAEL011500		Cdc42 protein, putative	ras-like GTP-binding		-1.47801	-1.21446
								AAEL022078		unspecified product	uncharacterized protein LOC110681180 isoform X2		-1.48511	-1.42557
								AAEL027096		unspecified product	cyclic AMP response element-binding A isoform X2		-1.49949	-1.39407
								AAEL019576		unspecified product	filamin-B isoform X1		-1.50501	-1.00544
								AAEL018136		unspecified product	uncharacterized protein LOC5568933		-1.5132	-1.49177
								AAEL013078		glycosyltransferase	probable Dol-P-Man:Man(7) c(2)-PP-Dol alpha-1,6-mannosyltransferase		-1.51631	-1.38681
								AAEL022913		unspecified product	extracellular serine threonine CG31145		-1.51905	-1.03575
								AAEL012395		ATP-binding cassette transporter	probable multidrug resistance-associated lethal(2)03659		-1.51939	-1.08859
								AAEL011436		myosin xv	unconventional myosin-XV		-1.52398	-1.15041
								AAEL018042		unspecified product	UDP-glycosyltransferase UGT5		-1.54013	-1.6789
								AAEL027209		unspecified product	ubiquitin carboxyl-terminal hydrolase 30 homolog		-1.54105	-2.05269
								AAEL020502		unspecified product	elongation of very long chain fatty acids		-1.5503	-1.08712
								AAEL008276		unspecified product	zinc finger 239-like		-1.55417	-1.01174
								AAEL027877					-1.58714	-2.32933
								AAEL025279					-1.58826	-3.61293
								AAEL013228		unspecified product	inner centromere A-like		-1.60005	-1.07265
								AAEL008006		3-hydroxyacyl-coa dehyrogenase	lambda-crystallin homolog		-1.60539	-1.58449
								AAEL008263		unspecified product	YY1-associated factor 2		-1.60588	-1.25306
								AAEL009044		amine oxidase	spermine oxidase-like		-1.6076	-2.13817
								AAEL008090		glutamate receptor, ionotropic, n-methyl d-aspartate epsilon (nmda epsilon)	glutamate receptor NMDA 2B-like		-1.62497	-1.34835
								AAEL009813		glutamate receptor 7 (ampa)	ionotropic receptor 25a		-1.62934	-1.56084
								AAEL014908		unspecified product	large subunit GTPase 1 homolog		-1.63315	-1.18499
								AAEL012511		unspecified product	transmembrane 258		-1.63683	-2.36866
								AAEL014154		Cytosolic Fe-S cluster assembly factor NUBP2 homolog [Source:UniProtKB/Swiss-Prot;Acc:Q16H50]	cytosolic Fe-S cluster assembly factor NUBP2 homolog		-1.65031	-2.37205
								AAEL018691				ssu rRNA	-1.65126	-2.46065
								AAEL008428		unspecified product	uncharacterized protein LOC5570622		-1.65589	-2.41312
								AAEL028119		unspecified product	neurexin-4 isoform X4		-1.66154	-1.21991
								AAEL024454		unspecified product	myb I		-1.67643	-1.12523
								AAEL009837		unspecified product	integumentary mucin		-1.67723	-2.46215
								AAEL022797					-1.6774	-2.89679
								AAEL025353		unspecified product	retinal guanylyl cyclase 2-like isoform X1		-1.67777	-1.69091
								AAEL026716		unspecified product	water dikinase 2-like		-1.68391	-1.24957
								AAEL019798		unspecified product	antigen 5 like allergen Cul n 1-like		-1.69043	-1.41227
								AAEL012014		L-lactate dehydrogenase [Source:UniProtKB/TrEMBL;Acc:Q16ND1]	L-lactate dehydrogenase		-1.69099	-1.56048
								AAEL017898				RNaseP_nuc	-1.7031	-2.08245
								AAEL015038		palmitoyl-protein thioesterase	palmitoyl- thioesterase 1		-1.70702	-1.41551
								AAEL027069		unspecified product	uncharacterized protein LOC5564154 isoform X1		-1.72919	-1.8598
								AAEL008305		Putative 7.8 kDa acidic protein [Source:UniProtKB/TrEMBL;Acc:Q8T9V8]	kDa secreted		-1.75474	-1.23127
								AAEL020127		unspecified product	glucose dehydrogenase [ quinone]-like		-1.76088	-1.27121
								AAEL022849		unspecified product	polypeptide N-acetylgalactosaminyltransferase 9		-1.76157	-1.67052
								AAEL012644		unspecified product	uncharacterized protein LOC5576617		-1.76472	-2.13334
								AAEL022379		unspecified product	RNA-binding 12B		-1.77701	-1.51206
								AAEL007992		trypsin, putative	phenoloxidase-activating factor 3-like		-1.78634	-1.48848
								AAEL008080		trypsin-eta, putative	trypsin alpha-3		-1.7922	-1.32453
								AAEL013154		unspecified product	zinc finger weckle-like		-1.80662	-1.85693
								AAEL013229		Tubulin alpha chain [Source:UniProtKB/TrEMBL;Acc:Q16JS3]	tubulin alpha-1 chain		-1.80756	-1.21127
								AAEL022615		unspecified product	molybdenum cofactor sulfurase		-1.80841	-2.05744
								AAEL025224		unspecified product	G -coupled receptor kinase 1 isoform X1		-1.81952	-2.55518
								AAEL009510		glucosamine-fructose-6-phosphate aminotransferase	glutamine--fructose-6-phosphate aminotransferase [isomerizing] 2-like		-1.85612	-1.62621
								AAEL028136		unspecified product	uncharacterized protein LOC110679080		-1.8594	-1.21797
								AAEL026132					-1.87916	-1.41381
								AAEL009723		fibrinogen and fibronectin	angiopoietin-related 3		-1.89128	-1.42619
								AAEL009951		dimeric dihydrodiol dehydrogenase	trans-1,2-dihydrobenzene-1,2-diol dehydrogenase-like		-1.90621	-2.04166
								AAEL020954		unspecified product	zinc finger CCCH domain-containing 13 isoform X1		-1.90842	-1.32437
								AAEL026284		unspecified product	tigger transposable element-derived 6 partial		-1.91187	-3.4104
								AAEL011305		unspecified product	G- coupled receptor GRL101		-1.92763	-2.51402
								AAEL014044		unspecified product	isoforms B C		-1.92829	-1.99249
								AAEL011592		secreted mucin MUC17, putative	mucin-5AC isoform X1		-1.92862	-1.92545
								AAEL027520		unspecified product	gamma-aminobutyric acid receptor subunit alpha-6		-1.93913	-2.09596
								AAEL017334		unspecified product	cell surface glyco 1-like		-1.95299	-1.33531
								AAEL008079		trypsin-alpha, putative	trypsin delta-like		-1.95608	-1.31522
								AAEL027028					-1.95865	-1.39995
								AAEL025334		unspecified product	CD109 antigen-like		-1.96083	-2.52602
								AAEL014844		unspecified product	tyrosine- kinase Wsck		-1.96801	-3.06381
								AAEL027908					-1.97713	-2.77873
								AAEL014357		unspecified product	uncharacterized protein LOC5564206 isoform X4		-1.99774	-2.31331
								AAEL010823		ATP synthase delta chain	ATP synthase subunit mitochondrial		-1.9994	-1.31478
								AAEL020051		unspecified product	paired box Pax-6 isoform X3		-2.02386	-1.88004
								AAEL023729		unspecified product	trypsin 5G1-like		-2.02563	-5.58453
								AAEL010745		four-jointed protein, putative	extracellular serine threonine kinase four-jointed		-2.03214	-1.57292
								AAEL018669		cytochrome c oxidase subunit III	cytochrome c oxidase subunit III	COX3	-2.04128	-3.11528
								AAEL014366		unspecified product	takeout-like		-2.07712	-2.02969
								AAEL011612		C-Type Lectin (CTL) - mannose binding. Transcript A	collectin-10 isoform X1	CTLMA6	-2.09009	-1.9641
								AAEL028235		unspecified product	guanosine-3 ,5 -bis(diphosphate) 3 -pyrophosphohydrolase MESH1		-2.1093	-1.51535
								AAEL012691		sodium/solute symporter	sodium-coupled monocarboxylate transporter 1		-2.11675	-1.46697
								AAEL007839		beta-hexosaminidase	chitooligosaccharidolytic beta-N-acetylglucosaminidase		-2.14507	-2.7297
								AAEL022732					-2.16946	-3.15285
								AAEL020083		unspecified product	uncharacterized protein LOC5576211, partial		-2.21291	-2.17413
								AAEL023600		unspecified product	dendritic arbor reduction 1-like		-2.21572	-1.78881
								AAEL021303		unspecified product	transcription factor grauzone		-2.21796	-1.31511
								AAEL018658		NADH dehydrogenase subunit 2	NADH dehydrogenase subunit 2	ND2	-2.23752	-2.16914
								AAEL018668		ATP synthase F0 subunit 6	ATP synthase F0 subunit 6	ATP6	-2.24499	-2.99086
								AAEL008831		unspecified product	DNA ligase 1		-2.2521	-3.60411
								AAEL020519		Hypothetical conserved protein [Source:UniProtKB/TrEMBL;Acc:Q1HQS8]	Mpv17		-2.25593	-2.54823
								AAEL017864				U2	-2.27463	-2.77862
								AAEL009585		unspecified product	obstructor-E		-2.28003	-2.4017
								AAEL020793		unspecified product	mediator of RNA polymerase II transcription subunit 15		-2.2812	-2.87309
								AAEL026574		unspecified product	transcription factor grauzone		-2.28431	-1.72489
								AAEL013637		homogentisate 1,2-dioxygenase	homogentisate 1,2-dioxygenase		-2.33013	-2.36488
								AAEL020999					-2.34277	-2.56166
								AAEL009561		apolipoprotein D, putative	apolipo D-like		-2.36337	-2.46788
								AAEL018681		NADH dehydrogenase subunit 4L	NADH dehydrogenase subunit 4L	ND4L	-2.36395	-1.88231
								AAEL010776		carboxypeptidase	zinc carboxypeptidase A 1-like		-2.38632	-3.00169
								AAEL018662		cytochrome c oxidase subunit I	cytochrome c oxidase subunit partial	COX1	-2.41401	-2.35685
								AAEL025633					-2.47083	-2.78326
								AAEL012792		unspecified product	mucin-5AC isoform X2		-2.47264	-1.76551
								AAEL007762		mitochondrial ribosomal protein, L40, putative	39S ribosomal mitochondrial	mRpL40	-2.48592	-1.21632
								AAEL013732		mannosyltransferase 1,	O-mannosyl-transferase 2		-2.5067	-1.86371
								AAEL013853		C-Type Lectin (CTL) - galactose binding.	isoform A	CTLGA2	-2.50802	-1.81688
								AAEL011001		unspecified product	ionotropic receptor 41p		-2.5238	-3.55285
								AAEL019955		unspecified product	solute carrier family 26 member 10-like		-2.52811	-2.08323
								AAEL022734		unspecified product	ATP-binding cassette sub-family G member 8		-2.53278	-1.88027
								AAEL008599		zinc carboxypeptidase	zinc carboxypeptidase-like		-2.53609	-1.45406
								AAEL017177		unspecified product	FK506-binding 5 isoform X1		-2.55907	-1.4107
								AAEL023384		unspecified product	mucin-5AC-like isoform X3		-2.57598	-2.63012
								AAEL020667				33307575	-2.58727	-3.58146
								AAEL025454		unspecified product	inactive rhomboid 1-like		-2.62207	-1.64116
								AAEL020314		unspecified product	NPC intracellular cholesterol transporter 2 homolog a		-2.64753	-2.88952
								AAEL022657		unspecified product	nose resistant to fluoxetine 6		-2.64867	-1.26973
								AAEL013648		Fatty acyl-CoA reductase [Source:UniProtKB/TrEMBL;Acc:Q16II8]	fatty acyl- reductase CG5065		-2.65256	-1.36233
								AAEL009385		unspecified product	isoforms B C isoform X1		-2.65559	-2.18374
								AAEL018678		NADH dehydrogenase subunit 5	NADH dehydrogenase subunit 5	ND5	-2.66454	-2.26591
								AAEL027338		unspecified product	serine threonine- phosphatase 6 regulatory ankyrin repeat subunit B isoform X1		-2.6793	-3.31402
								AAEL008097		trypsin-eta, putative	trypsin alpha-3-like		-2.69322	-2.5047
								AAEL014600		4-hydroxyphenylpyruvate dioxygenase	4-hydroxyphenylpyruvate dioxygenase		-2.70644	-1.61834
								AAEL027985		unspecified product	3-oxoacyl-[acyl-carrier- ] reductase		-2.7148	-2.44158
								AAEL009843		serine-type enodpeptidase,	chymotrypsin		-2.71658	-1.96493
								AAEL023596					-2.731	-3.22632
								AAEL011789		Probable citrate synthase 2, mitochondrial Precursor (EC 2.3.3.1)	probable citrate synthase mitochondrial		-2.75498	-1.83182
								AAEL012496		unspecified product	ankyrin repeat and BTB POZ domain-containing 2 isoform X2		-2.75857	-1.59579
								AAEL024240					-2.78442	-3.60052
								AAEL008069		notch	von Willebrand factor type EGF and pentraxin domain-containing 1 isoform X1		-2.79938	-2.19663
								AAEL026878		unspecified product	acyl- Delta(11) desaturase		-2.80813	-2.18433
								AAEL017258		unspecified product	cell wall DAN4-like isoform X1		-2.82188	-3.8987
								AAEL021367		unspecified product	RNA polymerase II degradation factor 1-like		-2.85979	-1.75022
								AAEL018102		unspecified product	general odorant-binding 99a		-2.87691	-2.1482
								AAEL022969					-2.88264	-2.46943
								AAEL013518		unspecified product	embryonic gonad-like		-2.90025	-1.85593
								AAEL018664		cytochrome c oxidase subunit II	cytochrome c oxidase subunit II	COX2	-2.90552	-3.12121
								AAEL007835		serine/threonine protein kinase	serine threonine- kinase fused		-2.91256	-2.94738
								AAEL007601		trypsin	trypsin 5G1-like		-2.92775	-4.59085
								AAEL013148		unspecified product	uncharacterized protein LOC5577296		-2.93703	-2.39825
								AAEL020626					-2.99727	-5.78841
								AAEL023757		unspecified product	commissureless 2 homolog		-3.012	-3.03588
								AAEL025367					-3.01509	-3.06379
								AAEL027881		unspecified product	cadherin-related tumor suppressor		-3.02788	-4.13896
								AAEL019692		unspecified product	tyrosine- phosphatase non-receptor type 23		-3.0358	-1.58544
								AAEL014823		unspecified product	AAEL014823- partial		-3.06955	-2.00129
								AAEL024680		unspecified product	xanthine dehydrogenase-like		-3.13807	-4.19202
								AAEL015458		transferrin	transferrin precursor	Tf1	-3.17645	-2.61679
								AAEL019719		unspecified product	cytochrome c oxidase subunit mitochondrial		-3.19611	-2.2294
								AAEL025518		unspecified product	zinc finger CCCH domain-containing 18		-3.20097	-2.08183
								AAEL007495		phosphoglycerate mutase	phosphoglycerate mutase 2-like isoform X1		-3.2058	-1.5164
								AAEL011818		unspecified product	isoform A		-3.21671	-1.89331
								AAEL013715		trypsin	trypsin 5G1-like		-3.22731	-8.31958
								AAEL025092		unspecified product	vitelline membrane Vm26Ab-like		-3.23739	-2.45622
								AAEL010266		unspecified product	pro convertase subtilisin kexin type 5-like isoform X1		-3.25846	-2.80204
								AAEL020941		unspecified product	cytosolic carboxypeptidase Nna1-like isoform X1		-3.31797	-2.84708
								AAEL021791		unspecified product	histidine-rich PFHRP-II		-3.44467	-4.42025
								AAEL021094					-3.49166	-2.92227
								AAEL018684		NADH dehydrogenase subunit 6	NADH dehydrogenase subunit 6	ND6	-3.51644	-3.53389
								AAEL014344		adam (a disintegrin and metalloprotease)	zinc metallo ase-disintegrin-like 06		-3.51903	-2.61416
								AAEL021200		unspecified product	von Willebrand factor type EGF and pentraxin domain-containing 1		-3.5198	-2.10879
								AAEL019483		unspecified product	myb Q		-3.55389	-2.85136
								AAEL019938		copper-zinc (Cu-Zn) superoxide dismutase	superoxide dismutase [Cu-Zn]-like	CUSOD4	-3.61956	-3.25218
								AAEL012245		unspecified product	obstructor-E-like		-3.63287	-3.0029
								AAEL011586		unspecified product	mediator of RNA polymerase II transcription subunit 15 isoform X3		-3.63987	-1.97069
								AAEL022238					-3.64251	-2.88596
								AAEL019388					-3.65026	-6.54559
								AAEL020068					-3.65107	-5.7519
								AAEL011768		unspecified product	agglutinin ARB_02240		-3.67483	-1.7096
								AAEL016992		unspecified product	laccase-4 isoform X2		-3.71998	-3.23204
								AAEL024594					-3.74638	-2.95727
								AAEL027545		unspecified product	nose resistant to fluoxetine 6-like		-3.85106	-3.198
								AAEL027732		unspecified product	proteoglycan 4 isoform X1		-3.89386	-2.3978
								AAEL020353					-3.90117	-5.46964
								AAEL024370		unspecified product	uncharacterized protein LOC110676719		-3.94367	-3.26007
								AAEL006888		unspecified product	proteoglycan 4 isoform X2		-3.97703	-2.09257
								AAEL010380		aldehyde oxidase	xanthine dehydrogenase oxidase-like		-4.00927	-3.00085
								AAEL027453		unspecified product	nucleoside diphosphate kinase		-4.08652	-4.37528
								AAEL011449		unspecified product	alpha-tocopherol transfer -like		-4.27321	-5.57026
								AAEL007483		unspecified product	mediator of RNA polymerase II transcription subunit 26		-4.33716	-2.43411
								AAEL013303		unspecified product	cell wall DAN4-like		-4.34548	-2.36973
								AAEL012013		unspecified product	acidic repeat-containing isoform X2		-4.43133	-3.36693
								AAEL024365					-4.4375	-3.73535
								AAEL022352		unspecified product	tyrosine- phosphatase non-receptor type 23		-4.49265	-2.37691
								AAEL010780		carboxypeptidase	zinc carboxypeptidase A 1		-4.54912	-4.16996
								AAEL018745					-4.63968	-6.752
								AAEL022536		unspecified product	f-box lrr		-4.78659	-3.40283
								AAEL026828		unspecified product	AGAP005727- partial		-4.79972	-4.71044
								AAEL009580		unspecified product	obstructor-E-like		-4.85665	-3.13887
								AAEL025784		unspecified product	AGAP000198- partial		-5.01408	-3.31693
								AAEL022295					-5.11347	-4.29658
								AAEL020522					-5.2446	-3.16124
								AAEL017987		unspecified product	pollen-specific leucine-rich repeat extensin 3 isoform X2		-5.28832	-3.5232
								AAEL017805				U5	-5.29524	-4.86675
								AAEL020308					-5.33246	-6.3694
								AAEL020425		unspecified product	uncharacterized protein LOC110680692		-5.37416	-9.02249
								AAEL010434		vitellogenin-A1 precursor	ame: Full=Vitellogenin-A1 Short=VG ame: Full=PVG1 Contains: ame: Full=Vitellin light chain Short=VL Contains: ame: Full=Vitellin heavy chain Short=VH Flags: Precursor		-5.38109	-5.66186
								AAEL025705		unspecified product	uncharacterized protein LOC110679215		-5.47179	-4.28772
								AAEL013284		late trypsin 1, serine-type enodpeptidase	late trypsin	LT1	-5.51843	-10.5291
								AAEL019887		unspecified product	uncharacterized protein LOC5570998 isoform X1		-5.55266	-3.94707
								AAEL020748		unspecified product	AGAP000198- partial		-5.74693	-3.57836
								AAEL009449		odorant binding protein (OBP39)	general odorant-binding 83a-like	OBP39	-5.77033	-2.99393
								AAEL020471					-5.89418	-5.41326
								AAEL011375		trypsin, putative	ovochymase-2-like isoform X2		-6.23906	-4.26671
								AAEL013018		odorant binding protein OBP56	general odorant-binding 83a-like	OBP56	-6.27974	-3.16219
								AAEL013766		unspecified product	obstructor-E isoform X1		-6.41703	-4.79917
								AAEL025186		unspecified product	uncharacterized protein LOC110674045 isoform X2		-6.60283	-10.255
								AAEL021995		unspecified product	MAGE 2		-6.99327	-2.67465
								AAEL014369		unspecified product	titin-like isoform X1		-7.10591	-4.77394
								AAEL012377		odorant binding protein OBP55	general odorant-binding 72-like	OBP55	-7.25636	-3.50412
								AAEL015136		Niemann-Pick Type C-2, putative	NPC intracellular cholesterol transporter 2-like		-7.34157	-4.37486
								AAEL027439		unspecified product	skin secretory xP2-like		-7.57512	-2.86282
								AAEL020593		unspecified product	uncharacterized protein LOC110677064		-7.98215	-5.49553
								AAEL023367		unspecified product	uncharacterized protein LOC110676958		-8.09365	-9.75721
								AAEL025491		unspecified product	trypsin 3A1-like		-8.37066	-8.05038
								AAEL007110		odorant receptor	odorant receptor 83c	Or16	-8.65657	-8.33852
								AAEL024028					-8.72188	-7.03744
								AAEL021575					-9.1952	-8.87782
