# Supplementary material for: Comparative Transcriptomic Analysis of Insecticide-Resistant Aedes aegypti from Puerto Rico Reveals Insecticide-Specific Patterns of Gene Expression
Source: Genes (Basel). 2023 Aug 15;14(8):1626. doi: 10.3390/genes14081626 (PMC10454789; doi:10.3390/genes14081626)
Supplement: Supplementary file 1 [file genes-14-01626-s001.zip › Table S7.xlsx]

## Sheet: M-MAL & I-MAL
									753
753 (309 upregulated and 444 downregulated) common elements in "M-MAL" and "I-MAL"
Geneid	Target	Product Description(VB)	Description (Blast2GO)	Gene_name	logFC_M_mal_rock	logFC_I_mal_rock
AAEL023367		unspecified product	uncharacterized protein LOC110676958		-10.8023	-10.3161
AAEL001674		serine-type enodpeptidase,	serine protease SP24D-like		-9.19481	-8.75197
AAEL025491		unspecified product	trypsin 3A1-like		-9.09395	-8.62829
AAEL003012		protease m1 zinc metalloprotease	glutamyl aminopeptidase-like		-6.42408	-8.51372
AAEL025186		unspecified product	uncharacterized protein LOC110674045 isoform X2		-11.3014	-8.21967
AAEL020471					-7.40817	-7.55073
AAEL007601		trypsin	trypsin 5G1-like		-9.80135	-7.54764
AAEL020308					-5.7576	-7.4641
AAEL007110		odorant receptor	odorant receptor 83c	Or16	-7.80239	-7.13435
AAEL011375		trypsin, putative	ovochymase-2-like isoform X2		-5.51276	-7.13022
AAEL014766		unspecified product	nose resistant to fluoxetine 6-like		-3.68228	-6.98389
AAEL024240					-4.54118	-6.94171
AAEL022295					-4.99035	-6.72739
AAEL017805				U5	-5.58565	-6.69975
AAEL010780		carboxypeptidase	zinc carboxypeptidase A 1		-4.14437	-6.65961
AAEL013284		late trypsin 1, serine-type enodpeptidase	late trypsin	LT1	-7.43666	-6.62784
AAEL013148		unspecified product	uncharacterized protein LOC5577296		-3.18524	-6.27526
AAEL001690		serine-type enodpeptidase	serine protease SP24D-like		-5.99578	-6.27337
AAEL027311	CUT	unspecified product	cuticle -like		-9.46462	-6.1999
AAEL005109		WD-repeat protein	cilia- and flagella-associated 44		-5.50858	-5.95033
AAEL018745					-5.22999	-5.90121
AAEL010434		vitellogenin-A1 precursor	ame: Full=Vitellogenin-A1 Short=VG ame: Full=PVG1 Contains: ame: Full=Vitellin light chain Short=VL Contains: ame: Full=Vitellin heavy chain Short=VH Flags: Precursor		-6.49977	-5.86272
AAEL001839		zinc carboxypeptidase	carboxypeptidase B-like		-7.69145	-5.7822
AAEL009122	CYP	cytochrome P450	probable cytochrome P450 6a14	CYP6N15	-4.5381	-5.66334
AAEL008769		serine-type enodpeptidase,	serine protease SP24D-like		-5.86028	-5.53044
AAEL021930	CUT	unspecified product	adult cuticle 1-like		-8.35354	-5.45912
AAEL014369		unspecified product	titin-like isoform X1		-5.71112	-5.3087
AAEL020425		unspecified product	uncharacterized protein LOC110680692		-5.98769	-5.23447
AAEL013715		trypsin	trypsin 5G1-like		-9.36414	-5.17811
AAEL024028					-8.13172	-5.11231
AAEL020593		unspecified product	uncharacterized protein LOC110677064		-5.65392	-5.0959
AAEL021575					-7.61552	-5.0565
AAEL019887		unspecified product	uncharacterized protein LOC5570998 isoform X1		-4.95602	-4.86395
AAEL006138		unspecified product	ame: Full=Vitellogenin-A1 Short=VG ame: Full=PVG1 Contains: ame: Full=Vitellin light chain Short=VL Contains: ame: Full=Vitellin heavy chain Short=VH Flags: Precursor		-3.52731	-4.65746
AAEL001951		actin	indirect flight muscle	Act-4	-6.50613	-4.60396
AAEL020626					-4.14995	-4.56989
AAEL006381		sphingomyelin phosphodiesterase	sphingomyelin phosphodiesterase-like		-5.5213	-4.49887
AAEL022665	CUT	unspecified product	cuticle -like		-7.1502	-4.4778
AAEL011001		unspecified product	ionotropic receptor 41p		-3.91476	-4.47752
AAEL025705		unspecified product	uncharacterized protein LOC110679215		-4.19773	-4.42031
AAEL013511	CUT	unspecified product	cuticle -like		-3.61803	-4.34223
AAEL017402	CUT	unspecified product	adult cuticle 1-like		-6.42563	-4.34083
AAEL017987		unspecified product	pollen-specific leucine-rich repeat extensin 3 isoform X2		-4.51362	-4.33287
AAEL022052		unspecified product	uncharacterized protein LOC110675182		-2.99338	-4.22965
AAEL024594					-3.65103	-4.17276
AAEL013367		unspecified product	mucin-5AC isoform X2		-4.77847	-4.14271
AAEL027908					-2.84239	-4.1217
AAEL013766		unspecified product	obstructor-E isoform X1		-5.14888	-4.12029
AAEL019938		copper-zinc (Cu-Zn) superoxide dismutase	superoxide dismutase [Cu-Zn]-like	CUSOD4	-3.60954	-4.11641
AAEL005969		phospholipase b, plb1	phospholipase membrane-associated-like		-2.58092	-4.09817
AAEL009844		unspecified product	cell wall integrity and stress response component 4-like isoform X1		-1.5066	-4.08182
AAEL015136		Niemann-Pick Type C-2, putative	NPC intracellular cholesterol transporter 2-like		-4.98184	-4.05752
AAEL007281		stretchin-mlck	muscle M-line assembly unc-89-like isoform X1		-3.79405	-4.05235
AAEL001437		unspecified product	uncharacterized protein LOC5570536 isoform X1		-4.25465	-3.99846
AAEL021584		unspecified product	borderless-like isoform X1		-1.79314	-3.98016
AAEL004249		unspecified product	flightin isoform X1		-3.66206	-3.94844
AAEL006888		unspecified product	proteoglycan 4 isoform X2		-3.60356	-3.93404
AAEL024370		unspecified product	uncharacterized protein LOC110676719		-4.02059	-3.92331
AAEL026828		unspecified product	AGAP005727- partial		-4.24904	-3.88616
AAEL025784		unspecified product	AGAP000198- partial		-3.69399	-3.88179
AAEL007432		serine collagenase 1 precursor, putative	chymotrypsin BI		-3.54507	-3.86747
AAEL020353					-5.25619	-3.83482
AAEL025532		unspecified product	collagen alpha-1(I) chain-like		-3.73863	-3.83294
AAEL003317		alkaline phosphatase	membrane-bound alkaline phosphatase		-5.61322	-3.80782
AAEL002718	CUT	chitin synthase	chitin synthase chs-2 isoform X1		-3.9822	-3.7847
AAEL002654		unspecified product	AGAP008752- partial		-3.59153	-3.76523
AAEL025092		unspecified product	vitelline membrane Vm26Ab-like		-3.86445	-3.74271
AAEL007483		unspecified product	mediator of RNA polymerase II transcription subunit 26		-4.39923	-3.69851
AAEL001513		WD-repeat protein	WD repeat-containing 35		-2.44641	-3.68801
AAEL026827		unspecified product	transcription factor Adf-1-like		-2.42554	-3.66508
AAEL000500		unspecified product	uncharacterized protein LOC5578455		-4.02591	-3.63353
AAEL021995		unspecified product	MAGE 2		-4.86668	-3.61988
AAEL028731					-4.79295	-3.60475
AAEL011771		unspecified product	agglutinin ARB_02240		-3.01383	-3.56544
AAEL001319	CUT	unspecified product	cuticle -like		-5.07418	-3.55953
AAEL020068					-5.45849	-3.55545
AAEL011768		unspecified product	agglutinin ARB_02240		-2.81935	-3.55094
AAEL011586		unspecified product	mediator of RNA polymerase II transcription subunit 15 isoform X3		-2.63692	-3.55071
AAEL011818		unspecified product	isoform A		-2.37666	-3.54494
AAEL011449		unspecified product	alpha-tocopherol transfer -like		-4.00072	-3.54447
AAEL009580		unspecified product	obstructor-E-like		-4.2092	-3.53704
AAEL002360		serine-type enodpeptidase,	chymotrypsin 1		-5.267	-3.50295
AAEL011305		unspecified product	G- coupled receptor GRL101		-1.67979	-3.46992
AAEL020748		unspecified product	AGAP000198- partial		-4.11557	-3.42547
AAEL000859		unspecified product	surface antigen CRP170		-3.22315	-3.42129
AAEL023596					-4.79064	-3.36815
AAEL023729		unspecified product	trypsin 5G1-like		-5.28742	-3.35064
AAEL001837		Lipase [Source:UniProtKB/TrEMBL;Acc:A0A1S4EZX5]	pancreatic lipase-related 2-like		-3.62897	-3.33548
AAEL004897	CUT	brain chitinase and chia	probable chitinase 10		-3.50971	-3.32471
AAEL002780		unspecified product	obstructor-E-like isoform X1		-4.39814	-3.31155
AAEL006351	SGP	unspecified product	salivary mucin		-2.87407	-3.2752
AAEL020522					-4.82552	-3.27095
AAEL023446					-2.21407	-3.24233
AAEL020941		unspecified product	cytosolic carboxypeptidase Nna1-like isoform X1		-3.67074	-3.22419
AAEL026715		unspecified product	uncharacterized protein LOC110676549 isoform X2		-2.24679	-3.22321
AAEL002292		glucose transport protein, putative	glucose transport		-2.93634	-3.20038
AAEL026466		unspecified product	cystatin		-2.5164	-3.2
AAEL010266		unspecified product	pro convertase subtilisin kexin type 5-like isoform X1		-2.82137	-3.19262
AAEL015458		transferrin	transferrin precursor	Tf1	-2.48305	-3.18278
AAEL003259	CUT	pupal cuticle protein 78E, putative	endocuticle structural glyco ABD-4		-3.64882	-3.18002
AAEL006919		serine-type enodpeptidase,	chymotrypsin-1-like		-4.38767	-3.14069
AAEL002347		serine-type enodpeptidase,	chymotrypsin 1		-3.67877	-3.14013
AAEL027539		unspecified product	probable multidrug resistance-associated lethal(2)03659		-2.14148	-3.12786
AAEL026630		unspecified product	serine threonine- phosphatase 6 regulatory ankyrin repeat subunit B isoform X1		-3.45991	-3.12355
AAEL026761					-2.28437	-3.11343
AAEL009843		serine-type enodpeptidase,	chymotrypsin		-1.93891	-3.10052
AAEL002518		glutamate receptor, ionotropic kainate 1, 2, 3 (glur5, glur6, glur7)	glutamate receptor kainate 2 isoform X1		-2.1137	-3.08751
AAEL019483		unspecified product	myb Q		-3.48981	-3.07459
AAEL015020		glycoside hydrolases	myrosinase 1-like		-2.11326	-3.0717
AAEL001878		lipase	pancreatic triacylglycerol lipase		-2.34071	-3.07134
AAEL026438		unspecified product	bromodomain-containing 4-like isoform X2		-2.02329	-3.07035
AAEL001693		serine-type enodpeptidase	serine protease SP24D		-3.45945	-3.06135
AAEL010776		carboxypeptidase	zinc carboxypeptidase A 1-like		-4.88015	-3.05736
AAEL027985		unspecified product	3-oxoacyl-[acyl-carrier- ] reductase		-2.00411	-3.04549
AAEL004247		Sialin, Sodium/sialic acid cotransporter, putative	sialin-like		-2.43332	-2.99618
AAEL008097		trypsin-eta, putative	trypsin alpha-3-like		-2.83923	-2.9944
AAEL002373		juvenile hormone-inducible protein, putative	uncharacterized oxidoreductase dhs-27-like		-2.5058	-2.99172
AAEL012700		ATP-binding cassette sub-family A member 3, putative	ATP-binding cassette sub-family A member 3-like		-4.04365	-2.97064
AAEL021088		unspecified product	uncharacterized protein LOC110677020		-3.62092	-2.96857
AAEL003066	CUT	brain chitinase and chia	chitinase-3 1		-2.32683	-2.96674
AAEL021367		unspecified product	RNA polymerase II degradation factor 1-like		-2.64376	-2.95887
AAEL021565					-2.87167	-2.94126
AAEL027912		unspecified product	sodium-coupled monocarboxylate transporter 1 isoform X2		-3.32463	-2.92229
AAEL025137					-1.7019	-2.9169
AAEL011599		ADP-ribosylation factor, putative [Source:UniProtKB/TrEMBL;Acc:A0A1S4FU64]	ADP-ribosylation factor 13B		-1.77717	-2.89586
AAEL022536		unspecified product	f-box lrr		-2.87489	-2.895
AAEL021200		unspecified product	von Willebrand factor type EGF and pentraxin domain-containing 1		-2.63092	-2.88426
AAEL013885	SGP	unspecified product	kDa salivary		-3.17579	-2.8818
AAEL003262		leucine-rich transmembrane protein	artichoke		-2.28909	-2.84356
AAEL028136		unspecified product	uncharacterized protein LOC110679080		-2.52824	-2.83472
AAEL004212		unspecified product	leucine-rich repeat-containing 20 isoform X1		-2.50208	-2.81714
AAEL025347					-2.96709	-2.799
AAEL012013		unspecified product	acidic repeat-containing isoform X2		-2.66138	-2.79613
AAEL021785	SGP	unspecified product	salivary glue Sgs-3 isoform X1		-2.54773	-2.7958
AAEL025518		unspecified product	zinc finger CCCH domain-containing 18		-2.53297	-2.7893
AAEL013623		trypsin	trypsin alpha-3-like		-2.18311	-2.7818
AAEL002759		tropomyosin invertebrate	tropomyosin-2 isoform X1		-2.40922	-2.78108
AAEL027545		unspecified product	nose resistant to fluoxetine 6-like		-3.20614	-2.77549
AAEL008428		unspecified product	uncharacterized protein LOC5570622		-2.19075	-2.7713
AAEL002994		unspecified product	uncharacterized protein LOC5580274		-2.75627	-2.76833
AAEL019530		unspecified product	transcription factor SPT20 homolog isoform X1		-2.25691	-2.76694
AAEL012268	CUT	brain chitinase and chia	probable chitinase 10		-2.81621	-2.76545
AAEL009044		amine oxidase	spermine oxidase-like		-2.19687	-2.75845
AAEL016992		unspecified product	laccase-4 isoform X2		-3.72062	-2.73912
AAEL009642		cathepsin b	cathepsin B		-3.18959	-2.73673
AAEL010338		unspecified product	uncharacterized protein LOC5573256		-2.32592	-2.72953
AAEL022600		unspecified product	G12 isoform X2		-1.72978	-2.72917
AAEL021791		unspecified product	histidine-rich PFHRP-II		-4.40017	-2.72329
AAEL022969					-2.95256	-2.71586
AAEL006483	SGP	unspecified product	salivary secreted peptide		-1.14052	-2.68917
AAEL006442		unspecified product	histone-lysine N-methyltransferase MECOM-like		-2.57303	-2.66903
AAEL027732		unspecified product	proteoglycan 4 isoform X1		-3.17266	-2.65606
AAEL014344		adam (a disintegrin and metalloprotease)	zinc metallo ase-disintegrin-like 06		-2.79057	-2.64364
AAEL008079		trypsin-alpha, putative	trypsin delta-like		-2.03233	-2.64104
AAEL009561		apolipoprotein D, putative	apolipo D-like		-1.99821	-2.62493
AAEL008909		unspecified product	pregnancy-specific beta-1-glyco 11-like		-1.62713	-2.59456
AAEL008305		Putative 7.8 kDa acidic protein [Source:UniProtKB/TrEMBL;Acc:Q8T9V8]	kDa secreted		-2.42136	-2.59118
AAEL003419	CUT	unspecified product	chitin deacetylase 1		-3.00618	-2.58999
AAEL021698		unspecified product	uncharacterized protein LOC5574207 isoform X1		-2.07477	-2.58986
AAEL022148					-2.21145	-2.58439
AAEL020807					-3.55449	-2.56653
AAEL017293		unspecified product	A-kinase anchor 14		-3.04492	-2.56362
AAEL014366		unspecified product	takeout-like		-2.61395	-2.55833
AAEL001818		unspecified product	ankyrin-1-like isoform X1		-1.84663	-2.54928
AAEL025454		unspecified product	inactive rhomboid 1-like		-2.25312	-2.54774
AAEL003425	CUT	unspecified product	chitin deacetylase 1 isoform X1		-3.27954	-2.54766
AAEL027881		unspecified product	cadherin-related tumor suppressor		-3.10746	-2.53008
AAEL026620		SCP domain-containing protein [Source:UniProtKB/TrEMBL;Acc:A0A1S4F3R1]	antigen 5 like allergen Cul n 1-like		-1.85115	-2.52213
AAEL022615		unspecified product	molybdenum cofactor sulfurase		-2.74725	-2.52134
AAEL013732		mannosyltransferase 1,	O-mannosyl-transferase 2		-2.61112	-2.51129
AAEL001233		Clip-Domain Serine Protease family E. Protease homologue.	transmembrane protease serine 9-like	CLIPE9	-2.60911	-2.51009
AAEL006339		peptidylglycine alpha-amidating monooxygenase COOH-terminal interactor protein-1	ras association domain-containing 10		-2.18153	-2.50564
AAEL003058		glucosyl/glucuronosyl transferases	UDP-glucosyltransferase 2-like		-1.91607	-2.50157
AAEL022379		unspecified product	RNA-binding 12B		-3.41706	-2.49902
AAEL009531		niemann-pick C1	NPC intracellular cholesterol transporter 1 homolog 1b		-2.87874	-2.49768
AAEL012135		Galectin [Source:UniProtKB/TrEMBL;Acc:Q16MZ7]	32 kDa beta-galactoside-binding lectin	GALE2	-1.8444	-2.48606
AAEL023384		unspecified product	mucin-5AC-like isoform X3		-2.81608	-2.46645
AAEL000633		Toll-like receptor	toll-like receptor Tollo	TOLL8	-1.92981	-2.45809
AAEL021244		GSG8-like protein [Source:UniProtKB/TrEMBL;Acc:Q1HRU1]	AGAP010647- partial		-1.73634	-2.42131
AAEL027037		unspecified product	mucin-5AC isoform X1		-2.71924	-2.42118
AAEL008069		notch	von Willebrand factor type EGF and pentraxin domain-containing 1 isoform X1		-1.98955	-2.4168
AAEL006534		protocadherin	cadherin-related tumor suppressor		-2.59299	-2.40463
AAEL014520		follistatin	agrin		-2.49888	-2.40446
AAEL005386		collagen alpha chain, anopheles	collagen alpha-1(XI) chain-like		-2.03485	-2.39064
AAEL027877					-2.91722	-2.39017
AAEL025633					-3.08997	-2.38372
AAEL006207		unspecified product	uncharacterized protein LOC5567606		-1.31938	-2.3724
AAEL001307		SEC14, putative	cellular retinaldehyde-binding		-1.70929	-2.36597
AAEL013518		unspecified product	embryonic gonad-like		-2.72282	-2.35846
AAEL012792		unspecified product	mucin-5AC isoform X2		-1.81612	-2.35689
AAEL021094					-2.76048	-2.35573
AAEL013853		C-Type Lectin (CTL) - galactose binding.	isoform A	CTLGA2	-2.35583	-2.35512
AAEL025367					-2.19956	-2.35481
AAEL004003		glucose dehydrogenase	glucose dehydrogenase [ quinone]		-3.06244	-2.33787
AAEL005656		myosin heavy chain, nonmuscle or smooth muscle	myosin heavy muscle-like		-1.82427	-2.33056
AAEL012496		unspecified product	ankyrin repeat and BTB POZ domain-containing 2 isoform X2		-2.19522	-2.32324
AAEL005961		actin	indirect flight muscle		-2.30438	-2.31725
AAEL003424		zinc carboxypeptidase	zinc carboxypeptidase-like		-2.43709	-2.31058
AAEL008600		zinc carboxypeptidase	zinc carboxypeptidase-like		-1.82132	-2.30496
AAEL005001		aquaporin	aquaporin -like		-1.99203	-2.30172
AAEL014844		unspecified product	tyrosine- kinase Wsck		-2.14871	-2.29658
AAEL020083		unspecified product	uncharacterized protein LOC5576211, partial		-2.07982	-2.2913
AAEL028235		unspecified product	guanosine-3 ,5 -bis(diphosphate) 3 -pyrophosphohydrolase MESH1		-2.12449	-2.29002
AAEL010380		aldehyde oxidase	xanthine dehydrogenase oxidase-like		-3.44288	-2.28973
AAEL003986		unspecified product	death-associated 1		-1.5317	-2.27139
AAEL023600		unspecified product	dendritic arbor reduction 1-like		-2.21539	-2.26412
AAEL008163		protease m1 zinc metalloprotease	aminopeptidase N-like		-2.43574	-2.25087
AAEL013648		Fatty acyl-CoA reductase [Source:UniProtKB/TrEMBL;Acc:Q16II8]	fatty acyl- reductase CG5065		-1.09977	-2.23325
AAEL022932		unspecified product	mucin-2 isoform X2		-2.31296	-2.23302
AAEL022734		unspecified product	ATP-binding cassette sub-family G member 8		-2.04672	-2.22853
AAEL025449					-1.121	-2.22621
AAEL011612		C-Type Lectin (CTL) - mannose binding. Transcript A	collectin-10 isoform X1	CTLMA6	-1.89276	-2.21999
AAEL001671		unspecified product	mucin-5AC-like isoform X2		-2.27554	-2.21998
AAEL017262	CUT	unspecified product	larval cuticle A2B		-2.08073	-2.21767
AAEL026284		unspecified product	tigger transposable element-derived 6 partial		-2.59196	-2.20518
AAEL019708		unspecified product	cell wall DAN4		-1.23399	-2.19021
AAEL009385		unspecified product	isoforms B C isoform X1		-1.66141	-2.17299
AAEL008764	CUT	cuticle protein, putative	pro-resilin		-2.54186	-2.17083
AAEL009244		serine-type enodpeptidase,	serine protease SP24D-like		-1.22136	-2.1583
AAEL009330		carbonic anhydrase II, putative	carbonic anhydrase 1-like		-1.64778	-2.15708
AAEL020895		unspecified product	neuropeptide-like 3		-2.51356	-2.15698
AAEL026574		unspecified product	transcription factor grauzone		-1.59137	-2.15375
AAEL011766		unspecified product	mucin-2-like		-1.89491	-2.14685
AAEL026044		Sterol carrier protein 2 [Source:UniProtKB/TrEMBL;Acc:Q86PR3]	sterol carrier 2		-1.66326	-2.14422
AAEL026217		unspecified product	myosin heavy muscle-like isoform X1		-1.70803	-2.1292
AAEL014144		rapsynoid	tetratricopeptide repeat 28 isoform X2		-2.44753	-2.11984
AAEL014823		unspecified product	AAEL014823- partial		-2.34513	-2.1198
AAEL022732					-1.88621	-2.11945
AAEL012014		L-lactate dehydrogenase [Source:UniProtKB/TrEMBL;Acc:Q16ND1]	L-lactate dehydrogenase		-1.30897	-2.11868
AAEL003842		unspecified product	AAEL003848-PA		-2.19627	-2.11403
AAEL010260		unspecified product	isoform A		-1.7736	-2.08701
AAEL014391		Map kinase phosphatase [Source:UniProtKB/TrEMBL;Acc:A0A1S4G264]	dual specificity phosphatase 18		-1.55538	-2.08099
AAEL021664					-2.39055	-2.07743
AAEL007752		cytochrome c oxidase, subunit VIIA, putative	cytochrome c oxidase subunit mitochondrial		-2.18669	-2.0729
AAEL000717		protocadherin	dachsous		-2.47491	-2.07206
AAEL004021		Glucose dehydrogenase [Source:UniProtKB/TrEMBL;Acc:A0A1S4F6C5]	glucose dehydrogenase [ quinone]		-1.93304	-2.06391
AAEL020286					-1.57793	-2.06189
AAEL027096		unspecified product	cyclic AMP response element-binding A isoform X2		-1.87567	-2.05104
AAEL007835		serine/threonine protein kinase	serine threonine- kinase fused		-1.95769	-2.04569
AAEL005967		unspecified product	cilia- and flagella-associated 57		-2.13117	-2.04208
AAEL026132					-2.0703	-2.04189
AAEL011592		secreted mucin MUC17, putative	mucin-5AC isoform X1		-1.82198	-2.03568
AAEL017258		unspecified product	cell wall DAN4-like isoform X1		-3.59949	-2.02468
AAEL008450		unspecified product	E3 ubiquitin- ligase SIAH1A		-1.1798	-2.01707
AAEL002134		unspecified product	uncharacterized protein LOC5573573 isoform X1		-1.42797	-2.01276
AAEL009510		glucosamine-fructose-6-phosphate aminotransferase	glutamine--fructose-6-phosphate aminotransferase [isomerizing] 2-like		-1.60264	-2.01116
AAEL001809		unspecified product	limb expression 1 homolog		-1.88096	-2.01056
AAEL011500		Cdc42 protein, putative	ras-like GTP-binding		-1.76918	-1.99528
AAEL014274		unspecified product	dentin sialophospho isoform X3		-1.70106	-1.99139
AAEL001767		unspecified product	uncharacterized protein LOC5572296 isoform X2		-1.60415	-1.98897
AAEL010745		four-jointed protein, putative	extracellular serine threonine kinase four-jointed		-1.702	-1.98858
AAEL006702		fibrinogen and fibronectin	angiopoietin-related 6-like isoform X1		-2.23356	-1.98683
AAEL026769					-1.62442	-1.98603
AAEL008066		trkB protein, putative	muscle M-line assembly unc-89 isoform X2		-1.72253	-1.98357
AAEL020789		unspecified product	uncharacterized protein LOC110674569		-1.4747	-1.98343
AAEL022940					-2.42113	-1.97758
AAEL011789		Probable citrate synthase 2, mitochondrial Precursor (EC 2.3.3.1)	probable citrate synthase mitochondrial		-2.09394	-1.97636
AAEL002827		ATP synthase beta subunit	ATP synthase subunit mitochondrial		-2.2589	-1.9667
AAEL012351		prolylcarboxypeptidase, putative	serine protease		-1.65683	-1.96251
AAEL004591		unspecified product	serine-rich adhesin for platelets-like		-1.65504	-1.96117
AAEL005803		Gastrin-releasing peptide receptor [Source:UniProtKB/TrEMBL;Acc:A0A411JKA4]	QRFP-like peptide receptor isoform X1		-1.57132	-1.95909
AAEL027028					-1.57642	-1.95887
AAEL003434		alpha-amylase	maltase A3		-1.74596	-1.94994
AAEL002512		unspecified product	isoform A		-2.19607	-1.93692
AAEL005179		unspecified product	uncharacterized serine-rich -like		-1.74876	-1.93244
AAEL019639		unspecified product	oxidase peroxidase		-1.83162	-1.92902
AAEL001577		unspecified product	neurogenic locus notch homolog 1		-2.02124	-1.92888
AAEL024887					-1.50464	-1.92742
AAEL020778					-1.62095	-1.90619
AAEL025353		unspecified product	retinal guanylyl cyclase 2-like isoform X1		-1.82287	-1.90525
AAEL000749		Angiopoietin-like protein variant (Fragment) [Source:UniProtKB/TrEMBL;Acc:Q1HRV2]	fibrinogen A		-2.26931	-1.8973
AAEL000298		sodium/chloride dependent amino acid transporter	sodium- and chloride-dependent glycine transporter 2-like		-1.42661	-1.89294
AAEL027940		unspecified product	extensin-like		-2.1149	-1.87796
AAEL013452		unspecified product	uncharacterized protein LOC5577977		-1.18952	-1.87222
AAEL019543		unspecified product	D-beta-hydroxybutyrate mitochondrial		-1.41958	-1.87122
AAEL011680		GPCR Orphan/Putative Class A Family	neuropeptide SIFamide receptor-like isoform X1	GPRNNA9	-1.32614	-1.8628
AAEL013303		unspecified product	cell wall DAN4-like		-1.27391	-1.84299
AAEL006053		unspecified product	normal mucosa of esophagus-specific gene 1 -like		-1.71811	-1.84185
AAEL002972	CUT	brain chitinase and chia	endochitinase		-1.81849	-1.82881
AAEL005375		glucosyl/glucuronosyl transferases	UDP-glucosyltransferase 2		-1.85775	-1.82687
AAEL008844		calcium-binding protein, putative	sarcoplasmic calcium-binding 1		-1.3268	-1.82494
AAEL004798		Mucin-like peritrophin [Source:UniProtKB/TrEMBL;Acc:Q9GPU9]	mucin-like peritrophin		-2.14568	-1.82299
AAEL010884		ADP,ATP carrier protein	ADP,ATP carrier 2		-1.65625	-1.82151
AAEL012762	CYP	cytochrome P450	cytochrome P450 4C1-like	CYP325N2	-1.79372	-1.81713
AAEL022657		unspecified product	nose resistant to fluoxetine 6		-1.50252	-1.81067
AAEL026570					-1.30354	-1.80399
AAEL012783		protease m1 zinc metalloprotease	aminopeptidase N		-1.53792	-1.80025
AAEL024753		unspecified product	uncharacterized protein LOC110676129		-1.90259	-1.79245
AAEL008599		zinc carboxypeptidase	zinc carboxypeptidase-like		-2.26418	-1.79095
AAEL025946					-3.1361	-1.7887
AAEL026237		unspecified product	AGAP000821- partial		-1.52912	-1.78656
AAEL011459		unspecified product	leucine-rich repeat extensin 1		-1.41457	-1.78268
AAEL013267		unspecified product	beta-1,4-galactosyltransferase galt-1 isoform X2		-1.46508	-1.77867
AAEL004933		lysosomal acid lipase, putative	lipase 1-like		-2.39401	-1.77055
AAEL021510		unspecified product	mucin-2-like isoform X2		-2.13529	-1.76568
AAEL026432		unspecified product	AGAP007278- partial		-2.19439	-1.74492
AAEL013154		unspecified product	zinc finger weckle-like		-2.18282	-1.74436
AAEL022402		unspecified product	probable nuclear hormone receptor HR38 isoform X3		-1.44406	-1.74336
AAEL006341		unspecified product	AGAP010988- partial		-1.11707	-1.73643
AAEL012207		myosin light chain 1,	myosin light chain alkali isoform X2		-1.32395	-1.73302
AAEL002761		tropomyosin invertebrate	tropomyosin- isoforms 9A A B isoform X23		-1.33656	-1.7319
AAEL023559		unspecified product	angiotensin-converting enzyme-like		-2.23818	-1.72477
AAEL011624		granzyme A precursor, putative	serine protease snake-like		-1.26036	-1.70495
AAEL005293		Galectin [Source:UniProtKB/TrEMBL;Acc:Q16ND5]	galectin-4-like	GALE8A	-1.72053	-1.70467
AAEL008090		glutamate receptor, ionotropic, n-methyl d-aspartate epsilon (nmda epsilon)	glutamate receptor NMDA 2B-like		-1.44738	-1.70044
AAEL018136		unspecified product	uncharacterized protein LOC5568933		-1.26468	-1.69966
AAEL012654		triacylglycerol lipase, pancreatic	pancreatic triacylglycerol lipase-like		-1.74761	-1.69629
AAEL025514		unspecified product	obscurin isoform X4		-1.57231	-1.68499
AAEL012245		unspecified product	obstructor-E-like		-2.51495	-1.67942
AAEL002572		myosin regulatory light chain 2 (mlc-2)	myosin regulatory light chain 2		-1.10823	-1.67877
AAEL011510		multiple inositol polyphosphate phosphatase	multiple inositol polyphosphate phosphatase 1		-2.13949	-1.66232
AAEL027078		unspecified product	AAEL002171- partial		-1.77787	-1.66229
AAEL012058		unspecified product	homeobox invected		-1.47754	-1.65507
AAEL000780		amino acid transporter	vesicular inhibitory amino acid transporter		-1.03019	-1.65479
AAEL009185		arginine or creatine kinase	arginine kinase isoform X1		-1.4474	-1.64826
AAEL019834		unspecified product	basement membrane proteoglycan-like		-1.96876	-1.64516
AAEL011522		MRAS2, putative	ras-related and estrogen-regulated growth inhibitor-like		-1.32178	-1.64477
AAEL022849		unspecified product	polypeptide N-acetylgalactosaminyltransferase 9		-1.98318	-1.64095
AAEL021724		unspecified product	calexcitin-1		-1.38683	-1.63872
AAEL022651		unspecified product	aminopeptidase N-like		-1.27763	-1.63532
AAEL003722		ribonuclease UK114, putative	rutC family UK114		-2.25764	-1.63257
AAEL002565		titin	twitchin isoform X1		-1.73695	-1.63216
AAEL007002		calsenilin	Kv channel-interacting 4-like isoform X1		-1.2832	-1.61925
AAEL003331		unspecified product	chaoptin		-1.35674	-1.61795
AAEL005839		uridine phosphorylase	uridine phosphorylase 1 isoform X2		-1.11479	-1.61549
AAEL018219		unspecified product	basement membrane-specific heparan sulfate proteoglycan core isoform X1		-1.2748	-1.61139
AAEL020954		unspecified product	zinc finger CCCH domain-containing 13 isoform X1		-1.36826	-1.61131
AAEL019602		unspecified product	major facilitator superfamily domain-containing 6-like		-1.44346	-1.60758
AAEL025224		unspecified product	G -coupled receptor kinase 1 isoform X1		-1.77849	-1.60428
AAEL008857		deoxyribonuclease I, putative	deoxyribonuclease I		-1.27093	-1.59254
AAEL005002		roundabout	roundabout homolog 2		-1.18476	-1.59129
AAEL010789		unspecified product	calexcitin-1		-1.319	-1.59093
AAEL008028		monocarboxylate transporter	monocarboxylate transporter 12		-1.32762	-1.58128
AAEL007963		unspecified product	collagen alpha-1(IV) chain		-1.41667	-1.56926
AAEL001680		unspecified product	uncharacterized protein LOC5571808		-1.27427	-1.56603
AAEL001493		unspecified product	laminin subunit alpha-1 isoform X1		-1.22566	-1.56491
AAEL018306		unspecified product	calcium-activated potassium channel slowpoke isoform X1		-1.15816	-1.55753
AAEL011867		unspecified product	obscurin isoform X3		-1.12211	-1.55444
AAEL023187		unspecified product	collagen alpha-1(IV) chain		-1.44625	-1.55366
AAEL008080		trypsin-eta, putative	trypsin alpha-3		-1.15835	-1.54813
AAEL022609		unspecified product	PDZ and LIM domain Zasp isoform X1		-1.26882	-1.53499
AAEL019513		unspecified product	sodium calcium exchanger 1 isoform X1		-1.36877	-1.53449
AAEL011741	GST	glutathione transferase	glutathione S-transferase isoform X1	GSTS1	-1.17875	-1.53376
AAEL009024		GPCR Calcitonin/Diuretic Hormone Family	PDF receptor isoform X1	GPRCAL3	-1.14887	-1.53012
AAEL026716		unspecified product	water dikinase 2-like		-1.76046	-1.52863
AAEL011520		sucrose transport protein	proton-associated sugar transporter A isoform X2		-1.74886	-1.52622
AAEL022982		unspecified product	basic proline-rich -like		-1.40602	-1.51894
AAEL010064		unspecified product	AAEL010064- partial		-1.34307	-1.51827
AAEL009904		PDZ domain-containing protein [Source:UniProtKB/TrEMBL;Acc:A0A1S4FP41]	MNN4-like isoform X1		-1.35094	-1.51807
AAEL000931		Alkaline phosphatase [Source:UniProtKB/TrEMBL;Acc:Q1HQK7]	alkaline phosphatase 4-like		-1.45249	-1.50804
AAEL024490		unspecified product	gamma-aminobutyric acid receptor subunit alpha-4 isoform X2		-1.173	-1.50759
AAEL025386					-1.27989	-1.50148
AAEL006432		sugar transporter	facilitated trehalose transporter Tret1		-1.12286	-1.49722
AAEL025755		unspecified product	tRNA-specific adenosine deaminase 2		-1.26214	-1.49525
AAEL000324		tyrosine-protein kinase drl	tyrosine- kinase Dnt		-1.10116	-1.49249
AAEL003104		tripartite motif protein trim2,3	RING finger nhl-1 isoform X1		-1.57737	-1.49226
AAEL013229		Tubulin alpha chain [Source:UniProtKB/TrEMBL;Acc:Q16JS3]	tubulin alpha-1 chain		-1.57013	-1.48987
AAEL018125		unspecified product	voltage-dependent T-type calcium channel subunit alpha-1G isoform X1		-1.01873	-1.4857
AAEL019658		unspecified product	LOW QUALITY PROTEIN: uncharacterized protein LOC5576948		-1.42333	-1.46586
AAEL008956		unspecified product	AMME syndrome candidate gene 1 -like		-1.3367	-1.46264
AAEL022876		unspecified product	hybrid signal transduction histidine kinase E		-1.08131	-1.45986
AAEL015247		unspecified product	membrane alanyl aminopeptidase-like		-1.62075	-1.45985
AAEL000797		dimethylaniline monooxygenase	senecionine N-oxygenase-like		-1.19435	-1.45907
AAEL009951		dimeric dihydrodiol dehydrogenase	trans-1,2-dihydrobenzene-1,2-diol dehydrogenase-like		-1.26378	-1.45741
AAEL010975		paramyosin, long form	long form		-1.17061	-1.4574
AAEL019844		unspecified product	cytoplasmic polyadenylation element-binding 3 isoform X1		-1.45551	-1.45356
AAEL007926		retinoid-inducible serine carboxypeptidase (serine carboxypeptidase	retinoid-inducible serine carboxypeptidase-like		-1.21661	-1.45242
AAEL006822		otopetrin	serine-rich adhesin for platelets isoform X3		-1.21794	-1.4513
AAEL008828		carbonic anhydrase	carbonic anhydrase 7		-1.28679	-1.45093
AAEL027166		unspecified product	angiotensin-converting enzyme-like		-1.63658	-1.44914
AAEL001960	CYP	cytochrome P450	probable cytochrome P450 mitochondrial	CYP12F5	-1.26317	-1.44759
AAEL004676		(s)-2-hydroxy-acid oxidase	peroxisomal (S)-2-hydroxy-acid oxidase GLO1		-1.00542	-1.43844
AAEL011385		unspecified product	mitochondrial cardiolipin hydrolase		-1.42059	-1.4361
AAEL007050		sugar transporter	facilitated trehalose transporter Tret1-2 homolog		-1.43256	-1.42765
AAEL005429		2-oxoglutarate dehydrogenase	probable 2-oxoglutarate dehydrogenase E1 component DHKTD1 mitochondrial		-1.49642	-1.41131
AAEL004028		glucose dehydrogenase	glucose dehydrogenase [ quinone]-like		-1.74291	-1.40894
AAEL025993		unspecified product	dihydropyrimidine dehydrogenase [NADP(+)]		-1.46251	-1.40684
AAEL028087					-1.43782	-1.40403
AAEL018687		NADH dehydrogenase subunit 1	NADH dehydrogenase subunit 1	ND1	-4.71118	-1.39803
AAEL009467		unspecified product	coactosin		-1.1075	-1.39391
AAEL001673		actin	muscle		-1.25634	-1.39018
AAEL022005		unspecified product	nucleolar dao-5 isoform X1		-1.60348	-1.38475
AAEL023395					-1.05586	-1.37908
AAEL024454		unspecified product	myb I		-1.24248	-1.37424
AAEL004544		proteophosphoglycan, putative	synapsin		-1.12011	-1.36968
AAEL024889		unspecified product	fibrinogen alpha chain		-2.11133	-1.3682
AAEL025937		unspecified product	uncharacterized protein LOC110678702		-1.54897	-1.36516
AAEL025841					-1.30897	-1.36439
AAEL017335		GPCR Growth Hormone Releasing Hormone Family	neuropeptides capa receptor	GPRGHP2	-1.10741	-1.35043
AAEL013846		unspecified product	ankyrin repeat domain-containing 12 isoform X1		-1.85656	-1.35042
AAEL020390		unspecified product	cadherin-86C isoform X1		-1.35679	-1.3364
AAEL003393		ATP synthase beta subunit	ATP synthase subunit mitochondrial		-1.40289	-1.33598
AAEL021817		unspecified product	matrix metallo ase-2		-1.14125	-1.3278
AAEL021789		unspecified product	zwei Ig domain zig-8 isoform X1		-1.11371	-1.32385
AAEL013703		trypsin	trypsin 5G1-like		-1.67298	-1.32045
AAEL027273		unspecified product	proteoglycan 4 isoform X1		-1.10197	-1.31886
AAEL019726		unspecified product	collagen alpha-1(XV) chain isoform X1		-1.25261	-1.3129
AAEL013184		unspecified product	open rectifier potassium channel 1		-1.02205	-1.31149
AAEL000092	GST	glutathione transferase	glutathione S-transferase 1-1-like	GSTX1	-1.23705	-1.31089
AAEL010223		phosphatidylserine decarboxylase	phosphatidylserine decarboxylase mitochondrial isoform X2		-1.39915	-1.30514
AAEL005224		unspecified product	transmembrane 216		-1.19209	-1.30404
AAEL008102		actin binding protein, putative	kelch 5 isoform X1		-1.73865	-1.3002
AAEL005008		aquaporin	aquaporin-like		-1.09001	-1.28465
AAEL026380		unspecified product	2-hydroxyacyl- lyase 1		-1.63729	-1.27992
AAEL014734		unspecified product	alpha-aminoadipic semialdehyde mitochondrial		-1.29626	-1.27291
AAEL024540		unspecified product	proto-oncogene tyrosine- kinase ROS isoform X1		-1.76951	-1.26302
AAEL017334		unspecified product	cell surface glyco 1-like		-1.11108	-1.2617
AAEL006707		unspecified product	leishmanolysin-like peptidase isoform X1		-1.21498	-1.26003
AAEL019663		unspecified product	zinc finger 436		-1.06874	-1.25562
AAEL010681		sodium/chloride dependent neurotransmitter transporter	sodium- and chloride-dependent GABA transporter 1		-1.00007	-1.248
AAEL020230		unspecified product	uncharacterized protein LOC110674718 isoform X1		-1.23959	-1.24374
AAEL008078		clk2	serine threonine- kinase Doa isoform X10		-1.41642	-1.24286
AAEL007143		voltage-gated potassium channel	potassium voltage-gated channel Shaw-like isoform X1		-1.26592	-1.24003
AAEL004338		pyruvate dehydrogenase	pyruvate dehydrogenase E1 component subunit mitochondrial		-1.26094	-1.23852
AAEL004294		dihydrolipoamide acetyltransferase component of pyruvate dehydrogenase	dihydrolipoyllysine-residue acetyltransferase component of pyruvate dehydrogenase mitochondrial isoform X1		-1.15237	-1.22935
AAEL012595		unspecified product	uncharacterized protein LOC5576540 isoform X2		-1.52246	-1.22321
AAEL017022		unspecified product	cell wall DAN4 isoform X2		-1.38305	-1.22259
AAEL019697		unspecified product	A disintegrin and metallo ase with thrombospondin motifs 4 isoform X1		-1.01528	-1.22258
AAEL004098		neuromusculin	hemicentin-1 isoform X1		-1.12077	-1.2079
AAEL019576		unspecified product	filamin-B isoform X1		-1.0431	-1.20156
AAEL027637		unspecified product	water dikinase 2-like		-1.41726	-1.1997
AAEL024438		unspecified product	chondroitin sulfate synthase 1 isoform X1		-1.53704	-1.19653
AAEL020614		unspecified product	gone early		-1.2617	-1.19415
AAEL003318		oligopeptide transporter	peptide transporter family 1		-1.39546	-1.19094
AAEL002571		band 4.1-like protein 4A (NBL4 protein), putative	transcription initiation factor TFIID subunit 1 isoform X1		-1.07953	-1.18952
AAEL008894		unspecified product	AGAP011255- partial		-1.09783	-1.18907
AAEL011180		unspecified product	isoform A		-1.37298	-1.18823
AAEL012975		unspecified product	uncharacterized protein LOC5577078 isoform X1		-1.19461	-1.18439
AAEL014176		cornichon	phosphopantothenate--cysteine ligase		-1.07857	-1.18382
AAEL021813					-1.30892	-1.17843
AAEL012131		cationic amino acid transporter	cationic amino acid transporter 3		-1.15714	-1.1568
AAEL012579		Aspartate aminotransferase [Source:UniProtKB/TrEMBL;Acc:Q16LN3]	aspartate cytoplasmic		-1.62505	-1.15506
AAEL024756		unspecified product	zinc finger 135 isoform X3		-1.15787	-1.13944
AAEL002107		sulfide quinone reductase	sulfide:quinone mitochondrial		-1.51532	-1.09498
AAEL006895		phosphofructokinase	ATP-dependent 6-phosphofructokinase isoform X3		-1.18012	-1.09027
AAEL010403		past-1	EH domain-containing 3 isoform X2		-1.05977	-1.0701
AAEL012502		unspecified product	cytochrome b561 domain-containing 1		-1.35541	-1.06879
AAEL013078		glycosyltransferase	probable Dol-P-Man:Man(7) c(2)-PP-Dol alpha-1,6-mannosyltransferase		-1.38202	-1.06637
AAEL004881		adam	isoform A		-1.42731	-1.06391
AAEL003298		alkaline phosphatase	alkaline phosphatase-like		-1.04484	-1.05526
AAEL022806		unspecified product	leucine-rich repeat flightless-interacting 2 isoform X1		-1.07719	-1.03831
AAEL005808		alanyl aminopeptidase	aminopeptidase N		-1.08042	-1.03562
AAEL014908		unspecified product	large subunit GTPase 1 homolog		-1.42539	-1.02645
AAEL021828		unspecified product	ral GTPase-activating subunit beta isoform X5		-1.76281	-1.01429
AAEL006027		lipase	phospholipase A1-like		1.0087	1.01737
AAEL000418		unspecified product	iron-sulfur cluster assembly 1 mitochondrial		1.44937	1.02965
AAEL007778		leucine-rich transmembrane protein	leucine-rich repeat-containing G- coupled receptor 4-like		1.12939	1.03473
AAEL012618		unspecified product	nucleolar 12-like		1.6646	1.0357
AAEL023497		Protein-L-isoaspartate O-methyltransferase [Source:UniProtKB/TrEMBL;Acc:Q1DGR8]	#NAME?		1.34028	1.03762
AAEL009547		NAD dehydrogenase [Source:UniProtKB/TrEMBL;Acc:A0A1S4FMS9]	pyruvate dehydrogenase phosphatase regulatory mitochondrial		1.17637	1.04415
AAEL011206		aminoacylase, putative	aminoacylase-1B isoform X2		1.19923	1.04763
AAEL007158		nnp-1 protein (novel nuclear protein 1) (nop52)	ribosomal RNA processing 1 homolog		1.22904	1.06866
AAEL005575		transient receptor potential channel 4,	transient-receptor-potential		1.11467	1.07447
AAEL006136		serine protease, putative	serine protease gd-like		1.23976	1.07561
AAEL007275		aldo-keto reductase	glyoxal reductase-like		1.78561	1.07841
AAEL003046		saposin	prosaposin isoform X2		1.35049	1.08528
AAEL007102		trypsin, putative	coagulation factor IX		1.04824	1.11425
AAEL013533		unspecified product	ribosome biogenesis NSA2 homolog		1.32662	1.11487
AAEL010743		cysteine desulfurylase	cysteine mitochondrial		1.06424	1.12246
AAEL023681					1.0445	1.13373
AAEL026109		unspecified product	peroxynitrite isomerase THAP4-like		1.66195	1.13554
AAEL010809		set	SET		1.27638	1.14062
AAEL006909		unspecified product	uncharacterized protein LOC5568497		1.15021	1.15933
AAEL021176		unspecified product	transmembrane 179		1.30563	1.16047
AAEL009606		unspecified product	FAM76B isoform X2		1.12068	1.16181
AAEL010520		unspecified product	nodal modulator 1		1.02601	1.1625
AAEL019988		unspecified product	trapped in endoderm-1		1.4612	1.16636
AAEL004489		Daxx-like protein	AGAP009432- partial	DLP	1.18804	1.17313
AAEL009291		retinoid-inducible serine carboxypeptidase (serine carboxypeptidase	venom serine carboxypeptidase		1.02791	1.17529
AAEL009927		unspecified product	uncharacterized protein LOC5572603		1.13127	1.19502
AAEL021886		unspecified product	ubiquitin carboxyl-terminal hydrolase 34-like		2.09009	1.21516
AAEL020706		unspecified product	phenoloxidase-activating factor 2-like		1.44953	1.21886
AAEL019526		unspecified product	uncharacterized protein LOC110676173		1.21028	1.21985
AAEL006028		unspecified product	vitellogenin-3-like isoform X1		1.17801	1.22705
AAEL013410		unspecified product	transmembrane 70 mitochondrial		1.6539	1.22943
AAEL004278		unspecified product	cytochrome b5-related		1.19388	1.2307
AAEL020823		unspecified product	leukocyte elastase inhibitor-like		1.44696	1.23196
AAEL001402		leucine-rich immune protein (Short)	acidic leucine-rich nuclear phospho 32 family member A	LRIM10B	1.40434	1.23319
AAEL002665		matrix metalloproteinase	72 kDa type IV collagenase-like		1.26987	1.23941
AAEL012047		unspecified product	transcription factor grauzone-like		1.12537	1.24245
AAEL004054	CYP	cytochrome P450	cytochrome P450 4g15	CYP4G36	1.34327	1.2454
AAEL006462		TFIID subunit TAFII55, putative	transcription initiation factor TFIID subunit 7		1.06748	1.24891
AAEL007257		unspecified product	zinc finger 2 homolog		1.31124	1.24959
AAEL013176		Fcf2 domain-containing protein [Source:UniProtKB/TrEMBL;Acc:A0A1S4FY92]	deoxynucleotidyltransferase terminal-interacting 2		1.13265	1.24985
AAEL010150		unspecified product	AGAP007787- partial		1.51512	1.25569
AAEL009846		Enn protein, putative	G kinase-anchoring 1-like		1.46549	1.2559
AAEL024902		unspecified product	zinc finger 37 homolog isoform X1		1.49442	1.25994
AAEL011113		unspecified product	polymerase delta-interacting 2		1.49095	1.26116
AAEL002580		unspecified product	serine ase stubble-like		1.52571	1.26128
AAEL023166		unspecified product	tigger transposable element-derived 1-like		1.27857	1.26177
AAEL017455		unspecified product	brain acid soluble 1		2.19721	1.26523
AAEL007139		Sugar transporter [Source:UniProtKB/TrEMBL;Acc:A0A1S4FFK3]	facilitated trehalose transporter Tret1		1.82883	1.27137
AAEL001020		anterior fat body protein	regucalcin-like isoform X1		1.25245	1.27511
AAEL021447		unspecified product	galactosylgalactosylxylosyl 3-beta-glucuronosyltransferase S-like		1.2652	1.27959
AAEL013984		unspecified product	AGAP011505- partial		1.54204	1.28081
AAEL001965	CUT	imaginal disc growth factor	chitinase Idgf4		1.17638	1.28452
AAEL004987		unspecified product	beta-carotene-binding isoform X3		1.38129	1.28627
AAEL000282		syntaxin, putative	syntaxin-17		1.20644	1.28745
AAEL009368		lipoic acid synthetase	lipoyl mitochondrial		1.3634	1.29405
AAEL006102		gelsolin precursor	AGAP011369- partial		1.58205	1.30182
AAEL003690		unspecified product	gastrula zinc finger		1.67934	1.30282
AAEL008789		apolipophorin-III, putative	apolipophorin partial		1.9692	1.30379
AAEL007283		acetyl-coa synthetase	acyl- synthetase short-chain family member mitochondrial		2.01755	1.30695
AAEL001852		unspecified product	mitochondrial import inner membrane translocase subunit Tim23		1.63598	1.31495
AAEL012219		ubiquitin specific protease	ubiquitin carboxyl-terminal hydrolase 8 isoform X2		1.31505	1.32338
AAEL000200	SGP	unspecified product	salivary Cys-rich secreted peptide		1.56115	1.32508
AAEL008701		myoinositol oxygenase	inositol oxygenase		1.82129	1.32685
AAEL002130		ecdysone inducible protein L2, putative	neural ectodermal development factor IMP-L2		1.49171	1.33543
AAEL001737		Fatty acyl-CoA reductase [Source:UniProtKB/TrEMBL;Acc:A0A1S4EZM7]	fatty acyl- reductase wat-like		1.69944	1.33763
AAEL011858		transcription factor IIIA, putative	transcription factor grauzone-like		1.34787	1.34456
AAEL010817		unspecified product	uncharacterized protein LOC5573969		1.28309	1.34497
AAEL010659		lethal(2)essential for life protein, l2efl	lethal(2)essential for life-like isoform X1		1.53641	1.34637
AAEL012018		unspecified product	uncharacterized protein LOC5575710 isoform X2		1.50975	1.34795
AAEL003491		proline synthetase associated protein	pyridoxal phosphate homeostasis		1.56016	1.35637
AAEL004433		mitochondrial ribosomal protein, L14, putative	39S ribosomal mitochondrial	mRpL14	1.23812	1.35911
AAEL009944		unspecified product	rRNA-processing UTP23 homolog		1.15209	1.3637
AAEL004775		unspecified product	AGAP008343- partial		1.26	1.3751
AAEL002301		serine protease	phenoloxidase-activating factor 2-like		1.43837	1.37788
AAEL000786		Laminin IV type A domain-containing protein [Source:UniProtKB/TrEMBL;Acc:A0A1S4EWU9]	basement membrane proteoglycan-like		1.60106	1.37974
AAEL027026		unspecified product	ribosome biogenesis NOP53		1.1022	1.38246
AAEL006354		epoxide hydrolase	epoxide hydrolase 3-like		1.55243	1.38622
AAEL007128		sugar transporter	facilitated trehalose transporter Tret1		1.74329	1.38895
AAEL007659		unspecified product	histidine-rich glyco		1.68173	1.39296
AAEL013936		Serine Protease Inhibitor (serpin) likely cleavage at I/S. Transcript A.	AAEL013936- partial	SRPN4	1.59155	1.39483
AAEL025401		unspecified product	uncharacterized protein LOC5576422 isoform X2		1.07016	1.39815
AAEL004763		unspecified product	PIH1 domain-containing 1		1.15755	1.40032
AAEL004818		unspecified product	nucleolar complex 2 homolog		1.5531	1.40532
AAEL005000		unspecified product	constitutive coactivator of PPAR-gamma 1		1.39667	1.41268
AAEL003934	SGP	unspecified product	kDa salivary secreted		1.5026	1.41556
AAEL000834		dimethylaniline monooxygenase	senecionine N-oxygenase		2.15083	1.41669
AAEL013413		Vitamin K-dependent protein C precursor, putative [Source:UniProtKB/TrEMBL;Acc:A0A1S4EZ97]	basement membrane-specific heparan sulfate proteoglycan core -like		1.40845	1.42873
AAEL001506		U3 small nucleolar ribonucleoprotein protein MPP10 [Source:UniProtKB/TrEMBL;Acc:A0A1S4EYY5]	U3 small nucleolar ribonucleo MPP10		1.30358	1.43733
AAEL007206		unspecified product	rhythmically expressed gene 5		2.17985	1.44841
AAEL006155		Nicalin [Source:UniProtKB/TrEMBL;Acc:Q177H2]	nicalin-1		1.60075	1.46002
AAEL018301		MIT domain-containing protein [Source:UniProtKB/TrEMBL;Acc:A0A1S4G7L6]	spartin isoform X2		1.05937	1.46029
AAEL006968		unspecified product	uncharacterized protein LOC5568622		1.37619	1.46344
AAEL009833		mitochondrial ribosomal protein, L46, putative	39S ribosomal mitochondrial	mRpL46	1.53174	1.46351
AAEL009749		Sodium-dependent phosphate transporter [Source:UniProtKB/TrEMBL;Acc:A0A1S4FN96]	inorganic phosphate cotransporter		1.36111	1.46383
AAEL006344		sulfotransferase (sult)	sulfotransferase family cytosolic 1B member 1-like		1.44474	1.46537
AAEL003160		unspecified product	nuclear 1		1.9221	1.46916
AAEL022092		unspecified product	vesicular glutamate transporter 3 isoform X1		1.53104	1.47664
AAEL017136	CYP	cytochrome P450	cytochrome P450 4C1-like	CYP325V1	2.61765	1.48036
AAEL001261		unspecified product	uncharacterized protein LOC5569606		1.25598	1.48055
AAEL010341		RuvB-like helicase 2 (EC 3.6.4.12)(Reptin)	ruvB-like helicase 2	rept	1.2229	1.48281
AAEL009971		unspecified product	serine arginine repetitive matrix 1-like		1.31459	1.48468
AAEL014754		unspecified product	cytochrome b5-like		1.86272	1.50217
AAEL000269		unspecified product	LLP homolog		1.64046	1.50269
AAEL005914		unspecified product	mitochondrial import inner membrane translocase subunit TIM14		1.49295	1.50357
AAEL006890		unspecified product	transcriptional regulator ATRX homolog		1.3568	1.50765
AAEL012448		unspecified product	TIP41		1.47848	1.51098
AAEL002103		histone H1, putative	histone gonadal		1.32155	1.52338
AAEL006887		mRNA turnover protein 4 mrt4	mRNA turnover 4 homolog		1.70803	1.52615
AAEL022812		unspecified product	PSME3-interacting -like		1.96415	1.52701
AAEL009948		aldehyde dehydrogenase	retinal dehydrogenase 2-like	ALDH9948	1.25357	1.52706
AAEL028155		unspecified product	DNA-directed RNA polymerase III subunit RPC9		1.85828	1.5303
AAEL002371		unspecified product	UPF0428 CG16865		2.1574	1.53853
AAEL002105		unspecified product	U11 U12 small nuclear ribonucleo 48 kDa -like		1.63705	1.54325
AAEL005032		unspecified product	AGAP008432- partial		1.69669	1.54647
AAEL014386		clip-domain serine protease, putative	CLIP domain-containing serine protease 2-like		1.49395	1.55259
AAEL026008		unspecified product	uncharacterized protein LOC110675610		2.41406	1.55476
AAEL006248		p37NB protein, putative	platelet glyco V-like		1.26191	1.55595
AAEL004291		translin	translin		1.49719	1.56917
AAEL012866		unspecified product	A Crystal structure of insect arylalkylamine N-Acetyltransferase 7 from the yellow fever mosquito Aedes aegypt		1.28657	1.58514
AAEL021379					2.22226	1.58975
AAEL010240		unspecified product	uncharacterized protein LOC5580037		1.37273	1.59083
AAEL001485		unspecified product	lysozyme 2-like		1.59788	1.60794
AAEL010964		unspecified product	telomere length and silencing 1 homolog		1.41233	1.60993
AAEL008664		unspecified product	(Lyso)-N-acylphosphatidylethanolamine lipase isoform X1		2.03988	1.61079
AAEL014735		unspecified product	dnaJ homolog subfamily C member 28		1.593	1.61145
AAEL010376		unspecified product	SHQ1 homolog		1.41638	1.61262
AAEL014615	CYP	cytochrome P450	probable cytochrome P450 9f2	CYP9J23	1.72534	1.62224
AAEL003295		unspecified product	SET domain-containing -8		1.92168	1.63007
AAEL009899		unspecified product	isoform A		2.02746	1.6304
AAEL022128					2.00785	1.63155
AAEL002587		odorant binding protein OBP11	general odorant-binding 56d	OBP11	2.66401	1.63925
AAEL014619	CYP	cytochrome P450	probable cytochrome P450 9f2	CYP9J22	1.6267	1.64397
AAEL028635	CYP	unspecified product	probable cytochrome P450 9f2	CYP9F2?	2.06466	1.65836
AAEL017513		unspecified product	glycine-rich cell wall structural -like		2.07442	1.66001
AAEL014852		unspecified product	nidogen and EGF-like domain-containing 1		1.48075	1.66356
AAEL009124	CYP	cytochrome P450	probable cytochrome P450 6a14	CYP6N12	2.23573	1.66914
AAEL004022	COE	unspecified product	carboxylesterase 5A		2.02637	1.67231
AAEL010656		leucine-rich immune protein (Short)	phosphatase 1 regulatory inhibitor subunit PPP1R7 homolog	LRIM12	3.28279	1.69443
AAEL008785		unspecified product	uncharacterized protein LOC5571070		2.22913	1.70404
AAEL021140		unspecified product	reverse transcriptase partial		1.68476	1.72311
AAEL019856		unspecified product	AAEL014436- partial		2.22706	1.72987
AAEL008397		Glutathione peroxidase [Source:UniProtKB/TrEMBL;Acc:Q5K6H6]	probable glutathione peroxidase 2	GPXH2	1.75041	1.73124
AAEL005790		malic enzyme	NADP-dependent malic enzyme isoform X2		1.85032	1.7333
AAEL008547		unspecified product	transcription factor grauzone-like		1.68416	1.73884
AAEL017297	CYP	cytochrome P450	probable cytochrome P450 6a14	CYP6M9	2.12445	1.74496
AAEL008790		ATP synthase coupling factor B, putative	ATP synthase subunit mitochondrial		1.6217	1.74829
AAEL004086		aldo-keto reductase	1,5-anhydro-D-fructose reductase-like		2.17452	1.75101
AAEL020316		unspecified product	probable methyltransferase TARBP1		1.53378	1.76262
AAEL024549		unspecified product	antennal carrier AP-2		3.02148	1.77101
AAEL024098		unspecified product	constitutive coactivator of PPAR-gamma 1		1.82133	1.77634
AAEL023398		unspecified product	uncharacterized protein LOC110678038 isoform X1		2.32152	1.77941
AAEL014605	CYP	cytochrome P450	probable cytochrome P450 9f2	CYP9J9	1.5413	1.78013
AAEL012993		unspecified product	splicing arginine serine-rich 15		1.84433	1.78616
AAEL017144		unspecified product	glycine-rich 5		2.69764	1.78705
AAEL024406		unspecified product	leucine-rich repeat-containing egg-6-like		2.53774	1.80474
AAEL001287		unspecified product	circadian clock-controlled -like		2.51166	1.80767
AAEL010773		Clip-Domain Serine Protease family E. Protease homologue.	basement membrane-specific heparan sulfate proteoglycan core -like	CLIPE10	1.82405	1.81296
AAEL003347		CRAL/TRIO domain-containing protein	alpha-tocopherol transfer -like isoform X2		2.19731	1.84403
AAEL020221					2.68344	1.85544
AAEL000252		unspecified product	serine protease snake-like		1.9215	1.88706
AAEL003316		unspecified product	leucine-rich repeat extensin 5		1.69707	1.8888
AAEL021099		unspecified product	solute carrier organic anion transporter family member 74D-like		1.85946	1.89017
AAEL006542		retinoid-inducible serine carboxypeptidase (serine carboxypeptidase	vitellogenic carboxypeptidase-like		1.98036	1.89679
AAEL001902		glutamate decarboxylase	cysteine sulfinic acid decarboxylase		1.77526	1.9046
AAEL002610		serine protease	phenoloxidase-activating factor 2-like		2.19993	1.90503
AAEL010132		leucine-rich immune protein (Long)	LRR- partial	LRIM3	2.51623	1.90646
AAEL002917		CHK domain-containing protein [Source:UniProtKB/TrEMBL;Acc:A0A1S4F357]	Juvenile hormone-inducible		1.41716	1.91103
AAEL014045		allantoicase	allantoicase-like		2.15451	1.92656
AAEL014614	CYP	cytochrome P450	probable cytochrome P450 9f2	CYP9F2?	1.98586	1.92871
AAEL012255		leucine-rich immune protein (Short)	receptor 9a	LRIM13	1.12605	1.92942
AAEL011408		C-Type Lectin (CTL21)	C-type lectin domain family 6 member A-like	CTL21	2.93262	1.93252
AAEL003894		Gram-Negative Binding Protein (GNBP) or Beta-1 3-Glucan Binding Protein (BGBP).	beta-1,3-glucan-binding -like	GNBPB5	2.3886	1.93765
AAEL013048		unspecified product	zinc finger 771 isoform X1		2.05163	1.95479
AAEL008412		Mitochondrial import inner membrane translocase subunit TIM44 [Source:UniProtKB/TrEMBL;Acc:Q16YW1]	mitochondrial import inner membrane translocase subunit TIM44		1.29574	1.95728
AAEL022013		unspecified product	jmjC domain-containing histone demethylation 1		1.44891	1.96194
AAEL012311		vitellogenin, putative	hepatic triacylglycerol lipase		1.9247	1.96615
AAEL002796		l-asparaginase i	L-asparaginase		2.19656	1.96727
AAEL001143		unspecified product	rubber oxygenase-like		2.19489	1.97522
AAEL010917		organic anion transporter	solute carrier organic anion transporter family member 74D-like		2.58974	1.97976
AAEL022025		unspecified product	serine arginine-rich splicing factor 4		2.03085	1.97993
AAEL002655		matrix metalloproteinase	72 kDa type IV collagenase-like		2.28702	1.99027
AAEL014169		small nuclear ribonucleoprotein, core, putative	U6 snRNA-associated Sm LSm5		2.47878	1.99945
AAEL009339		activin receptor type I, putative	bone morphogenetic receptor type-1B isoform X1		2.37559	2.00745
AAEL015116		prophenoloxidase	phenoloxidase 2-like		2.12732	2.02443
AAEL022001		unspecified product	isoform A		1.81976	2.03091
AAEL012681		60S ribosomal protein L24 [Source:UniProtKB/TrEMBL;Acc:Q16LE3]	probable ribosome biogenesis RLP24	RpL24	1.6876	2.04451
AAEL023294		unspecified product	uncharacterized protein LOC110681328		2.36381	2.04828
AAEL005789		unspecified product	isoform A		2.54802	2.06943
AAEL010764		aldehyde dehydrogenase	cytosolic 10-formyltetrahydrofolate dehydrogenase-like		1.93955	2.06994
AAEL009123	CYP	cytochrome P450	cytochrome P450 6d3-like	CYP6Z6	2.88656	2.07562
AAEL006355		Class C Scavenger Receptor (Sushi/SCR/CCP MAM and Somatomedin B domains).	MAM and LDL-receptor class A domain-containing 1-like	SCRC1	2.27705	2.08827
AAEL021417		unspecified product	cubilin homolog		2.65753	2.08881
AAEL014893	CYP	cytochrome P450	probable cytochrome P450 6a14	CYP6BB2	2.1275	2.09278
AAEL004137		acyl-coa dehydrogenase	short-chain specific acyl- mitochondrial		2.02978	2.1074
AAEL011460		CRAL-TRIO domain-containing protein [Source:UniProtKB/TrEMBL;Acc:A0A1S4FTM4]	retinaldehyde-binding 1-like		2.20639	2.11096
AAEL001882		unspecified product	uncharacterized protein LOC5572814		2.54144	2.13154
AAEL006964		unspecified product	AGAP009106- partial		2.24655	2.13238
AAEL010125		leucine-rich immune protein (Coil-less)	insulin-like growth factor-binding complex acid labile subunit	LRIM17	2.03521	2.13857
AAEL014078		serine protease inhibitor, serpin	serine protease inhibitor 27A		2.48385	2.16283
AAEL004342		odorant binding protein OBP18	general odorant-binding 45-like	OBP18	1.64251	2.16646
AAEL007943		unspecified product	CWF19 2 homolog		2.24854	2.16803
AAEL025687		unspecified product	coiled-coil domain-containing 137		2.43456	2.17505
AAEL000044		ornithine decarboxylase	ornithine decarboxylase 1-like		2.41042	2.18548
AAEL013990		hexamerin 2 beta	hexamerin- -like		2.2792	2.1915
AAEL012341		lysosomal acid lipase, putative	lipase 3-like		1.9171	2.20429
AAEL012764		unspecified product	glycine N-methyltransferase		1.59556	2.2054
AAEL005826		E3 ubiquitin-protein ligase [Source:UniProtKB/TrEMBL;Acc:A0A1S4FBP6]	E3 ubiquitin- ligase SIAH2		1.91632	2.21095
AAEL006995		sodium/solute symporter	sodium-coupled monocarboxylate transporter 1-like		2.65259	2.22996
AAEL011763		prophenoloxidase	phenoloxidase 2-like	PPO3	2.47924	2.23785
AAEL011797		venom allergen	venom allergen 5		3.56447	2.25169
AAEL010149		unspecified product	testicular haploid expressed gene -like		2.20138	2.25999
AAEL019831		unspecified product	nucleic acid dioxygenase ALKBH1		1.92605	2.2759
AAEL011130		alcohol dehydrogenase	sorbitol dehydrogenase-like		2.20542	2.27667
AAEL003345		argininosuccinate lyase	argininosuccinate lyase		2.5043	2.29246
AAEL005584		unspecified product	zinc finger 271		2.67748	2.30391
AAEL017345		unspecified product	glycine-rich cell wall structural 2-like		2.54657	2.35078
AAEL002194		Uricase [Source:UniProtKB/TrEMBL;Acc:Q17J02]	uricase		2.4773	2.35297
AAEL019504	CYP	unspecified product	probable cytochrome P450 9f2	CYP9F2?	2.53805	2.35574
AAEL026095		unspecified product	X-linked retinitis pigmentosa GTPase regulator		2.87047	2.3588
AAEL006044	CYP	cytochrome P450	probable cytochrome P450 313a4	CYP325Q1	3.24548	2.37277
AAEL025618					1.70621	2.37745
AAEL028036		unspecified product	nuclease HARBI1		2.18099	2.37806
AAEL008936		unspecified product	trithorax group osa-like		2.49629	2.38009
AAEL023844		unspecified product	esterase B1-like		2.05046	2.38589
AAEL001813		sodium/solute symporter	sodium-coupled monocarboxylate transporter 1-like		2.36763	2.40827
AAEL007656		receptor for activated C kinase, putative	p21-activated kinase-interacting 1-like		1.81019	2.418
AAEL014556		unspecified product	2-oxo-4-hydroxy-4-carboxy-5-ureidoimidazoline decarboxylase-like		2.61211	2.42541
AAEL008106		unspecified product	type I cytoskeletal 9-like		2.31437	2.43603
AAEL027973		unspecified product	general transcription factor IIF subunit 2		1.68506	2.47754
AAEL009121	CYP	cytochrome P450	probable cytochrome P450 6a14	CYP6N9	3.0739	2.47832
AAEL026506		unspecified product	copper transport ATOX1		4.10903	2.48956
AAEL012845		Mitochondrial import inner membrane translocase subunit TIM44 [Source:UniProtKB/TrEMBL;Acc:Q16KX3]	mitochondrial import inner membrane translocase subunit TIM44		1.55894	2.49472
AAEL004958		unspecified product	neuronal acetylcholine receptor subunit alpha-9-like		3.06103	2.5228
AAEL006971		unspecified product	uncharacterized protein LOC5568623		2.57815	2.53578
AAEL008007		CRAL-TRIO domain-containing protein [Source:UniProtKB/TrEMBL;Acc:A0A1S4FI79]	retinaldehyde-binding 1-like		2.25711	2.54663
AAEL007952		unspecified product	suppressor APC domain-containing 2		1.89957	2.55504
AAEL012086		leucine-rich immune protein (Long)	leucine-rich repeat-containing 4C-like	LRIM1	2.93767	2.56933
AAEL002969	CUT	brain chitinase and chia	endochitinase-like		2.8609	2.5961
AAEL012858		unspecified product	uncharacterized protein LOC5576907		2.22365	2.60565
AAEL019839		unspecified product	transcription factor grauzone-like		1.92186	2.61144
AAEL011455		C-Type Lectin (CTLMA12) - mannose binding	lectin subunit alpha-like	CTLMA12	3.73423	2.63814
AAEL024161					4.45986	2.64125
AAEL009018	CYP	cytochrome P450	probable cytochrome P450 6d5	CYP28A5?	3.69027	2.64142
AAEL003925	SGP	unspecified product	kDa salivary secreted		3.64806	2.64508
AAEL017132		C-Type Lysozyme (Lys-C).	lysozyme c-1 isoform X2	LYSC4	2.61181	2.66367
AAEL009915		centrosomal protein	rootletin isoform X1		2.91361	2.66651
AAEL000668		unspecified product	leucine-rich repeat-containing 1-like		2.61052	2.66874
AAEL013542		elongase, putative	elongation of very long chain fatty acids AAEL008004-like		2.64055	2.6835
AAEL006749		unspecified product	uncharacterized PE-PGRS family PE_PGRS54-like isoform X1		2.68951	2.68639
AAEL003457		unspecified product	27 kDa hemolymph -like		2.19948	2.70177
AAEL011639		WAP four-disulfide core domain protein 2 precursor, putative	Kunitz and NTR domain-containing 2		3.46321	2.74023
AAEL021929		unspecified product	glycine-rich DOT1-like		3.12927	2.7904
AAEL010591	GST	glutathione transferase	glutathione S-transferase 1-like	GSTD6	2.2672	2.814
AAEL010634		unspecified product	histone-lysine N-methyltransferase 2D-like		3.35766	2.82425
AAEL025995					4.04349	2.82671
AAEL020740					3.01507	2.84338
AAEL022107					2.28054	2.93034
AAEL021795		unspecified product	sarcoplasmic reticulum histidine-rich calcium-binding -like		3.89464	2.9336
AAEL027707					2.52135	2.95772
AAEL007371		unspecified product	uncharacterized protein LOC5569107		3.58785	2.97811
AAEL002959	CUT	brain chitinase and chia	endochitinase-like		3.6958	3.01758
AAEL000397		unspecified product	polyhomeotic-proximal chromatin isoform X1		1.93173	3.07083
AAEL024482		unspecified product	uncharacterized protein LOC110675699		3.75717	3.08366
AAEL021195		unspecified product	zinc finger 512B-like		2.32553	3.09116
AAEL020035		unspecified product	putative uncharacterized protein DDB_G0283431		3.90094	3.10916
AAEL022554		unspecified product	rootletin isoform X2		3.41242	3.1133
AAEL006920		leucine-rich immune protein (Coil-less)	volume-regulated anion channel subunit LRRC8A-like	LRIM20	3.35797	3.14459
AAEL028071					3.29146	3.16659
AAEL006805	CYP	cytochrome P450	probable cytochrome P450 9f2	CYP9J2	3.1381	3.21023
AAEL013449		metalloproteinase, putative	seminal metalloprotease 1-like		3.38809	3.2708
AAEL011025		vacuolar ATP synthase subunit ac39	V-type proton ATPase subunit d 1		3.20787	3.32197
AAEL021257		unspecified product	limulus clotting factor C isoform X2		3.63395	3.37447
AAEL027492		unspecified product	soluble calcium-activated nucleotidase 1		2.75369	3.37736
AAEL028153					3.56322	3.41251
AAEL014604	CYP	cytochrome P450	probable cytochrome P450 9f2	CYP9F2?	2.93633	3.42419
AAEL000544		unspecified product	heavy metal-associated isoprenylated plant 32-like		4.00903	3.46322
AAEL008259		unspecified product	AGAP011183- partial		3.14337	3.47795
AAEL011453		C-Type Lectin (CTL14)	C-type lectin 37Da-like	CTL14	4.14622	3.4796
AAEL012856		unspecified product	uncharacterized protein LOC5576909		3.9289	3.50312
AAEL023353		unspecified product	low affinity immunoglobulin epsilon Fc receptor-like		2.81229	3.607
AAEL002341		unspecified product	DNA repair and recombination RAD54B-like		2.35848	3.63517
AAEL007225		dynein heavy chain	dynein heavy chain axonemal		2.70106	3.86842
AAEL004813		M-phase phosphoprotein, putative	M-phase phospho 6		3.55955	3.89148
AAEL000124		unspecified product	general odorant-binding 68		4.75094	3.97149
AAEL027765		unspecified product	embryonic polarity dorsal isoform X2		3.12434	3.9927
AAEL012430		AMP dependent ligase	probable 4-coumarate-- ligase 1		3.90889	4.055
AAEL006854		Niemann-Pick Type C-2, putative	NPC intracellular cholesterol transporter 2 homolog a		4.57836	4.07324
AAEL009130	CYP	cytochrome P450	probable cytochrome P450 6d4	CYP6Z7	5.17499	4.10379
AAEL020279		unspecified product	uncharacterized protein LOC5572960		3.89405	4.10387
AAEL017539	CYP	cytochrome P450	cytochrome P450 6a2	CYP6BY1	3.64153	4.10602
AAEL024495		unspecified product	uncharacterized protein LOC110679247		5.37596	4.15687
AAEL024512					3.69986	4.17404
AAEL004730		unspecified product	general odorant-binding 66		5.28135	4.28028
AAEL011730		odorant-binding protein 99c, putative	general odorant-binding 99b-like		5.91413	4.50066
AAEL007776		unspecified product	kDa secreted -1		4.83922	4.72546
AAEL020756					6.05255	4.74224
AAEL026519					4.23858	4.7464
AAEL004729		unspecified product	general odorant-binding 66		5.61692	4.75535
AAEL009750		unspecified product	uncharacterized protein LOC5572368		5.22678	4.97975
AAEL020741		unspecified product	nuclear valosin-containing -like		5.48241	5.98911
AAEL025466		unspecified product	nucleolar dao-5		6.0336	6.2509
AAEL007747		unspecified product	pre-mRNA-processing factor 39		4.85316	6.33801
AAEL027293					7.24479	6.66899
AAEL029073		unspecified product	serine protease snake-like		7.08683	6.74913
AAEL027458		unspecified product	39S ribosomal mitochondrial		6.06142	6.75827
AAEL024345		unspecified product	uncharacterized protein LOC5569546 isoform X1		6.70335	6.96758
AAEL021372		unspecified product	peritrophin-1-like		7.77099	8.42584
AAEL025230		unspecified product	digestive organ expansion factor homolog		8.52192	8.4293
AAEL029072		unspecified product	serine protease snake-like		12.57	11.7917

## Sheet: M-ACYP & I-ACYP
801( 421 upregulated and 380 downregulated) common elements in "M-ACYP" and "I-CYP"
Geneid	Target	Product Description(VB)	Description (Blast2GO)	Gene_name	logFC_M_alfa_rock	logFC_I_alfa_rock	FDR_M_alfa_rock	FDR_I_alfa_rock
AAEL008664		unspecified product	(Lyso)-N-acylphosphatidylethanolamine lipase isoform X1		1.21885	1.37192	0.00100333	8.53e-08
AAEL004086		aldo-keto reductase	1,5-anhydro-D-fructose reductase-like		1.43648	1.37074	2.59e-17	0.00150511
AAEL004118		aldo-keto reductase	1,5-anhydro-D-fructose reductase-like		1.44817	1.27226	0.00195718	3.43e-05
AAEL001052		heat shock protein, putative	10 kDa heat shock mitochondrial		-1.44781	-1.13287	0.00190983	0.00103934
AAEL012419		26S proteasome subunit S9 [Source:UniProtKB/TrEMBL;Acc:Q16M56]	26S proteasome non-ATPase regulatory subunit 11		-1.10854	-1.13123	0.00966321	5.51e-05
AAEL006315		26S proteasome regulatory subunit rpn1	26S proteasome non-ATPase regulatory subunit 2		-1.20024	-1.04373	6e-05	1.16e-05
AAEL010048		26S proteasome non-ATPase regulatory subunit	26S proteasome non-ATPase regulatory subunit 6		-3.59952	-2.25944	7.94e-05	2.58e-06
AAEL001548		glucosyl/glucuronosyl transferases	2-hydroxyacylsphingosine 1-beta-galactosyltransferase-like		1.03914	1.33625	2.64e-07	2.67e-07
AAEL008620	SGP	D7 protein, putative	37 kDa salivary gland allergen Aed a 2-like		-1.55458	-1.7362	1.74e-06	1.57e-06
AAEL007762		mitochondrial ribosomal protein, L40, putative	39S ribosomal mitochondrial	mRpL40	-3.50229	-1.3582	0.00618983	0.00568582
AAEL008152		short-chain dehydrogenase	3-oxoacyl-[acyl-carrier- ] reductase		-1.5764	-1.40149	0.00527633	0.00418533
AAEL027985		unspecified product	3-oxoacyl-[acyl-carrier- ] reductase		-2.07047	-1.65005	0.000124331	2.45e-05
AAEL014600		4-hydroxyphenylpyruvate dioxygenase	4-hydroxyphenylpyruvate dioxygenase		-2.83057	-1.79163	1.01e-28	2.43e-22
AAEL002216		5-AMP-activated protein kinase, beta subunit	5 -AMP-activated kinase subunit beta-1		-1.20126	-1.24132	3.16e-06	2.47e-06
AAEL004643		mitochondrial ribosomal protein L1	50S ribosomal L1	mRpL1	-2.21586	-1.60367	0.000114482	0.000370156
AAEL017272		GPCR Serotonin Family	5-hydroxytryptamine receptor-like isoform X1	GPR5HT3	1.24352	1.01238	0.000540591	6.1e-11
AAEL023031		unspecified product	AAEL000669-PA		1.63701	1.44354	0.000328156	4.11e-05
AAEL003883		unspecified product	AAEL003883- partial		-1.03722	-1.0154	4.11e-10	1.39e-16
AAEL018333		unspecified product	AAEL005189- partial		1.41892	1.20973	6.13e-07	5.33e-06
AAEL008010		sidestep protein	AAEL008010- partial		1.55251	1.38898	2.43e-06	2.67e-12
AAEL019495		unspecified product	AAEL009135- partial		1.8821	1.30647	0.00355524	0.00364876
AAEL026074		unspecified product	AAEL009233- partial		1.63276	1.74021	5.91e-05	0.00365722
AAEL022364		unspecified product	AAEL015597- partial		-1.10548	-1.49691	0.000102591	0.00106579
AAEL004006		acetylcholine receptor protein alpha 1, 2, 3, 4 invertebrate	acetylcholine receptor subunit alpha-like 1		1.5409	1.18788	2.25e-34	6.38e-43
AAEL021479		unspecified product	acetylcholine receptor subunit alpha-like isoform X1		1.51502	1.26195	4.9e-05	1.72e-05
AAEL018308		unspecified product	acetylcholine receptor subunit beta-like 2		1.24869	1.21031	3.32e-05	2.83e-08
AAEL022465		unspecified product	acid sphingomyelinase-like phosphodiesterase 3a		1.29663	1.10835	0.000241323	3.4e-05
AAEL012013		unspecified product	acidic repeat-containing isoform X2		-3.99704	-2.95938	7.08e-07	3.16e-07
AAEL011366		unspecified product	actin cytoskeleton-regulatory complex pan1-like		1.64804	1.43486	0.00121856	9.49e-05
AAEL026878		unspecified product	acyl- Delta(11) desaturase		-1.76585	-1.6106	1.06e-10	9.37e-09
AAEL007283		acetyl-coa synthetase	acyl- synthetase short-chain family member mitochondrial		1.53173	1.02608	8.12e-06	2.59e-08
AAEL026269		unspecified product	adenylate cyclase type 3		1.63235	1.47355	2.75e-11	9.08e-06
AAEL017402	CUT	unspecified product	adult cuticle 1-like		-8.88208	-5.13839	7.44e-06	2.32e-07
AAEL021930	CUT	unspecified product	adult cuticle 1-like		-5.42575	-3.43865	7.84e-05	5.15e-06
AAEL025608	CUT	Putative cuticle protein [Source:UniProtKB/TrEMBL;Acc:A0A0P6IXJ4]	adult cuticle 1-like		-4.28804	-1.9134	0.000238819	2.29e-05
AAEL026304	CUT	unspecified product	adult cuticle 1-like		-3.41166	-1.8826	0.000784812	0.0023061
AAEL012052		unspecified product	AF4 FMR2 family member 4		1.42959	1.45554	1.63e-05	0.000121334
AAEL027399		unspecified product	AGAP000156- partial		1.03508	1.03817	0.00221032	0.00019924
AAEL020748		unspecified product	AGAP000198- partial		-3.72154	-3.01715	3.98e-07	5.34e-05
AAEL025784		unspecified product	AGAP000198- partial		-3.76879	-3.08613	1.52e-06	8.7e-11
AAEL009842		Galectin [Source:UniProtKB/TrEMBL;Acc:Q16UP1]	AGAP001197- partial	GALE12	-1.25925	-1.31088	0.00122473	2.32e-07
AAEL000595		beat protein	AGAP001766- partial		1.48644	1.37296	0.000211147	0.00216461
AAEL012998		unspecified product	AGAP002708- partial		1.31543	1.07539	8.03e-12	2.59e-07
AAEL008829		unspecified product	AGAP003290- partial		-1.31711	-1.0201	9.51e-09	1.87e-08
AAEL026354		unspecified product	AGAP005546- partial		2.27779	1.96656	2.01e-05	2.54e-07
AAEL026828		unspecified product	AGAP005727- partial		-1.59595	-1.80622	1.29e-23	1.87e-24
AAEL005674		unspecified product	AGAP006908- partial		1.46331	1.46695	1.1e-05	8.65e-06
AAEL026432		unspecified product	AGAP007278- partial		-1.90656	-1.78872	0.00105391	6.16e-05
AAEL005032		unspecified product	AGAP008432- partial		1.74626	1.34469	8.04e-06	1.97e-12
AAEL002654		unspecified product	AGAP008752- partial		-3.0582	-4.33032	0.000186709	0.00012381
AAEL013156		unspecified product	AGAP009011- partial		-3.79326	-2.45429	0.00715738	3.83e-05
AAEL007278		defective proboscis extension response, putative	AGAP009183- partial		1.24521	1.32271	1.04e-06	1.03e-08
AAEL011740		unspecified product	AGAP010350- partial		1.22201	1.16486	0.00389197	0.00141219
AAEL019867		unspecified product	AGAP010817- partial		1.67432	1.19759	3.43e-07	7.21e-05
AAEL019832		unspecified product	AGAP010886- partial		1.29701	1.34343	3.67e-05	0.000147321
AAEL006394		unspecified product	AGAP011095- partial		1.23772	1.09182	1.29e-12	6.19e-13
AAEL007069		unspecified product	AGAP012013- partial		1.17222	1.03028	0.0033402	2.67e-05
AAEL013727		unspecified product	AGAP012178- partial		1.51755	1.26704	1.74e-20	4.54e-16
AAEL009763		unspecified product	AGAP013021- partial		1.72132	1.57886	1.03e-05	2.83e-06
AAEL011768		unspecified product	agglutinin ARB_02240		-2.1145	-1.85506	0.000775666	9.05e-05
AAEL011771		unspecified product	agglutinin ARB_02240		-2.63053	-2.2354	2.38e-09	1.56e-07
AAEL017293		unspecified product	A-kinase anchor 14		-3.76047	-3.57311	4.61e-05	1.35e-05
AAEL023894		unspecified product	alcohol dehydrogenase 2-like		-1.37255	-1.7264	6.64e-08	4.4e-09
AAEL011756		aldehyde dehydrogenase	aldehyde dehydrogenase family 7 member A1 homolog		-1.95081	-1.06905	0.001675	0.000983407
AAEL027336		unspecified product	aldehyde dehydrogenase family 7 member A1 homolog		-1.91928	-1.27795	7.96e-08	0.00227441
AAEL029070		unspecified product	alkaline phosphatase		-2.09202	-1.26321	4.66e-09	1.28e-12
AAEL003298		alkaline phosphatase	alkaline phosphatase-like		-1.67671	-1.16015	1.32e-09	0.00016299
AAEL005747		unspecified product	allatostatin 2		1.43472	1.14025	9.4e-06	2.36e-06
AAEL006077		allatostatin receptor	allatostatin-A receptor-like		1.45314	1.00689	2.31e-05	5.18e-05
AAEL009541		unspecified product	allatotropins-like		1.0924	1.14242	0.00291914	0.0025183
AAEL020702		unspecified product	alpha-catulin isoform X1		1.681	1.25687	1.36e-23	5.49e-33
AAEL011449		unspecified product	alpha-tocopherol transfer -like		-7.85622	-3.69446	0.00847266	0.0098077
AAEL003347		CRAL/TRIO domain-containing protein	alpha-tocopherol transfer -like isoform X2		1.6197	1.56605	0.00912513	1e-06
AAEL000536		unspecified product	amalgam-like		1.20109	1.08866	2.11e-12	2.08e-10
AAEL006138		unspecified product	ame: Full=Vitellogenin-A1 Short=VG ame: Full=PVG1 Contains: ame: Full=Vitellin light chain Short=VL Contains: ame: Full=Vitellin heavy chain Short=VH Flags: Precursor		-3.85114	-3.42149	5.1e-15	9.73e-15
AAEL010434		vitellogenin-A1 precursor	ame: Full=Vitellogenin-A1 Short=VG ame: Full=PVG1 Contains: ame: Full=Vitellin light chain Short=VL Contains: ame: Full=Vitellin heavy chain Short=VH Flags: Precursor		-4.58104	-4.62206	5.74e-09	3.81e-10
AAEL006323		unspecified product	aminopeptidase N-like		3.79292	2.70041	4.96e-06	7.07e-09
AAEL008163		protease m1 zinc metalloprotease	aminopeptidase N-like		-1.56473	-1.70392	6.42e-05	7.43e-05
AAEL011292		protease m1 zinc metalloprotease	aminopeptidase N-like		2.82715	2.82681	0.00114519	0.000114742
AAEL001368		kek1	amphoterin-induced 2-like		1.26764	1.32083	0.000949414	0.00141178
AAEL009723		fibrinogen and fibronectin	angiopoietin-related 3		-1.20198	-1.23733	5.59e-06	1.72e-07
AAEL023559		unspecified product	angiotensin-converting enzyme-like		-2.55252	-1.46087	1.7e-13	6.91e-08
AAEL001818		unspecified product	ankyrin-1-like isoform X1		-1.38784	-1.41387	0.00841206	1.78e-06
AAEL004982		unspecified product	anoctamin-8 isoform X5		1.46542	1.44115	4.67e-06	1.59e-08
AAEL024549		unspecified product	antennal carrier AP-2		1.59478	1.31034	7.76e-07	0.000118417
AAEL005001		aquaporin	aquaporin -like		-1.27204	-1.30408	1.46e-13	2.04e-09
AAEL005008		aquaporin	aquaporin-like		-1.51846	-1.36491	5.55e-05	0.000627886
AAEL009185		arginine or creatine kinase	arginine kinase isoform X1		-1.75789	-1.31939	0.0067163	3.83e-05
AAEL011877		Protein arginine N-methyltransferase 7 (EC 2.1.1.-)	arginine N-methyltransferase 7		-1.56952	-1.66513	0.00309139	5.88e-05
AAEL003345		argininosuccinate lyase	argininosuccinate lyase		1.20226	1.09181	2.68e-05	4.76e-13
AAEL013535		phosrestin ii (arrestin a) (arrestin 1)	arrestin homolog		1.81179	1.74835	6.08e-07	4.32e-07
AAEL003262		leucine-rich transmembrane protein	artichoke		-2.05877	-1.5406	0.000410597	0.00183978
AAEL012579		Aspartate aminotransferase [Source:UniProtKB/TrEMBL;Acc:Q16LN3]	aspartate cytoplasmic		-1.65639	-1.08435	5.03e-07	2.44e-16
AAEL001200		Aspartyl-tRNA synthetase [Source:UniProtKB/TrEMBL;Acc:A0A1S4EY33]	aspartate--tRNA mitochondrial isoform X2		-1.55432	-1.4322	7.65e-17	2.67e-25
AAEL008190		bhlh factor math6 (atoh8 protein) (bhlh transcription factor)	atonal homolog 8		1.40333	1.15976	1.6e-07	1.39e-08
AAEL012698		ATP-binding cassette sub-family A member 3, putative	ATP-binding cassette sub-family A member 3-like		1.70606	1.50212	2.01e-07	7.76e-09
AAEL023524		unspecified product	ATP-binding cassette sub-family C member Sur		1.73759	1.75735	0.000466278	0.000583801
AAEL022734		unspecified product	ATP-binding cassette sub-family G member 8		-1.91494	-1.40138	5.61e-09	7.32e-07
AAEL006895		phosphofructokinase	ATP-dependent 6-phosphofructokinase isoform X3		-1.42432	-1.18581	2.73e-13	5.51e-14
AAEL002724		munc13-4	BAI1-associated 3 isoform X1		1.66173	1.40894	2.56e-07	5.6e-12
AAEL013840		unspecified product	balbiani ring 3 isoform X1		2.24453	1.46447	5.57e-06	1.81e-06
AAEL019834		unspecified product	basement membrane proteoglycan-like		-1.29425	-1.39492	1.25e-05	8.06e-05
AAEL019878		unspecified product	B-cell receptor CD22 isoform X1		1.65209	1.17428	2.08e-07	7.09e-09
AAEL013267		unspecified product	beta-1,4-galactosyltransferase galt-1 isoform X2		-1.24532	-1.12946	4.77e-05	2.84e-10
AAEL004931		beta-hexosaminidase b	beta-hexosaminidase subunit beta-like		-1.6594	-1.25346	0.000100999	0.000149318
AAEL005829		unspecified product	big brother		1.41082	1.43388	0.00321991	0.00945824
AAEL008041		bleomycin hydrolase	bleomycin hydrolase isoform X1		-1.20048	-1.15522	0.00549525	0.0017183
AAEL026903		unspecified product	BMP-2-inducible kinase-like		1.17128	1.00118	0.00202025	1.33e-06
AAEL004165		bone morphogenetic protein receptor type II, putative	bone morphogenetic receptor type-2		1.56333	1.41599	2.95e-11	1.26e-09
AAEL021584		unspecified product	borderless-like isoform X1		-1.77263	-1.94382	2.49e-26	9.84e-25
AAEL006054		peptidyl-prolyl cis-trans isomerase (cyclophilin)	box A-binding factor-like		1.16733	1.33972	0.00263867	0.000222346
AAEL005482		C-Type Lectin (CTL).	Brevican core	CTL18	-1.90965	-3.40505	4.3e-09	8.35e-14
AAEL020602		unspecified product	C2H2-type domain-containing partial		3.14134	2.10395	0.000456198	7.62e-05
AAEL006534		protocadherin	cadherin-related tumor suppressor		-2.45488	-2.24368	0.00020348	0.000870875
AAEL027881		unspecified product	cadherin-related tumor suppressor		-2.26863	-2.03287	3.17e-08	1.81e-08
AAEL005463		calbindin-32	calbindin-32 isoform X1		1.29499	1.4373	1.78e-08	5.45e-13
AAEL010541		unspecified product	calcium calmodulin-dependent 3 ,5 -cyclic nucleotide phosphodiesterase 1-like isoform X2		1.24593	1.13276	2.7e-06	7e-05
AAEL008828		carbonic anhydrase	carbonic anhydrase 7		-2.41302	-1.28616	1.75e-05	0.00272478
AAEL001863		zinc carboxypeptidase	carboxypeptidase B		-2.06157	-1.40333	2.02e-50	1.85e-95
AAEL001839		zinc carboxypeptidase	carboxypeptidase B-like		-4.19442	-4.13078	5.96e-05	1.66e-06
AAEL009642		cathepsin b	cathepsin B		-2.6681	-2.56724	0.00598398	0.000490629
AAEL000087		macroglobulin/complement	CD109 antigen		-1.48357	-1.10667	2.4e-11	4.45e-12
AAEL025334		unspecified product	CD109 antigen-like		-2.7967	-1.61645	3.32e-10	1.08e-12
AAEL019708		unspecified product	cell wall DAN4		-1.34345	-1.10118	6.03e-09	2.69e-14
AAEL013303		unspecified product	cell wall DAN4-like		-2.79758	-2.31261	1.73e-12	3.87e-14
AAEL017258		unspecified product	cell wall DAN4-like isoform X1		-2.25571	-1.82143	0.00139978	9.74e-06
AAEL009844		unspecified product	cell wall integrity and stress response component 4-like isoform X1		-2.35527	-3.46641	3.94e-09	8.83e-12
AAEL001293		unspecified product	cellular retinaldehyde-binding		-1.13088	-1.96718	8.29e-05	0.000710894
AAEL001307		SEC14, putative	cellular retinaldehyde-binding		-2.09453	-1.5621	6.8e-05	3.95e-06
AAEL020186		unspecified product	centrosomal of 104 kDa isoform X1		1.4509	1.21653	0.00125685	0.00249685
AAEL003331		unspecified product	chaoptin		-1.63725	-1.56603	5.54e-14	1.52e-20
AAEL008940		chaoptin	chaoptin		1.05842	1.09586	5.65e-13	1.44e-15
AAEL003419	CUT	unspecified product	chitin deacetylase 1		-2.56534	-2.37206	0.00743272	7.11e-05
AAEL003425	CUT	unspecified product	chitin deacetylase 1 isoform X1		-2.71787	-2.63678	0.000155006	3.21e-05
AAEL002718	CUT	chitin synthase	chitin synthase chs-2 isoform X1		-3.24645	-3.41009	1.29e-08	2.6e-08
AAEL011496	CUT	chitinase	chitinase domain-containing 1		-1.24013	-1.67183	5.55e-05	1.82e-09
AAEL003066	CUT	brain chitinase and chia	chitinase-3 1		-3.02057	-3.31946	6.43e-06	0.000101191
AAEL010471		choline O-acetyltransferase	choline O-acetyltransferase-like isoform X1	ChAT	1.40222	1.33199	4.2e-05	1.3e-10
AAEL019705		unspecified product	chondroitin sulfate N-acetylgalactosaminyltransferase 1		1.41199	1.24088	0.000161287	1.14e-05
AAEL013135		chromodomain helicase DNA binding protein	chromodomain-helicase-DNA-binding Mi-2 homolog		1.52868	1.80837	5.2e-05	9.97e-06
AAEL010568		chromosome-associated kinesin KIF4A (chromokinesin)	chromosome-associated kinesin KIF4A		-1.46888	-1.79542	0.000174979	0.000251531
AAEL009843		serine-type enodpeptidase,	chymotrypsin		-4.08267	-2.95541	0.00065917	6.27e-07
AAEL002347		serine-type enodpeptidase,	chymotrypsin 1		-2.39085	-2.4994	1.51e-06	4.93e-08
AAEL002360		serine-type enodpeptidase,	chymotrypsin 1		-3.75588	-4.05916	1.23e-09	3.61e-11
AAEL007432		serine collagenase 1 precursor, putative	chymotrypsin BI		-5.31933	-5.69608	5.16e-05	6.55e-06
AAEL005109		WD-repeat protein	cilia- and flagella-associated 44		-4.8641	-4.8152	0.000620636	0.000149318
AAEL005967		unspecified product	cilia- and flagella-associated 57		-2.24745	-1.92566	6.62e-19	2.52e-21
AAEL007388		unspecified product	clumping factor A		1.54157	1.56838	9.73e-25	6.1e-24
AAEL025532		unspecified product	collagen alpha-1(I) chain-like		-3.16208	-3.06299	7.35e-32	4.96e-35
AAEL022564		unspecified product	collagen alpha-1(XVII) chain		1.72607	1.33973	6.55e-05	8.37e-05
AAEL011612		C-Type Lectin (CTL) - mannose binding. Transcript A	collectin-10 isoform X1	CTLMA6	-1.88432	-1.83032	1.71e-06	5.33e-09
AAEL023757		unspecified product	commissureless 2 homolog		-2.78491	-2.127	1.6e-07	1.21e-06
AAEL005000		unspecified product	constitutive coactivator of PPAR-gamma 1		1.17738	1.23532	0.00509204	0.000676098
AAEL024098		unspecified product	constitutive coactivator of PPAR-gamma 1		2.68769	2.167	7.44e-06	4.11e-05
AAEL024005		unspecified product	contactin-2 isoform X2		1.26907	1.00686	4.3e-05	0.000356628
AAEL026274		unspecified product	corticotropin-releasing factor-binding		1.27222	1.21979	1.37e-05	0.000799715
AAEL005401		unspecified product	CREG1-like isoform X2		-2.26495	-1.2874	9.27e-05	1.04e-05
AAEL009432		Class B Scavenger Receptor (CD36 domain).	croquemort-like	SCRBQ3	-1.91418	-2.3333	2.73e-06	0.000210023
AAEL011967		DNA photolyase	cryptochrome 2	cry2	1.10453	1.06965	1.35e-05	1.48e-05
AAEL004146		cryptochrome 1	cryptochrome-1	CRY1	1.27282	1.47144	1.61e-08	9.55e-09
AAEL002876		unspecified product	cubilin isoform X1		1.29665	1.29224	6.09e-08	3.11e-07
AAEL004292	CUT	unspecified product	cuticle 1		-11.1397	-6.55215	1.96e-06	5.45e-05
AAEL022261	CUT	unspecified product	cuticle 21-like isoform X2		-4.04631	-2.92117	0.00517542	3.34e-05
AAEL011068	CUT	unspecified product	cuticle 67-like		-3.95514	-3.55958	3.98e-07	1.75e-07
AAEL011504	CUT	pupal cuticle protein, putative	cuticle 8		-3.43203	-2.61782	5.28e-07	3.77e-05
AAEL001319	CUT	unspecified product	cuticle -like		-4.82028	-3.12921	0.00247312	0.000931459
AAEL001677	CUT	unspecified product	cuticle -like		-4.20263	-2.27728	0.00142056	4.54e-05
AAEL001704	CUT	unspecified product	cuticle -like		-6.74544	-4.11359	2.49e-06	3.54e-06
AAEL008285	CUT	pupal cuticle protein, putative	cuticle -like		-2.65553	-2.41727	1.01e-08	5.31e-07
AAEL013511	CUT	unspecified product	cuticle -like		-4.33644	-3.9786	1.07e-05	0.000523823
AAEL022665	CUT	unspecified product	cuticle -like		-5.8326	-5.25625	2.48e-41	8.7e-55
AAEL024421	CUT	unspecified product	cuticle -like		-3.67926	-3.98454	2.26e-09	1.16e-09
AAEL027311	CUT	unspecified product	cuticle -like		-7.75073	-5.55209	0.00052823	0.000380115
AAEL007943		unspecified product	CWF19 2 homolog		1.54928	1.33563	3.13e-05	0.00041313
AAEL027096		unspecified product	cyclic AMP response element-binding A isoform X2		-1.44842	-1.35084	3.25e-15	2.93e-06
AAEL011638		Cyclic-nucleotide-gated cation channel [Source:UniProtKB/TrEMBL;Acc:A0A1S4FU57]	cyclic nucleotide-gated cation channel beta-3		1.25021	1.1811	3.37e-15	1.16e-10
AAEL026479		unspecified product	cyclic nucleotide-gated olfactory channel isoform X1		1.50243	1.07601	1.63e-05	6.5e-08
AAEL004717		cyclin-dependent kinase 5 activator	cyclin-dependent kinase 5 activator 1		1.47387	1.16502	0.00769599	7.85e-13
AAEL001343		unspecified product	cyclin-dependent serine threonine- kinase DDB_G0272797 DDB_G0274007 isoform X1		2.01109	1.77454	0.000466278	0.0011412
AAEL008468		cysteine synthase	cystathionine beta-synthase		-1.6683	-1.89321	1.83e-22	7.45e-13
AAEL026466		unspecified product	cystatin		-3.47729	-2.53018	0.000182015	0.00115592
AAEL026357		unspecified product	cysteine dioxygenase type 1		-2.11577	-1.51942	3.21e-13	4.02e-16
AAEL002541		cystinosin	cystinosin homolog		-2.61765	-1.60486	7.08e-07	6.67e-08
AAEL012502		unspecified product	cytochrome b561 domain-containing 1		-1.34572	-1.03822	1.65e-07	3.72e-08
AAEL012762	CYP	cytochrome P450	cytochrome P450 4C1-like	CYP325N2	-1.55482	-1.68156	5.87e-06	2.51e-05
AAEL017136	CYP	cytochrome P450	cytochrome P450 4C1-like	CYP325V1	1.42463	1.5577	3.14e-05	0.00023681
AAEL007812	CYP	cytochrome P450	cytochrome P450 4d2-like	CYP4H32	-5.80239	-3.72494	0.000192208	3.85e-10
AAEL004054	CYP	cytochrome P450	cytochrome P450 4g15	CYP4G36	1.36286	1.12756	0.000694227	2.25e-05
AAEL009132	CYP	cytochrome P450	cytochrome P450 6a8-like	CYP6Y3	-1.40495	-1.27505	0.00012839	5.47e-06
AAEL009123	CYP	cytochrome P450	cytochrome P450 6d3-like	CYP6Z6	2.36045	1.49119	1.09e-07	5.91e-06
AAEL020941		unspecified product	cytosolic carboxypeptidase Nna1-like isoform X1		-2.42356	-2.43729	3.37e-06	2.16e-05
AAEL014154		Cytosolic Fe-S cluster assembly factor NUBP2 homolog [Source:UniProtKB/Swiss-Prot;Acc:Q16H50]	cytosolic Fe-S cluster assembly factor NUBP2 homolog		-2.12213	-1.73553	0.000430986	1.95e-06
AAEL000717		protocadherin	dachsous		-1.80097	-2.23495	0.000277783	8.79e-05
AAEL006847		Defective in cullin neddylation protein [Source:UniProtKB/TrEMBL;Acc:Q174N9]	DCN1 4 isoform X1		-1.05832	-1.14376	4.1e-08	8.06e-05
AAEL014274		unspecified product	dentin sialophospho isoform X3		-1.28194	-1.15219	3.21e-07	4.81e-05
AAEL019709		unspecified product	diacylglycerol kinase 1 isoform X1		1.74852	1.30895	7.94e-06	0.000402073
AAEL026581		unspecified product	diacylglycerol kinase eta isoform X1		1.54111	1.35196	7.64e-06	2.26e-09
AAEL005490		microsomal dipeptidase	dipeptidase 1		1.3413	1.19123	5.88e-05	0.0011412
AAEL001231		MIND-MELD/ADAM	disintegrin and metallo ase domain-containing 12 isoform X8		1.56868	1.23111	5.55e-05	5.12e-05
AAEL008070		unspecified product	diuretic hormone class 2		1.15239	1.16486	0.00407688	0.00108538
AAEL008831		unspecified product	DNA ligase 1		-2.28974	-1.89745	0.000787474	0.000499432
AAEL003791		unspecified product	dnaJ homolog subfamily C member 1		-1.0238	-1.41207	2.48e-06	2.27e-08
AAEL019766		unspecified product	dopamine D2-like receptor isoform X1		1.96558	1.79126	1.42e-07	0.0011412
AAEL005834		GPCR Dopamine Family	dopamine receptor 2	GPRDOP2	2.36519	1.88832	4.23e-06	1.18e-12
AAEL001076		lipase	Down syndrome cell adhesion molecule Dscam2 isoform X1		1.68883	1.39914	7.94e-06	4.56e-06
AAEL019773		unspecified product	Down syndrome cell adhesion molecule Dscam2 isoform X1		1.50243	1.17765	3.37e-06	4.92e-09
AAEL024576		unspecified product	Down syndrome cell adhesion molecule Dscam2 isoform X1		1.42909	1.2247	0.00807642	1.62e-07
AAEL022731		unspecified product	dynein beta ciliary		1.7739	1.61612	1.67e-12	0.000667327
AAEL025041		unspecified product	dynein beta ciliary-like		2.10633	1.56191	2.09e-10	1.59e-12
AAEL009881		dynein heavy chain	dynein heavy chain axonemal		1.10059	1.03332	1.02e-27	1.02e-08
AAEL026169		unspecified product	E3 ubiquitin- ligase highwire		1.09386	1.02746	8.2e-05	2.4e-05
AAEL023509		unspecified product	ecdysone 20-monooxygenase isoform X3		-3.06264	-1.92082	1.92e-07	2.88e-09
AAEL001964		protein serine/threonine kinase, putative	ejaculatory bulb-specific 3-like		1.43162	1.11989	0.000298109	1.21e-05
AAEL010567		unspecified product	ELAV 2		1.39535	1.38243	0.00487813	8.48e-06
AAEL013518		unspecified product	embryonic gonad-like		-1.98584	-2.25165	1.42e-07	2.35e-09
AAEL002972	CUT	brain chitinase and chia	endochitinase		-1.62779	-1.20117	0.00415795	0.00308725
AAEL002969	CUT	brain chitinase and chia	endochitinase-like		2.06136	1.59398	0.000372145	9.04e-06
AAEL003259	CUT	pupal cuticle protein 78E, putative	endocuticle structural glyco ABD-4		-2.89828	-3.18486	2.89e-10	2.67e-30
AAEL003216	CUT	unspecified product	endocuticle structural glyco bd-2		-2.97723	-2.43153	0.000168172	2.3e-08
AAEL026287		unspecified product	endothelin-converting enzyme homolog		1.62306	1.59456	4.74e-05	5.57e-07
AAEL002614		equilibrative nucleoside transporter	equilibrative nucleoside transporter 4		1.06182	1.18645	0.000653054	1.21e-05
AAEL023844		unspecified product	esterase B1-like		2.38753	2.31422	0.00440538	0.000270789
AAEL009625		short-chain dehydrogenase	estradiol 17-beta-dehydrogenase 11-like		-1.92809	-1.76146	2.06e-22	9.74e-17
AAEL001494		unspecified product	eukaryotic translation initiation factor 4 gamma- partial		-2.2717	-2.25118	3.29e-06	3.38e-05
AAEL007128		sugar transporter	facilitated trehalose transporter Tret1		1.65359	1.50857	1.33e-05	8.94e-09
AAEL007050		sugar transporter	facilitated trehalose transporter Tret1-2 homolog		-1.42769	-1.3189	2.22e-05	6.02e-05
AAEL010254		unspecified product	FAM98B isoform X1		-1.54346	-1.42084	0.000734023	0.000975844
AAEL005270		unspecified product	farnesoic acid O-methyl transferase		-1.44113	-1.0121	3.81e-11	6.34e-20
AAEL009685		oxidoreductase	farnesol dehydrogenase-like		1.1154	1.25832	0.000125673	2.67e-05
AAEL022506		unspecified product	fatty acid synthase-like		1.32137	1.35416	0.000377509	0.000220291
AAEL013648		Fatty acyl-CoA reductase [Source:UniProtKB/TrEMBL;Acc:Q16II8]	fatty acyl- reductase CG5065		-2.00789	-2.23122	5.09e-06	1.77e-06
AAEL000910		Fatty acyl-CoA reductase [Source:UniProtKB/TrEMBL;Acc:Q17MZ2]	fatty acyl- reductase wat-like		2.08568	1.90784	9.7e-05	3.33e-06
AAEL025889		unspecified product	F-box FBD LRR-repeat At1g16940		1.59163	1.30702	0.00084833	3.63e-05
AAEL022536		unspecified product	f-box lrr		-2.07117	-2.42232	1.78e-28	1.13e-25
AAEL001010		defective proboscis extension response, putative	Fc receptor 5		1.78102	1.51615	7.04e-06	0.00218954
AAEL007646		unspecified product	FERM domain-containing 8 isoform X1		1.14796	1.02058	0.00131615	6.75e-05
AAEL004313		fk506-binding protein	FK506-binding 2		-1.42588	-1.35331	0.00383524	0.00179441
AAEL017177		unspecified product	FK506-binding 5 isoform X1		-1.40673	-1.1494	0.00195309	0.00216599
AAEL004249		unspecified product	flightin isoform X1		-3.75066	-3.27013	0.000105299	8.59e-07
AAEL028066		unspecified product	flocculation FLO11		3.19685	2.22852	1.57e-05	2.97e-08
AAEL017563		unspecified product	foot 1 variant 2-like		-1.77288	-1.40207	3.85e-10	7.98e-15
AAEL000250		forkhead box protein (AaegFOXP)	forkhead box P1-B isoform X1		1.51166	1.56133	0.00215691	4.36e-09
AAEL009327		unspecified product	frequenin-1		1.32968	1.06542	3.11e-07	8.22e-09
AAEL011311		unspecified product	fukutin-related		1.40515	1.24591	0.000115145	0.00404377
AAEL011973		fumarylacetoacetate hydrolase	fumarylacetoacetase		-1.28181	-1.09127	9.04e-11	2.71e-14
AAEL011305		unspecified product	G- coupled receptor GRL101		-1.81684	-2.06548	0.000239277	0.000259819
AAEL024525		unspecified product	G- coupled receptor Mth2-like isoform X1		-1.13949	-1.12897	3.85e-05	8.57e-08
AAEL008354		gaba receptor invertebrate	gamma-aminobutyric acid receptor subunit beta isoform X1		1.08038	1.07773	1.22e-05	2.91e-06
AAEL001707		epsilon-trimethyllysine 2-oxoglutarate dioxygenase	gamma-butyrobetaine dioxygenase		-2.29942	-2.09476	2.59e-05	6.78e-07
AAEL008465		gamma-tubulin complex component 3 (gcp-3)	gamma-tubulin complex component 3		-1.11106	-1.53995	2.5e-13	0.00361376
AAEL019850		unspecified product	GATA zinc finger domain-containing 14-like		1.28083	1.19281	1.38e-05	7.22e-79
AAEL000035		odorant binding protein (Obp57)	general odorant-binding 19d-like	OBP57	2.23851	2.68362	9.12e-05	0.00113257
AAEL005772		odorant binding protein OBP22	general odorant-binding 99a	OBP22	-2.63512	-2.37089	3.69e-06	1.57e-06
AAEL023680		unspecified product	glass isoform X1		1.57035	1.21546	1.75e-09	9.75e-11
AAEL004003		glucose dehydrogenase	glucose dehydrogenase [ quinone]		-2.44012	-3.21873	2.57e-06	3.85e-08
AAEL004021		Glucose dehydrogenase [Source:UniProtKB/TrEMBL;Acc:A0A1S4F6C5]	glucose dehydrogenase [ quinone]		-2.3884	-2.41713	2.27e-12	1.85e-13
AAEL002292		glucose transport protein, putative	glucose transport		-3.91554	-2.05782	0.00476529	3.92e-07
AAEL015300		unspecified product	glucoside xylosyltransferase 2		-1.23618	-1.1544	2.55e-06	7.15e-05
AAEL009510		glucosamine-fructose-6-phosphate aminotransferase	glutamine--fructose-6-phosphate aminotransferase [isomerizing] 2-like		-1.89949	-1.37075	2.73e-05	3.57e-05
AAEL017331		unspecified product	glutathione hydrolase 1 proenzyme-like isoform X1		1.4565	1.18793	0.000961514	0.0005894
AAEL010582	GST	glutathione transferase	glutathione S-transferase 1-1-like	GSTD11	-1.71329	-1.26939	0.000176116	1.63e-05
AAEL007962	GST	glutathione transferase	glutathione S-transferase e4	GSTE4	-2.07964	-1.92868	1.71e-06	1.28e-08
AAEL011741	GST	glutathione transferase	glutathione S-transferase isoform X1	GSTS1	-1.96418	-1.02334	0.000406904	0.0068879
AAEL001061	GST	glutathione S-transferase (GSTD1)	glutathione transferase	GSTD1	-1.04972	-1.17449	4.74e-09	2.12e-08
AAEL006239		glycerol kinase	glycerol kinase-like		-1.45199	-1.52174	2.43e-09	3.23e-06
AAEL010081		unspecified product	GPI ethanolamine phosphate transferase 2		-1.18207	-1.16864	1.03e-05	4.42e-05
AAEL019464		unspecified product	GTPase-activating Rap Ran-GAP domain 3 isoform X1		1.6507	1.50688	1.35e-06	9.53e-06
AAEL028235		unspecified product	guanosine-3 ,5 -bis(diphosphate) 3 -pyrophosphohydrolase MESH1		-4.12697	-1.87025	1.17e-09	2.49e-11
AAEL023379		unspecified product	guanylate cyclase soluble subunit beta-1 isoform X1		1.63817	1.49382	0.00597214	0.000494589
AAEL008410		helix-loop-helix transcription factor	helix-loop-helix transcription factor		1.51087	1.67862	7.92e-11	1.82e-15
AAEL001227		sidestep protein	hemicentin-1 isoform X1		1.71299	1.3505	3.17e-08	6.52e-08
AAEL019573		unspecified product	hemicentin-1-like isoform X1		1.54439	1.45918	2.33e-06	1.03e-12
AAEL001458		heparan sulphate sulfotransferase	heparan sulfate glucosamine 3-O-sulfotransferase 5		1.46633	1.26013	4.83e-13	5.96e-12
AAEL012311		vitellogenin, putative	hepatic triacylglycerol lipase		1.06841	1.44675	0.00557868	4e-06
AAEL009593		unspecified product	histidine decarboxylase isoform X1		1.96167	1.86724	0.00013215	0.000631862
AAEL021791		unspecified product	histidine-rich PFHRP-II		-4.83309	-3.46294	0.00979821	0.000828328
AAEL006442		unspecified product	histone-lysine N-methyltransferase MECOM-like		-2.19812	-2.06654	2.51e-05	2.59e-05
AAEL003674		MYND-type domain-containing protein [Source:UniProtKB/TrEMBL;Acc:A0A1S4F5C5]	histone-lysine N-methyltransferase SMYD3		-1.93849	-1.92378	0.00258037	6.17e-05
AAEL027131		unspecified product	homeobox Hox-A3 isoform X1		1.20959	1.22186	3.31e-06	1.25e-05
AAEL001695		orthopedia homeobox protein	homeobox orthopedia isoform X1		1.27226	1.47105	7.22e-05	3.38e-05
AAEL002769		homeobox protein prospero/prox-1	homeobox prospero isoform X1		1.56603	1.1529	1.09e-05	1.7e-10
AAEL013637		homogentisate 1,2-dioxygenase	homogentisate 1,2-dioxygenase		-2.44209	-2.05911	0.00199199	3.84e-07
AAEL020028		unspecified product	hormone receptor 4-like		1.36612	1.23751	0.000598732	0.000290003
AAEL027907		unspecified product	hornerin-like isoform X1		1.78987	1.8651	2.01e-05	0.00196732
AAEL006352		unspecified product	hybrid signal transduction histidine kinase B		2.04696	1.8861	0.00451392	0.000162839
AAEL005130		zinc finger protein	ikaros family zinc finger -like		2.11505	1.6807	0.000693597	1.2e-05
AAEL004793		dipeptidyl-peptidase	inactive dipeptidyl peptidase 10 isoform X1		1.51557	1.15076	2.49e-06	1.96e-07
AAEL004678		rhomboid	inactive rhomboid 1-like		1.39467	1.10041	1.04e-07	4.06e-07
AAEL007806		unspecified product	inactive ubiquitin carboxyl-terminal hydrolase MINDY-4B		1.64821	1.66341	0.00208475	7.96e-12
AAEL001951		actin	indirect flight muscle	Act-4	-5.64533	-5.12043	0.00833393	3.22e-05
AAEL001656		sodium-dependent phosphate transporter	inorganic phosphate cotransporter isoform X2		-1.28776	-1.43961	4.01e-07	0.000104846
AAEL006825		unspecified product	integrator complex subunit 6 homolog		1.24139	1.40126	4.89e-05	0.000200879
AAEL011001		unspecified product	ionotropic receptor 41p		-3.59792	-4.08103	5.53e-26	1.66e-24
AAEL002745		nucleoprotein, putative	irregular chiasm C-roughest -like		1.67563	1.56135	1.31e-11	7.59e-15
AAEL008454		unspecified product	isochorismatase domain-containing 1		1.63479	1.08863	5.96e-05	7.8e-06
AAEL000445		unspecified product	isoform A		-1.36899	-1.40426	2.38e-09	0.000301765
AAEL001894		kek1	isoform A		1.49238	1.42573	7.16e-05	0.00190741
AAEL002209		unspecified product	isoform A		1.15033	1.02832	0.00445919	0.000381869
AAEL011818		unspecified product	isoform A		-1.94002	-1.77597	0.000961514	2.93e-05
AAEL017986		unspecified product	isoform partial		1.967	1.56816	0.000989679	4.26e-05
AAEL026323		unspecified product	isoform partial		2.31543	2.01483	5.29e-11	1.4e-10
AAEL009385		unspecified product	isoforms B C isoform X1		-1.99562	-2.11512	1.44e-08	2e-09
AAEL026364		unspecified product	isoforms B C isoform X1		1.8328	1.36288	4.35e-09	1.23e-08
AAEL010262		unspecified product	ITG-like peptide isoform X1		1.15711	1.05907	2.1e-07	1.48e-19
AAEL013882		tkr	jim lovell		1.44099	1.4612	5.49e-08	4.14e-07
AAEL008177		unspecified product	jmjC domain-containing histone demethylation 1		-1.59775	-1.74002	2.37e-05	6.91e-05
AAEL002917		CHK domain-containing protein [Source:UniProtKB/TrEMBL;Acc:A0A1S4F357]	Juvenile hormone-inducible		1.74882	1.83252	2.2e-07	0.000989901
AAEL012687		juvenile hormone-inducible protein, putative	Juvenile hormone-inducible		-1.48153	-1.04209	2.73e-05	1.06e-13
AAEL008806		testis development protein prtd	KAT8 regulatory NSL complex subunit 3		1.09767	1.08315	5.26e-07	1.56e-06
AAEL006011		unspecified product	Kazal domain-containing peptide		-1.46983	-1.25906	0.00161087	0.000363333
AAEL022431		unspecified product	kazrin isoform X1		1.3576	1.20665	3.3e-06	0.000114742
AAEL009081	SGP	unspecified product	kDa salivary		1.7629	2.58265	0.000631752	3.89e-05
AAEL007776		unspecified product	kDa secreted -1		5.53428	6.49985	1.37e-05	0.000265312
AAEL008102		actin binding protein, putative	kelch 5 isoform X1		-1.26444	-1.7264	4.27e-08	5.31e-13
AAEL026093		unspecified product	keratin-associated 19-2-like		-1.49907	-1.12501	0.00673305	0.00464444
AAEL014014		ornithine cyclodeaminase	ketimine reductase mu-crystallin		-1.72095	-1.54344	5.55e-05	2.72e-08
AAEL006609		zinc finger protein	Krueppel-like factor 10 isoform X2		1.02373	1.11538	1.07e-11	7.41e-12
AAEL011639		WAP four-disulfide core domain protein 2 precursor, putative	Kunitz and NTR domain-containing 2		1.64959	1.79755	6.83e-13	4.89e-08
AAEL019966		unspecified product	Kv channel-interacting 4-like isoform X1		1.44228	1.51033	0.000105829	4.72e-05
AAEL016992		unspecified product	laccase-4 isoform X2		-3.50843	-2.76765	4.92e-07	3.66e-08
AAEL000498		defective proboscis extension response, putative	lachesin		1.29011	1.12891	7.46e-14	8.05e-10
AAEL014334		lachesin, putative	lachesin		1.14525	1.03022	0.000147455	2.99e-06
AAEL019904		unspecified product	lachesin		1.48603	1.2639	5.16e-05	7.41e-12
AAEL021433		unspecified product	lachesin-like isoform X1		1.23013	1.18859	1.3e-06	6.52e-09
AAEL014908		unspecified product	large subunit GTPase 1 homolog		-1.51198	-1.24438	2.16e-06	2.06e-06
AAEL017262	CUT	unspecified product	larval cuticle A2B		-2.36977	-1.90708	0.000866258	0.00265451
AAEL002796		l-asparaginase i	L-asparaginase		1.96377	2.26927	5.56e-05	1.54e-05
AAEL013284		late trypsin 1, serine-type enodpeptidase	late trypsin	LT1	-7.02762	-6.6748	0.00417515	0.000112958
AAEL010659		lethal(2)essential for life protein, l2efl	lethal(2)essential for life-like isoform X1		1.28877	1.89532	2.43e-06	1.09e-06
AAEL003111		tartan	leucine-rich repeat neuronal 3-like		1.37301	1.30713	0.00833393	0.000713575
AAEL009517		lumican, putative	leucine-rich repeat transmembrane neuronal 2		1.49078	1.38061	1.42e-05	2.93e-05
AAEL004212		unspecified product	leucine-rich repeat-containing 20 isoform X1		-2.49174	-2.47727	1.68e-06	3.72e-07
AAEL007127		unspecified product	leucine-rich repeat-containing 49		1.32158	1.17835	7.44e-06	2.52e-08
AAEL012086		leucine-rich immune protein (Long)	leucine-rich repeat-containing 4C-like	LRIM1	1.59107	1.55322	0.000374767	0.000178425
AAEL007784		unspecified product	leucine-rich repeats and immunoglobulin-like domains sma-10		-2.0437	-1.54005	0.000291395	8.54e-06
AAEL007785		leucine-rich transmembrane protein	leucine-rich transmembrane		1.69668	1.68622	6.34e-13	8.65e-08
AAEL019457		unspecified product	LIM homeobox Lhx1 isoform X2		1.26279	1.07852	0.00178678	2.18e-11
AAEL007719		rhombotin	LIM homeobox Lhx6-like isoform X1		1.39517	1.45833	3.17e-08	1.45e-07
AAEL021257		unspecified product	limulus clotting factor C isoform X2		4.58759	3.56376	1.97e-05	1.79e-05
AAEL004933		lysosomal acid lipase, putative	lipase 1-like		-2.57405	-2.25227	2.05e-08	1.49e-05
AAEL012341		lysosomal acid lipase, putative	lipase 3-like		1.87288	1.239	0.000104076	7.03e-05
AAEL004725		unspecified product	locomotion-related Hikaru genki-like isoform X1		1.17055	1.03827	1.39e-07	0.000112374
AAEL026490		unspecified product	LOW QUALITY PROTEIN: uncharacterized protein LOC120416373		1.53872	1.41795	0.000281017	3.82e-05
AAEL010712		low-density lipoprotein receptor (ldl)	low-density lipo receptor-related 4 isoform X1		1.46598	1.44188	0.00456545	0.00188434
AAEL008260		unspecified product	lysine-specific demethylase 4A-like		-1.05691	-1.19659	0.00535859	3.6e-05
AAEL017132		C-Type Lysozyme (Lys-C).	lysozyme c-1 isoform X2	LYSC4	1.26887	1.47243	5.23e-05	0.00173312
AAEL022782		unspecified product	madd-4 isoform X1		1.66026	1.2376	7.09e-06	4.7e-06
AAEL021995		unspecified product	MAGE 2		-4.53357	-3.03158	8.34e-08	9.06e-11
AAEL003434		alpha-amylase	maltase A3		-1.83468	-1.9639	4.94e-06	4.01e-09
AAEL011586		unspecified product	mediator of RNA polymerase II transcription subunit 15 isoform X3		-2.44629	-2.91157	0.000345432	5.04e-05
AAEL012082		NF-180, putative	mediator of RNA polymerase II transcription subunit 15-like		-1.85241	-2.82424	0.00752858	5.29e-05
AAEL007483		unspecified product	mediator of RNA polymerase II transcription subunit 26		-1.75297	-3.04334	2.37e-06	2.98e-06
AAEL009645		unspecified product	mediator of RNA polymerase II transcription subunit 26 isoform X1		1.07673	1.13241	8.64e-05	3.06e-05
AAEL003317		alkaline phosphatase	membrane-bound alkaline phosphatase		-5.68382	-7.32083	0.000515674	2.87e-06
AAEL020486		unspecified product	menin		1.07989	1.27294	6.72e-06	2.81e-05
AAEL019868		unspecified product	microfibril-associated glyco 4-like		1.66765	1.54946	6.78e-07	3.37e-08
AAEL009904		PDZ domain-containing protein [Source:UniProtKB/TrEMBL;Acc:A0A1S4FP41]	MNN4-like isoform X1		-2.53404	-1.62265	0.00651011	0.00109004
AAEL022615		unspecified product	molybdenum cofactor sulfurase		-2.64389	-1.82779	0.000805217	0.00487255
AAEL014258		monocarboxylate transporter	monocarboxylate transporter		1.48851	1.51366	1.02e-11	5.42e-12
AAEL008028		monocarboxylate transporter	monocarboxylate transporter 12		-1.65688	-1.26572	0.00952344	0.00241608
AAEL000457		unspecified product	MORN repeat-containing 4 homolog		1.18691	1.05387	2.56e-05	4.22e-05
AAEL020253		unspecified product	MOXD1 homolog 2-like		1.26994	1.00648	1.71e-06	7.23e-06
AAEL020519		Hypothetical conserved protein [Source:UniProtKB/TrEMBL;Acc:Q1HQS8]	Mpv17		-3.54203	-2.27688	0.0069816	1.02e-08
AAEL012792		unspecified product	mucin-5AC isoform X2		-2.16577	-1.797	5.62e-06	2.19e-09
AAEL013367		unspecified product	mucin-5AC isoform X2		-4.00454	-3.79031	5.31e-05	8.6e-05
AAEL023384		unspecified product	mucin-5AC-like isoform X3		-1.53043	-1.56306	2.02e-12	1.79e-06
AAEL004798		Mucin-like peritrophin [Source:UniProtKB/TrEMBL;Acc:Q9GPU9]	mucin-like peritrophin		-1.34466	-1.16831	6.09e-08	1.4e-08
AAEL005045		ATP-dependent bile acid permease	multidrug resistance-associated 1-like		2.05739	1.66403	2.07e-10	2.39e-12
AAEL000362		unspecified product	muscle M-line assembly unc-89 isoform X1		1.51773	1.29454	0.00938266	0.000129404
AAEL007281		stretchin-mlck	muscle M-line assembly unc-89-like isoform X1		-3.58313	-3.24016	8.49e-05	1.38e-06
AAEL001140		MutS protein homolog 4	mutS homolog 4-like		1.25854	1.28027	6.2e-12	3.89e-18
AAEL019483		unspecified product	myb Q		-1.93796	-2.23688	1.74e-18	2.19e-23
AAEL001228		myelin transcription factor 1, myt1	myelin transcription factor 1-like		1.33653	1.3362	2.13e-06	3.89e-08
AAEL005656		myosin heavy chain, nonmuscle or smooth muscle	myosin heavy muscle-like		-3.67505	-2.803	1.79e-09	0.000181564
AAEL009991		myosin iii	myosin-IIIb isoform X1		1.11904	1.07918	4.05e-06	1.3e-08
AAEL005720		unspecified product	NACHT and WD repeat domain-containing 2		2.06892	1.6358	0.00658296	2.71e-06
AAEL021982		unspecified product	NACHT domain- and WD repeat-containing 1 isoform X1		1.30322	1.09329	0.00149433	9.36e-07
AAEL018687		NADH dehydrogenase subunit 1	NADH dehydrogenase subunit 1	ND1	-5.32062	-1.63625	0.000251987	0.00128444
AAEL018684		NADH dehydrogenase subunit 6	NADH dehydrogenase subunit 6	ND6	-3.18299	-1.8967	1.77e-08	7.22e-07
AAEL005790		malic enzyme	NADP-dependent malic enzyme isoform X2		1.58351	1.28319	3.37e-06	2.14e-05
AAEL014820		unspecified product	N-alpha-acetyltransferase 80 isoform X2		-1.97272	-1.81812	1.25e-07	4.74e-08
AAEL000596		myosin	neither inactivation nor afterpotential C		2.13199	2.26117	9.06e-09	5.23e-11
AAEL012689		Glucose-methanol-choline (gmc) oxidoreductase [Source:UniProtKB/TrEMBL;Acc:A0A1S4FWX8]	neither inactivation nor afterpotential G		2.93699	2.91062	4.88e-10	1.55e-09
AAEL022485		unspecified product	nephrin isoform X2		1.32192	1.07041	0.00013807	0.00109745
AAEL020855		unspecified product	nephrin-like		1.58083	1.3153	0.00916546	2.23e-05
AAEL005207		neprilysin	neprilysin-1		1.25529	1.04423	0.00451577	0.00040888
AAEL002141		endothelin-converting enzyme	neprilysin-4		1.62474	1.74726	3.73e-05	2.43e-05
AAEL002410		unspecified product	neural cell adhesion molecule 1		2.12106	1.66422	1.37e-05	1.09e-08
AAEL000123		unspecified product	neural cell adhesion molecule 1 isoform X1		1.3437	1.216	6.59e-08	5.03e-10
AAEL003982		unspecified product	neural cell adhesion molecule 1-like isoform X1		1.76854	1.58179	0.000114351	6.38e-05
AAEL002130		ecdysone inducible protein L2, putative	neural ectodermal development factor IMP-L2		1.59999	1.57089	0.0037538	0.000540666
AAEL020670		unspecified product	neuralized 4		1.33775	1.23279	0.00717409	0.000473642
AAEL019752		unspecified product	neurexin-1 isoform X1		1.1975	1.10336	2.27e-10	0.00207369
AAEL002055		neuroendocrine protein 7b2	neuroendocrine 7B2		1.77147	1.47553	1.93e-07	0.00105871
AAEL014303		neuroligin,	neuroligin- X-linked		1.25699	1.00028	0.000102591	4.7e-06
AAEL017095		unspecified product	neuroligin- X-linked-like isoform X1		1.67138	1.56503	2.95e-07	4.36e-09
AAEL018294		unspecified product	neuroligin- Y-linked		1.19188	1.1912	5.9e-06	1.74e-07
AAEL018352		unspecified product	neuronal acetylcholine receptor subunit alpha-7		1.49636	1.27573	2.14e-11	2.32e-07
AAEL008055		nicotinic acetylcholine receptor subunit	neuronal acetylcholine receptor subunit alpha-7 isoform X1		1.32122	1.12192	3.34e-05	6.03e-06
AAEL007664		nicotinic acetylcholine receptor subunit	neuronal acetylcholine receptor subunit alpha-7-like		1.24206	1.21393	0.00159513	1.13e-06
AAEL009858		SIFamide	neuropeptide SIFamide	SIFa	2.07152	1.93328	0.000601794	2.62e-06
AAEL009698		GPCR Orphan/Putative Class A Family	neuropeptide SIFamide receptor-like	GPRNNA7	1.66418	1.33106	3.17e-06	3.16e-07
AAEL020895		unspecified product	neuropeptide-like 3		-1.98303	-1.47987	1.69e-05	0.000397233
AAEL012640		unspecified product	neuropeptide-like precursor 1 isoform X1		1.73473	1.65885	0.000853134	0.00155184
AAEL021190		unspecified product	nicalin-1		-2.13593	-1.96691	2.43e-13	1.37e-12
AAEL022657		unspecified product	nose resistant to fluoxetine 6		-1.37883	-1.29821	0.00264111	8.48e-06
AAEL027545		unspecified product	nose resistant to fluoxetine 6-like		-3.23232	-3.43436	0.000989679	2.03e-09
AAEL009531		niemann-pick C1	NPC intracellular cholesterol transporter 1 homolog 1b		-3.2893	-1.89723	0.00987869	7.16e-09
AAEL006854		Niemann-Pick Type C-2, putative	NPC intracellular cholesterol transporter 2 homolog a		4.45899	4.45321	3.52e-13	1.44e-15
AAEL020314		unspecified product	NPC intracellular cholesterol transporter 2 homolog a		-1.34928	-1.21947	3.48e-05	3.73e-08
AAEL015136		Niemann-Pick Type C-2, putative	NPC intracellular cholesterol transporter 2-like		-6.70261	-3.70861	3.98e-07	9.93e-11
AAEL011359		nfat	nuclear factor of activated T-cells 5 isoform X1		1.46722	1.22402	0.00682677	3.06e-06
AAEL020741		unspecified product	nuclear valosin-containing -like		4.63606	4.35188	0.000100274	0.00239605
AAEL027453		unspecified product	nucleoside diphosphate kinase		-6.90109	-3.28947	0.00108839	0.00651435
AAEL007302		unspecified product	O-acyltransferase like -like		-1.29703	-1.39209	1.78e-05	5.36e-07
AAEL013766		unspecified product	obstructor-E isoform X1		-4.65223	-4.51214	0.00247139	0.000340804
AAEL009580		unspecified product	obstructor-E-like		-2.66943	-4.54685	5.45e-05	0.000116802
AAEL012245		unspecified product	obstructor-E-like		-2.33011	-2.74156	1.75e-05	2.73e-07
AAEL002780		unspecified product	obstructor-E-like isoform X1		-4.40084	-3.22035	0.000782586	0.00012463
AAEL006103		odorant binding protein OBP25	odorant binding	OBP25	2.9066	2.0979	4.78e-05	0.000151833
AAEL007110		odorant receptor	odorant receptor 83c	Or16	-5.75123	-8.68612	2.59e-12	7.6e-07
AAEL013732		mannosyltransferase 1,	O-mannosyl-transferase 2		-2.89683	-2.59812	0.00068395	3.44e-07
AAEL009761		unspecified product	O-mannosyl-transferase TMTC2		1.53823	1.38657	7.77e-12	6.86e-14
AAEL019703		unspecified product	O-mannosyl-transferase Tmtc3		1.60507	1.36908	4.96e-25	5.68e-12
AAEL019407		unspecified product	opioid-binding cell adhesion molecule		1.67504	1.50129	0.000525033	0.00215244
AAEL006478		lachesin, putative	opioid-binding cell adhesion molecule homolog		1.4702	1.59021	7.7e-11	1.86e-11
AAEL012384		amalgam protein, putative	opioid-binding cell adhesion molecule homolog		1.15994	1.21884	1.07e-06	1.95e-06
AAEL006259		long wavelength sensitive opsin	opsin-1-like	GPROP2	1.57482	1.87212	0.0027366	7.43e-05
AAEL006241		sugar transporter	organic cation transporter		-2.22892	-1.09958	1.06e-08	3.19e-09
AAEL000044		ornithine decarboxylase	ornithine decarboxylase 1-like		2.4017	2.30637	0.00103301	6.62e-05
AAEL014853		otoferlin	otoferlin-like isoform X1		1.40702	1.38046	4.61e-06	9.71e-06
AAEL011375		trypsin, putative	ovochymase-2-like isoform X2		-6.61174	-6.28157	4.8e-08	6.18e-07
AAEL007656		receptor for activated C kinase, putative	p21-activated kinase-interacting 1-like		1.92954	1.9568	0.00237236	3.99e-06
AAEL019879		unspecified product	painting of fourth-like		1.1047	1.14042	0.000969974	2.17e-06
AAEL001837		Lipase [Source:UniProtKB/TrEMBL;Acc:A0A1S4EZX5]	pancreatic lipase-related 2-like		-4.19888	-2.18035	2.17e-08	1.99e-08
AAEL001878		lipase	pancreatic triacylglycerol lipase		-2.20633	-1.63494	2.58e-05	0.000519354
AAEL014551		triacylglycerol lipase, pancreatic	pancreatic triacylglycerol lipase-like		-1.71798	-1.04838	0.00198852	0.000592724
AAEL013841		paraplegin	paraplegin		2.20657	1.67999	2.75e-12	1.62e-06
AAEL027975		unspecified product	paternally-expressed gene 3		-2.66488	-2.40219	9.63e-13	1.28e-15
AAEL001754		unspecified product	PDF		1.31267	1.26759	6.53e-09	1.37e-10
AAEL012380		Peptidoglycan Recognition Protein (Long)	peptidoglycan-recognition LA isoform X2	PGRPLA	2.86319	2.47788	3e-23	1.52e-27
AAEL009421		cyclophilin-r	peptidyl-prolyl cis-trans rhodopsin-specific isozyme		1.33747	1.21487	2.43e-07	7.15e-05
AAEL008141		period circadian protein	period circadian isoform X1	PER	1.92302	1.59927	6.94e-05	3.49e-09
AAEL021372		unspecified product	peritrophin-1-like		9.1241	10.0745	5.42e-20	2.36e-25
AAEL007992		trypsin, putative	phenoloxidase-activating factor 3-like		-2.10141	-1.43725	0.000994482	6.44e-05
AAEL010656		leucine-rich immune protein (Short)	phosphatase 1 regulatory inhibitor subunit PPP1R7 homolog	LRIM12	2.29401	1.66228	1.32e-09	6.47e-12
AAEL007410		Inhibitor-2, putative	phosphatase inhibitor 2 isoform X1		-1.17576	-1.33217	1.07e-08	7.97e-16
AAEL024519		unspecified product	phosphatidylinositol 3-kinase 2-like		1.57351	1.24977	9.26e-06	2.35e-16
AAEL002903		phosphatidylinositol 3-kinase catalytic subunit alpha, beta, delta	phosphatidylinositol 4,5-bisphosphate 3-kinase catalytic subunit beta isoform	p110	1.20906	1.36519	2.79e-07	8.27e-10
AAEL010223		phosphatidylserine decarboxylase	phosphatidylserine decarboxylase mitochondrial isoform X2		-1.1035	-1.28448	2.13e-07	9.58e-12
AAEL004988		Phosphoglycerate kinase [Source:UniProtKB/TrEMBL;Acc:Q8WQL0]	phosphoglycerate kinase	Pgk	-1.55877	-1.14079	0.000267669	0.000443712
AAEL019587		unspecified product	phosrestin-2 isoform X2		1.16367	1.18707	2.55e-06	5.45e-10
AAEL000315		pigeon protein (linotte protein)	pigeon isoform X2		1.1487	1.13212	0.00315329	0.00325643
AAEL007114		unspecified product	pinocchio isoform X2		1.06175	1.16834	1.11e-08	3.94e-10
AAEL001208		Ubiquitin-conjugating enzyme variant [Source:UniProtKB/TrEMBL;Acc:A0A1S4EY35]	plasmanylethanolamine desaturase isoform X1		1.90804	1.46144	1.77e-22	7.45e-26
AAEL017514		unspecified product	pleckstrin homology-like domain family A member 1		1.76386	2.15018	3.52e-06	5.81e-06
AAEL003127		WD-repeat protein	POC1 centriolar homolog		-2.01166	-1.41512	2.18e-05	2.04e-06
AAEL017987		unspecified product	pollen-specific leucine-rich repeat extensin 3 isoform X2		-4.55132	-4.2901	1.39e-11	5.49e-07
AAEL022849		unspecified product	polypeptide N-acetylgalactosaminyltransferase 9		-1.13101	-1.09593	1.01e-08	5.72e-07
AAEL022082		unspecified product	potassium voltage-gated channel eag isoform X1		1.42533	1.28349	0.000601794	7.37e-06
AAEL019811		unspecified product	potassium voltage-gated channel subfamily KQT member 1-like isoform X3		1.60854	1.48031	0.00407952	1.69e-06
AAEL013770		zinc finger protein	PR domain zinc finger 1 isoform X2		1.18022	1.04097	0.000758567	0.000881054
AAEL004216		unspecified product	pro convertase subtilisin kexin type 5		-2.57914	-2.26197	7.63e-05	0.00164701
AAEL010266		unspecified product	pro convertase subtilisin kexin type 5-like isoform X1		-2.76116	-2.52245	4.83e-05	6.13e-08
AAEL005429		2-oxoglutarate dehydrogenase	probable 2-oxoglutarate dehydrogenase E1 component DHKTD1 mitochondrial		-2.88474	-1.86185	4.9e-05	2.19e-05
AAEL021728		unspecified product	probable alpha-aspartyl dipeptidase		-1.47012	-1.22681	5.16e-05	7.39e-06
AAEL015631		asparagine synthetase	probable asparagine synthetase [glutamine-hydrolyzing]		2.02922	2.30607	0.000102591	0.000533215
AAEL025471		unspecified product	probable basic-leucine zipper transcription factor O		1.66263	1.82272	1.25e-06	6.91e-08
AAEL004897	CUT	brain chitinase and chia	probable chitinase 10		-2.42557	-2.22555	0.00020447	0.000186167
AAEL012268	CUT	brain chitinase and chia	probable chitinase 10		-2.48831	-3.11511	0.00291914	0.000262921
AAEL011789		Probable citrate synthase 2, mitochondrial Precursor (EC 2.3.3.1)	probable citrate synthase mitochondrial		-2.21257	-1.58626	2.06e-07	1.65e-05
AAEL014830	CYP	cytochrome P450	probable cytochrome P450 4ac1	CYP4AC1?	-2.37122	-1.43683	4.9e-05	6.81e-11
AAEL009121	CYP	cytochrome P450	probable cytochrome P450 6a14	CYP6N9	2.86446	2.367	0.0013446	0.000641417
AAEL009122	CYP	cytochrome P450	probable cytochrome P450 6a14	CYP6N15	-6.84582	-3.62823	1.92e-07	4.56e-06
AAEL009124	CYP	cytochrome P450	probable cytochrome P450 6a14	CYP6N12	1.78676	2.47509	1.26e-05	4.69e-11
AAEL014893	CYP	cytochrome P450	probable cytochrome P450 6a14	CYP6BB2	2.23628	2.45476	4.89e-09	2.15e-10
AAEL017297	CYP	cytochrome P450	probable cytochrome P450 6a14	CYP6M9	2.05466	2.27522	1.24e-06	8.37e-05
AAEL009130	CYP	cytochrome P450	probable cytochrome P450 6d4	CYP6Z7	4.28107	3.95449	1.35e-26	1.15e-39
AAEL009018	CYP	cytochrome P450	probable cytochrome P450 6d5	CYP28A5?	2.85936	2.26495	0.000282816	0.00871915
AAEL006805	CYP	cytochrome P450	probable cytochrome P450 9f2	CYP9J2	4.54384	3.40376	4.92e-12	4.45e-09
AAEL014604	CYP	cytochrome P450	probable cytochrome P450 9f2	CYP9F2?	5.19705	4.00709	5.86e-07	3.82e-22
AAEL014605	CYP	cytochrome P450	probable cytochrome P450 9f2	CYP9J9	2.76243	1.36124	2.89e-05	6.02e-09
AAEL014614	CYP	cytochrome P450	probable cytochrome P450 9f2	CYP9F2?	3.19877	1.89566	1.71e-06	1.11e-10
AAEL014619	CYP	cytochrome P450	probable cytochrome P450 9f2	CYP9J22	3.12984	2.39801	4.66e-08	4.33e-17
AAEL028635	CYP	unspecified product	probable cytochrome P450 9f2	CYP9F2?	3.23687	2.41653	0.00470004	0.00143264
AAEL001960	CYP	cytochrome P450	probable cytochrome P450 mitochondrial	CYP12F5	-1.08515	-1.01919	1.16e-05	5.79e-06
AAEL019667		unspecified product	probable G- coupled receptor partial		1.47752	1.36763	1.82e-09	4.22e-05
AAEL008397		Glutathione peroxidase [Source:UniProtKB/TrEMBL;Acc:Q5K6H6]	probable glutathione peroxidase 2	GPXH2	1.59276	1.8696	2.81e-06	1.67e-07
AAEL009524		alpha-amylase	probable maltase	MAL1	1.66234	2.01627	0.000364941	0.000124619
AAEL001134		Probable methylmalonate-semialdehyde dehydrogenase [acylating], mitochondrial Precursor (Malonate-semialdehyde dehydrogenase [acylating])(MMSDH)(EC 1.2.1.27)(EC 1.2.1.18)	probable methylmalonate-semialdehyde dehydrogenase [acylating] mitochondrial		-1.79558	-1.06587	0.0011542	4.39e-06
AAEL012681		60S ribosomal protein L24 [Source:UniProtKB/TrEMBL;Acc:Q16LE3]	probable ribosome biogenesis RLP24	RpL24	2.2279	1.8192	2.25e-05	4.9e-05
AAEL006507		unspecified product	probable RNA methyltransferase CG11342		-1.28112	-1.41149	7.6e-08	1.91e-10
AAEL020456		unspecified product	probable serine threonine- kinase DDB_G0282963		1.18923	1.16452	2.23e-28	1.63e-19
AAEL002075		unspecified product	probable serine threonine- kinase fhkB		2.08323	1.77336	4.23e-05	1.72e-05
AAEL008355		unspecified product	probable serine threonine- kinase fhkB		1.61295	2.19916	0.000111373	6.62e-05
AAEL014964		unspecified product	probable serine threonine- kinase kinX		1.4534	1.55322	2.18e-05	0.00103956
AAEL005971		unspecified product	probable serine threonine- kinase nek3 isoform X1		2.21765	1.84821	1.3e-11	1.58e-15
AAEL001931		o-sialoglycoprotein endopeptidase	probable tRNA N6-adenosine threonylcarbamoyltransferase		-1.23047	-1.11735	1.72e-10	7.38e-10
AAEL028094		unspecified product	probable WRKY transcription factor 1		1.74066	1.5282	1.75e-08	1.9e-07
AAEL008764	CUT	cuticle protein, putative	pro-resilin		-1.64163	-1.10919	0.00850065	0.000134163
AAEL012455		Alcohol dehydrogenase [Source:UniProtKB/TrEMBL;Acc:A0A1S4FWB3]	prostaglandin reductase 1-like		-1.59459	-1.35897	0.00188334	0.000142196
AAEL027732		unspecified product	proteoglycan 4 isoform X1		-2.91564	-2.27168	0.00417042	0.000529519
AAEL006888		unspecified product	proteoglycan 4 isoform X2		-3.89292	-2.56375	0.00518785	0.00588213
AAEL025294		unspecified product	proton channel c		1.48558	1.32464	0.0043384	0.00426795
AAEL003041	CUT	unspecified product	pupal cuticle 27-like		-3.095	-2.51417	0.00258865	2.69e-06
AAEL009484	CUT	unspecified product	pupal cuticle 36		-5.10686	-4.521	4.76e-08	5.31e-07
AAEL003049	CUT	pupal cuticle protein 78E, putative	pupal cuticle Edg-78E		-5.99384	-3.90386	0.000745889	0.00235796
AAEL020035		unspecified product	putative uncharacterized protein DDB_G0283431		3.87996	3.70193	6.34e-13	5.96e-12
AAEL006339		peptidylglycine alpha-amidating monooxygenase COOH-terminal interactor protein-1	ras association domain-containing 10		-1.34841	-2.20394	4.54e-07	1.59e-14
AAEL007559		guanyl-nucleotide exchange factor, putative	ras-GEF domain-containing family member 1B-like		1.68914	1.25986	0.000167357	0.000684689
AAEL011500		Cdc42 protein, putative	ras-like GTP-binding		-1.0627	-1.12027	8.01e-27	2.52e-21
AAEL019838		unspecified product	ras-specific guanine nucleotide-releasing factor 2-like isoform X1		1.85644	1.58371	0.00191468	6.18e-07
AAEL005692		unspecified product	receptor-type tyrosine- phosphatase-like N isoform X1		1.54367	1.39128	3.18e-07	3.08e-07
AAEL018324		unspecified product	regulating synaptic membrane exocytosis 1 isoform X1		1.19404	1.04504	1.43e-05	0.000562856
AAEL019622		unspecified product	regulating synaptic membrane exocytosis 1 isoform X1		1.11201	1.16753	3.95e-10	7.73e-09
AAEL002220		unspecified product	regulator of G- signaling 7-binding isoform X2		1.63256	1.18708	3.46e-35	5.83e-38
AAEL003430		unspecified product	regulator of microtubule dynamics 1-like		-1.6161	-1.94749	0.000451698	6.55e-05
AAEL015472		catrin, putative	repressed by EFG1 1-like		1.58396	1.01511	5.61e-06	5.84e-06
AAEL021140		unspecified product	reverse transcriptase partial		1.68271	2.11856	0.00451577	5.81e-05
AAEL011253		rho-GTPase-activating protein	rho GTPase-activating 100F isoform X1		1.55857	1.38645	1.41e-07	1.55e-09
AAEL000215		ribonuclease P, 29kD-subunit, putative	ribonuclease P subunit p29		1.02614	1.32188	0.000322843	1.25e-05
AAEL021367		unspecified product	RNA polymerase II degradation factor 1-like		-2.45567	-1.55526	0.000159128	0.0001044
AAEL024592		unspecified product	RNA polymerase-associated LEO1-like		1.41633	1.50336	0.00131303	0.000395206
AAEL022379		unspecified product	RNA-binding 12B		-1.56774	-1.21862	2.91e-06	5.17e-06
AAEL021785	SGP	unspecified product	salivary glue Sgs-3 isoform X1		-3.67771	-2.82418	6.38e-05	0.000164195
AAEL006351	SGP	unspecified product	salivary mucin		-3.40286	-1.83028	0.000109475	6.84e-05
AAEL021795		unspecified product	sarcoplasmic reticulum histidine-rich calcium-binding -like		2.2213	1.44594	2.19e-08	1.84e-08
AAEL023374		unspecified product	sax-3-like		1.44206	1.11268	0.00332694	2.71e-06
AAEL014773		unspecified product	scabrous		1.28886	1.22484	0.00031666	3.44e-05
AAEL002693		venom allergen	scoloptoxin SSD976-like		1.79675	2.7075	5.56e-05	2.71e-06
AAEL019810		unspecified product	SCY1 2		1.43439	1.25425	0.00029249	0.00196622
AAEL000834		dimethylaniline monooxygenase	senecionine N-oxygenase		1.66114	1.00086	1.38e-05	3.84e-05
AAEL000797		dimethylaniline monooxygenase	senecionine N-oxygenase-like		-1.62797	-1.14259	0.00102139	0.000705695
AAEL009821		unspecified product	serine arginine repetitive matrix 2 isoform X1		1.25633	1.06101	1.29e-06	2.27e-08
AAEL012351		prolylcarboxypeptidase, putative	serine protease		-1.66783	-1.20773	5.93e-14	2.38e-10
AAEL003631		Clip-Domain Serine Protease family B.	serine protease easter	CLIPB41	-1.8851	-1.56407	0.00022579	8.85e-13
AAEL029072		unspecified product	serine protease snake-like		10.2248	11.0373	8.66e-08	0.000103746
AAEL001693		serine-type enodpeptidase	serine protease SP24D		-3.89404	-3.03685	1.65e-07	2.04e-06
AAEL001674		serine-type enodpeptidase,	serine protease SP24D-like		-9.75285	-10.1696	0.000216507	2.71e-05
AAEL001690		serine-type enodpeptidase	serine protease SP24D-like		-8.57812	-7.93309	2.71e-06	4.55e-07
AAEL008769		serine-type enodpeptidase,	serine protease SP24D-like		-7.00938	-5.96665	3.16e-05	8.57e-06
AAEL001139		br serine/threonine-protein kinase	serine threonine- kinase BRSK2 isoform X1		1.66028	1.49562	1.32e-08	9.91e-09
AAEL007835		serine/threonine protein kinase	serine threonine- kinase fused		-2.38992	-2.22192	0.00916546	0.00331261
AAEL024777		unspecified product	serine threonine- phosphatase 6 regulatory ankyrin repeat subunit B isoform X1		-1.8161	-1.451	0.0010169	6.2e-05
AAEL026630		unspecified product	serine threonine- phosphatase 6 regulatory ankyrin repeat subunit B isoform X1		-2.94475	-2.84916	0.000165149	8.79e-06
AAEL027338		unspecified product	serine threonine- phosphatase 6 regulatory ankyrin repeat subunit B isoform X1		-2.9794	-2.52341	1.58e-06	1.45e-07
AAEL004591		unspecified product	serine-rich adhesin for platelets-like		-1.12304	-1.02734	1.95e-06	6.44e-07
AAEL013042		unspecified product	serine-rich adhesin for platelets-like		1.47308	1.24268	5.64e-07	1.3e-07
AAEL011836		unspecified product	SET and MYND domain-containing 4		-1.55292	-1.87986	1.17e-05	4.89e-08
AAEL019691		Short neuropeptide F [Source:UniProtKB/Swiss-Prot;Acc:A0SIX6]	short neuropeptide F	sNPF	1.45971	1.43851	2.05e-08	1.16e-06
AAEL024630		unspecified product	short neuropeptide F		3.59619	2.92072	4.24e-05	5.18e-06
AAEL004247		Sialin, Sodium/sialic acid cotransporter, putative	sialin-like		-2.5761	-2.28648	0.000357823	1.16e-05
AAEL005900		UPF0443 protein AAEL005900	single-pass membrane and coiled-coil domain-containing 4 homolog		-1.4354	-1.10254	1.65e-07	3.74e-05
AAEL027439		unspecified product	skin secretory xP2-like		-5.38551	-3.57326	2.18e-05	2.61e-06
AAEL012412		slit protein	slit homolog 1		1.22072	1.12699	1.76e-05	0.00241608
AAEL013277		voltage-gated sodium channel	sodium channel 60E isoform X3		1.63163	1.12833	1.06e-07	1.89e-08
AAEL006809		voltage-gated ion channel	sodium leak channel non-selective		1.09337	1.30184	4.87e-08	9.21e-06
AAEL002555		sodium/solute symporter	sodium-coupled monocarboxylate transporter 1 isoform X2		-1.16971	-1.92974	1.22e-07	3.87e-07
AAEL027912		unspecified product	sodium-coupled monocarboxylate transporter 1 isoform X2		-2.78931	-1.53528	7.75e-06	3.34e-05
AAEL001813		sodium/solute symporter	sodium-coupled monocarboxylate transporter 1-like		2.47874	2.13285	1.12e-05	9.19e-07
AAEL006995		sodium/solute symporter	sodium-coupled monocarboxylate transporter 1-like		1.9852	1.8933	0.00038102	5.39e-08
AAEL003619		sodium/chloride dependent amino acid transporter	sodium-dependent nutrient amino acid transporter 1-like		1.82175	1.853	8.45e-08	3.2e-08
AAEL003641		sodium/chloride dependent amino acid transporter	sodium-dependent nutrient amino acid transporter 1-like		2.57643	2.81558	2.96e-12	1.39e-08
AAEL010917		organic anion transporter	solute carrier organic anion transporter family member 74D-like		1.34688	1.36046	5.54e-06	7.71e-07
AAEL021099		unspecified product	solute carrier organic anion transporter family member 74D-like		1.47165	1.27317	0.000823866	2.29e-05
AAEL019858		unspecified product	somatomedin-B and thrombospondin type-1 domain-containing		1.46774	1.55839	1.73e-06	4.56e-07
AAEL011130		alcohol dehydrogenase	sorbitol dehydrogenase-like		2.24574	1.98273	1.1e-05	0.000207187
AAEL010071		spermidine synthase	spermidine synthase		-1.64228	-1.6256	0.00397743	0.000231779
AAEL009044		amine oxidase	spermine oxidase-like		-2.94814	-2.65619	2.1e-06	0.000485454
AAEL006381		sphingomyelin phosphodiesterase	sphingomyelin phosphodiesterase-like		-4.6718	-3.951	0.00470004	0.000602909
AAEL017994		unspecified product	splicing arginine serine-rich 19-like		1.17215	1.18325	5.65e-13	2.54e-14
AAEL019674		unspecified product	still isoform SIF type 1 isoform X1		1.367	1.29828	0.00833716	6.99e-05
AAEL010523		unspecified product	stress response NST1 isoform X1		1.10307	1.16116	2.43e-09	3.61e-17
AAEL019938		copper-zinc (Cu-Zn) superoxide dismutase	superoxide dismutase [Cu-Zn]-like	CUSOD4	-3.20133	-3.9387	2.51e-06	5.7e-08
AAEL007952		unspecified product	suppressor APC domain-containing 2		1.65917	1.51699	1.2e-05	2e-09
AAEL000859		unspecified product	surface antigen CRP170		-3.72094	-3.33958	6.2e-06	8.23e-07
AAEL001087		synaptic vesicle protein	synaptic vesicle glyco 2B-like		1.25117	1.3638	0.000567004	0.000569768
AAEL004478		unspecified product	T family of potassium channels 7		1.61979	1.68927	6.47e-05	1.14e-07
AAEL011786		unspecified product	T family of potassium channels 7-like		1.47795	1.43175	0.0016831	0.00194318
AAEL014366		unspecified product	takeout-like		-1.85444	-1.38057	0.000436724	0.000399828
AAEL000948		Tetraspanin [Source:UniProtKB/TrEMBL;Acc:A0A1S4EXC3]	tetraspanin-2A		-1.53315	-1.37889	6.16e-05	1.62e-05
AAEL014144		rapsynoid	tetratricopeptide repeat 28 isoform X2		-2.16312	-1.989	6.36e-05	4.41e-06
AAEL011492		unspecified product	THEM6		1.53294	1.3056	0.000892469	0.0050966
AAEL014369		unspecified product	titin-like isoform X1		-5.57385	-5.32567	0.000192208	5.39e-08
AAEL000354		dimeric dihydrodiol dehydrogenase	trans-1,2-dihydrobenzene-1,2-diol dehydrogenase-like		-2.17177	-1.91913	0.00487286	0.00975838
AAEL021303		unspecified product	transcription factor grauzone		-1.63574	-1.64198	0.000320601	0.00903985
AAEL026574		unspecified product	transcription factor grauzone		-2.02539	-1.82219	4.57e-08	1.67e-08
AAEL025477		unspecified product	transcription factor Sox-1-like		1.63942	1.23497	6.2e-09	6.03e-20
AAEL008722		unspecified product	transcription factor Sp4		1.8725	1.59411	0.00287635	6.16e-05
AAEL019530		unspecified product	transcription factor SPT20 homolog isoform X1		-1.7591	-1.59847	1.95e-18	5.7e-22
AAEL027533		unspecified product	transcriptional SWT1		-1.39222	-1.26266	0.000466236	1.21e-06
AAEL005575		transient receptor potential channel 4,	transient-receptor-potential		2.70861	2.73679	0.000621246	0.000383775
AAEL010585		spermatogenesis associated factor	transitional endoplasmic reticulum ATPase TER94		2.09766	1.77749	1.92e-09	0.00544171
AAEL004238		unspecified product	transmembrane 181 isoform X1		1.88614	1.78866	3e-06	1.11e-07
AAEL010655		Class A Scavenger Receptor (SRCR domain) with Serine Protease domain.	transmembrane protease	SCRASP2	1.2324	1.07469	1.28e-13	9.18e-11
AAEL001233		Clip-Domain Serine Protease family E. Protease homologue.	transmembrane protease serine 9-like	CLIPE9	-2.57856	-2.84429	0.00190932	0.00410966
AAEL027984		unspecified product	transmembrane protease serine 9-like isoform X1		-3.8437	-2.22659	1.3e-05	1.24e-07
AAEL004523		preprotein translocase secy subunit (sec61)	transport Sec61 subunit alpha		-1.19948	-1.00842	0.0021112	0.00076476
AAEL010716		preprotein translocase secy subunit (sec61)	transport Sec61 subunit alpha		-1.16174	-1.01306	1.1e-08	4.32e-06
AAEL008936		unspecified product	trithorax group osa-like		1.973	1.50152	1.96e-31	3.68e-27
AAEL002759		tropomyosin invertebrate	tropomyosin-2 isoform X1		-1.14422	-1.06554	3.62e-08	2.78e-07
AAEL025491		unspecified product	trypsin 3A1-like		-7.97473	-8.39389	0.000811759	0.00324918
AAEL007601		trypsin	trypsin 5G1-like		-8.67903	-7.16008	0.00752858	7.58e-05
AAEL013703		trypsin	trypsin 5G1-like		-1.48783	-1.19972	2.19e-06	2.82e-05
AAEL013715		trypsin	trypsin 5G1-like		-4.32135	-5.03334	0.000893076	0.00251242
AAEL023729		unspecified product	trypsin 5G1-like		-8.77058	-5.93331	0.000796013	0.000394834
AAEL008097		trypsin-eta, putative	trypsin alpha-3-like		-2.31732	-1.80363	4.49e-10	3.48e-13
AAEL013623		trypsin	trypsin alpha-3-like		-1.99038	-1.97225	3.72e-06	4.55e-08
AAEL005596		trypsin-epsilon, putative	trypsin beta-like		1.75879	1.1029	0.000461245	3.46e-05
AAEL008079		trypsin-alpha, putative	trypsin delta-like		-2.34209	-2.6635	2.3e-05	6.6e-05
AAEL026089		unspecified product	tumorous imaginal mitochondrial isoform X1		-1.32642	-1.18036	0.0001922	1.87e-06
AAEL023141		unspecified product	turtle homolog A		1.23389	1.23105	1.8e-06	5.29e-05
AAEL010941		Protein tweety homolog [Source:UniProtKB/TrEMBL;Acc:Q16RK1]	tweety isoform X2		1.19369	1.10442	0.00195718	3.4e-08
AAEL024326		unspecified product	type I cytoskeletal 9 isoform X9		1.00059	1.00921	0.00312382	0.00051561
AAEL013371		unspecified product	type I cytoskeletal 9-like		1.64498	1.19458	1.73e-10	4.22e-11
AAEL017098		unspecified product	tyrosine 3-monooxygenase isoform X2		-1.12701	-1.2476	1.05e-06	1.92e-08
AAEL014844		unspecified product	tyrosine- kinase Wsck		-2.51529	-2.19037	1.84e-06	4.15e-10
AAEL007876		tyrosine protein kinase with ig domain	tyrosine- kinase-like otk		1.6011	1.25178	2.25e-05	1.13e-07
AAEL022352		unspecified product	tyrosine- phosphatase non-receptor type 23		-2.57776	-2.25562	0.000154206	9.42e-06
AAEL017161		unspecified product	U6 snRNA-associated Sm LSm6		-1.4075	-1.32116	3.78e-11	1.93e-07
AAEL012219		ubiquitin specific protease	ubiquitin carboxyl-terminal hydrolase 8 isoform X2		1.76522	1.69378	2.21e-29	1.48e-71
AAEL013994		unspecified product	ubiquitin thioesterase OTU1		-1.46021	-1.89055	0.000293935	0.000929505
AAEL003058		glucosyl/glucuronosyl transferases	UDP-glucosyltransferase 2-like		-2.62103	-2.36941	0.000933911	0.000372661
AAEL014246		glucosyl/glucuronosyl transferases	UDP-glycosyltransferase UGT5-like isoform X1		1.38906	1.25918	4.59e-05	2.85e-05
AAEL002357		unspecified product	unc-13 homolog A isoform X2		1.36875	1.25724	0.000505741	3.83e-05
AAEL019509		unspecified product	unc-79 homolog		1.06348	1.08292	4.9e-07	0.00161428
AAEL029068		unspecified product	uncharacterized protein LOC109407380 isoform X1		1.64511	1.25466	0.000137983	0.000100847
AAEL025186		unspecified product	uncharacterized protein LOC110674045 isoform X2		-10.178	-8.6539	0.00113305	0.00040888
AAEL022052		unspecified product	uncharacterized protein LOC110675182		-3.69104	-3.03134	0.000273928	0.000237201
AAEL020087		unspecified product	uncharacterized protein LOC110675282		1.41188	1.19804	1.07e-11	5.6e-12
AAEL026833		unspecified product	uncharacterized protein LOC110675611		1.14977	1.09284	8e-11	1.71e-10
AAEL024482		unspecified product	uncharacterized protein LOC110675699		1.92127	1.48443	2.21e-07	3.44e-05
AAEL025610		unspecified product	uncharacterized protein LOC110676240		1.52742	1.57935	4.34e-11	2.69e-10
AAEL021693		unspecified product	uncharacterized protein LOC110676555		1.52351	1.42307	1.32e-05	4.78e-05
AAEL024370		unspecified product	uncharacterized protein LOC110676719		-3.37271	-2.93459	3.29e-18	2.59e-11
AAEL023367		unspecified product	uncharacterized protein LOC110676958		-9.67895	-10.1075	0.000238819	5.45e-05
AAEL021088		unspecified product	uncharacterized protein LOC110677020		-5.43891	-2.92512	0.00966321	6.1e-06
AAEL020593		unspecified product	uncharacterized protein LOC110677064		-6.06487	-4.51733	9.4e-06	3.28e-06
AAEL023398		unspecified product	uncharacterized protein LOC110678038 isoform X1		2.23311	1.37298	5.78e-07	1.82e-05
AAEL021419		unspecified product	uncharacterized protein LOC110678439		1.36268	1.10695	4.34e-09	6.21e-11
AAEL025705		unspecified product	uncharacterized protein LOC110679215		-4.46003	-4.88078	9.91e-10	1.24e-13
AAEL020970		unspecified product	uncharacterized protein LOC110679337 isoform X2		-1.42413	-1.49385	0.00268935	0.00622123
AAEL020425		unspecified product	uncharacterized protein LOC110680692		-3.83497	-6.1046	2.79e-10	5.81e-09
AAEL027395		unspecified product	uncharacterized protein LOC110681176		1.50415	1.28507	0.000285241	0.00709879
AAEL022078		unspecified product	uncharacterized protein LOC110681180 isoform X2		-1.44989	-1.50058	0.00888255	1.39e-05
AAEL023294		unspecified product	uncharacterized protein LOC110681328		1.84049	1.77851	0.00526521	0.00183978
AAEL019508		unspecified product	uncharacterized protein LOC5563584 isoform X1		1.57581	1.223	2.46e-06	1.87e-06
AAEL014171		unspecified product	uncharacterized protein LOC5563841		1.37575	1.4451	9.41e-05	2.23e-05
AAEL012633		unspecified product	uncharacterized protein LOC5563894		1.40732	1.50002	9.4e-06	5.27e-05
AAEL014315		unspecified product	uncharacterized protein LOC5564099 isoform X1		1.31128	1.57694	7.77e-05	2.33e-05
AAEL014343		unspecified product	uncharacterized protein LOC5564192 isoform X1		1.49315	1.20931	8.2e-05	4.77e-06
AAEL014357		unspecified product	uncharacterized protein LOC5564206 isoform X4		-3.05028	-2.51371	7.18e-07	2.19e-05
AAEL000566		unspecified product	uncharacterized protein LOC5564310		3.58453	3.42534	4.15e-09	1.95e-08
AAEL000669		unspecified product	uncharacterized protein LOC5565425		1.79193	1.69077	3.08e-06	0.00347854
AAEL004819		unspecified product	uncharacterized protein LOC5565485		1.635	1.51699	0.000525979	9.78e-05
AAEL019467		unspecified product	uncharacterized protein LOC5565987 isoform X7		2.15933	1.71267	1.45e-17	2.1e-23
AAEL005913		unspecified product	uncharacterized protein LOC5567154 isoform X3		1.37591	1.60022	1.14e-12	3.28e-15
AAEL006207		unspecified product	uncharacterized protein LOC5567606		-1.77613	-1.59171	0.00632838	8.13e-05
AAEL020570		unspecified product	uncharacterized protein LOC5567775 isoform X1		1.65356	1.51604	7.45e-07	9.91e-07
AAEL007371		unspecified product	uncharacterized protein LOC5569107		1.9408	1.44953	0.00165669	8.98e-05
AAEL007493		unspecified product	uncharacterized protein LOC5569224		1.64139	1.581	3.22e-05	0.000193387
AAEL024345		unspecified product	uncharacterized protein LOC5569546 isoform X1		6.24159	5.61348	1.75e-09	1.23e-08
AAEL001437		unspecified product	uncharacterized protein LOC5570536 isoform X1		-3.87442	-3.46832	0.0045326	0.00161941
AAEL019887		unspecified product	uncharacterized protein LOC5570998 isoform X1		-4.53372	-3.31151	1.03e-05	0.00156482
AAEL008785		unspecified product	uncharacterized protein LOC5571070		1.46526	1.69315	0.00564406	0.000679157
AAEL001543		unspecified product	uncharacterized protein LOC5571300 isoform X1		-1.5247	-1.28282	2.57e-05	0.000166896
AAEL001767		unspecified product	uncharacterized protein LOC5572296 isoform X2		-1.83569	-1.66116	2.61e-05	1.49e-07
AAEL001799		unspecified product	uncharacterized protein LOC5572452 isoform X2		1.45069	1.24983	0.00455548	0.000872206
AAEL010347		unspecified product	uncharacterized protein LOC5573245 isoform X1		1.27314	1.1136	7.73e-10	9.41e-09
AAEL010338		unspecified product	uncharacterized protein LOC5573256		-1.91611	-1.8776	2.81e-05	0.000998939
AAEL010636		unspecified product	uncharacterized protein LOC5573655		1.70866	1.61915	1.64e-18	2.33e-27
AAEL002234		unspecified product	uncharacterized protein LOC5573933		1.54933	1.46714	0.000130379	0.0011412
AAEL018221		unspecified product	uncharacterized protein LOC5575378		1.56927	1.54115	1.58e-05	1.7e-07
AAEL002692		Beat protein [Source:UniProtKB/TrEMBL;Acc:A0A1S4F2K6]	uncharacterized protein LOC5575664		1.30161	1.05063	3.55e-05	1.16e-05
AAEL018232		unspecified product	uncharacterized protein LOC5575842 isoform X1		1.51324	1.5602	1.95e-06	0.00196622
AAEL020083		unspecified product	uncharacterized protein LOC5576211, partial		-1.76187	-2.03292	0.000862688	0.00343304
AAEL002896		unspecified product	uncharacterized protein LOC5576462 isoform X3		1.32877	1.02344	2.31e-11	3.17e-06
AAEL019514		unspecified product	uncharacterized protein LOC5576866 isoform X3		1.29402	1.3683	1.27e-06	1.13e-10
AAEL013077		unspecified product	uncharacterized protein LOC5577194		1.1983	1.54807	2.43e-20	7.84e-08
AAEL013148		unspecified product	uncharacterized protein LOC5577296		-3.59585	-2.80122	0.000254972	3.93e-07
AAEL018298		unspecified product	uncharacterized protein LOC5577754 isoform X1		1.16318	1.08584	8.6e-05	3.98e-05
AAEL013432		serine protease, putative	uncharacterized protein LOC5577949 isoform X2		1.769	1.8112	1.32e-10	1.2e-12
AAEL013570		unspecified product	uncharacterized protein LOC5578233		2.2169	2.25121	0.000165149	0.00155184
AAEL000500		unspecified product	uncharacterized protein LOC5578455		-4.67927	-3.16696	5e-10	9.1e-07
AAEL000504		unspecified product	uncharacterized protein LOC5578483		1.69248	1.55544	0.00905878	0.000246628
AAEL013776		unspecified product	uncharacterized protein LOC5578593		1.10995	1.06016	7.06e-05	0.000366238
AAEL003589		transcription factor, putative	uncharacterized protein LOC5578605		1.03507	1.24982	1.51e-31	1.33e-48
AAEL023322		unspecified product	uncharacterized protein LOC5578903		1.63643	1.1891	1.73e-17	2.39e-10
AAEL009729		unspecified product	uncharacterized protein LOC5579262		1.54692	1.29136	8.55e-06	3.79e-05
AAEL015416		unspecified product	uncharacterized protein LOC5579452		1.19369	1.07659	3.34e-05	4.07e-28
AAEL002994		unspecified product	uncharacterized protein LOC5580274		-2.0405	-1.80806	0.00916546	0.000874695
AAEL003018		unspecified product	uncharacterized protein LOC5580307 isoform X2		1.18894	1.39799	1.06e-23	4.98e-29
AAEL007929		unspecified product	uncharacterized serine-rich		1.64848	1.69917	8e-11	1.05e-05
AAEL018228		unspecified product	uncharacterized transporter ESBP6 isoform X1		1.15084	1.42641	0.000302492	0.000218723
AAEL012926		Unconventional myosin 95e isoform [Source:UniProtKB/TrEMBL;Acc:A0A1S4FXV3]	unconventional myosin-Ib isoform X1		1.08462	1.06856	9.83e-07	4.03e-10
AAEL019638		unspecified product	venom dipeptidyl peptidase 4-like isoform X3		1.15045	1.2109	4.32e-05	3.14e-05
AAEL025092		unspecified product	vitelline membrane Vm26Ab-like		-2.25373	-2.18102	2.79e-07	2.82e-05
AAEL006542		retinoid-inducible serine carboxypeptidase (serine carboxypeptidase	vitellogenic carboxypeptidase-like		1.45503	1.04608	7.13e-05	1.95e-14
AAEL006028		unspecified product	vitellogenin-3-like isoform X1		1.43257	1.04345	0.00917899	0.00724661
AAEL019865		unspecified product	voltage-dependent calcium channel subunit alpha-2 delta-3 isoform X2		1.35054	1.25471	0.000464762	0.000856695
AAEL009062		unspecified product	voltage-dependent calcium channel subunit alpha-2 delta-4 isoform X1		1.61815	1.4178	0.000215218	0.000524505
AAEL018317		unspecified product	voltage-dependent calcium channel type A subunit alpha-1 isoform X10		1.2872	1.0674	0.00013215	7.39e-05
AAEL027127		unspecified product	voltage-dependent calcium channel type A subunit alpha-1-like isoform X3		1.36247	1.46563	1.03e-05	4.32e-06
AAEL009266		c4b-binding protein beta chain	von Willebrand factor type EGF and pentraxin domain-containing 1		1.07138	1.06915	5.04e-06	2.31e-10
AAEL008069		notch	von Willebrand factor type EGF and pentraxin domain-containing 1 isoform X1		-1.75669	-1.6148	6.62e-07	4.85e-11
AAEL011025		vacuolar ATP synthase subunit ac39	V-type proton ATPase subunit d 1		4.42666	4.33883	3.53e-08	1.49e-07
AAEL011371		unspecified product	WASH complex subunit 3		1.42263	1.37885	2.14e-07	1.13e-05
AAEL026716		unspecified product	water dikinase 2-like		-2.86064	-1.86041	9.55e-06	1e-10
AAEL027637		unspecified product	water dikinase 2-like		-1.84521	-1.83496	1.35e-10	1.03e-07
AAEL001513		WD-repeat protein	WD repeat-containing 35		-2.14889	-2.86374	3.89e-05	0.00040888
AAEL019837		unspecified product	whirlin isoform X2		1.51083	1.25899	0.000389419	5.26e-06
AAEL002683		aldehyde oxidase	xanthine dehydrogenase		-1.48393	-1.36851	5.19e-28	3.52e-42
AAEL010380		aldehyde oxidase	xanthine dehydrogenase oxidase-like		-1.70821	-2.03796	0.00605947	0.000450063
AAEL024680		unspecified product	xanthine dehydrogenase-like		-3.64812	-5.05667	0.000631353	0.00298141
AAEL014297		xenotropic and polytropic murine leukemia virus receptor xpr1	xenotropic and polytropic retrovirus receptor 1 isoform X1		1.28776	1.28696	1.7e-05	2.13e-05
AAEL010780		carboxypeptidase	zinc carboxypeptidase A 1		-5.32517	-3.68171	1.9e-05	0.00546922
AAEL010776		carboxypeptidase	zinc carboxypeptidase A 1-like		-5.57448	-4.73843	0.000498354	5.45e-05
AAEL010782		carboxypeptidase	zinc carboxypeptidase A 1-like		-2.6606	-1.84166	0.00171751	0.00301683
AAEL003424		zinc carboxypeptidase	zinc carboxypeptidase-like		-1.83132	-2.26085	4.44e-05	1.54e-05
AAEL008599		zinc carboxypeptidase	zinc carboxypeptidase-like		-2.10243	-2.23808	1.27e-06	3.81e-05
AAEL008600		zinc carboxypeptidase	zinc carboxypeptidase-like		-2.34907	-1.90949	2.55e-06	5.96e-09
AAEL020954		unspecified product	zinc finger CCCH domain-containing 13 isoform X1		-1.14221	-1.21907	5.8e-07	5.3e-10
AAEL025518		unspecified product	zinc finger CCCH domain-containing 18		-1.98303	-1.82556	5.48e-13	5.09e-15
AAEL023444		unspecified product	zinc finger GLI2		1.50999	1.19477	4.3e-06	0.00462213
AAEL000755		unspecified product	zinc finger HIT domain-containing 3		-2.05018	-1.58051	0.00200208	2.58e-05
AAEL019765		unspecified product	zinc finger rotund isoform X1		2.14967	1.54034	0.00244288	8.6e-05
AAEL027672		unspecified product	zinc finger Xfin-like		-1.12648	-1.05628	6.6e-09	1.34e-13
AAEL014344		adam (a disintegrin and metalloprotease)	zinc metallo ase-disintegrin-like 06		-2.47268	-2.79011	0.00148391	7.63e-06
AAEL007129		defective proboscis extension response, putative	zwei Ig domain zig-8-like		1.43716	1.60783	3.24e-23	1.96e-31
AAEL007794		defective proboscis extension response	zwei Ig domain zig-8-like		1.63236	1.51221	0.000877318	0.000419262
AAEL014102		unspecified product	zwei Ig domain zig-8-like		1.43527	1.09595	0.000162981	0.000706802
AAEL020351		unspecified product	zwei Ig domain zig-8-like		1.36712	1.05652	0.000361823	0.000128692
AAEL007319		unspecified product	zwei Ig domain zig-8-like isoform X1		1.56143	1.33547	0.000182537	5.65e-07
AAEL019960		unspecified product	zwei Ig domain zig-8-like isoform X1		1.65484	1.55824	7.33e-05	9.96e-05
AAEL019660		unspecified product	zwei Ig domain zig-8-like isoform X2		1.30642	1.19238	0.00149413	0.00664319
AAEL011969		protein-s isoprenylcysteine o-methyltransferase	#NAME?		-1.53401	-1.05961	1.34e-05	2.91e-06
AAEL017805				U5	-8.59046	-5.15494	8.02e-06	2.12e-07
AAEL018745					-4.19926	-4.47663	3.24e-10	1.5e-08
AAEL019045					4.80675	5.3831	2.51e-06	2.54e-07
AAEL020097					3.02577	2.60752	0.000577007	2.46e-05
AAEL020221					1.8167	1.63519	0.000222081	9.39e-07
AAEL020308					-4.0205	-5.82738	0.00842038	2.7e-05
AAEL020353					-3.186	-3.55908	0.00838121	0.00544538
AAEL020471					-4.66324	-5.60279	3.9e-09	1.87e-09
AAEL020522					-5.63503	-1.94164	1.01e-15	2.38e-15
AAEL020626					-3.46716	-3.50333	8.02e-13	3.07e-06
AAEL020778					-1.23925	-1.07661	1.25e-07	6.28e-06
AAEL020788					-1.47784	-2.10902	2.05e-06	3.17e-07
AAEL020932					1.45466	1.28099	1.32e-17	1.98e-19
AAEL020972					1.19376	1.0222	5.13e-05	0.00149258
AAEL020983					-1.5855	-1.71827	9.91e-05	2.43e-06
AAEL021094					-1.82783	-3.31779	4.37e-07	1.05e-06
AAEL021346					-2.38071	-1.80555	8.15e-06	7.42e-06
AAEL021583					1.03153	1.11379	3.3e-06	2.81e-08
AAEL021758					-3.36988	-2.23682	0.000539562	2.23e-17
AAEL022238					-3.43474	-1.96088	2.07e-14	1.1e-10
AAEL022295					-4.11925	-3.85003	1.64e-07	1.58e-12
AAEL022307					-2.32854	-1.7354	7.58e-06	0.00492397
AAEL022354					-4.44263	-2.34427	0.000229164	2.43e-06
AAEL022616					2.23273	1.48906	5.45e-05	0.00814757
AAEL022732					-1.89821	-2.18603	0.00706569	0.000387402
AAEL022771					1.02929	1.04256	0.00268612	0.00862846
AAEL022833					1.98372	1.62238	1.32e-05	6.87e-06
AAEL022969					-2.91547	-1.6601	0.001288	0.00087985
AAEL023001					-1.3371	-1.79159	1.86e-08	5.46e-08
AAEL023041					-3.27437	-3.14613	4.34e-05	2.97e-16
AAEL023596					-2.35335	-2.87794	0.000351291	3.92e-06
AAEL024028					-6.04556	-6.39265	0.00286502	0.000201346
AAEL024181					1.49908	1.40612	5.54e-14	6.89e-10
AAEL024240					-3.13963	-4.70205	0.00051642	0.00473996
AAEL024390					2.28469	2.20536	0.00195718	6.96e-06
AAEL024466					1.61266	1.42434	0.000799976	0.00404377
AAEL024512					4.74818	4.37825	0.006619	0.000930454
AAEL024527					1.58567	1.29245	1.46e-20	4.33e-07
AAEL024594					-2.14799	-2.31713	1.17e-55	5.79e-30
AAEL024615					2.15798	2.10774	0.0096821	0.0064532
AAEL025279					-2.06746	-1.83995	1.78e-12	4.45e-18
AAEL025296					-3.03282	-1.99285	4.23e-07	1.08e-10
AAEL025361					1.24119	1.29288	1.79e-07	3.89e-05
AAEL025367					-2.65414	-1.28662	0.00752858	0.00464444
AAEL025633					-1.12876	-1.40424	2.47e-11	9.22e-10
AAEL025782					1.25415	1.42936	6.34e-13	2.38e-15
AAEL025841					-1.47743	-1.21387	4.31e-07	4.11e-08
AAEL025995					1.62236	1.80962	9.13e-05	2.62e-06
AAEL026179					2.05808	1.82825	2.68e-08	7.89e-05
AAEL026232					1.67404	1.36687	0.000925261	0.000207309
AAEL026315					-1.59111	-1.49969	9.28e-06	0.000136661
AAEL026570					-1.6523	-1.50395	6.87e-08	1.2e-10
AAEL026761					-5.11034	-6.11137	5.2e-05	0.00126978
AAEL026769					-3.1063	-1.3663	4.54e-07	0.00806984
AAEL026777					-1.61304	-1.74152	1.48e-14	3.19e-09
AAEL026803					-2.36155	-1.27905	4.71e-08	3.13e-06
AAEL027106					1.88883	2.57026	1.96e-07	5.31e-07
AAEL027661					1.67265	1.48273	2.87e-11	2.73e-07
AAEL027707					3.21709	2.79912	0.000178973	2.31e-11
AAEL027916					1.72317	1.51352	5.17e-08	4.96e-05
AAEL027948					1.93014	1.70084	0.000181968	0.00518912
AAEL028071					3.35496	3.13318	1.39e-07	0.00113257
AAEL028657					4.58513	2.68148	2.38e-05	6.62e-05
AAEL028866					-1.664	-1.00842	0.00796385	0.000409508
AAEL028921					5.49536	4.6222	4.4e-25	7.93e-41

## Sheet: M-LCT & I-LCT
950 (203 upregulated and 740 downregulated) common elements in "M-LCT" and "I-LCT'":
Geneid	Target	Product Description(VB)	Description (Blast2GO)	Gene_name	logFC_M_lambda_rock	logFC_I_lambda_rock	FDR_I_lamda_rock	FDR_M_lamda_rock
AAEL000005		unspecified product	zinc finger 782 isoform X2		1.11193	1.01842	0.00617179	0.00377323
AAEL000044		ornithine decarboxylase	ornithine decarboxylase 1-like		1.87358	1.87547	5.22e-11	5.84e-10
AAEL000092	GST	glutathione transferase	glutathione S-transferase 1-1-like	GSTX1	-1.34941	-1.24356	0.00107963	0.000795594
AAEL000115		unspecified product	ribosomal RNA-processing 7 homolog A		1.54774	1.17938	0.000708516	1.94e-05
AAEL000138		NADH dehydrogenase, putative	NADH dehydrogenase [ubiquinone] 1 alpha subcomplex subunit 6		-1.24626	-1.34148	2.22e-05	7.56e-05
AAEL000229		prosialokinin precursor	sialokinin I prepro		-1.46616	-2.24474	5.18e-07	0.00427536
AAEL000249		mitochondrial carrier protein	solute carrier family 25 member 35-like		-2.14801	-1.78821	0.00104192	7.52e-05
AAEL000284		Protein-lysine N-methyltransferase AAEL000284 [Source:UniProtKB/TrEMBL;Acc:Q17PM4]	EEF1A lysine methyltransferase 2		1.26972	1.40058	0.000124156	0.00270847
AAEL000294		unspecified product	enolase binding		-1.33687	-1.59379	2.84e-08	4.36e-05
AAEL000324		tyrosine-protein kinase drl	tyrosine- kinase Dnt		-1.29176	-1.14218	9.78e-07	3.45e-07
AAEL000328		unspecified product	zinc-type alcohol dehydrogenase isoform X2		-1.44716	-1.5483	1.63e-07	3.07e-06
AAEL000340	CYP	cytochrome P450	cytochrome P450 4C1-like	CYP4C1-like	-4.13	-2.78436	0.000919167	1.69e-05
AAEL000354		dimeric dihydrodiol dehydrogenase	trans-1,2-dihydrobenzene-1,2-diol dehydrogenase-like		-1.11362	-1.52869	9.49e-05	0.00423518
AAEL000397		unspecified product	polyhomeotic-proximal chromatin isoform X1		2.27471	2.49839	0.000171849	0.00953355
AAEL000403		unspecified product	dynein assembly factor axonemal		1.00942	1.04905	0.00166014	0.00492058
AAEL000419	CUT	unspecified product	larval cuticle A2B-like isoform X2		-1.98223	-2.15231	0.000251086	0.000375193
AAEL000445		unspecified product	isoform A		-2.49884	-2.86618	1.25e-09	1.24e-07
AAEL000454		isocitrate dehydrogenase	probable isocitrate dehydrogenase [NAD] subunit mitochondrial isoform X1		-1.80871	-1.65115	3.39e-07	8.6e-08
AAEL000464		unspecified product	IWS1 homolog		-1.25333	-1.14739	1.33e-05	4.08e-05
AAEL000500		unspecified product	uncharacterized protein LOC5578455		-1.55892	-2.21561	2.56e-12	2.55e-06
AAEL000505		CHK domain-containing protein [Source:UniProtKB/TrEMBL;Acc:A0A1S4EW44]	uncharacterized protein LOC5578434		-1.32371	-1.47007	9.35e-05	0.000459945
AAEL000545		unspecified product	esterase B1-like		-2.3068	-1.5248	0.00148787	2.22e-05
AAEL000566		unspecified product	uncharacterized protein LOC5564310		3.37382	2.51519	4.5e-05	2.16e-07
AAEL000609		unspecified product	isoform A		-2.189	-1.86542	0.000104768	4.18e-05
AAEL000633		Toll-like receptor	toll-like receptor Tollo	TOLL8	-2.46228	-1.7199	5.4e-08	4.82e-14
AAEL000663		unspecified product	MAPK regulated corepressor interacting 2		-1.0434	-1.06819	0.00147306	0.00282993
AAEL000668		unspecified product	leucine-rich repeat-containing 1-like		2.79932	1.51416	0.00988675	9.47e-07
AAEL000703		glycogen phosphorylase	glycogen phosphorylase		-1.34957	-1.06047	1.56e-05	1.42e-08
AAEL000715		Zinc finger protein [Source:UniProtKB/TrEMBL;Acc:A0A1S4EWM9]	zinc finger 235-like		-1.8815	-1.13006	0.00573266	0.000435998
AAEL000717		protocadherin	dachsous		-2.65576	-2.10316	0.00124336	3.42e-13
AAEL000726		fibrinogen and fibronectin	fibrinogen A		-1.74987	-2.59506	4.51e-05	0.000454541
AAEL000739		unspecified product	uncharacterized protein LOC5566292		1.01181	1.02531	0.00121769	0.00208341
AAEL000749		Angiopoietin-like protein variant (Fragment) [Source:UniProtKB/TrEMBL;Acc:Q1HRV2]	fibrinogen A		-2.05639	-2.45127	3.87e-08	3.64e-05
AAEL000797		dimethylaniline monooxygenase	senecionine N-oxygenase-like		-2.51073	-1.82788	2.23e-09	1.41e-07
AAEL000821		odorant binding protein OBP6	uncharacterized protein LOC5566873 isoform X2	OBP6	-1.80334	-2.29053	1.52e-07	0.00765113
AAEL000834		dimethylaniline monooxygenase	senecionine N-oxygenase		2.15738	1.55106	9.51e-09	3.03e-07
AAEL000855		mannosyltransferase 1,	O-mannosyltransferase 1		-2.4755	-1.78788	0.000184503	6.64e-06
AAEL000859		unspecified product	surface antigen CRP170		-2.59214	-2.8421	8.76e-08	2.75e-09
AAEL000948		Tetraspanin [Source:UniProtKB/TrEMBL;Acc:A0A1S4EXC3]	tetraspanin-2A		-1.53784	-1.89172	9.52e-11	3.65e-10
AAEL000986		NADH-ubiquinone oxidoreductase ashi subunit	NADH dehydrogenase [ubiquinone] 1 beta subcomplex subunit mitochondrial		-1.24301	-1.1861	2.55e-05	7.33e-06
AAEL001031		unspecified product	serine protease 27-like		-1.96237	-1.74773	7.42e-10	6.02e-10
AAEL001080		RNA 3' terminal phosphate cyclase	probable RNA 3 -terminal phosphate cyclase		1.7847	2.28351	1.61e-05	0.00120243
AAEL001082		unspecified product	myofilin isoform b		-5.00839	-4.74479	6.39e-21	1.62e-29
AAEL001091		Malic enzyme [Source:UniProtKB/TrEMBL;Acc:A0A1S4EXR8]	NADP-dependent malic enzyme		-1.67064	-1.86116	1.05e-06	1.39e-05
AAEL001094		unspecified product	heat shock beta-1 isoform X2		-1.28834	-1.26721	6.54e-06	1.12e-05
AAEL001143		unspecified product	rubber oxygenase-like		2.11501	1.949	9.62e-05	2.44e-06
AAEL001233		Clip-Domain Serine Protease family E. Protease homologue.	transmembrane protease serine 9-like	CLIPE9	-2.85886	-3.35694	6.27e-16	1.62e-08
AAEL001235		palmitoyl-protein thioesterase	lysosomal thioesterase PPT2 homolog		-1.84828	-1.85158	2.07e-12	4.02e-09
AAEL001257		sugar transporter	facilitated trehalose transporter Tret1-2 homolog		1.05598	1.05289	8.58e-05	0.000191329
AAEL001295		unspecified product	circadian clock-controlled daywake-like		-1.64251	-1.43816	0.00149522	0.000208284
AAEL001299		unspecified product	patched domain-containing 3		-2.11505	-1.58844	8.16e-08	3.29e-11
AAEL001307		SEC14, putative	cellular retinaldehyde-binding		-1.64075	-1.23332	0.00616683	0.000246058
AAEL001319	CUT	unspecified product	cuticle -like		-6.10998	-4.71901	1.83e-17	1.61e-29
AAEL001410		snf2 histone linker phd ring helicase	E3 ubiquitin- ligase SHPRH		1.07452	1.01357	0.00121769	0.00104305
AAEL001437		unspecified product	uncharacterized protein LOC5570536 isoform X1		-4.95161	-4.38828	2.24e-29	1.55e-40
AAEL001438		unspecified product	AGAP011724- partial		-1.16423	-1.19006	1.75e-05	0.000297912
AAEL001493		unspecified product	laminin subunit alpha-1 isoform X1		-1.39059	-1.18858	1.92e-05	2.47e-06
AAEL001494		unspecified product	eukaryotic translation initiation factor 4 gamma- partial		-2.63101	-3.52211	1.31e-09	7.05e-06
AAEL001513		WD-repeat protein	WD repeat-containing 35		-2.9879	-3.53936	2.34e-19	3.54e-11
AAEL001577		unspecified product	neurogenic locus notch homolog 1		-2.22553	-1.35171	1.98e-07	7.14e-14
AAEL001593		glycerol-3-phosphate dehydrogenase	glycerol-3-phosphate dehydrogenase [NAD(+)] cytoplasmic isoform X1		-2.51284	-2.54133	2.17e-18	2.97e-15
AAEL001624		unspecified product	uncharacterized protein LOC5571481		1.41231	1.46	8.69e-05	0.00146088
AAEL001625		unspecified product	mpv17		-2.21324	-2.39173	0.0019245	0.00338544
AAEL001642		6-pyruvoyltetrahydropterin synthase, putative [Source:UniProtKB/TrEMBL;Acc:Q17KM3]	6-pyruvoyl tetrahydrobiopterin synthase		1.29378	1.08841	0.00162429	0.000276711
AAEL001671		unspecified product	mucin-5AC-like isoform X2		-2.29033	-1.96482	0.00243329	0.00189016
AAEL001673		actin	muscle		-1.38501	-1.32333	0.000230981	6.14e-05
AAEL001674		serine-type enodpeptidase,	serine protease SP24D-like		-6.17714	-7.29776	0.000967832	0.00466911
AAEL001680		unspecified product	uncharacterized protein LOC5571808		-2.06256	-1.47754	2.51e-05	1.4e-07
AAEL001691		adenylate cyclase	proton-coupled folate transporter-like		1.50229	1.43362	0.000142702	5.44e-05
AAEL001693		serine-type enodpeptidase	serine protease SP24D		-1.86997	-1.56511	1.63e-05	9.37e-06
AAEL001708		unspecified product	uncharacterized protein LOC5572075		-3.50989	-2.83745	2.07e-16	1.56e-14
AAEL001767		unspecified product	uncharacterized protein LOC5572296 isoform X2		-1.4879	-1.83199	4.5e-14	2.04e-08
AAEL001776		unspecified product	homeotic distal-less isoform X1		-2.01316	-1.54511	7.58e-09	3.66e-14
AAEL001809		unspecified product	limb expression 1 homolog		-1.57458	-1.83831	8.88e-06	0.00149278
AAEL001818		unspecified product	ankyrin-1-like isoform X1		-2.12583	-2.30088	8.62e-09	9.54e-07
AAEL001837		Lipase [Source:UniProtKB/TrEMBL;Acc:A0A1S4EZX5]	pancreatic lipase-related 2-like		-2.28477	-2.08508	0.000727798	0.0098873
AAEL001839		zinc carboxypeptidase	carboxypeptidase B-like		-6.83084	-5.21119	1.46e-15	1.08e-20
AAEL001877		Fucosyltransferase 11 (fut11) [Source:UniProtKB/TrEMBL;Acc:A0A1S4F010]	alpha-(1,3)-fucosyltransferase 10		-1.61209	-1.12492	0.00676515	0.00275422
AAEL001878		lipase	pancreatic triacylglycerol lipase		-3.60525	-3.10219	1.25e-17	1.12e-15
AAEL001902		glutamate decarboxylase	cysteine sulfinic acid decarboxylase		1.87961	1.674	1.28e-07	3.46e-08
AAEL001914		scavenger receptor, putative	bark beetle isoform X1		-1.24836	-1.07517	1.89e-06	6.52e-08
AAEL001928		Actin-1 [Source:UniProtKB/Swiss-Prot;Acc:P49128]	muscle	Act1	-1.85578	-1.48333	0.000557024	8.94e-06
AAEL001931		o-sialoglycoprotein endopeptidase	probable tRNA N6-adenosine threonylcarbamoyltransferase		-1.14237	-1.06899	0.00126609	0.00135117
AAEL001946		four and a half lim domains	four and a half LIM domains 2 isoform X5		-1.1676	-1.0216	0.000823845	0.000155412
AAEL001951		actin	indirect flight muscle	Act-4	-8.42522	-6.9744	3.72e-10	9.09e-86
AAEL001976		cAMP-dependent protein kinase catalytic subunit	cAMP-dependent kinase catalytic subunit alpha-like		1.57615	1.66004	7.57e-07	6.04e-05
AAEL001982		endoplasmic reticulum-resident kdel protein	O-glucosyltransferase 2-like		1.10222	1.3014	5.98e-07	0.00095757
AAEL002070		unspecified product	myosin-2 heavy chain isoform X1		-1.7689	-1.47511	1.29e-06	2.25e-09
AAEL002134		unspecified product	uncharacterized protein LOC5573573 isoform X1		-1.65149	-1.65716	0.000131687	0.000210756
AAEL002194		Uricase [Source:UniProtKB/TrEMBL;Acc:Q17J02]	uricase		1.76748	1.14139	0.00563024	0.000352535
AAEL002284		mediator of RNA polymerase II transcription subunit 18 (Med18)	mediator of RNA polymerase II transcription subunit 18	Med18	1.31128	1.12847	0.00396761	0.00294098
AAEL002287		trans-prenyltransferase	all trans-polyprenyl-diphosphate synthase PDSS1-like		-1.33712	-1.21423	9.53e-08	1.82e-08
AAEL002292		glucose transport protein, putative	glucose transport		-1.46714	-2.30855	2.17e-08	3.35e-05
AAEL002301		serine protease	phenoloxidase-activating factor 2-like		1.00045	1.06419	0.000199023	0.000523699
AAEL002341		unspecified product	DNA repair and recombination RAD54B-like		2.94411	3.36476	3.74e-18	2.23e-05
AAEL002347		serine-type enodpeptidase,	chymotrypsin 1		-2.96896	-2.00918	0.00800163	2.65e-07
AAEL002360		serine-type enodpeptidase,	chymotrypsin 1		-3.87962	-2.68357	0.000522217	1.93e-06
AAEL002371		unspecified product	UPF0428 CG16865		1.47408	1.03002	0.000731897	1.49e-06
AAEL002373		juvenile hormone-inducible protein, putative	uncharacterized oxidoreductase dhs-27-like		-1.90915	-1.70052	1.97e-05	1.17e-05
AAEL002417		troponin t, invertebrate	troponin skeletal muscle isoform X3		-1.48072	-1.34235	0.000183703	0.000105162
AAEL002504		ATP synthase delta chain, mitochondrial	ATP synthase subunit mitochondrial		-1.16739	-1.41459	1.41e-05	0.000806819
AAEL002512		unspecified product	isoform A		-2.38162	-1.63121	0.000193347	9.52e-06
AAEL002518		glutamate receptor, ionotropic kainate 1, 2, 3 (glur5, glur6, glur7)	glutamate receptor kainate 2 isoform X1		-2.49165	-2.30582	1.95e-15	3.58e-17
AAEL002526		MICOS complex subunit MIC10 [Source:UniProtKB/TrEMBL;Acc:Q17I05]	MICOS complex subunit Mic10-like		-1.01961	-1.0154	0.00429274	0.00998242
AAEL002555		sodium/solute symporter	sodium-coupled monocarboxylate transporter 1 isoform X2		-2.20786	-2.20279	3.57e-10	1.43e-07
AAEL002559		unspecified product	AAEL002559- partial		1.33806	1.06844	0.00574372	0.00149411
AAEL002565		titin	twitchin isoform X1		-2.17263	-1.66081	7.59e-09	1.11e-14
AAEL002572		myosin regulatory light chain 2 (mlc-2)	myosin regulatory light chain 2		-2.49444	-2.17644	1.15e-11	1.93e-13
AAEL002578		unspecified product	snakeskin		-1.32488	-1.26284	1.32e-06	1.44e-08
AAEL002610		serine protease	phenoloxidase-activating factor 2-like		1.193	1.18907	0.00160136	0.00313039
AAEL002654		unspecified product	AGAP008752- partial		-3.91386	-4.04862	1.58e-13	5.93e-11
AAEL002688		glucosyl/glucuronosyl transferases	UDP-glycosyltransferase UGT5-like		-1.84235	-1.22333	0.00730476	0.000104283
AAEL002718	CUT	chitin synthase	chitin synthase chs-2 isoform X1		-4.12853	-3.43109	1e-24	1.65e-25
AAEL002737		cytochrome c oxidase, subunit VIIC, putative	cytochrome c oxidase subunit mitochondrial-like		-2.9289	-2.56655	1.34e-11	1.83e-17
AAEL002752		anaphase-promoting complex, subunit-5, putative	anaphase-promoting complex subunit 5		1.25084	1.0103	0.0010976	6.38e-05
AAEL002754		nephrin	irregular chiasm C-roughest -like		-1.07411	-1.18993	4.64e-06	0.00111032
AAEL002759		tropomyosin invertebrate	tropomyosin-2 isoform X1		-2.76906	-2.45159	2.59e-15	3.24e-19
AAEL002761		tropomyosin invertebrate	tropomyosin- isoforms 9A A B isoform X23		-2.03516	-1.62583	2e-10	6.08e-15
AAEL002764		dihydrolipoamide succinyltransferase component of 2-oxoglutarate dehydrogenase	dihydrolipoyllysine-residue succinyltransferase component of 2-oxoglutarate dehydrogenase mitochondrial		-1.88883	-1.91085	9.44e-11	1.66e-10
AAEL002780		unspecified product	obstructor-E-like isoform X1		-5.0416	-4.11119	6.6e-20	1.98e-17
AAEL002783		39S mitochondrial ribosomal protein L37	39S ribosomal mitochondrial	mRpL37	-1.73195	-1.02844	0.00673761	6.51e-06
AAEL002827		ATP synthase beta subunit	ATP synthase subunit mitochondrial		-2.10524	-2.08446	3.63e-13	5.54e-13
AAEL002848		tubulin beta chain	tubulin beta-3 chain		-1.49143	-1.28792	0.000306029	6.61e-05
AAEL002881		NADH:ubiquinone dehydrogenase, putative	cytochrome c oxidase subunit NDUFA4		-1.7011	-1.77088	6.01e-07	1.72e-06
AAEL002969	CUT	brain chitinase and chia	endochitinase-like		1.72166	1.3101	0.000433351	3.02e-07
AAEL002972	CUT	brain chitinase and chia	endochitinase		-3.06752	-3.10019	1.93e-10	2.75e-09
AAEL002978		leucyl aminopeptidase, putative	aminopeptidase		1.12456	1.00842	0.00496199	0.00194265
AAEL002994		unspecified product	uncharacterized protein LOC5580274		-2.34234	-2.79258	1.1e-05	0.000146132
AAEL003011		NADH dehydrogenase, putative	NADH dehydrogenase [ubiquinone] 1 alpha subcomplex subunit 2		-1.27668	-1.41606	0.000118924	0.000598691
AAEL003012		protease m1 zinc metalloprotease	glutamyl aminopeptidase-like		-8.05544	-4.56863	0.00287477	3.93e-14
AAEL003041	CUT	unspecified product	pupal cuticle 27-like		-3.68071	-3.51726	5.77e-24	4.07e-20
AAEL003049	CUT	pupal cuticle protein 78E, putative	pupal cuticle Edg-78E		-6.65061	-3.49912	0.000606936	8.29e-40
AAEL003066	CUT	brain chitinase and chia	chitinase-3 1		-1.95405	-2.60391	3.26e-08	2.21e-06
AAEL003100	SGP	unspecified product	salivary mucin 4		-1.33283	-1.6293	2.15e-07	0.00020154
AAEL003104		tripartite motif protein trim2,3	RING finger nhl-1 isoform X1		-2.108	-1.74638	4.17e-12	3.99e-15
AAEL003115		tartan	nyctalopin-like		-1.41874	-1.01642	0.00253813	2.31e-05
AAEL003137		unspecified product	dentin sialophospho -like		-1.4291	-1.30824	5.1e-05	7.64e-06
AAEL003139		short-chain dehydrogenase	retinol dehydrogenase 14 isoform X2		-1.28804	-1.02238	0.00177669	9.16e-05
AAEL003171		unspecified product	uncharacterized protein LOC5577416		1.3706	1.09085	0.00488289	0.00652123
AAEL003183		oxidoreductase	farnesol dehydrogenase		-2.16633	-2.06463	0.000536477	0.00143544
AAEL003194		xaa-pro aminopeptidase	xaa-Pro aminopeptidase		-1.31929	-1.09466	0.00111211	0.000245264
AAEL003211		beta-carotene dioxygenase	carotenoid isomerooxygenase isoform X1		-1.52126	-1.42599	9.35e-07	0.000136975
AAEL003216	CUT	unspecified product	endocuticle structural glyco bd-2		-3.77531	-3.73584	3.31e-17	5.39e-13
AAEL003234		cytochrome c oxidase, subunit VIA, putative	cytochrome c oxidase subunit mitochondrial		-1.45873	-1.57456	0.000211263	0.000616945
AAEL003237		low molecular weight protein-tyrosine-phosphatase	low molecular weight phosphotyrosine phosphatase 1		-1.32698	-1.35176	0.000458004	0.00129699
AAEL003259	CUT	pupal cuticle protein 78E, putative	endocuticle structural glyco ABD-4		-3.90341	-2.9016	2.18e-08	1.27e-06
AAEL003262		leucine-rich transmembrane protein	artichoke		-2.46431	-1.95394	9.1e-08	4.56e-08
AAEL003317		alkaline phosphatase	membrane-bound alkaline phosphatase		-3.78599	-4.70825	4.61e-24	8.48e-23
AAEL003331		unspecified product	chaoptin		-2.39197	-2.21653	1.11e-12	1.56e-10
AAEL003345		argininosuccinate lyase	argininosuccinate lyase		1.61534	1.58052	1.25e-09	1.96e-11
AAEL003393		ATP synthase beta subunit	ATP synthase subunit mitochondrial		-1.86883	-1.76883	5.14e-06	8.45e-07
AAEL003407		unspecified product	RNA-binding 24-B-like		-1.51883	-1.34035	6.46e-07	3e-08
AAEL003419	CUT	unspecified product	chitin deacetylase 1		-4.08861	-3.43102	9.67e-25	8.59e-31
AAEL003425	CUT	unspecified product	chitin deacetylase 1 isoform X1		-4.08825	-3.48088	3.78e-22	7.9e-28
AAEL003430		unspecified product	regulator of microtubule dynamics 1-like		-1.30653	-1.44253	0.00121769	0.00391279
AAEL003434		alpha-amylase	maltase A3		-1.68504	-1.62875	4.99e-05	1.53e-10
AAEL003560		pou domain/drifter/cf-1a	POU domain CF1A		-1.42019	-1.0015	0.000187643	1.81e-07
AAEL003601	SGP	unspecified product	34 kDa family secreted salivary		-1.31999	-1.41035	0.000865831	0.00270886
AAEL003649		unspecified product	uncharacterized protein LOC5578747		1.24088	1.20115	0.000451899	0.00387468
AAEL003674		MYND-type domain-containing protein [Source:UniProtKB/TrEMBL;Acc:A0A1S4F5C5]	histone-lysine N-methyltransferase SMYD3		-2.05416	-2.12879	5.29e-22	1.05e-18
AAEL003675		ubiquinol-cytochrome c reductase iron-sulfur subunit	cytochrome b-c1 complex subunit mitochondrial isoform X1		-1.35039	-1.32867	2.91e-05	5.39e-05
AAEL003690		unspecified product	gastrula zinc finger		1.20674	1.16026	8.4e-05	0.000291334
AAEL003722		ribonuclease UK114, putative	rutC family UK114		-1.82075	-1.59957	0.00251416	0.000245131
AAEL003764		unspecified product	maltase- intestinal-like isoform X2		-1.22179	-1.01257	0.00829951	4.47e-05
AAEL003782		unspecified product	uncharacterized protein LOC5579002		-1.78701	-1.63379	0.00232116	0.00157994
AAEL003832		defensin anti-microbial peptide	defensin A	DEFC	-4.74765	-5.28538	5.28e-05	0.00112781
AAEL003857		INVERT_DEFENSINS domain-containing protein [Source:UniProtKB/TrEMBL;Acc:A0A1S4F676]	defensin A		-3.96888	-3.69696	0.00988732	0.0071506
AAEL003881		ubiquitin, putative	ubiquitin		-5.836	-4.777	0.000297581	1.79e-05
AAEL003888		ubiquitin	polyubiquitin		-2.07494	-2.17616	1.06e-13	3.29e-11
AAEL003978		unspecified product	zinc finger 329		-1.5842	-1.52291	2.79e-06	2.21e-05
AAEL003986		unspecified product	death-associated 1		-1.40581	-2.04827	1.38e-07	0.000732096
AAEL004003		glucose dehydrogenase	glucose dehydrogenase [ quinone]		-2.61568	-3.17449	9.51e-10	9.42e-05
AAEL004023		juvenile hormone-inducible protein, putative	Juvenile hormone-inducible		-1.48601	-1.05483	5.28e-05	1.77e-06
AAEL004028		glucose dehydrogenase	glucose dehydrogenase [ quinone]-like		-1.21469	-1.24755	0.00115471	0.00287381
AAEL004031		unspecified product	uncharacterized protein LOC5563953		-2.39361	-2.27364	3.53e-07	1.14e-05
AAEL004060		unspecified product	stunted-like isoform X1		-1.74607	-1.655	2.97e-08	1.53e-10
AAEL004114		UNC93A protein, putative	UNC93		-2.27784	-1.95383	6.09e-06	2.91e-06
AAEL004137		acyl-coa dehydrogenase	short-chain specific acyl- mitochondrial		2.16901	1.71344	0.00067162	2.72e-06
AAEL004172		tubulin alpha chain	tubulin alpha-8 chain-like		1.7532	1.32806	0.00537257	0.000103567
AAEL004188		unspecified product	AAEL004188- partial		1.62023	1.07446	0.00229306	0.00190653
AAEL004212		unspecified product	leucine-rich repeat-containing 20 isoform X1		-3.26684	-3.38199	5.71e-19	2.2e-18
AAEL004213		monocarboxylate transporter	monocarboxylate transporter 7		-1.42267	-1.46283	0.000519683	0.00307432
AAEL004216		unspecified product	pro convertase subtilisin kexin type 5		-1.44474	-1.47788	0.00454067	0.00789362
AAEL004247		Sialin, Sodium/sialic acid cotransporter, putative	sialin-like		-1.64181	-2.3251	1.2e-16	1.57e-07
AAEL004249		unspecified product	flightin isoform X1		-5.27322	-4.95482	5.93e-43	1.9e-46
AAEL004277		unspecified product	cell division control 1-like		1.9568	1.75571	4.18e-05	1.4e-05
AAEL004292	CUT	unspecified product	cuticle 1		-8.2459	-3.81087	0.00425196	2.78e-39
AAEL004294		dihydrolipoamide acetyltransferase component of pyruvate dehydrogenase	dihydrolipoyllysine-residue acetyltransferase component of pyruvate dehydrogenase mitochondrial isoform X1		-1.54725	-1.4641	6.7e-06	5.19e-06
AAEL004301		unspecified product	AGAP007976- partial		-5.24426	-2.28182	0.00217673	7.13e-11
AAEL004309		unspecified product	uncharacterized protein LOC5564558		2.00497	1.7057	0.00162043	0.000328716
AAEL004319		epidermal growth factor receptor	epidermal growth factor receptor isoform X1		-1.31377	-1.01689	5.51e-05	3.58e-07
AAEL004338		pyruvate dehydrogenase	pyruvate dehydrogenase E1 component subunit mitochondrial		-1.50875	-1.35689	1.14e-06	6.02e-10
AAEL004409		yellow protein, putative	yellow-like		-1.62606	-1.33435	6.18e-07	9.15e-06
AAEL004423		mitochondrial F0 ATP synthase D chain, putative	ATP synthase subunit mitochondrial		-1.19741	-1.29157	4.66e-05	0.000327688
AAEL004457		cytochrome c	cytochrome c-2		-1.81701	-1.73263	4.97e-09	9.05e-09
AAEL004462		unspecified product	microtubule-associated futsch isoform X3		1.07917	1.30022	0.00118235	0.00957278
AAEL004521		unspecified product	AGAP008640- partial		-1.53287	-1.27914	0.000429459	3.93e-05
AAEL004571		o-sialoglycoprotein endopeptidase	probable tRNA N6-adenosine mitochondrial		1.51762	1.46243	3.03e-06	1.38e-05
AAEL004575		beta-galactosidase	beta-galactosidase-1		-1.52271	-1.20723	6.43e-05	1.09e-05
AAEL004591		unspecified product	serine-rich adhesin for platelets-like		-1.69279	-1.78877	4.5e-11	1.61e-07
AAEL004603		signal peptidase 12kDa subunit, putative	signal peptidase complex subunit 1		-1.7081	-1.64125	8.69e-06	0.000637188
AAEL004616		actin	clone 205		-1.92385	-1.19694	0.00387381	0.00270886
AAEL004643		mitochondrial ribosomal protein L1	50S ribosomal L1	mRpL1	-1.61983	-1.95786	5.74e-08	3e-05
AAEL004676		(s)-2-hydroxy-acid oxidase	peroxisomal (S)-2-hydroxy-acid oxidase GLO1		-1.11513	-1.34162	6.42e-09	0.000155412
AAEL004680		nuclear lamin L1 alpha, putative	CAP-Gly domain-containing linker 1 isoform X3		-1.78858	-1.59292	1.37e-16	3.76e-14
AAEL004701		Argininosuccinate synthase (EC 6.3.4.5)(Citrulline--aspartate ligase)	argininosuccinate synthase		1.60249	1.47009	0.000833095	0.00114468
AAEL004763		unspecified product	PIH1 domain-containing 1		1.00643	1.19503	1.25e-05	0.00568707
AAEL004821		potassium-dependent sodium-calcium exchanger, putative	sodium potassium calcium exchanger 3-like		1.16348	1.0861	0.00600905	0.00379124
AAEL004829		NADH dehydrogenase, putative	NADH dehydrogenase [ubiquinone] 1 alpha subcomplex subunit 5		-1.1947	-1.23847	0.000902565	0.00110842
AAEL004862		unspecified product	mucin-17		-1.01369	-1.0086	1.52e-05	3.1e-05
AAEL004881		adam	isoform A		-1.16256	-1.11699	4.57e-05	0.000999299
AAEL004897	CUT	brain chitinase and chia	probable chitinase 10		-3.44603	-3.33183	5.82e-13	7.12e-15
AAEL004933		lysosomal acid lipase, putative	lipase 1-like		-1.80782	-1.43072	0.00101162	0.000219212
AAEL004988		Phosphoglycerate kinase [Source:UniProtKB/TrEMBL;Acc:Q8WQL0]	phosphoglycerate kinase	Pgk	-1.46473	-1.44501	2.46e-07	5.56e-08
AAEL005000		unspecified product	constitutive coactivator of PPAR-gamma 1		1.68766	1.39436	0.000202322	3.08e-07
AAEL005002		roundabout	roundabout homolog 2		-1.33037	-1.18587	1.6e-06	7.34e-05
AAEL005008		aquaporin	aquaporin-like		-1.38502	-1.30135	1.4e-06	9.04e-07
AAEL005031		unspecified product	zinc finger 568		1.54619	1.43223	1.16e-06	1.21e-06
AAEL005042		unspecified product	zinc finger 865-like isoform X1		1.19164	1.27738	0.00103094	0.00633844
AAEL005109		WD-repeat protein	cilia- and flagella-associated 44		-5.45967	-6.34826	7.75e-84	2.74e-64
AAEL005143		ubiquinone binding protein, putative	cytochrome b-c1 complex subunit 8		-1.57539	-1.64664	2.34e-05	3.3e-05
AAEL005179		unspecified product	uncharacterized serine-rich -like		-1.73651	-1.47198	1.23e-05	3.51e-05
AAEL005270		unspecified product	farnesoic acid O-methyl transferase		-1.34675	-1.05604	0.000344475	1.69e-07
AAEL005342		unspecified product	ABHD18		-1.17373	-1.34695	1.32e-05	0.00536741
AAEL005349		Sugar transporter SWEET [Source:UniProtKB/TrEMBL;Acc:Q17A98]	sugar transporter SWEET1-like		-1.14477	-1.19755	3.8e-05	0.000518065
AAEL005374		Class B Scavenger Receptor (CD36 domain)	sensory neuron membrane 1	SCRB1	-6.54536	-2.6784	1.11e-05	9.62e-14
AAEL005375		glucosyl/glucuronosyl transferases	UDP-glucosyltransferase 2		-2.32534	-2.03244	5.21e-05	9.42e-06
AAEL005386		collagen alpha chain, anopheles	collagen alpha-1(XI) chain-like		-2.37266	-1.94737	6.79e-06	2.54e-07
AAEL005392		dihydropyridine-sensitive l-type calcium channel	voltage-dependent calcium channel subunit alpha-2 delta-3		-1.10084	-1.15289	0.00158299	0.00248021
AAEL005412		annexin x	annexin B10-like		-2.40126	-1.36672	0.00660077	0.00607569
AAEL005417		annexin x	annexin B10-like		-1.22987	-1.23979	3.95e-06	0.00259134
AAEL005428	SGP	unspecified product	probable salivary secreted peptide		-1.01307	-1.60792	7.45e-06	0.00392986
AAEL005429		2-oxoglutarate dehydrogenase	probable 2-oxoglutarate dehydrogenase E1 component DHKTD1 mitochondrial		-1.52635	-1.67023	1.95e-12	8.24e-09
AAEL005431		Clip-Domain Serine Protease family B.	CLIP domain-containing serine protease 14D-like	CLIPB37	-1.70282	-1.40268	0.0086609	0.00196458
AAEL005460		alpha-galactosidase/alpha-n-acetylgalactosaminidase	alpha-N-acetylgalactosaminidase-like		-1.48614	-1.61909	3.62e-13	6.42e-10
AAEL005464		unspecified product	serine-rich adhesin for platelets-like		-1.67762	-1.43858	1.5e-07	1.56e-07
AAEL005584		unspecified product	zinc finger 271		2.90411	2.1397	0.0013901	0.000275335
AAEL005602		unspecified product	BTB POZ domain-containing 6-like		2.38621	2.23341	0.00183369	0.00783299
AAEL005610		mitochondrial ATP synthase b chain	ATP synthase subunit mitochondrial		-1.30618	-1.33954	5.48e-06	9.39e-06
AAEL005656		myosin heavy chain, nonmuscle or smooth muscle	myosin heavy muscle-like		-6.12803	-6.70298	4.4e-53	8.65e-67
AAEL005676		adenosine deaminase	adenosine deaminase 2-like		-1.35842	-1.65441	9.94e-05	0.00508205
AAEL005694		unspecified product	ornithine decarboxylase-like		-1.4863	-1.96099	7.14e-07	0.00031605
AAEL005737		unspecified product	cytochrome b5-related		1.32203	1.27646	0.00374699	0.00380804
AAEL005766		Fructose-bisphosphate aldolase [Source:UniProtKB/TrEMBL;Acc:Q178U8]	fructose-bisphosphate aldolase isoform X1		-1.82074	-1.58781	4.04e-08	2.61e-10
AAEL005768		unspecified product	uncharacterized protein LOC5567040		-2.00182	-1.62119	2.56e-05	7.05e-06
AAEL005772		odorant binding protein OBP22	general odorant-binding 99a	OBP22	-2.41414	-1.30953	3.07e-05	4.45e-09
AAEL005790		malic enzyme	NADP-dependent malic enzyme isoform X2		2.11308	1.38411	4.85e-05	0.00249068
AAEL005803		Gastrin-releasing peptide receptor [Source:UniProtKB/TrEMBL;Acc:A0A411JKA4]	QRFP-like peptide receptor isoform X1		-1.43317	-1.08442	0.000312611	0.000447005
AAEL005826		E3 ubiquitin-protein ligase [Source:UniProtKB/TrEMBL;Acc:A0A1S4FBP6]	E3 ubiquitin- ligase SIAH2		2.48735	2.21331	6.92e-05	2.05e-07
AAEL005839		uridine phosphorylase	uridine phosphorylase 1 isoform X2		-1.70579	-1.30835	5.29e-06	2.16e-09
AAEL005946		NADH-ubiquinone oxidoreductase subunit B14.5b	NADH dehydrogenase [ubiquinone] 1 subunit C2		-1.39298	-1.2406	0.000686148	0.000459945
AAEL005956		caspase (short)	caspase-3 isoform X1	CASPS16	1.06807	1.30794	0.00302064	0.00174152
AAEL005961		actin	indirect flight muscle		-2.61276	-2.45589	5.64e-14	4.29e-16
AAEL005967		unspecified product	cilia- and flagella-associated 57		-1.6629	-1.81983	4.72e-05	0.000551324
AAEL005969		phospholipase b, plb1	phospholipase membrane-associated-like		-3.85343	-3.88127	3.78e-22	9.83e-20
AAEL006070		Phosphoglycerate mutase [Source:UniProtKB/TrEMBL;Acc:Q177P3]	phosphoglycerate mutase 2		-1.3073	-1.34562	0.000703289	0.000698922
AAEL006155		Nicalin [Source:UniProtKB/TrEMBL;Acc:Q177H2]	nicalin-1		1.99735	1.5331	2.71e-08	8.06e-12
AAEL006176		odorant binding protein OBP27	odorant-binding 7	OBP27	-5.86523	-2.5002	0.00169846	2.4e-16
AAEL006201		unspecified product	flocculation FLO11		-1.20036	-1.08626	0.00134804	0.000355827
AAEL006207		unspecified product	uncharacterized protein LOC5567606		-2.36477	-2.61284	2.13e-09	5.1e-05
AAEL006240		purple acid phosphatase, putative	acid phosphatase type 7		-1.17072	-1.21197	1.92e-06	7.03e-05
AAEL006241		sugar transporter	organic cation transporter		-1.82259	-1.28131	1.69e-06	7.81e-06
AAEL006323		unspecified product	aminopeptidase N-like		3.01047	3.59978	5e-08	4.07e-06
AAEL006341		unspecified product	AGAP010988- partial		-1.6573	-1.39178	2.22e-06	1.71e-06
AAEL006347		Apyrase Precursor (EC 3.6.1.5)(Adenosine diphosphatase)(ATP-diphosphohydrolase)(ATP-diphosphatase)(ADPase)(Allergen Aed a 1)	apyrase	APY	-1.34106	-1.99168	4.19e-06	0.00588771
AAEL006351	SGP	unspecified product	salivary mucin		-3.6568	-3.73017	1.7e-10	2.72e-14
AAEL006354		epoxide hydrolase	epoxide hydrolase 3-like		1.65418	1.66422	3.54e-05	0.000208789
AAEL006381		sphingomyelin phosphodiesterase	sphingomyelin phosphodiesterase-like		-2.93683	-3.3364	9.07e-28	1.49e-12
AAEL006407		unspecified product	transmembrane and coiled-coil domain-containing 6-like		1.9242	1.49052	7.27e-05	2.22e-07
AAEL006423	SGP	Short form D7Cclu23 salivary protein [Source:UniProtKB/TrEMBL;Acc:Q95V89]	short form D7 salivary SD7-1		-1.35502	-1.52824	0.00461762	0.00960028
AAEL006424	SGP	37 kDa salivary gland allergen Aed a 2 Precursor (Protein D7)(Allergen Aed a 2)	D7 long partial	D7	-1.37813	-2.08594	7.3e-05	0.0083994
AAEL006439		testis/ seletal muscle dual specificty phosphatase	dual specificity phosphatase 3 isoform X2		-1.13525	-1.1081	4.95e-05	5.47e-05
AAEL006442		unspecified product	histone-lysine N-methyltransferase MECOM-like		-3.33265	-2.79128	1.57e-11	3.9e-16
AAEL006483	SGP	unspecified product	salivary secreted peptide		-1.02738	-1.75726	9.62e-07	0.00296455
AAEL006507		unspecified product	probable RNA methyltransferase CG11342		-1.39679	-1.36943	4.05e-07	2.31e-05
AAEL006526		neurotransmitter gated ion channel	acetylcholine receptor subunit alpha-like 1		-1.47729	-1.3292	0.000102131	4.91e-05
AAEL006534		protocadherin	cadherin-related tumor suppressor		-2.99031	-2.70113	3.8e-09	7.17e-09
AAEL006535		unspecified product	acetylcholine receptor subunit alpha-like 1		-1.38662	-1.10825	0.00312828	0.000100456
AAEL006572		troponin C	troponin isoallergen Bla g -like isoform X2		-1.68552	-1.36894	7.8e-05	8.79e-06
AAEL006575		Troponin C [Source:UniProtKB/TrEMBL;Acc:A0A1S4FDX1]	troponin isoallergen Bla g -like isoform X1		-3.44405	-3.51065	6.61e-27	5.47e-29
AAEL006648		pantothenate kinase	4 -phosphopantetheine phosphatase		-1.21597	-1.26864	2.3e-06	3.04e-05
AAEL006682		unspecified product	uncharacterized protein LOC5564674 isoform X1		-1.24641	-1.34624	2.93e-05	0.000151269
AAEL006702		fibrinogen and fibronectin	angiopoietin-related 6-like isoform X1		-1.37124	-1.51664	6.02e-05	0.000872015
AAEL006721		2-oxoglutarate dehydrogenase	2-oxoglutarate mitochondrial isoform X6		-1.48971	-1.30506	4.03e-07	2.44e-08
AAEL006726		Innexin [Source:UniProtKB/TrEMBL;Acc:Q174Z8]	innexin inx5	inx4	1.11638	1.02148	0.00855548	0.00409172
AAEL006744		Exonuclease nef-sp [Source:UniProtKB/TrEMBL;Acc:A0A1S4FEG0]	RNA exonuclease NEF-sp		1.10486	1.13928	6.87e-06	5.54e-06
AAEL006800		sodium/chloride dependent transporter	sodium- and chloride-dependent transporter XTRP3B isoform X2		1.32444	1.23013	0.00056896	0.00024921
AAEL006805	CYP	cytochrome P450	probable cytochrome P450 9f2	CYP9J2	3.14923	3.05096	1.23e-15	1.8e-21
AAEL006822		otopetrin	serine-rich adhesin for platelets isoform X3		-1.48976	-1.36322	1.96e-09	9.23e-09
AAEL006835		transient receptor potential cation channel protein painless	transient receptor potential cation channel painless		-1.3011	-1.3675	3.37e-09	1.28e-06
AAEL006847		Defective in cullin neddylation protein [Source:UniProtKB/TrEMBL;Acc:Q174N9]	DCN1 4 isoform X1		-1.29619	-1.29311	1.99e-09	1.28e-08
AAEL006854		Niemann-Pick Type C-2, putative	NPC intracellular cholesterol transporter 2 homolog a		3.7842	3.83564	0.00102018	0.00279956
AAEL006887		mRNA turnover protein 4 mrt4	mRNA turnover 4 homolog		1.18326	1.12224	4.3e-05	4.23e-05
AAEL006888		unspecified product	proteoglycan 4 isoform X2		-3.97703	-4.1347	7.36e-25	1.31e-13
AAEL006890		unspecified product	transcriptional regulator ATRX homolog		1.09877	1.11001	3.31e-05	8.59e-05
AAEL006895		phosphofructokinase	ATP-dependent 6-phosphofructokinase isoform X3		-1.39013	-1.60612	2.01e-08	1.3e-06
AAEL006995		sodium/solute symporter	sodium-coupled monocarboxylate transporter 1-like		1.47469	1.63055	1.08e-11	0.00384524
AAEL007002		calsenilin	Kv channel-interacting 4-like isoform X1		-1.2826	-1.26759	1.17e-05	0.000140576
AAEL007050		sugar transporter	facilitated trehalose transporter Tret1-2 homolog		-2.0443	-2.07303	1.11e-12	5.06e-10
AAEL007054		NADH dehydrogenase, putative	NADH dehydrogenase [ubiquinone] 1 beta subcomplex subunit 3		-1.4042	-1.36144	8.21e-05	0.000121865
AAEL007058		unspecified product	recQ-mediated genome instability 1-like		1.72979	1.39247	0.000702139	7e-05
AAEL007069		unspecified product	AGAP012013- partial		1.63111	1.56728	4.24e-08	1.98e-08
AAEL007110		odorant receptor	odorant receptor 83c	Or16	-8.65657	-8.91832	1.67e-23	5.73e-19
AAEL007208		unspecified product	anachronism isoform X1		1.67951	1.21132	0.0010974	8.46e-06
AAEL007281		stretchin-mlck	muscle M-line assembly unc-89-like isoform X1		-5.72329	-5.70549	1.18e-46	6.11e-46
AAEL007302		unspecified product	O-acyltransferase like -like		-1.19919	-1.40965	6.13e-06	0.000969374
AAEL007306		alpha-actinin	alpha- sarcomeric isoform X1		-1.30137	-1.17265	4.83e-07	3.25e-07
AAEL007316		unspecified product	hillarin isoform X1		-1.45787	-1.19946	0.00053102	1.73e-05
AAEL007363		leucine-rich transmembrane protein	trophoblast glyco		-1.18438	-1.24148	7.49e-07	0.000159332
AAEL007371		unspecified product	uncharacterized protein LOC5569107		1.94895	1.97514	1.21e-07	1.42e-08
AAEL007410		Inhibitor-2, putative	phosphatase inhibitor 2 isoform X1		-1.17452	-1.18014	2.15e-06	2.18e-06
AAEL007420		Serine Protease Inhibitor (serpin) homologue - unlikely to be inhibitory	serpin B5-like	SRPN25	-2.54076	-2.45232	8.33e-05	2.7e-07
AAEL007445		unspecified product	zinc finger		1.20968	1.06621	0.000409559	4.47e-05
AAEL007483		unspecified product	mediator of RNA polymerase II transcription subunit 26		-4.33716	-3.22927	5.26e-08	2.98e-12
AAEL007495		phosphoglycerate mutase	phosphoglycerate mutase 2-like isoform X1		-3.2058	-3.10913	9.67e-17	1.83e-14
AAEL007601		trypsin	trypsin 5G1-like		-2.92775	-5.3496	1.91e-12	0.000248804
AAEL007656		receptor for activated C kinase, putative	p21-activated kinase-interacting 1-like		1.96877	1.81421	3.87e-06	8.17e-07
AAEL007747		unspecified product	pre-mRNA-processing factor 39		5.74902	5.49763	2.29e-05	0.000361601
AAEL007752		cytochrome c oxidase, subunit VIIA, putative	cytochrome c oxidase subunit mitochondrial		-1.21792	-1.3094	2.05e-07	0.00045027
AAEL007762		mitochondrial ribosomal protein, L40, putative	39S ribosomal mitochondrial	mRpL40	-2.48592	-2.29492	6.16e-06	0.00380284
AAEL007768		TOLL pathway signalling.	myeloid differentiation primary response 88	MYD	-1.31603	-1.25348	0.000504565	3.3e-05
AAEL007776		unspecified product	kDa secreted -1		4.38951	5.21712	4.46e-58	1.38e-16
AAEL007830	CYP	cytochrome P450	probable cytochrome P450 4d14	CYP4H29	-1.38705	-1.63571	3.93e-05	0.000945808
AAEL007835		serine/threonine protein kinase	serine threonine- kinase fused		-2.91256	-2.49086	2.47e-09	7.4e-07
AAEL007839		beta-hexosaminidase	chitooligosaccharidolytic beta-N-acetylglucosaminidase		-2.14507	-1.40807	0.000930322	0.00668754
AAEL007849		unspecified product	uncharacterized protein LOC5569697		-1.44888	-1.18227	0.00329103	0.00323742
AAEL007868		ubiquinol-cytochrome c reductase complex 14 kd protein	cytochrome b-c1 complex subunit 7		-1.59401	-1.62018	8.57e-08	1.13e-07
AAEL007943		unspecified product	CWF19 2 homolog		2.20834	2.15637	9.27e-12	1.73e-09
AAEL007946	GST	glutathione transferase	glutathione S-transferase 1-like	GSTE6	-1.84814	-1.2691	0.00234144	0.000411565
AAEL007952		unspecified product	suppressor APC domain-containing 2		2.50209	2.65549	5.41e-19	4.94e-14
AAEL007963		unspecified product	collagen alpha-1(IV) chain		-1.52614	-1.36716	4.65e-06	2.63e-07
AAEL008002		mitochondrial NADH:ubiquinone oxidoreductase ESSS subunit, putative	NADH dehydrogenase [ubiquinone] 1 beta subcomplex subunit mitochondrial		-1.51674	-1.32879	0.00126012	0.000315151
AAEL008022		homeobox protein	pituitary homeobox homolog Ptx1		-1.1435	-1.07476	9.93e-06	8.34e-05
AAEL008028		monocarboxylate transporter	monocarboxylate transporter 12		-1.26091	-1.37635	1.69e-08	9.65e-05
AAEL008066		trkB protein, putative	muscle M-line assembly unc-89 isoform X2		-3.24755	-3.09644	5.14e-27	1.27e-15
AAEL008069		notch	von Willebrand factor type EGF and pentraxin domain-containing 1 isoform X1		-2.79938	-2.52045	2.29e-22	8.46e-30
AAEL008078		clk2	serine threonine- kinase Doa isoform X10		-1.3923	-1.26818	1.12e-10	5.12e-11
AAEL008079		trypsin-alpha, putative	trypsin delta-like		-1.95608	-1.82132	5.34e-09	2.59e-08
AAEL008080		trypsin-eta, putative	trypsin alpha-3		-1.7922	-1.66603	2.49e-06	1.65e-06
AAEL008090		glutamate receptor, ionotropic, n-methyl d-aspartate epsilon (nmda epsilon)	glutamate receptor NMDA 2B-like		-1.62497	-1.25791	4.25e-06	0.000153521
AAEL008097		trypsin-eta, putative	trypsin alpha-3-like		-2.69322	-2.51283	1.14e-16	1.29e-14
AAEL008108		guanine nucleotide-binding protein beta 2 (g protein beta2)	guanine nucleotide-binding subunit beta-2		-1.27264	-1.84825	1.66e-08	0.000383788
AAEL008163		protease m1 zinc metalloprotease	aminopeptidase N-like		-1.4017	-1.85108	5.3e-06	0.000265965
AAEL008166		malate dehydrogenase	malate mitochondrial		-1.45038	-1.28545	7.35e-07	1.55e-07
AAEL008243		unspecified product	ADP-ribose glycohydrolase ARH3-like		-1.19865	-1.29179	4.93e-07	0.000202178
AAEL008263		unspecified product	YY1-associated factor 2		-1.60588	-1.80056	7.5e-10	5.7e-07
AAEL008285	CUT	pupal cuticle protein, putative	cuticle -like		-4.01418	-2.89314	4.1e-08	2.18e-13
AAEL008289	CUT	pupal cuticle protein 78E, putative	cuticle -like		-1.93873	-1.4372	1.09e-07	1.9e-12
AAEL008305		Putative 7.8 kDa acidic protein [Source:UniProtKB/TrEMBL;Acc:Q8T9V8]	kDa secreted		-1.75474	-1.75702	1.21e-07	8.79e-07
AAEL008336		snail protein, putative	escargot		-1.7245	-2.18858	2.2e-07	1.44e-05
AAEL008421		cadherin	cadherin-99C		-1.36596	-1.5313	3.48e-08	2.71e-06
AAEL008428		unspecified product	uncharacterized protein LOC5570622		-1.65589	-2.05549	2.65e-08	0.000127118
AAEL008450		unspecified product	E3 ubiquitin- ligase SIAH1A		-2.14812	-1.3439	0.000334531	4.34e-07
AAEL008454		unspecified product	isochorismatase domain-containing 1		1.36279	1.44146	2.43e-05	0.00212259
AAEL008490		NADH dehydrogenase, putative	NADH dehydrogenase [ubiquinone] 1 beta subcomplex subunit 7		-1.1852	-1.22234	6.92e-05	0.000111948
AAEL008547		unspecified product	transcription factor grauzone-like		1.95803	1.44851	0.000720519	3.64e-06
AAEL008599		zinc carboxypeptidase	zinc carboxypeptidase-like		-2.53609	-1.95545	4.32e-08	1.32e-10
AAEL008600		zinc carboxypeptidase	zinc carboxypeptidase-like		-1.25769	-2.21575	3.31e-09	0.00229861
AAEL008602		unspecified product	zinc finger Xfin-like		1.22192	1.14101	0.000960649	0.000862472
AAEL008764	CUT	cuticle protein, putative	pro-resilin		-3.53972	-3.04964	2.37e-16	1.16e-19
AAEL008769		serine-type enodpeptidase,	serine protease SP24D-like		-3.26759	-3.9073	1.25e-09	2.64e-10
AAEL008801		unspecified product	uncharacterized protein LOC5571093		-1.29813	-1.1728	3.59e-06	9.9e-07
AAEL008815		unspecified product	fatty acyl- reductase 1-like		-1.60659	-1.36862	6.16e-05	0.000513874
AAEL008828		carbonic anhydrase	carbonic anhydrase 7		-1.42313	-1.50458	5.81e-07	0.000146555
AAEL008831		unspecified product	DNA ligase 1		-2.2521	-2.86903	8.65e-08	2.52e-05
AAEL008848		ATP synthase gamma subunit	ATP synthase subunit mitochondrial		-1.13556	-1.12566	5.24e-05	4.05e-05
AAEL008871		succinate dehydrogenase	succinate dehydrogenase cytochrome b560 mitochondrial-like		-1.33235	-1.41417	1.52e-05	7.5e-05
AAEL008887		cytochrome c oxidase,-subunit VIb	cytochrome c oxidase subunit 6B1		-2.2311	-2.313	4.14e-09	9.67e-11
AAEL008894		unspecified product	AGAP011255- partial		-1.08515	-1.00014	7.25e-09	1.4e-07
AAEL008909		unspecified product	pregnancy-specific beta-1-glyco 11-like		-1.44016	-1.33311	0.000863549	0.000710539
AAEL008936		unspecified product	trithorax group osa-like		1.53382	1.35708	0.000343183	0.000831438
AAEL008956		unspecified product	AMME syndrome candidate gene 1 -like		-1.2852	-1.37678	1.39e-10	7.98e-08
AAEL009018	CYP	cytochrome P450	probable cytochrome P450 6d5	CYP28A5?	2.7364	2.30389	3.7e-13	1.12e-10
AAEL009023		unspecified product	rRNA methyltransferase mitochondrial		-1.76339	-1.76855	2.79e-07	4.94e-06
AAEL009024		GPCR Calcitonin/Diuretic Hormone Family	PDF receptor isoform X1	GPRCAL3	-1.24997	-1.19762	3.32e-05	0.000223863
AAEL009044		amine oxidase	spermine oxidase-like		-1.6076	-1.89141	4.46e-07	0.000295
AAEL009120	CYP	cytochrome P450	probable cytochrome P450 6a20	CYP6S3	-1.89034	-1.70067	0.000457891	0.000500459
AAEL009122	CYP	cytochrome P450	probable cytochrome P450 6a14	CYP6N15	-2.42146	-3.37837	0.00252198	0.00724588
AAEL009123	CYP	cytochrome P450	cytochrome P450 6d3-like	CYP6Z6	1.88211	1.20879	0.00723203	0.000862993
AAEL009130	CYP	cytochrome P450	probable cytochrome P450 6d4	CYP6Z7	3.87635	3.76836	4.05e-07	2.73e-07
AAEL009132	CYP	cytochrome P450	cytochrome P450 6a8-like	CYP6Y3	-1.38121	-1.54569	0.000453713	0.000598723
AAEL009185		arginine or creatine kinase	arginine kinase isoform X1		-2.27767	-1.94141	3.09e-08	6.39e-11
AAEL009201		unspecified product	AGAP010920- partial		-2.06721	-2.13412	2.1e-06	1.51e-05
AAEL009227		kinesin heavy chain	kinesin KIF18A		1.15946	1.21699	4.92e-05	0.00027001
AAEL009244		serine-type enodpeptidase,	serine protease SP24D-like		-1.43153	-1.60642	1.79e-05	4.06e-05
AAEL009257		unspecified product	cytochrome c oxidase subunit 6C-1		-1.16422	-1.41069	1.14e-05	0.000714373
AAEL009295		lachesin	lachesin		-1.95109	-1.73155	1.48e-10	4.36e-09
AAEL009339		activin receptor type I, putative	bone morphogenetic receptor type-1B isoform X1		2.11722	1.48841	0.00143169	0.000941589
AAEL009385		unspecified product	isoforms B C isoform X1		-2.65559	-2.2494	1.71e-12	3.44e-17
AAEL009445		unspecified product	proline-rich PRCC		1.84223	1.71855	0.00856496	0.00810551
AAEL009454		unspecified product	SET and MYND domain-containing 4		1.93232	1.90662	0.000483329	0.000605342
AAEL009467		unspecified product	coactosin		-1.49627	-1.42091	1.5e-07	4.16e-10
AAEL009484	CUT	unspecified product	pupal cuticle 36		-5.19628	-3.49059	0.00311124	3.52e-17
AAEL009510		glucosamine-fructose-6-phosphate aminotransferase	glutamine--fructose-6-phosphate aminotransferase [isomerizing] 2-like		-1.85612	-2.10124	1.47e-19	8.91e-15
AAEL009531		niemann-pick C1	NPC intracellular cholesterol transporter 1 homolog 1b		-1.37876	-1.91058	1.62e-13	2.11e-07
AAEL009561		apolipoprotein D, putative	apolipo D-like		-2.36337	-2.27983	1.49e-09	1.08e-08
AAEL009580		unspecified product	obstructor-E-like		-4.85665	-4.69493	1.12e-13	9.49e-12
AAEL009585		unspecified product	obstructor-E		-2.28003	-1.61207	0.000145217	1.24e-05
AAEL009660		unspecified product	serine arginine repetitive matrix 2 isoform X2		-1.59579	-1.33399	0.000184712	5.92e-06
AAEL009663		unspecified product	zinc finger CCHC domain-containing 24-like isoform X2		-1.31871	-1.18561	0.00285177	0.00166505
AAEL009723		fibrinogen and fibronectin	angiopoietin-related 3		-1.89128	-2.03112	7.83e-09	4.12e-05
AAEL009745		nitric oxide synthase	nitric oxide synthase isoform X1		-1.15926	-1.08362	0.000695871	0.000771418
AAEL009749		Sodium-dependent phosphate transporter [Source:UniProtKB/TrEMBL;Acc:A0A1S4FN96]	inorganic phosphate cotransporter		1.2079	1.33982	0.00127584	0.00487281
AAEL009762	CYP	cytochrome P450	cytochrome P450 307a1	CYP307A1	1.4409	1.45049	0.00119019	0.00201665
AAEL009813		glutamate receptor 7 (ampa)	ionotropic receptor 25a		-1.62934	-1.05964	0.00377719	0.000104282
AAEL009837		unspecified product	integumentary mucin		-1.67723	-1.09543	0.00404921	0.00564833
AAEL009842		Galectin [Source:UniProtKB/TrEMBL;Acc:Q16UP1]	AGAP001197- partial	GALE12	-1.33107	-1.52411	8.31e-06	1.05e-05
AAEL009843		serine-type enodpeptidase,	chymotrypsin		-2.71658	-2.33984	1.82e-05	1.13e-08
AAEL009844		unspecified product	cell wall integrity and stress response component 4-like isoform X1		-2.54441	-3.0363	8.58e-05	2.98e-05
AAEL009863		sodium/dicarboxylate cotransporter, putative	I m not dead yet-like		-1.08241	-1.13117	5.1e-06	1.65e-05
AAEL009899		unspecified product	isoform A		1.46635	1.34235	1.98e-07	2.14e-05
AAEL009904		PDZ domain-containing protein [Source:UniProtKB/TrEMBL;Acc:A0A1S4FP41]	MNN4-like isoform X1		-3.3919	-3.16052	8.7e-17	2.88e-10
AAEL009906		PDZ domain-containing protein [Source:UniProtKB/TrEMBL;Acc:A0A1S4FNP4]	PDZ and LIM domain 7 isoform X2		-1.40136	-1.54299	1.16e-06	5.68e-05
AAEL009915		centrosomal protein	rootletin isoform X1		2.57828	1.58589	0.000429578	7.86e-05
AAEL009944		unspecified product	rRNA-processing UTP23 homolog		1.13828	1.12701	3.48e-05	0.000905076
AAEL009951		dimeric dihydrodiol dehydrogenase	trans-1,2-dihydrobenzene-1,2-diol dehydrogenase-like		-1.90621	-1.45032	0.00319909	3.12e-06
AAEL009964		unspecified product	ATP synthase subunit mitochondrial		-1.6457	-1.41736	1.47e-05	2.85e-07
AAEL009968		unspecified product	apyrase-like		1.48713	1.0655	0.00657101	0.000821982
AAEL009971		unspecified product	serine arginine repetitive matrix 1-like		1.01705	1.07162	0.00256674	0.00351711
AAEL009980		unspecified product	histone-lysine N-methyltransferase SETD1B-like		-1.9234	-1.84255	6.77e-07	7.62e-05
AAEL010029		unspecified product	small RNA 2 -O-methyltransferase-like		1.37973	1.25066	0.000569093	0.000277665
AAEL010043		GPCR Calcitonin/Diuretic Hormone Family	calcitonin gene-related peptide type 1 receptor isoform X1	GPRCAL1	-1.36303	-1.35627	1.11e-06	1.1e-05
AAEL010064		unspecified product	AAEL010064- partial		-1.42165	-1.33437	2.8e-05	2.68e-05
AAEL010143		isocitrate dehydrogenase	isocitrate dehydrogenase [NAD] subunit mitochondrial		-1.30079	-1.37027	6.94e-06	4.5e-05
AAEL010164		unspecified product	uncharacterized protein LOC5572961		-3.61822	-4.13047	2.68e-09	5.75e-11
AAEL010178		unspecified product	trichohyalin isoform X1		-1.64422	-1.6119	1.1e-06	2.2e-07
AAEL010180		unspecified product	uncharacterized protein LOC5572962		-4.25848	-4.54371	1.08e-28	1.78e-28
AAEL010186		unspecified product	uncharacterized protein LOC5572959 isoform X2		-3.01688	-3.57836	3.23e-12	2.31e-10
AAEL010229		unspecified product	uncharacterized protein LOC5580033		1.93272	1.66853	7.79e-05	1.04e-07
AAEL010240		unspecified product	uncharacterized protein LOC5580037		1.3846	1.24996	0.000361684	0.00017466
AAEL010260		unspecified product	isoform A		-1.2792	-1.06416	2.54e-05	7.3e-07
AAEL010266		unspecified product	pro convertase subtilisin kexin type 5-like isoform X1		-3.25846	-2.7369	7.85e-08	7.29e-14
AAEL010286		leucine-rich transmembrane protein	leucine-rich repeat and fibronectin type-III domain-containing 3 isoform X1		-1.24926	-1.26215	0.000236926	0.000927314
AAEL010289		beta nu integrin subunit	integrin beta-nu		-1.25781	-1.42916	3.2e-05	0.00204427
AAEL010330		Succinate dehydrogenase [ubiquinone] iron-sulfur subunit, mitochondrial [Source:UniProtKB/TrEMBL;Acc:Q16TA7]	succinate dehydrogenase [ubiquinone] iron-sulfur mitochondrial		-1.20542	-1.27744	7.11e-06	2.78e-05
AAEL010341		RuvB-like helicase 2 (EC 3.6.4.12)(Reptin)	ruvB-like helicase 2	rept	1.24604	1.19907	0.000563038	4.81e-05
AAEL010376		unspecified product	SHQ1 homolog		1.73122	1.61121	0.000122421	0.000138849
AAEL010434		vitellogenin-A1 precursor	ame: Full=Vitellogenin-A1 Short=VG ame: Full=PVG1 Contains: ame: Full=Vitellin light chain Short=VL Contains: ame: Full=Vitellin heavy chain Short=VH Flags: Precursor		-5.38109	-5.66585	1.39e-10	4.48e-07
AAEL010479		sugar transporter	facilitated trehalose transporter Tret1		-1.38456	-1.27028	4.84e-07	1.7e-08
AAEL010511		unspecified product	zinc transporter 10		-1.32024	-1.12714	0.000127164	2.66e-06
AAEL010545		unspecified product	vestigial		-1.53508	-1.38863	5.42e-05	6.08e-05
AAEL010558		unspecified product	uncharacterized protein LOC5573532		-1.19274	-1.14383	6.04e-05	0.000648099
AAEL010570		acetylcholine receptor, beta-type subunit invertebrate	acetylcholine receptor subunit beta-like 1		-1.32004	-1.12432	7.61e-05	0.000113235
AAEL010582	GST	glutathione transferase	glutathione S-transferase 1-1-like	GSTD11	-1.38213	-1.45333	0.000128362	0.000513874
AAEL010585		spermatogenesis associated factor	transitional endoplasmic reticulum ATPase TER94		1.61438	1.76328	3.09e-14	3.45e-05
AAEL010591	GST	glutathione transferase	glutathione S-transferase 1-like	GSTD6	3.40065	3.14894	2.11e-22	8.72e-19
AAEL010608		succinate dehydrogenase	succinate dehydrogenase [ubiquinone] flavo mitochondrial		-1.47434	-1.53855	8.11e-08	3.84e-07
AAEL010611		Acyl carrier protein [Source:UniProtKB/TrEMBL;Acc:Q16PC9]	acyl carrier mitochondrial isoform X1		-1.71475	-1.47165	1.81e-08	5.75e-11
AAEL010634		unspecified product	histone-lysine N-methyltransferase 2D-like		1.98371	1.58408	3.28e-05	4.4e-05
AAEL010656		leucine-rich immune protein (Short)	phosphatase 1 regulatory inhibitor subunit PPP1R7 homolog	LRIM12	2.552	2.13975	6.42e-14	2.25e-09
AAEL010663		cleavage and polyadenylation specificity factor	integrator complex subunit 9		1.30897	1.27158	0.000573842	0.00107964
AAEL010673	SGP	NADH dehydrogenase, putative	kDa salivary peptide		-1.13743	-1.14628	0.00198909	0.00326399
AAEL010680		unspecified product	kunitz-type serine protease inhibitor nigrescinin-2		-2.75325	-2.01665	1.82e-07	5e-09
AAEL010681		sodium/chloride dependent neurotransmitter transporter	sodium- and chloride-dependent GABA transporter 1		-1.03091	-1.13008	1.83e-06	0.00149823
AAEL010745		four-jointed protein, putative	extracellular serine threonine kinase four-jointed		-2.03214	-1.92581	1.49e-08	6.09e-08
AAEL010776		carboxypeptidase	zinc carboxypeptidase A 1-like		-2.38632	-3.00038	1.9e-09	0.000339932
AAEL010780		carboxypeptidase	zinc carboxypeptidase A 1		-4.54912	-5.05209	1.11e-12	6.02e-10
AAEL010783		sodium/potassium-dependent ATPase beta-2 subunit	sodium potassium-transporting ATPase subunit beta-2		-1.45074	-1.17188	6.45e-08	1.17e-09
AAEL010793		F-box/leucine rich repeat protein	F-box LRR-repeat 7 isoform X2		-1.24488	-1.10612	0.000501257	0.000660477
AAEL010814		isocitrate dehydrogenase	isocitrate dehydrogenase [NAD] subunit mitochondrial isoform X1		-2.76426	-2.59677	3.78e-16	2.39e-17
AAEL010817		unspecified product	uncharacterized protein LOC5573969		1.35296	1.20966	0.000583742	0.00125278
AAEL010823		ATP synthase delta chain	ATP synthase subunit mitochondrial		-1.9994	-1.35479	0.00089696	2.1e-10
AAEL010840		unspecified product	NADH dehydrogenase [ubiquinone] iron-sulfur mitochondrial		-1.26683	-1.22254	7.59e-05	0.000412036
AAEL010850		troponin i	troponin I isoform X2		-1.37806	-1.26784	1.21e-05	4.36e-06
AAEL010854		ubiquitin specific protease 2,	ubiquitin carboxyl-terminal hydrolase Usp2 isoform X1		-2.25675	-2.18138	4.01e-18	5.41e-18
AAEL010884		ADP,ATP carrier protein	ADP,ATP carrier 2		-4.10375	-4.25076	2.47e-32	7.18e-29
AAEL010898		unspecified product	transmembrane 235		-1.43546	-1.15023	0.00066795	1.4e-05
AAEL010903		unspecified product	SWI SNF-related matrix-associated actin-dependent regulator of chromatin subfamily E member 1		1.27532	1.48113	7.5e-07	0.000334244
AAEL010943		unspecified product	alpha-tocopherol transfer -like		-2.50224	-1.99716	1.89e-06	5.13e-08
AAEL010964		unspecified product	telomere length and silencing 1 homolog		1.13795	1.12658	0.001696	0.00209897
AAEL010975		paramyosin, long form	long form		-1.93196	-1.41101	1.13e-07	5.19e-13
AAEL011001		unspecified product	ionotropic receptor 41p		-2.5238	-3.25721	4.16e-13	2.32e-09
AAEL011025		vacuolar ATP synthase subunit ac39	V-type proton ATPase subunit d 1		4.07815	3.66498	1.87e-13	2.36e-13
AAEL011070		C-Type Lectin (CTL) - galactose binding.	c-type lectin	CTLGA3	-1.73822	-1.41464	0.000600442	2.7e-05
AAEL011078		C-Type Lectin (CTL) - galactose binding.	L-selectin	CTLGA1	-2.12518	-1.42721	0.00780078	0.000203657
AAEL011130		alcohol dehydrogenase	sorbitol dehydrogenase-like		1.5304	2.11284	0.000539689	0.00428825
AAEL011157		NADH dehydrogenase, putative	NADH dehydrogenase [ubiquinone] 1 alpha subcomplex subunit 7		-1.80003	-1.95839	8.25e-06	0.000112781
AAEL011177		unspecified product	uncharacterized protein LOC5574456		-1.83904	-1.35749	3.49e-05	2.53e-06
AAEL011180		unspecified product	isoform A		-1.07422	-1.04754	0.00173613	2.27e-05
AAEL011184		mitochondrial phosphate carrier protein	phosphate carrier mitochondrial-like		-2.21857	-2.40927	3.1e-09	2.74e-08
AAEL011193		steroid dehydrogenase	inactive hydroxysteroid dehydrogenase 1		-1.967	-1.12983	0.000352168	2.03e-06
AAEL011305		unspecified product	G- coupled receptor GRL101		-1.92763	-2.6344	2.29e-09	9.21e-05
AAEL011345		unspecified product	dnaJ homolog subfamily C member 22		-1.67291	-1.99298	1.24e-05	0.00190653
AAEL011362		unspecified product	zinc finger 664-like isoform X1		1.22738	1.30591	0.000315917	0.000951837
AAEL011375		trypsin, putative	ovochymase-2-like isoform X2		-6.23906	-5.82305	3.68e-11	5.12e-11
AAEL011421		multiple inositol polyphosphate phosphatase	multiple inositol polyphosphate phosphatase 1		-1.26571	-1.26074	1.15e-06	9.23e-06
AAEL011424		Histone H3 [Source:UniProtKB/TrEMBL;Acc:A0A1S4FTJ0]	histone		1.20556	1.17981	8.63e-05	0.000868948
AAEL011436		myosin xv	unconventional myosin-XV		-1.52398	-1.42291	8.45e-11	5.68e-08
AAEL011449		unspecified product	alpha-tocopherol transfer -like		-4.27321	-4.00743	8.87e-11	2.3e-10
AAEL011453		C-Type Lectin (CTL14)	C-type lectin 37Da-like	CTL14	2.91253	1.96341	0.000144792	2.64e-08
AAEL011459		unspecified product	leucine-rich repeat extensin 1		-2.37011	-1.5078	7.98e-06	1.6e-08
AAEL011500		Cdc42 protein, putative	ras-like GTP-binding		-1.47801	-1.41791	3.16e-06	5.66e-06
AAEL011532		unspecified product	AGAP012040- partial		1.52661	1.44549	0.00366275	0.00248339
AAEL011586		unspecified product	mediator of RNA polymerase II transcription subunit 15 isoform X3		-3.63987	-3.02205	1.67e-11	1.8e-11
AAEL011588		unspecified product	isoform A		-1.39467	-1.29649	0.000127654	0.000179407
AAEL011592		secreted mucin MUC17, putative	mucin-5AC isoform X1		-1.92862	-1.85167	9.7e-12	2.2e-09
AAEL011599		ADP-ribosylation factor, putative [Source:UniProtKB/TrEMBL;Acc:A0A1S4FU64]	ADP-ribosylation factor 13B		-2.48435	-2.73346	2.13e-05	0.000584763
AAEL011612		C-Type Lectin (CTL) - mannose binding. Transcript A	collectin-10 isoform X1	CTLMA6	-2.09009	-2.46676	1.05e-23	1.91e-06
AAEL011714		unspecified product	tyrosine- kinase Wsck		1.80469	2.01164	0.00181688	0.00681162
AAEL011741	GST	glutathione transferase	glutathione S-transferase isoform X1	GSTS1	-3.33701	-2.90168	2.45e-23	3.87e-25
AAEL011746		succinyl-CoA ligase beta subunit	succinate-- ligase [ADP-forming] subunit mitochondrial isoform X2	skap	-1.32852	-1.27949	2.09e-06	3.44e-07
AAEL011768		unspecified product	agglutinin ARB_02240		-3.67483	-3.2951	4.06e-14	7.51e-14
AAEL011771		unspecified product	agglutinin ARB_02240		-3.6425	-3.30383	6.7e-15	1.48e-16
AAEL011788		unspecified product	ankyrin repeat and LEM domain-containing 1		1.10086	1.04894	0.00118751	0.00328266
AAEL011789		Probable citrate synthase 2, mitochondrial Precursor (EC 2.3.3.1)	probable citrate synthase mitochondrial		-2.75498	-2.71952	1.27e-19	1.88e-19
AAEL011809		glucose dehydrogenase	glucose dehydrogenase [ quinone]-like		-2.02153	-1.88564	5e-05	0.00136939
AAEL011818		unspecified product	isoform A		-3.21671	-2.85748	3.86e-12	4.41e-13
AAEL011858		transcription factor IIIA, putative	transcription factor grauzone-like		1.21601	1.11985	0.00196357	0.000769875
AAEL011871		cytochrome C1	cytochrome heme mitochondrial		-2.25602	-2.10155	2.97e-10	7e-12
AAEL011901		1-acyl-sn-glycerol-3-phosphate acyltransferase	1-acyl-sn-glycerol-3-phosphate acyltransferase alpha-like		-1.67336	-1.61184	3.02e-05	5.37e-05
AAEL011969		protein-s isoprenylcysteine o-methyltransferase	#NAME?		-1.28139	-1.19309	9.13e-05	1.78e-05
AAEL011980		unspecified product	uncharacterized protein LOC5575647		-1.16916	-1.23663	0.00583135	0.00542613
AAEL012013		unspecified product	acidic repeat-containing isoform X2		-4.43133	-3.27508	1.49e-18	3.39e-20
AAEL012014		L-lactate dehydrogenase [Source:UniProtKB/TrEMBL;Acc:Q16ND1]	L-lactate dehydrogenase		-1.69099	-1.6354	0.000974657	0.00386042
AAEL012018		unspecified product	uncharacterized protein LOC5575710 isoform X2		1.11107	1.04805	0.000142119	0.000153222
AAEL012086		leucine-rich immune protein (Long)	leucine-rich repeat-containing 4C-like	LRIM1	1.54406	1.47291	1.99e-06	6.04e-06
AAEL012089		unspecified product	histone-lysine N-methyltransferase EHMT2-like		-1.16495	-1.19528	1.56e-06	2.88e-05
AAEL012101		tubulin alpha chain	tubulin alpha-2 chain		-1.40537	-1.20509	0.00868573	0.00641722
AAEL012102		unspecified product	gametogenetin-binding 2-like		-1.63093	-1.52031	1.23e-08	1.14e-08
AAEL012114		troponin C	troponin C isoform X2		-1.46719	-1.15031	0.000673793	0.000223688
AAEL012128		cationic amino acid transporter	cationic amino acid transporter 2-like		-1.34278	-1.52468	0.000623155	0.0055114
AAEL012175		ATP synthase alpha subunit mitochondrial	ATP synthase subunit mitochondrial		-1.44033	-1.55781	2.63e-07	1.13e-06
AAEL012207		myosin light chain 1,	myosin light chain alkali isoform X2		-2.33782	-2.12167	2.79e-10	3.91e-10
AAEL012245		unspecified product	obstructor-E-like		-3.63287	-2.06395	7.57e-06	1.67e-09
AAEL012268	CUT	brain chitinase and chia	probable chitinase 10		-3.84406	-4.32282	1.06e-23	5.75e-15
AAEL012341		lysosomal acid lipase, putative	lipase 3-like		2.11692	1.45593	3.87e-06	1.17e-11
AAEL012395		ATP-binding cassette transporter	probable multidrug resistance-associated lethal(2)03659		-1.51939	-1.34589	3.15e-09	1.02e-06
AAEL012496		unspecified product	ankyrin repeat and BTB POZ domain-containing 2 isoform X2		-2.75857	-2.01058	7.87e-10	1.09e-09
AAEL012511		unspecified product	transmembrane 258		-1.63683	-1.01898	0.00362641	0.000381894
AAEL012579		Aspartate aminotransferase [Source:UniProtKB/TrEMBL;Acc:Q16LN3]	aspartate cytoplasmic		-1.12035	-1.25375	1.61e-09	1.96e-05
AAEL012654		triacylglycerol lipase, pancreatic	pancreatic triacylglycerol lipase-like		-2.10138	-1.76906	2.24e-06	3.22e-05
AAEL012681		60S ribosomal protein L24 [Source:UniProtKB/TrEMBL;Acc:Q16LE3]	probable ribosome biogenesis RLP24	RpL24	1.5378	1.29339	2.98e-06	8.16e-16
AAEL012685		unspecified product	Juvenile hormone-inducible		-1.96443	-1.23486	0.00635288	0.000460815
AAEL012691		sodium/solute symporter	sodium-coupled monocarboxylate transporter 1		-2.11675	-1.04478	0.00366679	1.68e-07
AAEL012700		ATP-binding cassette sub-family A member 3, putative	ATP-binding cassette sub-family A member 3-like		-2.97924	-2.88364	0.00378942	0.00340432
AAEL012709		unspecified product	kelch 26		-1.15039	-1.15077	0.000642138	0.00433355
AAEL012715		unspecified product	homolog		-5.25497	-6.50355	8.65e-08	3.4e-06
AAEL012740		ATPase subunit, putative	ATP synthase lipid-binding mitochondrial		-2.14622	-2.08307	2.79e-12	1.79e-12
AAEL012762	CYP	cytochrome P450	cytochrome P450 4C1-like	CYP325N2	-3.32443	-1.73644	0.00011177	2.83e-10
AAEL012792		unspecified product	mucin-5AC isoform X2		-2.47264	-2.69048	1.58e-19	2.41e-08
AAEL012856		unspecified product	uncharacterized protein LOC5576909		3.06073	1.71165	2.09e-05	1.29e-13
AAEL012858		unspecified product	uncharacterized protein LOC5576907		2.03748	1.06845	8.28e-05	8.79e-06
AAEL012874		rrp4	exosome complex component RRP4		1.1184	1.1001	0.00053715	0.00013816
AAEL012886	COE	Carboxylic ester hydrolase (Fragment) [Source:UniProtKB/TrEMBL;Acc:Q16KS8]	venom carboxylesterase-6		-1.22175	-1.28186	3.48e-06	0.000171855
AAEL012897		aconitase, mitochondrial	probable aconitate mitochondrial		-1.04442	-1.07405	4.81e-05	0.000230245
AAEL012939		gamma-subunit,methylmalonyl-CoA decarboxylase, putative	coiled-coil-helix-coiled-coil-helix domain-containing 2		-1.5037	-1.06582	0.00019866	9.21e-05
AAEL012993		unspecified product	splicing arginine serine-rich 15		1.43911	1.23838	0.000705693	0.000246058
AAEL013048		unspecified product	zinc finger 771 isoform X1		2.06919	1.53625	5.7e-05	1.1e-07
AAEL013063		autophagy related gene	WD repeat domain phosphoinositide-interacting 2-like isoform X2	APG18A	-1.3872	-1.25206	0.000275223	2.18e-05
AAEL013135		chromodomain helicase DNA binding protein	chromodomain-helicase-DNA-binding Mi-2 homolog		1.23997	1.31058	0.00322051	0.0099227
AAEL013148		unspecified product	uncharacterized protein LOC5577296		-2.93703	-2.93064	1.36e-05	8.83e-10
AAEL013154		unspecified product	zinc finger weckle-like		-1.80662	-2.3512	3.48e-10	4.23e-05
AAEL013156		unspecified product	AGAP009011- partial		-2.22556	-2.70999	0.000490474	0.00339299
AAEL013228		unspecified product	inner centromere A-like		-1.60005	-1.43867	4.25e-06	5.83e-05
AAEL013229		Tubulin alpha chain [Source:UniProtKB/TrEMBL;Acc:Q16JS3]	tubulin alpha-1 chain		-1.80756	-1.45911	4.76e-07	6.31e-10
AAEL013267		unspecified product	beta-1,4-galactosyltransferase galt-1 isoform X2		-1.2398	-1.46686	6.35e-07	6.45e-05
AAEL013284		late trypsin 1, serine-type enodpeptidase	late trypsin	LT1	-5.51843	-5.36787	8.88e-13	2.48e-09
AAEL013303		unspecified product	cell wall DAN4-like		-4.34548	-3.21895	1.72e-16	5.58e-19
AAEL013310		HORMA domain-containing protein [Source:UniProtKB/TrEMBL;Acc:A0A1S4FYT2]	mitotic spindle assembly checkpoint MAD2B		1.24254	1.20721	0.00593459	0.00340961
AAEL013367		unspecified product	mucin-5AC isoform X2		-5.50646	-4.7505	4.29e-33	2.63e-53
AAEL013413		Vitamin K-dependent protein C precursor, putative [Source:UniProtKB/TrEMBL;Acc:A0A1S4EZ97]	basement membrane-specific heparan sulfate proteoglycan core -like		1.39905	1.35953	0.00219654	0.00225836
AAEL013431		proline oxidase	proline dehydrogenase mitochondrial isoform X1		-1.50017	-1.57701	6.95e-07	3.34e-06
AAEL013452		unspecified product	uncharacterized protein LOC5577977		-1.84602	-1.76123	2.22e-07	1.19e-07
AAEL013511	CUT	unspecified product	cuticle -like		-6.91979	-7.25277	6.86e-47	2.32e-40
AAEL013517	CUT	pupal cuticle protein 78E, putative	endocuticle structural glyco ABD-5-like		-1.86134	-2.14876	1.2e-09	1.96e-05
AAEL013518		unspecified product	embryonic gonad-like		-2.90025	-2.37527	8.64e-07	6.67e-07
AAEL013526		unspecified product	isoform A		-1.33713	-1.13742	0.00136813	0.00017368
AAEL013545		unspecified product	uncharacterized protein LOC110681487		1.69643	1.33474	0.00548928	0.000196899
AAEL013600		integrin alpha-ps	integrin alpha-PS2 isoform X1		-1.11474	-1.03001	1.51e-05	6.66e-05
AAEL013612		unspecified product	neurogenic locus notch homolog 3-like isoform X1		-1.8815	-1.14435	1.64e-05	2.75e-11
AAEL013623		trypsin	trypsin alpha-3-like		-1.7255	-2.27083	1.59e-12	8.63e-08
AAEL013637		homogentisate 1,2-dioxygenase	homogentisate 1,2-dioxygenase		-2.33013	-1.78447	5.83e-09	1.66e-10
AAEL013648		Fatty acyl-CoA reductase [Source:UniProtKB/TrEMBL;Acc:Q16II8]	fatty acyl- reductase CG5065		-2.65256	-2.61902	1.07e-16	1.2e-15
AAEL013715		trypsin	trypsin 5G1-like		-3.22731	-2.99844	0.00353537	9.39e-06
AAEL013732		mannosyltransferase 1,	O-mannosyl-transferase 2		-2.5067	-2.53652	4.87e-12	4.34e-10
AAEL013766		unspecified product	obstructor-E isoform X1		-6.41703	-5.33648	7.66e-24	2.29e-34
AAEL013839		unspecified product	proline-rich receptor kinase PERK9 isoform X1		2.02989	1.66137	0.000265582	0.00137866
AAEL013853		C-Type Lectin (CTL) - galactose binding.	isoform A	CTLGA2	-2.50802	-2.72159	1.08e-07	4.18e-05
AAEL013876		mitochondrial NADH:ubiquinone oxidoreductase B14.7 subunit, putative	NADH dehydrogenase [ubiquinone] 1 alpha subcomplex subunit 11		-1.62086	-1.45366	0.00513477	0.00265936
AAEL013883		unspecified product	BTB POZ domain-containing 17		1.33408	1.02428	7.04e-05	0.000130776
AAEL013885	SGP	unspecified product	kDa salivary		-1.48522	-2.16467	1.33e-06	7.21e-05
AAEL013960		unspecified product	NADH dehydrogenase [ubiquinone] 1 beta subcomplex subunit mitochondrial		-1.42383	-1.39	0.00080477	0.00117926
AAEL013999		unspecified product	uncharacterized protein LOC5579059		1.37442	1.39097	0.00016864	0.0045962
AAEL014039		unspecified product	uncharacterized protein LOC5579199		-1.5861	-1.71922	1.83e-07	3.5e-06
AAEL014044		unspecified product	isoforms B C		-1.92829	-2.08924	8.09e-05	0.000260649
AAEL014078		serine protease inhibitor, serpin	serine protease inhibitor 27A		1.32642	1.35572	6.25e-06	3.25e-05
AAEL014154		Cytosolic Fe-S cluster assembly factor NUBP2 homolog [Source:UniProtKB/Swiss-Prot;Acc:Q16H50]	cytosolic Fe-S cluster assembly factor NUBP2 homolog		-1.65031	-1.245	0.000292112	7.03e-05
AAEL014169		small nuclear ribonucleoprotein, core, putative	U6 snRNA-associated Sm LSm5		1.48598	1.85498	4.14e-09	0.00101024
AAEL014226		unspecified product	uncharacterized protein LOC5579527 isoform X3		-1.96818	-1.55302	1.33e-05	5.96e-08
AAEL014255		aquaporin, putative	aquaporin-11		-1.60553	-1.48671	0.00828728	0.00384478
AAEL014274		unspecified product	dentin sialophospho isoform X3		-2.50902	-2.07404	3.36e-11	7.82e-15
AAEL014316		unspecified product	AAEL014316- partial		-1.44994	-1.2408	0.000637854	6.38e-05
AAEL014344		adam (a disintegrin and metalloprotease)	zinc metallo ase-disintegrin-like 06		-3.51903	-2.87669	6.23e-09	6.24e-14
AAEL014357		unspecified product	uncharacterized protein LOC5564206 isoform X4		-1.99774	-1.93855	2.94e-07	4.84e-06
AAEL014366		unspecified product	takeout-like		-2.07712	-1.8625	3.91e-08	3.63e-08
AAEL014369		unspecified product	titin-like isoform X1		-7.10591	-4.91727	6.23e-10	9.55e-48
AAEL014391		Map kinase phosphatase [Source:UniProtKB/TrEMBL;Acc:A0A1S4G264]	dual specificity phosphatase 18		-1.49454	-1.51673	0.000458004	0.000528166
AAEL014419	CUT	unspecified product	cuticle -like		-3.23651	-2.83887	0.000180688	2.05e-07
AAEL014505		succinate dehydrogenase, putative	succinate dehydrogenase [ubiquinone] cytochrome b small mitochondrial		-1.37105	-1.3959	1.02e-05	3e-05
AAEL014511		unspecified product	AN1-type zinc finger 6		-1.16442	-1.03649	2.33e-05	9.83e-06
AAEL014520		follistatin	agrin		-2.26243	-1.4645	0.000808172	4.24e-07
AAEL014522		unspecified product	cell wall RBR3		1.15977	1.02734	0.000599941	0.000245264
AAEL014556		unspecified product	2-oxo-4-hydroxy-4-carboxy-5-ureidoimidazoline decarboxylase-like		1.52078	1.07426	0.00794106	3.66e-06
AAEL014600		4-hydroxyphenylpyruvate dioxygenase	4-hydroxyphenylpyruvate dioxygenase		-2.70644	-1.7984	3.72e-12	1.82e-18
AAEL014614	CYP	cytochrome P450	probable cytochrome P450 9f2	CYP9F2?	1.54622	1.34266	7.94e-06	5.86e-08
AAEL014766		unspecified product	nose resistant to fluoxetine 6-like		-4.74693	-4.45441	0.000987787	0.00150523
AAEL014820		unspecified product	N-alpha-acetyltransferase 80 isoform X2		-1.98212	-1.65321	2.11e-05	9.03e-07
AAEL014823		unspecified product	AAEL014823- partial		-3.06955	-2.78366	1.67e-07	6.46e-09
AAEL014891	CYP	cytochrome P450	cytochrome P450	CYP6P12	-1.1433	-1.17753	1.69e-06	1.49e-05
AAEL014893	CYP	cytochrome P450	probable cytochrome P450 6a14	CYP6BB2	1.75252	2.41699	7.08e-05	0.00134788
AAEL014908		unspecified product	large subunit GTPase 1 homolog		-1.63315	-1.20595	6.75e-06	1.77e-08
AAEL014913		Pyruvate kinase [Source:UniProtKB/TrEMBL;Acc:Q16F38]	pyruvate kinase-like isoform X1		-1.2744	-1.13312	2.55e-05	3.92e-06
AAEL014934		unspecified product	uncharacterized protein LOC5565671		1.13661	1.21338	0.00102086	0.00867016
AAEL014944		cytochrome c oxidase polypeptide	cytochrome c oxidase subunit mitochondrial		-1.42371	-1.47622	0.000263221	0.000359268
AAEL015038		palmitoyl-protein thioesterase	palmitoyl- thioesterase 1		-1.70702	-1.80384	9.74e-07	5.1e-05
AAEL015136		Niemann-Pick Type C-2, putative	NPC intracellular cholesterol transporter 2-like		-7.34157	-5.01126	1.69e-36	9.14e-43
AAEL015442		unspecified product	zinc finger 652-A-like		1.30959	1.29376	0.00134214	0.00222096
AAEL015458		transferrin	transferrin precursor	Tf1	-3.17645	-2.70871	9.01e-06	9.01e-07
AAEL015653		1-hydroxy-2-glutathionyl-2-methyl-3-butene dehydrogenase, putative	C-factor		1.18017	1.25199	0.000304393	0.0041434
AAEL016984		Glyceraldehyde-3-phosphate dehydrogenase [Source:UniProtKB/TrEMBL;Acc:J9HYM2]	glyceraldehyde-3-phosphate dehydrogenase 2		-2.02685	-1.98701	1.28e-11	1.73e-11
AAEL016992		unspecified product	laccase-4 isoform X2		-3.71998	-2.70435	3.84e-10	2.99e-16
AAEL017022		unspecified product	cell wall DAN4 isoform X2		-1.07148	-1.57667	1.31e-09	5.22e-06
AAEL017053		unspecified product	zinc finger 236-like isoform X1		1.07476	1.15901	1.04e-05	0.000172263
AAEL017132		C-Type Lysozyme (Lys-C).	lysozyme c-1 isoform X2	LYSC4	1.71738	1.78223	2.09e-06	3.86e-07
AAEL017177		unspecified product	FK506-binding 5 isoform X1		-2.55907	-2.7354	2.28e-10	0.000193864
AAEL017258		unspecified product	cell wall DAN4-like isoform X1		-2.82188	-2.38389	1.73e-10	6.24e-09
AAEL017262	CUT	unspecified product	larval cuticle A2B		-4.24525	-4.00565	2.36e-25	8.02e-27
AAEL017293		unspecified product	A-kinase anchor 14		-3.82238	-3.87973	3.42e-21	1.22e-13
AAEL017297	CYP	cytochrome P450	probable cytochrome P450 6a14	CYP6M9	1.76926	1.42204	5.24e-05	7.67e-10
AAEL017300		unspecified product	mucin-5AC		-1.86268	-1.24492	1.82e-07	2.69e-12
AAEL017334		unspecified product	cell surface glyco 1-like		-1.95299	-1.56095	9.2e-10	1.44e-11
AAEL017335		GPCR Growth Hormone Releasing Hormone Family	neuropeptides capa receptor	GPRGHP2	-1.2463	-1.14892	2.23e-05	0.000623446
AAEL017402	CUT	unspecified product	adult cuticle 1-like		-7.0112	-5.07217	8.86e-13	1.65e-25
AAEL017985		unspecified product	uncharacterized protein LOC110678890 isoform X1		1.99884	3.02208	3.66e-05	0.00704703
AAEL017987		unspecified product	pollen-specific leucine-rich repeat extensin 3 isoform X2		-5.28832	-4.78665	2.95e-40	2.02e-35
AAEL018136		unspecified product	uncharacterized protein LOC5568933		-1.5132	-1.49265	0.000325433	0.00148475
AAEL018177		unspecified product	helicase MOV-10		1.8466	1.83519	4.02e-09	1.47e-07
AAEL018187		unspecified product	forkhead box N2 isoform X1		1.13781	1.06165	0.000490547	0.000580879
AAEL018301		MIT domain-containing protein [Source:UniProtKB/TrEMBL;Acc:A0A1S4G7L6]	spartin isoform X2		1.21739	1.11171	6.87e-05	0.000235565
AAEL018326		Sodium/nucleoside cotransporter [Source:UniProtKB/TrEMBL;Acc:A0A1S4G7K8]	solute carrier family 28 member 3-like isoform X1		1.40317	1.16371	1.09e-05	5.89e-07
AAEL018343		Protein kinase domain-containing protein [Source:UniProtKB/TrEMBL;Acc:A0A1S4G7Q6]	death-associated kinase related isoform X1		-1.48397	-1.45845	4.79e-07	2.06e-06
AAEL018658		NADH dehydrogenase subunit 2	NADH dehydrogenase subunit 2	ND2	-2.23752	-2.05815	9.13e-05	2.62e-06
AAEL018662		cytochrome c oxidase subunit I	cytochrome c oxidase subunit partial	COX1	-2.41401	-2.09082	4.24e-07	2.22e-10
AAEL018664		cytochrome c oxidase subunit II	cytochrome c oxidase subunit II	COX2	-2.90552	-1.78345	0.000274545	8.26e-11
AAEL018667		ATP synthase F0 subunit 8	ATP synthase F0 subunit 8	ATP8	-1.44739	-1.67813	0.000259111	0.00031605
AAEL018668		ATP synthase F0 subunit 6	ATP synthase F0 subunit 6	ATP6	-2.24499	-1.88325	3.34e-06	2.02e-08
AAEL018669		cytochrome c oxidase subunit III	cytochrome c oxidase subunit III	COX3	-2.04128	-1.82409	5.62e-05	9.25e-07
AAEL018678		NADH dehydrogenase subunit 5	NADH dehydrogenase subunit 5	ND5	-2.66454	-2.32617	1.25e-10	4.82e-14
AAEL018680		NADH dehydrogenase subunit 4	NADH dehydrogenase subunit 4	ND4	-1.80175	-2.13966	7.78e-07	8.46e-06
AAEL018681		NADH dehydrogenase subunit 4L	NADH dehydrogenase subunit 4L	ND4L	-2.36395	-2.0175	2.57e-08	7.92e-09
AAEL018684		NADH dehydrogenase subunit 6	NADH dehydrogenase subunit 6	ND6	-3.51644	-2.74723	1.72e-10	1.63e-17
AAEL018685		cytochrome b	cytochrome b	CYTB	-1.59143	-1.88808	5.62e-05	0.000177055
AAEL018687		NADH dehydrogenase subunit 1	NADH dehydrogenase subunit 1	ND1	-5.70761	-2.94679	3.45e-12	9.02e-55
AAEL018691				ssu rRNA	-1.65126	-1.12934	1.15e-06	3.97e-14
AAEL018703		unspecified product	titin homolog isoform X2		-1.36149	-1.3719	2.2e-06	1.17e-05
AAEL018745					-4.63968	-7.91638	3.19e-10	4.83e-06
AAEL019388					-3.65026	-2.38051	2.97e-19	0.00843194
AAEL019438		unspecified product	pinin-like isoform X9		-2.42816	-2.47651	6.21e-12	4.44e-11
AAEL019439		unspecified product	PDZ and LIM domain Zasp isoform X1		-2.30409	-2.75295	6.43e-16	1.63e-09
AAEL019441		unspecified product	actin-binding Rho-activating isoform X2		-2.61961	-2.59657	1.53e-14	2.1e-14
AAEL019468		unspecified product	papilin isoform X1		-1.84837	-1.62894	1.81e-05	4.35e-06
AAEL019483		unspecified product	myb Q		-3.55389	-3.10231	1.01e-24	1e-17
AAEL019504	CYP	unspecified product	probable cytochrome P450 9f2	CYP9F2?	1.77621	1.95912	0.000619854	0.00433198
AAEL019513		unspecified product	sodium calcium exchanger 1 isoform X1		-1.50756	-1.1074	6.73e-05	1.11e-07
AAEL019525		unspecified product	vicilin-like seed storage At2g18540 isoform X13		-1.49942	-1.5225	1.3e-06	3.77e-07
AAEL019530		unspecified product	transcription factor SPT20 homolog isoform X1		-3.00947	-2.66149	2.36e-14	8.51e-14
AAEL019535		unspecified product	histone-lysine N-methyltransferase eggless		1.05727	1.0759	3.89e-05	0.000132232
AAEL019541		unspecified product	uncharacterized protein LOC5567456 isoform X9		-1.58831	-1.04623	0.00177447	7.63e-05
AAEL019543		unspecified product	D-beta-hydroxybutyrate mitochondrial		-1.83043	-1.44207	4.23e-07	2.58e-08
AAEL019576		unspecified product	filamin-B isoform X1		-1.50501	-1.26814	1.56e-10	6e-12
AAEL019601		unspecified product	probable serine threonine- kinase cdc7		-1.09316	-1.05833	1.25e-05	4.97e-05
AAEL019618		unspecified product	titin isoform X19		-1.19079	-1.23914	0.000131674	2.12e-05
AAEL019639		unspecified product	oxidase peroxidase		-2.18089	-1.69724	1.79e-12	4.15e-18
AAEL019649		unspecified product	cell death abnormality 1 isoform X2		-2.26253	-1.62522	0.00356544	0.000191152
AAEL019658		unspecified product	LOW QUALITY PROTEIN: uncharacterized protein LOC5576948		-1.4408	-1.21085	1.08e-05	2.19e-07
AAEL019692		unspecified product	tyrosine- phosphatase non-receptor type 23		-3.0358	-2.19793	3.52e-05	1.12e-08
AAEL019706		unspecified product	AGAP004369- partial		-1.359	-1.00262	5.7e-05	2.19e-07
AAEL019708		unspecified product	cell wall DAN4		-1.44783	-2.20285	1.48e-20	5.69e-06
AAEL019718		unspecified product	cytochrome c oxidase subunit mitochondrial		-1.92079	-2.26625	0.00097532	0.00338544
AAEL019719		unspecified product	cytochrome c oxidase subunit mitochondrial		-3.19611	-3.19596	2.18e-08	9.9e-07
AAEL019720		unspecified product	trichohyalin isoform X2		-1.33206	-1.06603	0.000130771	1.01e-06
AAEL019726		unspecified product	collagen alpha-1(XV) chain isoform X1		-1.38691	-1.12737	8.04e-08	2.68e-08
AAEL019797		unspecified product	antigen 5 like allergen Cul n 1-like		-4.25598	-3.12137	1.74e-13	8.3e-13
AAEL019812		unspecified product	trichohyalin isoform X4		-1.12905	-1.06326	6.95e-05	6.32e-05
AAEL019813		unspecified product	nuclear pore complex DDB_G0274915 isoform X1		-1.68771	-1.31995	3.47e-05	5.26e-06
AAEL019839		unspecified product	transcription factor grauzone-like		1.47362	1.84291	1.05e-07	0.00157994
AAEL019844		unspecified product	cytoplasmic polyadenylation element-binding 3 isoform X1		-1.52657	-1.30306	9.94e-06	7.64e-06
AAEL019887		unspecified product	uncharacterized protein LOC5570998 isoform X1		-5.55266	-3.95024	5.82e-21	2.18e-22
AAEL019902		unspecified product	uncharacterized protein LOC110673976		1.19426	1.09461	0.00988521	0.00161096
AAEL019938		copper-zinc (Cu-Zn) superoxide dismutase	superoxide dismutase [Cu-Zn]-like	CUSOD4	-3.61956	-3.65995	1.7e-18	8.36e-15
AAEL019955		unspecified product	solute carrier family 26 member 10-like		-2.52811	-1.36821	0.00239217	7.28e-09
AAEL019967		unspecified product	zinc finger 91-like		1.28512	1.09827	0.00261744	0.000943358
AAEL020051		unspecified product	paired box Pax-6 isoform X3		-2.02386	-2.12972	6.25e-06	0.000369642
AAEL020057		unspecified product	bestrophin-2 isoform X1		-1.25794	-1.12997	0.000239654	0.000228937
AAEL020068					-3.65107	-8.69616	1.75e-23	2.02e-07
AAEL020083		unspecified product	uncharacterized protein LOC5576211, partial		-2.21291	-2.88004	1.62e-14	2.5e-06
AAEL020127		unspecified product	glucose dehydrogenase [ quinone]-like		-1.76088	-1.02246	0.00686594	2.68e-06
AAEL020156		unspecified product	high affinity cGMP-specific 3 ,5 -cyclic phosphodiesterase 9A isoform X1		2.84027	2.43446	0.00203129	0.000256618
AAEL020186		unspecified product	centrosomal of 104 kDa isoform X1		1.77251	1.56008	4.25e-09	8.65e-12
AAEL020230		unspecified product	uncharacterized protein LOC110674718 isoform X1		-1.41258	-1.11241	1.92e-05	2.14e-06
AAEL020256		unspecified product	proline-rich extensin EPR1 isoform X1		-1.9508	-1.9146	1.96e-10	2.25e-09
AAEL020286					-1.53145	-1.46586	0.00232116	0.00150225
AAEL020308					-5.33246	-7.52336	7.92e-10	7.01e-07
AAEL020314		unspecified product	NPC intracellular cholesterol transporter 2 homolog a		-2.64753	-2.00866	4.47e-08	4.13e-06
AAEL020316		unspecified product	probable methyltransferase TARBP1		2.38327	1.78724	0.000532477	8.49e-10
AAEL020353					-3.90117	-2.79653	0.000172565	1.81e-13
AAEL020380					-2.06433	-1.52157	3.95e-06	1.49e-09
AAEL020390		unspecified product	cadherin-86C isoform X1		-1.70994	-1.2344	4.85e-07	2.34e-09
AAEL020425		unspecified product	uncharacterized protein LOC110680692		-5.37416	-5.44	2.65e-19	1.78e-17
AAEL020429		unspecified product	ATP synthase subunit mitochondrial		-1.33598	-2.60465	1.21e-06	0.00756846
AAEL020471					-5.89418	-6.18092	2.48e-36	8.52e-24
AAEL020502		unspecified product	elongation of very long chain fatty acids		-1.5503	-1.6778	3.69e-12	1.43e-07
AAEL020519		Hypothetical conserved protein [Source:UniProtKB/TrEMBL;Acc:Q1HQS8]	Mpv17		-2.25593	-2.6444	0.000661586	0.000324707
AAEL020522					-5.2446	-1.75586	0.000637803	1.21e-11
AAEL020593		unspecified product	uncharacterized protein LOC110677064		-7.98215	-4.62413	1.99e-09	1.64e-20
AAEL020626					-2.99727	-3.66366	2.59e-06	7.19e-06
AAEL020741		unspecified product	nuclear valosin-containing -like		5.0849	4.91495	1.41e-52	1.14e-53
AAEL020747		unspecified product	AGAP008350- partial		-1.72476	-1.01968	0.000441037	1.82e-05
AAEL020748		unspecified product	AGAP000198- partial		-5.74693	-3.4851	1.57e-06	5.74e-16
AAEL020756					5.91331	5.24671	6.06e-15	3.36e-14
AAEL020793		unspecified product	mediator of RNA polymerase II transcription subunit 15		-2.2812	-2.03326	1.15e-05	0.000864773
AAEL020804		unspecified product	uncharacterized protein LOC5564472		-2.63997	-1.99816	1.65e-08	1.65e-09
AAEL020835					4.04272	2.33671	0.00449412	1.29e-13
AAEL020895		unspecified product	neuropeptide-like 3		-2.6248	-3.39486	1.66e-10	1.54e-06
AAEL020936		unspecified product	carbonic anhydrase 7		-1.39846	-1.36237	2.61e-05	1.23e-05
AAEL020941		unspecified product	cytosolic carboxypeptidase Nna1-like isoform X1		-3.31797	-3.15374	2.2e-21	1.79e-08
AAEL020954		unspecified product	zinc finger CCCH domain-containing 13 isoform X1		-1.90842	-1.80285	1.96e-17	6.23e-23
AAEL020963					-2.08512	-1.49945	1.05e-07	6.77e-09
AAEL020970		unspecified product	uncharacterized protein LOC110679337 isoform X2		-1.4259	-1.55692	4.79e-08	1.72e-05
AAEL020994					1.30946	1.17044	8.44e-06	1.27e-05
AAEL020999					-2.34277	-2.26461	1.06e-05	4.23e-05
AAEL021012		unspecified product	homeotic spalt-major isoform X2		-1.96822	-2.02589	1.75e-09	3.07e-08
AAEL021035		unspecified product	junctophilin-4 isoform X1		-1.42198	-1.26193	8.48e-06	9.51e-07
AAEL021056					-1.90667	-1.29514	4.83e-06	1.07e-05
AAEL021072					-2.04264	-1.48957	0.000844549	0.000794842
AAEL021088		unspecified product	uncharacterized protein LOC110677020		-4.11817	-2.84521	4.8e-05	3.23e-06
AAEL021094					-3.49166	-2.32238	5.14e-06	9.79e-11
AAEL021126		unspecified product	uncharacterized protein LOC5575005		-1.55771	-1.21791	0.00690762	0.00559124
AAEL021140		unspecified product	reverse transcriptase partial		1.12168	1.26575	0.000293971	0.000133204
AAEL021200		unspecified product	von Willebrand factor type EGF and pentraxin domain-containing 1		-3.5198	-2.39524	5.25e-09	5.22e-13
AAEL021244		GSG8-like protein [Source:UniProtKB/TrEMBL;Acc:Q1HRU1]	AGAP010647- partial		-1.88222	-1.57743	0.00121769	0.000317902
AAEL021303		unspecified product	transcription factor grauzone		-2.21796	-2.10813	1.24e-11	7.02e-12
AAEL021367		unspecified product	RNA polymerase II degradation factor 1-like		-2.85979	-3.84321	2.47e-32	2.89e-20
AAEL021372		unspecified product	peritrophin-1-like		7.563	9.08391	1.29e-22	5.5e-22
AAEL021453		unspecified product	uncharacterized protein LOC110681172		1.27055	1.09882	0.00760591	0.00134511
AAEL021510		unspecified product	mucin-2-like isoform X2		-2.55657	-2.1732	6.89e-12	5.21e-10
AAEL021533		unspecified product	junctophilin-1 isoform X1		-1.34507	-1.18502	2.79e-06	2.16e-07
AAEL021538		unspecified product	calcium-activated chloride channel regulator 1-like		-1.22844	-1.18906	1.75e-07	2.15e-06
AAEL021556		unspecified product	F-actin-monooxygenase Mical isoform X1		-1.58449	-1.2132	4.54e-09	7.95e-14
AAEL021565					-1.94294	-1.23367	0.00256674	3.02e-05
AAEL021575					-9.1952	-6.8923	1.12e-25	3.14e-23
AAEL021584		unspecified product	borderless-like isoform X1		-2.3828	-2.72354	1.79e-14	1.84e-08
AAEL021698		unspecified product	uncharacterized protein LOC5574207 isoform X1		-2.37532	-1.8968	2.96e-06	9.83e-05
AAEL021756		unspecified product	uncharacterized protein LOC5571216		-2.25186	-1.19851	0.000504407	7.14e-09
AAEL021785	SGP	unspecified product	salivary glue Sgs-3 isoform X1		-3.87224	-3.875	1.87e-20	5.85e-18
AAEL021791		unspecified product	histidine-rich PFHRP-II		-3.44467	-3.93359	1.06e-13	6.71e-09
AAEL021795		unspecified product	sarcoplasmic reticulum histidine-rich calcium-binding -like		2.02282	1.68436	7.24e-06	2.21e-11
AAEL021817		unspecified product	matrix metallo ase-2		-1.46404	-1.16264	2.96e-05	1.23e-05
AAEL021861	CYP	unspecified product	probable cytochrome P450 28a5	CYP4C2-like	1.24189	2.33094	4.17e-08	0.00149386
AAEL021930	CUT	unspecified product	adult cuticle 1-like		-6.4382	-2.26413	0.00345587	2.5e-17
AAEL021952		unspecified product	chromobox homolog 3		-2.62307	-1.81078	0.000122421	4.3e-08
AAEL021995		unspecified product	MAGE 2		-6.99327	-4.70713	2.08e-27	3.15e-36
AAEL022005		unspecified product	nucleolar dao-5 isoform X1		-1.54137	-1.09627	6.49e-05	9.43e-08
AAEL022008		unspecified product	Alstrom syndrome 1 homolog a-like		1.24007	1.1233	0.00540465	0.00247432
AAEL022052		unspecified product	uncharacterized protein LOC110675182		-3.34278	-5.2513	6.48e-09	0.000469406
AAEL022076		unspecified product	epidermal cell surface receptor isoform X1		-1.82959	-1.38489	9.4e-07	4.85e-09
AAEL022078		unspecified product	uncharacterized protein LOC110681180 isoform X2		-1.48511	-2.00136	1.02e-07	0.00559124
AAEL022128					1.81702	1.82484	0.00104544	0.00137646
AAEL022238					-3.64251	-1.70151	0.000563038	1.44e-06
AAEL022261	CUT	unspecified product	cuticle 21-like isoform X2		-5.63828	-4.32196	2.04e-14	1.94e-27
AAEL022295					-5.11347	-3.7326	1.62e-14	1.91e-17
AAEL022307					-4.26228	-5.10531	2.77e-11	4.6e-09
AAEL022352		unspecified product	tyrosine- phosphatase non-receptor type 23		-4.49265	-2.80021	7.37e-07	2.69e-28
AAEL022379		unspecified product	RNA-binding 12B		-1.77701	-1.74579	1.16e-07	2.44e-06
AAEL022388					-6.48743	-3.33505	0.00393893	1.98e-38
AAEL022493					-1.01068	-1.05323	0.00795486	0.00189249
AAEL022536		unspecified product	f-box lrr		-4.78659	-5.09546	6.14e-20	1.8e-16
AAEL022554		unspecified product	rootletin isoform X2		2.79369	1.96941	2.94e-07	5.83e-05
AAEL022609		unspecified product	PDZ and LIM domain Zasp isoform X1		-1.91571	-1.78782	1.76e-08	2.33e-09
AAEL022615		unspecified product	molybdenum cofactor sulfurase		-1.80841	-2.13651	2.26e-09	1.42e-09
AAEL022628		unspecified product	uncharacterized protein LOC110678777		1.46357	1.29004	0.000532477	5e-05
AAEL022657		unspecified product	nose resistant to fluoxetine 6		-2.64867	-1.75714	3.98e-06	2.76e-10
AAEL022665	CUT	unspecified product	cuticle -like		-8.61788	-5.26723	3.25e-10	1.4e-52
AAEL022732					-2.16946	-2.45885	0.000927399	0.000337132
AAEL022734		unspecified product	ATP-binding cassette sub-family G member 8		-2.53278	-2.09438	1.25e-17	2.98e-12
AAEL022797					-1.6774	-1.76778	0.00452197	0.00240756
AAEL022849		unspecified product	polypeptide N-acetylgalactosaminyltransferase 9		-1.76157	-1.98441	3.01e-07	7.77e-06
AAEL022876		unspecified product	hybrid signal transduction histidine kinase E		-1.2793	-1.04864	0.00068761	0.000102608
AAEL022913		unspecified product	extracellular serine threonine CG31145		-1.51905	-1.62108	3.59e-16	2.51e-13
AAEL022932		unspecified product	mucin-2 isoform X2		-1.84996	-1.88781	5.24e-05	0.000301273
AAEL022969					-2.88264	-2.56759	4.11e-05	2.19e-07
AAEL022982		unspecified product	basic proline-rich -like		-2.15522	-1.72945	5.45e-11	7.08e-13
AAEL023041					-5.22173	-2.79922	0.00180845	5.91e-11
AAEL023166		unspecified product	tigger transposable element-derived 1-like		1.19609	1.16679	7.82e-05	8.6e-05
AAEL023187		unspecified product	collagen alpha-1(IV) chain		-1.53254	-1.49447	2.47e-06	9.98e-07
AAEL023252		unspecified product	bric-a-brac 2-like isoform X2		1.03045	1.12252	0.00780846	0.00594767
AAEL023253		unspecified product	probable cationic amino acid transporter		-1.72527	-1.32724	2.33e-05	0.000193138
AAEL023294		unspecified product	uncharacterized protein LOC110681328		1.48908	1.30071	2.99e-05	1.76e-06
AAEL023325		unspecified product	uncharacterized protein LOC110677159 isoform X1		4.12684	2.94656	0.00138526	1.87e-06
AAEL023367		unspecified product	uncharacterized protein LOC110676958		-8.09365	-10.3363	1.66e-30	2.59e-24
AAEL023384		unspecified product	mucin-5AC-like isoform X3		-2.57598	-2.61099	3.51e-16	1.32e-08
AAEL023444		unspecified product	zinc finger GLI2		1.45327	1.127	0.00564637	0.00455564
AAEL023490		unspecified product	mucin-2-like isoform X3		-1.33591	-1.50276	2.36e-08	0.00190149
AAEL023596					-2.731	-1.63716	0.000179071	9e-06
AAEL023600		unspecified product	dendritic arbor reduction 1-like		-2.21572	-2.04761	4.88e-13	2.07e-11
AAEL023753		unspecified product	facilitated trehalose transporter Tret1-like isoform X2		-1.13166	-1.07096	0.00410835	0.00384049
AAEL023757		unspecified product	commissureless 2 homolog		-3.012	-2.1222	0.000918984	1.4e-06
AAEL023844		unspecified product	esterase B1-like		2.32032	1.76412	4.71e-06	2.9e-07
AAEL023989		unspecified product	elongation of very long chain fatty acids -like		-1.41764	-1.10831	0.00168745	0.0011172
AAEL024028					-8.72188	-6.17742	1.18e-24	9.93e-58
AAEL024098		unspecified product	constitutive coactivator of PPAR-gamma 1		1.5811	1.67582	4.19e-11	7.57e-07
AAEL024144		unspecified product	AGAP010186- partial		-1.16924	-1.21928	7.65e-05	0.0001725
AAEL024207		unspecified product	peptidyl-prolyl cis-trans isomerase CYP95-like		1.67472	1.4334	0.00153942	0.000620253
AAEL024240					-2.78442	-3.94998	3.64e-12	3.61e-06
AAEL024345		unspecified product	uncharacterized protein LOC5569546 isoform X1		6.41386	7.01127	5.07e-12	0.0013539
AAEL024365					-4.4375	-3.61434	3.34e-06	1.95e-15
AAEL024370		unspecified product	uncharacterized protein LOC110676719		-3.94367	-4.18248	1.05e-07	4.06e-10
AAEL024421	CUT	unspecified product	cuticle -like		-5.90608	-4.20085	4.29e-08	2.51e-13
AAEL024454		unspecified product	myb I		-1.67643	-1.28834	5.75e-06	3.33e-09
AAEL024456					-1.58281	-1.11012	1.86e-05	6.1e-12
AAEL024482		unspecified product	uncharacterized protein LOC110675699		2.40073	1.83331	1.79e-14	7.98e-10
AAEL024490		unspecified product	gamma-aminobutyric acid receptor subunit alpha-4 isoform X2		-1.30173	-1.141	0.000324891	0.000119344
AAEL024540		unspecified product	proto-oncogene tyrosine- kinase ROS isoform X1		-1.3029	-1.15693	1.79e-05	0.000518065
AAEL024594					-3.74638	-3.46541	5.09e-16	7.08e-13
AAEL024680		unspecified product	xanthine dehydrogenase-like		-3.13807	-2.34575	0.000233796	7.26e-06
AAEL024717		unspecified product	pyrroline-5-carboxylate reductase		-1.71961	-2.0876	9.29e-05	0.00714598
AAEL024756		unspecified product	zinc finger 135 isoform X3		-1.13229	-1.0914	9.25e-05	0.000270751
AAEL024761		unspecified product	uncharacterized protein LOC110680814, partial		2.24899	1.94357	0.00457365	0.0040051
AAEL024780		unspecified product	similar isoform X2		1.60238	1.15872	0.00253387	2.68e-05
AAEL024887					-1.8109	-1.73337	1.58e-13	2.98e-13
AAEL024906		unspecified product	f-box lrr		-1.86831	-2.01579	0.00019866	0.00326399
AAEL024913		unspecified product	isoform partial		-1.16695	-1.41243	4.97e-09	1.44e-05
AAEL024923					-1.77239	-1.52124	0.000173186	9.05e-05
AAEL024977		unspecified product	phosphoglycolate phosphatase 2-like		-2.24929	-2.74998	1.03e-06	1.17e-05
AAEL025013		unspecified product	transcription initiation factor TFIID subunit 1 isoform X2		1.37033	1.25432	1.52e-05	2.08e-08
AAEL025030		unspecified product	uncharacterized protein LOC5564068		-2.02028	-1.13518	0.0026561	2.64e-08
AAEL025092		unspecified product	vitelline membrane Vm26Ab-like		-3.23739	-3.29806	2.54e-11	6.72e-05
AAEL025137					-1.27884	-2.37678	2.2e-06	0.00522634
AAEL025186		unspecified product	uncharacterized protein LOC110674045 isoform X2		-6.60283	-10.8342	1.47e-52	2.02e-35
AAEL025224		unspecified product	G -coupled receptor kinase 1 isoform X1		-1.81952	-1.87334	0.000141851	8.83e-06
AAEL025230		unspecified product	digestive organ expansion factor homolog		8.38805	8.52839	5.57e-17	1.66e-12
AAEL025279					-1.58826	-1.85789	0.000239654	0.00550335
AAEL025319	SGP	unspecified product	62 kDa salivary secreted		-1.19031	-2.03558	2.47e-05	0.00908213
AAEL025353		unspecified product	retinal guanylyl cyclase 2-like isoform X1		-1.67777	-1.61659	8.32e-07	2.49e-06
AAEL025367					-3.01509	-2.32114	0.0013901	0.000295535
AAEL025454		unspecified product	inactive rhomboid 1-like		-2.62207	-2.36201	3.11e-24	9.93e-26
AAEL025458		unspecified product	AAEL007123- partial		1.10448	1.08227	0.00240085	0.000567505
AAEL025466		unspecified product	nucleolar dao-5		6.79742	5.748	1.23e-14	2.87e-23
AAEL025491		unspecified product	trypsin 3A1-like		-8.37066	-8.6329	1.75e-09	1.8e-08
AAEL025514		unspecified product	obscurin isoform X4		-1.8285	-1.55706	1.03e-10	1.69e-13
AAEL025518		unspecified product	zinc finger CCCH domain-containing 18		-3.20097	-2.61747	1.18e-15	4.63e-21
AAEL025520		unspecified product	uncharacterized protein LOC5564044		-1.0462	-1.1376	4.88e-05	0.000573046
AAEL025532		unspecified product	collagen alpha-1(I) chain-like		-4.76283	-3.21182	2.92e-14	2.47e-26
AAEL025597		Amino acid transporter [Source:UniProtKB/TrEMBL;Acc:A0A1S4FFR9]	proton-coupled amino acid transporter CG1139		-1.85846	-1.83568	7.8e-13	1.17e-09
AAEL025618					1.50548	1.85584	1.69e-06	3.09e-05
AAEL025633					-2.47083	-2.18876	2.98e-12	4.29e-10
AAEL025664		unspecified product	AGAP011124- partial		1.2161	1.14347	0.00621836	0.0036787
AAEL025705		unspecified product	uncharacterized protein LOC110679215		-5.47179	-3.99829	1.55e-12	4.79e-14
AAEL025746					-1.55627	-1.52753	2.55e-05	0.000326365
AAEL025755		unspecified product	tRNA-specific adenosine deaminase 2		-1.31777	-1.32583	0.000712197	0.00250046
AAEL025775		unspecified product	SET and MYND domain-containing 4-like		1.25073	1.10817	0.00143286	0.000770611
AAEL025784		unspecified product	AGAP000198- partial		-5.01408	-4.08697	3.98e-31	1.55e-26
AAEL025796					-1.45879	-1.32552	0.00770926	0.00277502
AAEL025841					-1.43596	-1.22236	6.38e-05	0.000193444
AAEL025872					-1.37545	-1.95188	5.37e-06	0.00735307
AAEL025895		unspecified product	DNA repair RAD50		1.78367	1.70904	4.47e-05	0.0083114
AAEL026044		Sterol carrier protein 2 [Source:UniProtKB/TrEMBL;Acc:Q86PR3]	sterol carrier 2		-1.95623	-1.38687	0.0050565	9.05e-05
AAEL026057		unspecified product	circadian clock-controlled daywake		-2.06511	-1.09137	0.00521147	2.69e-06
AAEL026093		unspecified product	keratin-associated 19-2-like		-2.85378	-2.43543	1.58e-13	3.63e-09
AAEL026132					-1.87916	-1.85297	1.39e-05	1.91e-05
AAEL026147		unspecified product	slit isoform X1		-1.21183	-1.12489	7.94e-06	7.82e-07
AAEL026217		unspecified product	myosin heavy muscle-like isoform X1		-2.08832	-1.64263	1.07e-10	5.68e-15
AAEL026237		unspecified product	AGAP000821- partial		-1.39807	-1.07982	0.000477474	8.18e-05
AAEL026278		unspecified product	circadian clock-controlled isoform X2		-2.42011	-1.91139	3.95e-06	1.08e-07
AAEL026284		unspecified product	tigger transposable element-derived 6 partial		-1.91187	-3.12954	5.67e-07	2.82e-06
AAEL026304	CUT	unspecified product	adult cuticle 1-like		-4.41151	-2.82166	0.00021882	6.48e-22
AAEL026315					-2.46951	-2.16824	7.45e-06	1.7e-05
AAEL026357		unspecified product	cysteine dioxygenase type 1		-1.05283	-1.19531	1.29e-06	0.00197068
AAEL026432		unspecified product	AGAP007278- partial		-3.53636	-3.07619	3.29e-17	1.09e-20
AAEL026438		unspecified product	bromodomain-containing 4-like isoform X2		-1.4663	-1.40613	0.000994731	0.000673081
AAEL026446		unspecified product	heat shock 70 kDa cognate 4-like		-1.59295	-1.66151	9.74e-07	1.54e-05
AAEL026449					-1.36104	-1.06717	0.000808713	0.000249445
AAEL026466		unspecified product	cystatin		-3.42537	-2.91849	1.18e-17	4.11e-33
AAEL026540					-2.15418	-1.95131	6.09e-06	1.34e-06
AAEL026565					-1.98162	-2.06972	4.91e-08	2.25e-07
AAEL026574		unspecified product	transcription factor grauzone		-2.28431	-2.35841	4.42e-09	3.22e-09
AAEL026620		SCP domain-containing protein [Source:UniProtKB/TrEMBL;Acc:A0A1S4F3R1]	antigen 5 like allergen Cul n 1-like		-1.85788	-2.38382	0.000112623	0.0040333
AAEL026630		unspecified product	serine threonine- phosphatase 6 regulatory ankyrin repeat subunit B isoform X1		-4.2325	-3.10376	4.9e-27	5.48e-16
AAEL026650		unspecified product	uncharacterized protein LOC110680300		2.33479	1.89205	0.00211868	3.12e-07
AAEL026716		unspecified product	water dikinase 2-like		-1.68391	-1.22972	0.00126045	6.53e-07
AAEL026724					-3.91355	-4.50937	5.86e-16	1.01e-12
AAEL026737		unspecified product	MOXD1 homolog 2-like		-1.85869	-1.17753	0.000148382	1.63e-08
AAEL026825		unspecified product	facilitated trehalose transporter Tret1		-1.40261	-1.207	9.2e-10	6.84e-08
AAEL026828		unspecified product	AGAP005727- partial		-4.79972	-3.53821	1.03e-10	2.69e-12
AAEL026878		unspecified product	acyl- Delta(11) desaturase		-2.80813	-2.28769	2.9e-14	2.21e-09
AAEL026967		unspecified product	troponin skeletal muscle isoform X3		-1.57747	-1.68007	2.36e-14	8.32e-09
AAEL027028					-1.95865	-1.99044	5.32e-11	4.34e-10
AAEL027069		unspecified product	uncharacterized protein LOC5564154 isoform X1		-1.72919	-1.8191	2.1e-06	0.000348082
AAEL027078		unspecified product	AAEL002171- partial		-2.0226	-1.88532	5.6e-13	2.84e-10
AAEL027096		unspecified product	cyclic AMP response element-binding A isoform X2		-1.49949	-1.67588	1.84e-15	5.75e-06
AAEL027150		unspecified product	1-phosphatidylinositol 4,5-bisphosphate phosphodiesterase epsilon-1-like		-1.20381	-1.02323	1.05e-08	1.88e-08
AAEL027189		unspecified product	serine-rich adhesin for platelets-like		-1.15059	-1.18774	2.89e-06	1.17e-05
AAEL027229		unspecified product	uncharacterized protein LOC110677716		2.20508	1.32107	4.69e-06	9.92e-05
AAEL027256					5.29479	5.45854	4.76e-12	4.08e-09
AAEL027293					6.58301	6.93223	1.85e-31	4.44e-11
AAEL027311	CUT	unspecified product	cuticle -like		-10.34	-7.0815	1.13e-15	3.32e-64
AAEL027354		unspecified product	ADP-dependent glucokinase		-1.20759	-1.06721	0.00769801	0.00738099
AAEL027400		unspecified product	uncharacterized protein LOC5565978		-1.17465	-1.05269	3.99e-06	1.46e-06
AAEL027402		unspecified product	artichoke-like isoform X5		-1.02331	-1.21216	3.37e-05	0.000951837
AAEL027439		unspecified product	skin secretory xP2-like		-7.57512	-4.2744	3.65e-05	1.29e-34
AAEL027453		unspecified product	nucleoside diphosphate kinase		-4.08652	-2.93068	2.19e-05	6.09e-08
AAEL027492		unspecified product	soluble calcium-activated nucleotidase 1		3.52203	3.13044	8.5e-05	1.67e-05
AAEL027500		unspecified product	tigger transposable element-derived 1-like		1.63633	1.44366	4.99e-05	4.81e-06
AAEL027520		unspecified product	gamma-aminobutyric acid receptor subunit alpha-6		-1.93913	-1.6408	0.00100355	0.000442723
AAEL027545		unspecified product	nose resistant to fluoxetine 6-like		-3.85106	-3.83277	1.56e-23	9.83e-20
AAEL027636					-1.59026	-1.37278	0.00148012	0.000786769
AAEL027637		unspecified product	water dikinase 2-like		-1.12627	-1.85983	1.61e-11	0.000194896
AAEL027673					-1.60171	-1.62447	0.000637854	0.00148207
AAEL027694		unspecified product	serine-rich adhesin for platelets-like isoform X1		-1.27606	-1.32554	0.000106656	0.00210969
AAEL027707					2.90389	2.58134	1.26e-08	7.3e-10
AAEL027732		unspecified product	proteoglycan 4 isoform X1		-3.89386	-3.48964	9.16e-29	8.19e-24
AAEL027771		Putative ubiquinone oxidoreductase ndufs8/23 kDa subunit [Source:UniProtKB/TrEMBL;Acc:A0A0N8ERX8]	NADH-ubiquinone oxidoreductase subunit 8		-1.04317	-1.24411	0.000286031	0.00322332
AAEL027877					-1.58714	-3.62041	2.35e-10	0.000805113
AAEL027881		unspecified product	cadherin-related tumor suppressor		-3.02788	-3.49876	3.15e-17	1.29e-14
AAEL027908					-1.97713	-1.75308	0.000637803	0.000650158
AAEL027940		unspecified product	extensin-like		-1.38586	-1.47532	0.000442447	0.00394689
AAEL027973		unspecified product	general transcription factor IIF subunit 2		1.87553	1.59362	0.000376341	0.00313039
AAEL027975		unspecified product	paternally-expressed gene 3		-4.85962	-3.53493	1.35e-17	4.48e-21
AAEL027985		unspecified product	3-oxoacyl-[acyl-carrier- ] reductase		-2.7148	-1.63342	1.53e-05	2.75e-07
AAEL028036		unspecified product	nuclease HARBI1		2.97027	2.20709	4.1e-05	1.68e-10
AAEL028066		unspecified product	flocculation FLO11		2.71064	1.65075	1.83e-06	4.73e-19
AAEL028081					-1.35174	-1.41813	6.92e-06	0.00188258
AAEL028119		unspecified product	neurexin-4 isoform X4		-1.66154	-1.45342	5.91e-06	1.95e-06
AAEL028124		unspecified product	fibrous sheath CABYR-binding -like		1.2225	1.31274	7.81e-05	0.000711899
AAEL028136		unspecified product	uncharacterized protein LOC110679080		-1.8594	-2.18911	4.91e-13	0.00792989
AAEL028155		unspecified product	DNA-directed RNA polymerase III subunit RPC9		1.44975	1.46676	0.000996182	0.00862418
AAEL028228		unspecified product	coiled-coil domain-containing 85C-A		-1.70051	-1.44628	1.51e-05	6.04e-06
AAEL028235		unspecified product	guanosine-3 ,5 -bis(diphosphate) 3 -pyrophosphohydrolase MESH1		-2.1093	-1.75868	0.000533671	0.00276515
AAEL028635	CYP	unspecified product	probable cytochrome P450 9f2	CYP9F2?	1.29031	1.20285	0.000191172	0.00281084
AAEL028762					2.17365	-1.06836	0.00109029	2.15e-08
AAEL028872					1.74411	-2.59049	5.89e-05	0.000970651
AAEL028895					2.06809	-1.79303	8.65e-08	4.05e-07
AAEL028906					1.96194	-1.12923	9.51e-09	2.08e-21
AAEL028925					1.28012	-1.8809	1.87e-06	0.00261087
AAEL028952					1.02696	-1.14458	4.18e-05	2.29e-07
AAEL028980					1.17546	-1.16826	1.3e-06	0.00115296
AAEL029034		unspecified product	AGAP009918- partial		-1.76466	-2.44683	0.000129768	0.008408
AAEL029057		unspecified product	AAEL003699- partial		-1.01131	-1.03255	0.00677202	0.00915677
AAEL029072		unspecified product	serine protease snake-like		10.454	10.8931	5.99e-26	4.49e-22
AAEL029085		unspecified product	paxillin isoform X1		-2.6458	-2.66729	1.23e-14	3.93e-14
