# Supplementary material for: Comparative Transcriptomic Analysis of Insecticide-Resistant Aedes aegypti from Puerto Rico Reveals Insecticide-Specific Patterns of Gene Expression
Source: Genes (Basel). 2023 Aug 15;14(8):1626. doi: 10.3390/genes14081626 (PMC10454789; doi:10.3390/genes14081626)
Supplement: Supplementary file 1 [file genes-14-01626-s001.zip › Table S8.xlsx]

## Sheet: Sheet1
234 common elements "M-MAL", "M-ACYP" , "M-LCT", "I-MAL", "I-ACYP" and "I-LCT" (R-S)
Geneid	logFC-M-mal	logFC-M-alpha	logFC-M-lamda	logFC-I-mal	logFC-I-alpha	logFC-I-lamda	FDR_M_mal_rock	FDR_M_alfa_rock	FDR_M_lamda_rock	FDR_I_mal_rock	Target	Product Description(VB)	Description (Blast2GO)	Gene_name
AAEL029072	12.57	10.2248	10.454	11.7917	11.0373	10.8931	7.2e-30	4.4e-25	4.49e-22	6.47e-34		unspecified product	serine protease snake-like
AAEL021372	7.77099	9.1241	7.563	8.42584	10.0745	9.08391	3.38e-15	2.21e-29	5.5e-22	0.00385895		unspecified product	peritrophin-1-like
AAEL024345	6.70335	6.24159	6.41386	6.96758	5.61348	7.01127	7.84e-14	1.06e-23	0.0013539	2.62e-07		unspecified product	uncharacterized protein LOC5569546 isoform X1
AAEL020741	5.48241	4.63606	5.0849	5.98911	4.35188	4.91495	5.62e-32	1.96e-31	1.14e-53	2.42e-39		unspecified product	nuclear valosin-containing -like
AAEL009130	5.17499	4.28107	3.87635	4.10379	3.95449	3.76836	5.8e-15	5.26e-07	2.73e-07	6.4e-05	CYP	cytochrome P450	probable cytochrome P450 6d4	CYP6Z7
AAEL007776	4.83922	5.53428	4.38951	4.72546	6.49985	5.21712	1.52e-20	1.38e-05	1.38e-16	3.31e-16		unspecified product	kDa secreted -1
AAEL006854	4.57836	4.45899	3.7842	4.07324	4.45321	3.83564	0.000171207	0.00440538	0.00279956	0.00186543		Niemann-Pick Type C-2, putative	NPC intracellular cholesterol transporter 2 homolog a
AAEL021795	3.89464	2.2213	2.02282	2.9336	1.44594	1.68436	7.53e-11	2.21e-07	2.21e-11	0.000440359		unspecified product	sarcoplasmic reticulum histidine-rich calcium-binding -like
AAEL024482	3.75717	1.92127	2.40073	3.08366	1.48443	1.83331	2.47e-23	2.79e-07	7.98e-10	4.07e-11		unspecified product	uncharacterized protein LOC110675699
AAEL009018	3.69027	2.85936	2.7364	2.64142	2.26495	2.30389	1.02e-20	5.29e-11	1.12e-10	5.21e-11	CYP	cytochrome P450	probable cytochrome P450 6d5	CYP28A5?
AAEL007371	3.58785	1.9408	1.94895	2.97811	1.44953	1.97514	1.09e-27	0.00195309	1.42e-08	5.71e-12		unspecified product	uncharacterized protein LOC5569107
AAEL010656	3.28279	2.29401	2.552	1.69443	1.66228	2.13975	1.73e-24	1.71e-06	2.25e-09	0.000338649		leucine-rich immune protein (Short)	phosphatase 1 regulatory inhibitor subunit PPP1R7 homolog	LRIM12
AAEL011025	3.20787	4.42666	4.07815	3.32197	4.33883	3.66498	0.000762629	1.74e-18	2.36e-13	7.64e-07		vacuolar ATP synthase subunit ac39	V-type proton ATPase subunit d 1
AAEL006805	3.1381	4.54384	3.14923	3.21023	3.40376	3.05096	1.45e-16	2.89e-10	1.8e-21	3.98e-08	CYP	cytochrome P450	probable cytochrome P450 9f2	CYP9J2
AAEL012086	2.93767	1.59107	1.54406	2.56933	1.55322	1.47291	1.65e-21	0.00987869	6.04e-06	4.11e-11		leucine-rich immune protein (Long)	leucine-rich repeat-containing 4C-like	LRIM1
AAEL009123	2.88656	2.36045	1.88211	2.07562	1.49119	1.20879	3.07e-10	2.2e-07	0.000862993	0.000994267	CYP	cytochrome P450	cytochrome P450 6d3-like	CYP6Z6
AAEL002969	2.8609	2.06136	1.72166	2.5961	1.59398	1.3101	1.13e-11	0.000100999	3.02e-07	3.08e-07	CUT	brain chitinase and chia	endochitinase-like
AAEL006995	2.65259	1.9852	1.47469	2.22996	1.8933	1.63055	3.19e-17	1.33e-05	0.00384524	1.18e-06		sodium/solute symporter	sodium-coupled monocarboxylate transporter 1-like
AAEL017132	2.61181	1.26887	1.71738	2.66367	1.47243	1.78223	1.21e-13	0.00188334	3.86e-07	5.53e-07		C-Type Lysozyme (Lys-C).	lysozyme c-1 isoform X2	LYSC4
AAEL027707	2.52135	3.21709	2.90389	2.95772	2.79912	2.58134	5.82e-05	2.47e-11	7.3e-10	2.25e-08
AAEL003345	2.5043	1.20226	1.61534	2.29246	1.09181	1.58052	8.05e-15	0.00598398	1.96e-11	1.51e-10		argininosuccinate lyase	argininosuccinate lyase
AAEL008936	2.49629	1.973	1.53382	2.38009	1.50152	1.35708	6.96e-08	0.000961514	0.000831438	2.4e-06		unspecified product	trithorax group osa-like
AAEL000044	2.41042	2.4017	1.87358	2.18548	2.30637	1.87547	4.11e-13	2.59e-17	5.84e-10	5.72e-06		ornithine decarboxylase	ornithine decarboxylase 1-like
AAEL023294	2.36381	1.84049	1.48908	2.04828	1.77851	1.30071	4.71e-13	7.73e-10	1.76e-06	3.44e-07		unspecified product	uncharacterized protein LOC110681328
AAEL007943	2.24854	1.54928	2.20834	2.16803	1.33563	2.15637	1.37e-07	0.000961514	1.73e-09	2.27e-06		unspecified product	CWF19 2 homolog
AAEL011130	2.20542	2.24574	1.5304	2.27667	1.98273	2.11284	1.62e-08	1.79e-09	0.00428825	1.32e-08		alcohol dehydrogenase	sorbitol dehydrogenase-like
AAEL000834	2.15083	1.66114	2.15738	1.41669	1.00086	1.55106	6.5e-11	0.000102591	3.03e-07	0.000248594		dimethylaniline monooxygenase	senecionine N-oxygenase
AAEL014893	2.1275	2.23628	1.75252	2.09278	2.45476	2.41699	0.00542022	0.0011542	0.00134788	0.00705294	CYP	cytochrome P450	probable cytochrome P450 6a14	CYP6BB2
AAEL017297	2.12445	2.05466	1.76926	1.74496	2.27522	1.42204	7.69e-10	4.54e-07	7.67e-10	4.03e-05	CYP	cytochrome P450	probable cytochrome P450 6a14	CYP6M9
AAEL028635	2.06466	3.23687	1.29031	1.65836	2.41653	1.20285	1.04e-07	0.000178973	0.00281084	3.06e-05	CYP	unspecified product	probable cytochrome P450 9f2	CYP9F2?
AAEL023844	2.05046	2.38753	2.32032	2.38589	2.31422	1.76412	1.44e-05	5e-10	2.9e-07	1.72e-06		unspecified product	esterase B1-like
AAEL014614	1.98586	3.19877	1.54622	1.92871	1.89566	1.34266	6.8e-11	1.71e-06	5.86e-08	0.00010519	CYP	cytochrome P450	probable cytochrome P450 9f2	CYP9F2?
AAEL012341	1.9171	1.87288	2.11692	2.20429	1.239	1.45593	0.000127876	0.000100274	1.17e-11	2.11e-06		lysosomal acid lipase, putative	lipase 3-like
AAEL007952	1.89957	1.65917	2.50209	2.55504	1.51699	2.65549	1.3e-05	0.000176116	4.94e-14	1.51e-10		unspecified product	suppressor APC domain-containing 2
AAEL005790	1.85032	1.58351	2.11308	1.7333	1.28319	1.38411	2.45e-06	0.000694227	0.00249068	0.000733007		malic enzyme	NADP-dependent malic enzyme isoform X2
AAEL024098	1.82133	2.68769	1.5811	1.77634	2.167	1.67582	2.23e-06	1.73e-17	7.57e-07	0.00059377		unspecified product	constitutive coactivator of PPAR-gamma 1
AAEL007656	1.81019	1.92954	1.96877	2.418	1.9568	1.81421	0.000162872	3.85e-05	8.17e-07	1.96e-06		receptor for activated C kinase, putative	p21-activated kinase-interacting 1-like
AAEL012681	1.6876	2.2279	1.5378	2.04451	1.8192	1.29339	3.13e-09	4.96e-25	8.16e-16	5.71e-12		60S ribosomal protein L24 [Source:UniProtKB/TrEMBL;Acc:Q16LE3]	probable ribosome biogenesis RLP24	RpL24
AAEL021140	1.68476	1.68271	1.12168	1.72311	2.11856	1.26575	5.04e-05	1.73e-10	0.000133204	8.6e-09		unspecified product	reverse transcriptase partial
AAEL005000	1.39667	1.17738	1.68766	1.41268	1.23532	1.39436	7.56e-05	0.00247312	3.08e-07	0.000264306		unspecified product	constitutive coactivator of PPAR-gamma 1
AAEL005008	-1.09001	-1.51846	-1.38502	-1.28465	-1.36491	-1.30135	0.00548163	2.49e-06	9.04e-07	0.000338967		aquaporin	aquaporin-like
AAEL013648	-1.09977	-2.00789	-2.65256	-2.23325	-2.23122	-2.61902	0.00291689	2.13e-07	1.2e-15	9.06e-08		Fatty acyl-CoA reductase [Source:UniProtKB/TrEMBL;Acc:Q16II8]	fatty acyl- reductase CG5065
AAEL011741	-1.17875	-1.96418	-3.33701	-1.53376	-1.02334	-2.90168	0.00162618	2.27e-10	3.87e-25	0.00726287	GST	glutathione transferase	glutathione S-transferase isoform X1	GSTS1
AAEL006895	-1.18012	-1.42432	-1.39013	-1.09027	-1.18581	-1.60612	0.000949003	3.29e-06	1.3e-06	0.0092501		phosphofructokinase	ATP-dependent 6-phosphofructokinase isoform X3
AAEL000797	-1.19435	-1.62797	-2.51073	-1.45907	-1.14259	-1.82788	0.0016898	5.91e-05	1.41e-07	0.0013143		dimethylaniline monooxygenase	senecionine N-oxygenase-like
AAEL019708	-1.23399	-1.34345	-1.44783	-2.19021	-1.10118	-2.20285	8.88e-05	0.000357823	5.69e-06	2.56e-07		unspecified product	cell wall DAN4
AAEL013303	-1.27391	-2.79758	-4.34548	-1.84299	-2.31261	-3.21895	0.00307198	6.53e-09	5.58e-19	0.000264083		unspecified product	cell wall DAN4-like
AAEL008828	-1.28679	-2.41302	-1.42313	-1.45093	-1.28616	-1.50458	0.00200308	2.38e-09	0.000146555	0.000197674		carbonic anhydrase	carbonic anhydrase 7
AAEL025841	-1.30897	-1.47743	-1.43596	-1.36439	-1.21387	-1.22236	0.00668291	0.000877318	0.000193444	0.00479561
AAEL006207	-1.31938	-1.77613	-2.36477	-2.3724	-1.59171	-2.61284	0.00555846	0.000787474	5.1e-05	6.5e-05		unspecified product	uncharacterized protein LOC5567606
AAEL008028	-1.32762	-1.65688	-1.26091	-1.58128	-1.26572	-1.37635	1.54e-05	2.43e-09	9.65e-05	1.77e-06		monocarboxylate transporter	monocarboxylate transporter 12
AAEL009904	-1.35094	-2.53404	-3.3919	-1.51807	-1.62265	-3.16052	0.00199339	2.05e-08	2.88e-10	0.00902473		PDZ domain-containing protein [Source:UniProtKB/TrEMBL;Acc:A0A1S4FP41]	MNN4-like isoform X1
AAEL003331	-1.35674	-1.63725	-2.39197	-1.61795	-1.56603	-2.21653	0.000637957	5.96e-05	1.56e-10	0.000132165		unspecified product	chaoptin
AAEL020954	-1.36826	-1.14221	-1.90842	-1.61131	-1.21907	-1.80285	1.02e-06	3.72e-06	6.23e-23	4.97e-08		unspecified product	zinc finger CCCH domain-containing 13 isoform X1
AAEL027637	-1.41726	-1.84521	-1.12627	-1.1997	-1.83496	-1.85983	3.22e-05	4.23e-07	0.000194896	0.00522723		unspecified product	water dikinase 2-like
AAEL014908	-1.42539	-1.51198	-1.63315	-1.02645	-1.24438	-1.20595	9.53e-05	2.25e-05	1.77e-08	0.00972594		unspecified product	large subunit GTPase 1 homolog
AAEL007050	-1.43256	-1.42769	-2.0443	-1.42765	-1.3189	-2.07303	8.17e-05	2.22e-05	5.06e-10	0.000577135		sugar transporter	facilitated trehalose transporter Tret1-2 homolog
AAEL009185	-1.4474	-1.75789	-2.27767	-1.64826	-1.31939	-1.94141	0.00347609	3.3e-06	6.39e-11	0.000489957		arginine or creatine kinase	arginine kinase isoform X1
AAEL013267	-1.46508	-1.24532	-1.2398	-1.77867	-1.12946	-1.46686	6.31e-05	0.00198852	6.45e-05	0.00175217		unspecified product	beta-1,4-galactosyltransferase galt-1 isoform X2
AAEL005429	-1.49642	-2.88474	-1.52635	-1.41131	-1.86185	-1.67023	2.01e-06	3.37e-15	8.24e-09	0.00453509		2-oxoglutarate dehydrogenase	probable 2-oxoglutarate dehydrogenase E1 component DHKTD1 mitochondrial
AAEL022657	-1.50252	-1.37883	-2.64867	-1.81067	-1.29821	-1.75714	0.000257801	0.000525979	2.76e-10	0.000457197		unspecified product	nose resistant to fluoxetine 6
AAEL009844	-1.5066	-2.35527	-2.54441	-4.08182	-3.46641	-3.0363	0.00261249	0.00178678	2.98e-05	5.72e-13		unspecified product	cell wall integrity and stress response component 4-like isoform X1
AAEL026574	-1.59137	-2.02539	-2.28431	-2.15375	-1.82219	-2.35841	0.000549138	8.15e-06	3.22e-09	0.000101097		unspecified product	transcription factor grauzone
AAEL009510	-1.60264	-1.89949	-1.85612	-2.01116	-1.37075	-2.10124	2.88e-07	6.83e-13	8.91e-15	1.06e-09		glucosamine-fructose-6-phosphate aminotransferase	glutamine--fructose-6-phosphate aminotransferase [isomerizing] 2-like
AAEL001767	-1.60415	-1.83569	-1.4879	-1.98897	-1.66116	-1.83199	3.28e-07	2.38e-09	2.04e-08	6.77e-08		unspecified product	uncharacterized protein LOC5572296 isoform X2
AAEL012579	-1.62505	-1.65639	-1.12035	-1.15506	-1.08435	-1.25375	0.000531072	2.59e-12	1.96e-05	4.4e-05		Aspartate aminotransferase [Source:UniProtKB/TrEMBL;Acc:Q16LN3]	aspartate cytoplasmic
AAEL004591	-1.65504	-1.12304	-1.69279	-1.96117	-1.02734	-1.78877	1.25e-05	0.00509204	1.61e-07	4.77e-06		unspecified product	serine-rich adhesin for platelets-like
AAEL009385	-1.66141	-1.99562	-2.65559	-2.17299	-2.11512	-2.2494	2.95e-06	4.27e-08	3.44e-17	2.26e-07		unspecified product	isoforms B C isoform X1
AAEL011305	-1.67979	-1.81684	-1.92763	-3.46992	-2.06548	-2.6344	0.000657789	0.00149433	9.21e-05	4.07e-07		unspecified product	G- coupled receptor GRL101
AAEL014274	-1.70106	-1.28194	-2.50902	-1.99139	-1.15219	-2.07404	5.61e-06	0.00020447	7.82e-15	3.08e-06		unspecified product	dentin sialophospho isoform X3
AAEL001307	-1.70929	-2.09453	-1.64075	-2.36597	-1.5621	-1.23332	0.00157976	0.000211147	0.000246058	0.000511413		SEC14, putative	cellular retinaldehyde-binding
AAEL003434	-1.74596	-1.83468	-1.68504	-1.94994	-1.9639	-1.62875	1.44e-07	3.94e-09	1.53e-10	2.22e-09		alpha-amylase	maltase A3
AAEL026716	-1.76046	-2.86064	-1.68391	-1.52863	-1.86041	-1.22972	1.29e-07	2.07e-14	6.53e-07	0.000419437		unspecified product	water dikinase 2-like
AAEL011500	-1.76918	-1.0627	-1.47801	-1.99528	-1.12027	-1.41791	1.8e-06	0.00451577	5.66e-06	7.03e-05		Cdc42 protein, putative	ras-like GTP-binding
AAEL021584	-1.79314	-1.77263	-2.3828	-3.98016	-1.94382	-2.72354	1.57e-06	4.9e-07	1.84e-08	4.93e-07		unspecified product	borderless-like isoform X1
AAEL012762	-1.79372	-1.55482	-3.32443	-1.81713	-1.68156	-1.73644	7.69e-05	0.0027366	2.83e-10	0.00528336	CYP	cytochrome P450	cytochrome P450 4C1-like	CYP325N2
AAEL012792	-1.81612	-2.16577	-2.47264	-2.35689	-1.797	-2.69048	1.38e-06	1.06e-08	2.41e-08	7.07e-10		unspecified product	mucin-5AC isoform X2
AAEL002972	-1.81849	-1.62779	-3.06752	-1.82881	-1.20117	-3.10019	0.00047897	0.00321991	2.75e-09	0.00179414	CUT	brain chitinase and chia	endochitinase
AAEL008600	-1.82132	-2.34907	-1.25769	-2.30496	-1.90949	-2.21575	1e-05	1.04e-07	0.00229861	6.28e-06		zinc carboxypeptidase	zinc carboxypeptidase-like
AAEL005656	-1.82427	-3.67505	-6.12803	-2.33056	-2.803	-6.70298	9.73e-07	3.21e-13	8.65e-67	9e-05		myosin heavy chain, nonmuscle or smooth muscle	myosin heavy muscle-like
AAEL001818	-1.84663	-1.38784	-2.12583	-2.54928	-1.41387	-2.30088	0.00028518	0.001675	9.54e-07	3.56e-06		unspecified product	ankyrin-1-like isoform X1
AAEL027096	-1.87567	-1.44842	-1.49949	-2.05104	-1.35084	-1.67588	1.24e-09	1.86e-08	5.75e-06	2.59e-12		unspecified product	cyclic AMP response element-binding A isoform X2
AAEL022732	-1.88621	-1.89821	-2.16946	-2.11945	-2.18603	-2.45885	0.00802923	0.00632838	0.000337132	0.00342317
AAEL011612	-1.89276	-1.88432	-2.09009	-2.21999	-1.83032	-2.46676	5.14e-10	6.59e-08	1.91e-06	2.22e-09		C-Type Lectin (CTL) - mannose binding. Transcript A	collectin-10 isoform X1	CTLMA6
AAEL009843	-1.93891	-4.08267	-2.71658	-3.10052	-2.95541	-2.33984	3.14e-05	6.34e-13	1.13e-08	5.11e-08		serine-type enodpeptidase,	chymotrypsin
AAEL007835	-1.95769	-2.38992	-2.91256	-2.04569	-2.22192	-2.49086	3.47e-05	0.00476529	7.4e-07	6.25e-05		serine/threonine protein kinase	serine threonine- kinase fused
AAEL022849	-1.98318	-1.13101	-1.76157	-1.64095	-1.09593	-1.98441	1.78e-07	0.0045326	7.77e-06	0.003619		unspecified product	polypeptide N-acetylgalactosaminyltransferase 9
AAEL008069	-1.98955	-1.75669	-2.79938	-2.4168	-1.6148	-2.52045	5.7e-11	1.17e-09	8.46e-30	4.77e-10		notch	von Willebrand factor type EGF and pentraxin domain-containing 1 isoform X1
AAEL027985	-2.00411	-2.07047	-2.7148	-3.04549	-1.65005	-1.63342	0.00327007	4.54e-07	2.75e-07	0.00521673		unspecified product	3-oxoacyl-[acyl-carrier- ] reductase
AAEL008079	-2.03233	-2.34209	-1.95608	-2.64104	-2.6635	-1.82132	1.59e-09	7.92e-11	2.59e-08	1.52e-12		trypsin-alpha, putative	trypsin delta-like
AAEL022734	-2.04672	-1.91494	-2.53278	-2.22853	-1.40138	-2.09438	2.25e-10	7.45e-07	2.98e-12	3.3e-09		unspecified product	ATP-binding cassette sub-family G member 8
AAEL020083	-2.07982	-1.76187	-2.21291	-2.2913	-2.03292	-2.88004	4.77e-05	6.47e-05	2.5e-06	1.74e-06		unspecified product	uncharacterized protein LOC5576211, partial
AAEL017262	-2.08073	-2.36977	-4.24525	-2.21767	-1.90708	-4.00565	3.94e-06	4.76e-08	8.02e-27	3e-06	CUT	unspecified product	larval cuticle A2B
AAEL011789	-2.09394	-2.21257	-2.75498	-1.97636	-1.58626	-2.71952	2.13e-08	2.14e-11	1.88e-19	1.21e-05		Probable citrate synthase 2, mitochondrial Precursor (EC 2.3.3.1)	probable citrate synthase mitochondrial
AAEL028235	-2.12449	-4.12697	-2.1093	-2.29002	-1.87025	-1.75868	0.000182699	2.87e-11	0.00276515	0.000313534		unspecified product	guanosine-3 ,5 -bis(diphosphate) 3 -pyrophosphohydrolase MESH1
AAEL005967	-2.13117	-2.24745	-1.6629	-2.04208	-1.92566	-1.81983	0.000297786	0.000277783	0.000551324	0.000918777		unspecified product	cilia- and flagella-associated 57
AAEL013623	-2.18311	-1.99038	-1.7255	-2.7818	-1.97225	-2.27083	0.000268184	9.26e-06	8.63e-08	6.32e-12		trypsin	trypsin alpha-3-like
AAEL026432	-2.19439	-1.90656	-3.53636	-1.74492	-1.78872	-3.07619	1.43e-08	2.05e-06	1.09e-20	3.7e-05		unspecified product	AGAP007278- partial
AAEL009044	-2.19687	-2.94814	-1.6076	-2.75845	-2.65619	-1.89141	4.85e-07	1.44e-08	0.000295	9.33e-08		amine oxidase	spermine oxidase-like
AAEL025367	-2.19956	-2.65414	-3.01509	-2.35481	-1.28662	-2.32114	0.000506916	0.00171751	0.000295535	9.33e-08
AAEL019530	-2.25691	-1.7591	-3.00947	-2.76694	-1.59847	-2.66149	1.22e-08	3.16e-05	8.51e-14	4.93e-10		unspecified product	transcription factor SPT20 homolog isoform X1
AAEL008599	-2.26418	-2.10243	-2.53609	-1.79095	-2.23808	-1.95545	2.1e-10	2.49e-06	1.32e-10	0.000315986		zinc carboxypeptidase	zinc carboxypeptidase-like
AAEL003262	-2.28909	-2.05877	-2.46431	-2.84356	-1.5406	-1.95394	8.95e-09	2.7e-06	4.56e-08	1.18e-08		leucine-rich transmembrane protein	artichoke
AAEL003066	-2.32683	-3.02057	-1.95405	-2.96674	-3.31946	-2.60391	7.34e-05	4.3e-09	2.21e-06	1.93e-11	CUT	brain chitinase and chia	chitinase-3 1
AAEL001878	-2.34071	-2.20633	-3.60525	-3.07134	-1.63494	-3.10219	6.09e-09	9.4e-06	1.12e-15	5.26e-05		lipase	pancreatic triacylglycerol lipase
AAEL011818	-2.37666	-1.94002	-3.21671	-3.54494	-1.77597	-2.85748	7.03e-08	3.34e-05	4.41e-13	2.96e-10		unspecified product	isoform A
AAEL004933	-2.39401	-2.57405	-1.80782	-1.77055	-2.25227	-1.43072	0.000132637	0.00517542	0.000219212	0.00334527		lysosomal acid lipase, putative	lipase 1-like
AAEL002759	-2.40922	-1.14422	-2.76906	-2.78108	-1.06554	-2.45159	5.88e-12	0.000466278	3.24e-19	5.21e-11		tropomyosin invertebrate	tropomyosin-2 isoform X1
AAEL004247	-2.43332	-2.5761	-1.64181	-2.99618	-2.28648	-2.3251	6.33e-10	6.62e-19	1.57e-07	1.75e-14		Sialin, Sodium/sialic acid cotransporter, putative	sialin-like
AAEL008163	-2.43574	-1.56473	-1.4017	-2.25087	-1.70392	-1.85108	8.09e-06	0.00013215	0.000265965	1.17e-06		protease m1 zinc metalloprotease	aminopeptidase N-like
AAEL001513	-2.44641	-2.14889	-2.9879	-3.68801	-2.86374	-3.53936	6.97e-10	8.04e-06	3.54e-11	1.32e-08		WD-repeat protein	WD repeat-containing 35
AAEL000717	-2.47491	-1.80097	-2.65576	-2.07206	-2.23495	-2.10316	6.34e-09	2.43e-06	3.42e-13	0.000364211		protocadherin	dachsous
AAEL004212	-2.50208	-2.49174	-3.26684	-2.81714	-2.47727	-3.38199	1.63e-09	1.23e-09	2.2e-18	5.82e-08		unspecified product	leucine-rich repeat-containing 20 isoform X1
AAEL020895	-2.51356	-1.98303	-2.6248	-2.15698	-1.47987	-3.39486	0.00503365	0.000893076	1.54e-06	0.00151487		unspecified product	neuropeptide-like 3
AAEL012245	-2.51495	-2.33011	-3.63287	-1.67942	-2.74156	-2.06395	0.000193452	3.48e-05	1.67e-09	0.00282458		unspecified product	obstructor-E-like
AAEL026466	-2.5164	-3.47729	-3.42537	-3.2	-2.53018	-2.91849	1.07e-05	1.32e-17	4.11e-33	1.29e-18		unspecified product	cystatin
AAEL025518	-2.53297	-1.98303	-3.20097	-2.7893	-1.82556	-2.61747	2.38e-12	5.8e-07	4.63e-21	5.29e-10		unspecified product	zinc finger CCCH domain-containing 18
AAEL008764	-2.54186	-1.64163	-3.53972	-2.17083	-1.10919	-3.04964	3.08e-08	4.89e-05	1.16e-19	0.000247827	CUT	cuticle protein, putative	pro-resilin
AAEL021785	-2.54773	-3.67771	-3.87224	-2.7958	-2.82418	-3.875	2.23e-05	1.07e-11	5.85e-18	4.19e-06	SGP	unspecified product	salivary glue Sgs-3 isoform X1
AAEL006442	-2.57303	-2.19812	-3.33265	-2.66903	-2.06654	-2.79128	2.54e-10	1.92e-07	3.9e-16	2.02e-09		unspecified product	histone-lysine N-methyltransferase MECOM-like
AAEL006534	-2.59299	-2.45488	-2.99031	-2.40463	-2.24368	-2.70113	5.69e-10	1.42e-07	7.17e-09	7e-06		protocadherin	cadherin-related tumor suppressor
AAEL001233	-2.60911	-2.57856	-2.85886	-2.51009	-2.84429	-3.35694	6.44e-07	1.52e-06	1.62e-08	2.33e-06		Clip-Domain Serine Protease family E. Protease homologue.	transmembrane protease serine 9-like	CLIPE9
AAEL013732	-2.61112	-2.89683	-2.5067	-2.51129	-2.59812	-2.53652	4.13e-09	1.11e-08	4.34e-10	0.000262333		mannosyltransferase 1,	O-mannosyl-transferase 2
AAEL014366	-2.61395	-1.85444	-2.07712	-2.55833	-1.38057	-1.8625	6.37e-10	1.24e-06	3.63e-08	2.31e-07		unspecified product	takeout-like
AAEL011586	-2.63692	-2.44629	-3.63987	-3.55071	-2.91157	-3.02205	7.46e-08	1.37e-05	1.8e-11	5.31e-07		unspecified product	mediator of RNA polymerase II transcription subunit 15 isoform X3
AAEL021367	-2.64376	-2.45567	-2.85979	-2.95887	-1.55526	-3.84321	9.07e-14	3.78e-11	2.89e-20	2.47e-13		unspecified product	RNA polymerase II degradation factor 1-like
AAEL012013	-2.66138	-3.99704	-4.43133	-2.79613	-2.95938	-3.27508	2.6e-09	2.43e-13	3.39e-20	1.06e-08		unspecified product	acidic repeat-containing isoform X2
AAEL013518	-2.72282	-1.98584	-2.90025	-2.35846	-2.25165	-2.37527	5.12e-07	0.000994482	6.67e-07	0.000339298		unspecified product	embryonic gonad-like
AAEL022615	-2.74725	-2.64389	-1.80841	-2.52134	-1.82779	-2.13651	3.6e-06	4.15e-09	1.42e-09	0.000370025		unspecified product	molybdenum cofactor sulfurase
AAEL002994	-2.75627	-2.0405	-2.34234	-2.76833	-1.80806	-2.79258	1.32e-05	0.00549525	0.000146132	0.000241426		unspecified product	uncharacterized protein LOC5580274
AAEL021094	-2.76048	-1.82783	-3.49166	-2.35573	-3.31779	-2.32238	5.63e-06	0.00195718	9.79e-11	5.61e-05
AAEL014344	-2.79057	-2.47268	-3.51903	-2.64364	-2.79011	-2.87669	3.3e-09	1.26e-05	6.24e-14	7.42e-05		adam (a disintegrin and metalloprotease)	zinc metallo ase-disintegrin-like 06
AAEL023384	-2.81608	-1.53043	-2.57598	-2.46645	-1.56306	-2.61099	1.5e-15	3.55e-05	1.32e-08	2.67e-10		unspecified product	mucin-5AC-like isoform X3
AAEL012268	-2.81621	-2.48831	-3.84406	-2.76545	-3.11511	-4.32282	1.08e-10	3.98e-07	5.75e-15	2.11e-06	CUT	brain chitinase and chia	probable chitinase 10
AAEL011768	-2.81935	-2.1145	-3.67483	-3.55094	-1.85506	-3.2951	1.76e-09	0.000102591	7.51e-14	4.12e-05		unspecified product	agglutinin ARB_02240
AAEL010266	-2.82137	-2.76116	-3.25846	-3.19262	-2.52245	-2.7369	8.87e-07	8.34e-08	7.29e-14	2.26e-10		unspecified product	pro convertase subtilisin kexin type 5-like isoform X1
AAEL008097	-2.83923	-2.31732	-2.69322	-2.9944	-1.80363	-2.51283	7.31e-09	3.17e-08	1.29e-14	2.5e-07		trypsin-eta, putative	trypsin alpha-3-like
AAEL006351	-2.87407	-3.40286	-3.6568	-3.2752	-1.83028	-3.73017	4.31e-09	1.67e-12	2.72e-14	2.86e-05	SGP	unspecified product	salivary mucin
AAEL022536	-2.87489	-2.07117	-4.78659	-2.895	-2.42232	-5.09546	1.26e-07	8.2e-05	1.8e-16	5.32e-05		unspecified product	f-box lrr
AAEL009531	-2.87874	-3.2893	-1.37876	-2.49768	-1.89723	-1.91058	3.07e-10	7.46e-14	2.11e-07	0.000338967		niemann-pick C1	NPC intracellular cholesterol transporter 1 homolog 1b
AAEL002292	-2.93634	-3.91554	-1.46714	-3.20038	-2.05782	-2.30855	6.54e-12	1.7e-13	3.35e-05	2.61e-06		glucose transport protein, putative	glucose transport
AAEL022969	-2.95256	-2.91547	-2.88264	-2.71586	-1.6601	-2.56759	2.95e-06	1.03e-05	2.19e-07	2.01e-05
AAEL022052	-2.99338	-3.69104	-3.34278	-4.22965	-3.03134	-5.2513	2.83e-05	0.000238819	0.000469406	3.06e-05		unspecified product	uncharacterized protein LOC110675182
AAEL003419	-3.00618	-2.56534	-4.08861	-2.58999	-2.37206	-3.43102	8.21e-17	3.32e-10	8.59e-31	0.000240624	CUT	unspecified product	chitin deacetylase 1
AAEL011771	-3.01383	-2.63053	-3.6425	-3.56544	-2.2354	-3.30383	9.23e-12	2.95e-07	1.48e-16	3.88e-11		unspecified product	agglutinin ARB_02240
AAEL017293	-3.04492	-3.76047	-3.82238	-2.56362	-3.57311	-3.87973	5.03e-11	6.34e-13	1.22e-13	0.000726637		unspecified product	A-kinase anchor 14
AAEL004003	-3.06244	-2.44012	-2.61568	-2.33787	-3.21873	-3.17449	8.66e-09	5.55e-05	9.42e-05	0.000842166		glucose dehydrogenase	glucose dehydrogenase [ quinone]
AAEL025633	-3.08997	-1.12876	-2.47083	-2.38372	-1.40424	-2.18876	1.59e-06	0.00244288	4.29e-10	0.00493564
AAEL027881	-3.10746	-2.26863	-3.02788	-2.53008	-2.03287	-3.49876	7.84e-14	4.31e-07	1.29e-14	1.67e-06		unspecified product	cadherin-related tumor suppressor
AAEL027732	-3.17266	-2.91564	-3.89386	-2.65606	-2.27168	-3.48964	1.52e-20	6.34e-13	8.19e-24	1.49e-08		unspecified product	proteoglycan 4 isoform X1
AAEL013148	-3.18524	-3.59585	-2.93703	-6.27526	-2.80122	-2.93064	1.12e-09	2.17e-08	8.83e-10	1.34e-13		unspecified product	uncharacterized protein LOC5577296
AAEL027545	-3.20614	-3.23232	-3.85106	-2.77549	-3.43436	-3.83277	4.6e-10	1.78e-12	9.83e-20	3.06e-10		unspecified product	nose resistant to fluoxetine 6-like
AAEL000859	-3.22315	-3.72094	-2.59214	-3.42129	-3.33958	-2.8421	3.01e-09	2.25e-34	2.75e-09	1.59e-27		unspecified product	surface antigen CRP170
AAEL003425	-3.27954	-2.71787	-4.08825	-2.54766	-2.63678	-3.48088	3.39e-17	1.73e-12	7.9e-28	3.57e-05	CUT	unspecified product	chitin deacetylase 1 isoform X1
AAEL022379	-3.41706	-1.56774	-1.77701	-2.49902	-1.21862	-1.74579	6.79e-10	0.00526521	2.44e-06	3.08e-07		unspecified product	RNA-binding 12B
AAEL001693	-3.45945	-3.89404	-1.86997	-3.06135	-3.03685	-1.56511	3.75e-12	1.29e-12	9.37e-06	3.14e-06		serine-type enodpeptidase	serine protease SP24D
AAEL026630	-3.45991	-2.94475	-4.2325	-3.12355	-2.84916	-3.10376	2.55e-22	0.000539562	5.48e-16	5.64e-11		unspecified product	serine threonine- phosphatase 6 regulatory ankyrin repeat subunit B isoform X1
AAEL019483	-3.48981	-1.93796	-3.55389	-3.07459	-2.23688	-3.10231	5.97e-18	0.00022579	1e-17	1.92e-11		unspecified product	myb Q
AAEL004897	-3.50971	-2.42557	-3.44603	-3.32471	-2.22555	-3.33183	1.34e-11	6.09e-08	7.12e-15	6.07e-05	CUT	brain chitinase and chia	probable chitinase 10
AAEL002654	-3.59153	-3.0582	-3.91386	-3.76523	-4.33032	-4.04862	1.94e-11	2.68e-05	5.93e-11	0.000425725		unspecified product	AGAP008752- partial
AAEL017258	-3.59949	-2.25571	-2.82188	-2.02468	-1.82143	-2.38389	1.29e-18	0.00258865	6.24e-09	2.66e-05		unspecified product	cell wall DAN4-like isoform X1
AAEL006888	-3.60356	-3.89292	-3.97703	-3.93404	-2.56375	-4.1347	2.66e-23	2.06e-22	1.31e-13	1.15e-15		unspecified product	proteoglycan 4 isoform X2
AAEL019938	-3.60954	-3.20133	-3.61956	-4.11641	-3.9387	-3.65995	3.02e-10	2.43e-09	8.36e-15	1.41e-09		copper-zinc (Cu-Zn) superoxide dismutase	superoxide dismutase [Cu-Zn]-like	CUSOD4
AAEL013511	-3.61803	-4.33644	-6.91979	-4.34223	-3.9786	-7.25277	2.97e-17	5.42e-20	2.32e-40	2.4e-12	CUT	unspecified product	cuticle -like
AAEL021088	-3.62092	-5.43891	-4.11817	-2.96857	-2.92512	-2.84521	5.71e-06	1.8e-06	3.23e-06	0.00244216		unspecified product	uncharacterized protein LOC110677020
AAEL001837	-3.62897	-4.19888	-2.28477	-3.33548	-2.18035	-2.08508	1.08e-05	7.96e-08	0.0098873	7.7e-07		Lipase [Source:UniProtKB/TrEMBL;Acc:A0A1S4EZX5]	pancreatic lipase-related 2-like
AAEL003259	-3.64882	-2.89828	-3.90341	-3.18002	-3.18486	-2.9016	1.9e-07	1.78e-08	1.27e-06	2.35e-05	CUT	pupal cuticle protein 78E, putative	endocuticle structural glyco ABD-4
AAEL024594	-3.65103	-2.14799	-3.74638	-4.17276	-2.31713	-3.46541	2.62e-13	6.62e-07	7.08e-13	2.07e-15
AAEL004249	-3.66206	-3.75066	-5.27322	-3.94844	-3.27013	-4.95482	4.01e-19	9.73e-25	1.9e-46	4.78e-18		unspecified product	flightin isoform X1
AAEL020941	-3.67074	-2.42356	-3.31797	-3.22419	-2.43729	-3.15374	1.96e-20	4.49e-10	1.79e-08	2.27e-06		unspecified product	cytosolic carboxypeptidase Nna1-like isoform X1
AAEL002347	-3.67877	-2.39085	-2.96896	-3.14013	-2.4994	-2.00918	8.14e-11	0.00841206	2.65e-07	5.47e-08		serine-type enodpeptidase,	chymotrypsin 1
AAEL025784	-3.69399	-3.76879	-5.01408	-3.88179	-3.08613	-4.08697	1.12e-26	3.24e-23	1.55e-26	3.24e-10		unspecified product	AGAP000198- partial
AAEL016992	-3.72062	-3.50843	-3.71998	-2.73912	-2.76765	-2.70435	6.92e-16	1.72e-10	2.99e-16	0.00565619		unspecified product	laccase-4 isoform X2
AAEL025532	-3.73863	-3.16208	-4.76283	-3.83294	-3.06299	-3.21182	1.59e-18	5.48e-13	2.47e-26	7.7e-08		unspecified product	collagen alpha-1(I) chain-like
AAEL007281	-3.79405	-3.58313	-5.72329	-4.05235	-3.24016	-5.70549	8.56e-26	1.78e-28	6.11e-46	1.84e-14		stretchin-mlck	muscle M-line assembly unc-89-like isoform X1
AAEL025092	-3.86445	-2.25373	-3.23739	-3.74271	-2.18102	-3.29806	3.09e-10	0.000389419	6.72e-05	0.000170296		unspecified product	vitelline membrane Vm26Ab-like
AAEL011001	-3.91476	-3.59792	-2.5238	-4.47752	-4.08103	-3.25721	1.81e-14	6.2e-12	2.32e-09	1.64e-16		unspecified product	ionotropic receptor 41p
AAEL002718	-3.9822	-3.24645	-4.12853	-3.7847	-3.41009	-3.43109	6.3e-26	7.65e-17	1.65e-25	4.72e-14	CUT	chitin synthase	chitin synthase chs-2 isoform X1
AAEL011449	-4.00072	-7.85622	-4.27321	-3.54447	-3.69446	-4.00743	5.13e-09	4.88e-10	2.3e-10	2.06e-05		unspecified product	alpha-tocopherol transfer -like
AAEL024370	-4.02059	-3.37271	-3.94367	-3.92331	-2.93459	-4.18248	2.54e-19	8e-11	4.06e-10	4e-11		unspecified product	uncharacterized protein LOC110676719
AAEL000500	-4.02591	-4.67927	-1.55892	-3.63353	-3.16696	-2.21561	1.49e-23	1.01e-28	2.55e-06	2.31e-21		unspecified product	uncharacterized protein LOC5578455
AAEL020748	-4.11557	-3.72154	-5.74693	-3.42547	-3.01715	-3.4851	1.24e-12	3.62e-08	5.74e-16	4.88e-06		unspecified product	AGAP000198- partial
AAEL010780	-4.14437	-5.32517	-4.54912	-6.65961	-3.68171	-5.05209	7.52e-05	6.09e-08	6.02e-10	9.25e-11		carboxypeptidase	zinc carboxypeptidase A 1
AAEL020626	-4.14995	-3.46716	-2.99727	-4.56989	-3.50333	-3.66366	5.49e-10	1.3e-05	7.19e-06	1.69e-07
AAEL025705	-4.19773	-4.46003	-5.47179	-4.42031	-4.88078	-3.99829	8.01e-12	6.6e-09	4.79e-14	2.38e-06		unspecified product	uncharacterized protein LOC110679215
AAEL009580	-4.2092	-2.66943	-4.85665	-3.53704	-4.54685	-4.69493	1.46e-10	5.16e-05	9.49e-12	5.64e-05		unspecified product	obstructor-E-like
AAEL026828	-4.24904	-1.59595	-4.79972	-3.88616	-1.80622	-3.53821	1.53e-11	0.00706569	2.69e-12	8.27e-07		unspecified product	AGAP005727- partial
AAEL001437	-4.25465	-3.87442	-4.95161	-3.99846	-3.46832	-4.38828	4.36e-31	1.29e-23	1.55e-40	5.39e-14		unspecified product	uncharacterized protein LOC5570536 isoform X1
AAEL002780	-4.39814	-4.40084	-5.0416	-3.31155	-3.22035	-4.11119	6.15e-20	2.73e-13	1.98e-17	5.25e-09		unspecified product	obstructor-E-like isoform X1
AAEL007483	-4.39923	-1.75297	-4.33716	-3.69851	-3.04334	-3.22927	4.82e-13	0.00215691	2.98e-12	3.21e-06		unspecified product	mediator of RNA polymerase II transcription subunit 26
AAEL021791	-4.40017	-4.83309	-3.44467	-2.72329	-3.46294	-3.93359	2.41e-15	8e-11	6.71e-09	6.8e-06		unspecified product	histidine-rich PFHRP-II
AAEL017987	-4.51362	-4.55132	-5.28832	-4.33287	-4.2901	-4.78665	1.34e-39	3.46e-35	2.02e-35	1.01e-15		unspecified product	pollen-specific leucine-rich repeat extensin 3 isoform X2
AAEL009122	-4.5381	-6.84582	-2.42146	-5.66334	-3.62823	-3.37837	1.06e-06	2.37e-05	0.00724588	4.6e-06	CYP	cytochrome P450	probable cytochrome P450 6a14	CYP6N15
AAEL024240	-4.54118	-3.13963	-2.78442	-6.94171	-4.70205	-3.94998	1.79e-14	3.34e-05	3.61e-06	1.43e-27
AAEL018687	-4.71118	-5.32062	-5.70761	-1.39803	-1.63625	-2.94679	5.78e-06	0.00031666	9.02e-55	0.00504758		NADH dehydrogenase subunit 1	NADH dehydrogenase subunit 1	ND1
AAEL013367	-4.77847	-4.00454	-5.50646	-4.14271	-3.79031	-4.7505	6.36e-35	3e-23	2.63e-53	5.79e-11		unspecified product	mucin-5AC isoform X2
AAEL023596	-4.79064	-2.35335	-2.731	-3.36815	-2.87794	-1.63716	1.02e-10	0.000254972	9e-06	4.51e-06
AAEL020522	-4.82552	-5.63503	-5.2446	-3.27095	-1.94164	-1.75586	2.02e-10	1.92e-09	1.21e-11	7.49e-06
AAEL021995	-4.86668	-4.53357	-6.99327	-3.61988	-3.03158	-4.70713	1.03e-25	3.29e-18	3.15e-36	3.67e-05		unspecified product	MAGE 2
AAEL010776	-4.88015	-5.57448	-2.38632	-3.05736	-4.73843	-3.00038	1.97e-17	2.02e-12	0.000339932	0.00483065		carboxypeptidase	zinc carboxypeptidase A 1-like
AAEL019887	-4.95602	-4.53372	-5.55266	-4.86395	-3.31151	-3.95024	1.11e-20	5.65e-13	2.18e-22	6.34e-12		unspecified product	uncharacterized protein LOC5570998 isoform X1
AAEL015136	-4.98184	-6.70261	-7.34157	-4.05752	-3.70861	-5.01126	4.87e-19	2.23e-28	9.14e-43	1.01e-15		Niemann-Pick Type C-2, putative	NPC intracellular cholesterol transporter 2-like
AAEL022295	-4.99035	-4.11925	-5.11347	-6.72739	-3.85003	-3.7326	1.76e-18	9.91e-10	1.91e-17	4.43e-16
AAEL001319	-5.07418	-4.82028	-6.10998	-3.55953	-3.12921	-4.71901	3.8e-15	8.03e-12	1.61e-29	0.000207777	CUT	unspecified product	cuticle -like
AAEL013766	-5.14888	-4.65223	-6.41703	-4.12029	-4.51214	-5.33648	4.06e-31	1.77e-22	2.29e-34	0.00041834		unspecified product	obstructor-E isoform X1
AAEL018745	-5.22999	-4.19926	-4.63968	-5.90121	-4.47663	-7.91638	4.49e-08	5.56e-05	4.83e-06	1.84e-07
AAEL020353	-5.25619	-3.186	-3.90117	-3.83482	-3.55908	-2.79653	1.23e-17	4.57e-08	1.81e-13	2.06e-09
AAEL002360	-5.267	-3.75588	-3.87962	-3.50295	-4.05916	-2.68357	6.43e-10	7.76e-07	1.93e-06	6.21e-05		serine-type enodpeptidase,	chymotrypsin 1
AAEL005109	-5.50858	-4.8641	-5.45967	-5.95033	-4.8152	-6.34826	1.24e-41	2.48e-41	2.74e-64	1.79e-42		WD-repeat protein	cilia- and flagella-associated 44
AAEL011375	-5.51276	-6.61174	-6.23906	-7.13022	-6.28157	-5.82305	2.39e-10	9.06e-09	5.12e-11	8.88e-11		trypsin, putative	ovochymase-2-like isoform X2
AAEL006381	-5.5213	-4.6718	-2.93683	-4.49887	-3.951	-3.3364	3.51e-22	1.02e-27	1.49e-12	2.4e-23		sphingomyelin phosphodiesterase	sphingomyelin phosphodiesterase-like
AAEL003317	-5.61322	-5.68382	-3.78599	-3.80782	-7.32083	-4.70825	1.04e-23	2.02e-50	8.48e-23	7.76e-05		alkaline phosphatase	membrane-bound alkaline phosphatase
AAEL020593	-5.65392	-6.06487	-7.98215	-5.0959	-4.51733	-4.62413	7.53e-13	1.28e-13	1.64e-20	0.000784905		unspecified product	uncharacterized protein LOC110677064
AAEL014369	-5.71112	-5.57385	-7.10591	-5.3087	-5.32567	-4.91727	7.5e-27	1.35e-26	9.55e-48	2.58e-13		unspecified product	titin-like isoform X1
AAEL020308	-5.7576	-4.0205	-5.33246	-7.4641	-5.82738	-7.52336	2.72e-07	0.000192208	7.01e-07	8.91e-09
AAEL008769	-5.86028	-7.00938	-3.26759	-5.53044	-5.96665	-3.9073	3.07e-10	5.53e-26	2.64e-10	2.08e-13		serine-type enodpeptidase,	serine protease SP24D-like
AAEL020425	-5.98769	-3.83497	-5.37416	-5.23447	-6.1046	-5.44	4.65e-22	6.2e-09	1.78e-17	2.84e-12		unspecified product	uncharacterized protein LOC110680692
AAEL017402	-6.42563	-8.88208	-7.0112	-4.34083	-5.13839	-5.07217	1.55e-32	8.01e-27	1.65e-25	0.00217989	CUT	unspecified product	adult cuticle 1-like
AAEL010434	-6.49977	-4.58104	-5.38109	-5.86272	-4.62206	-5.66585	4.26e-10	2.37e-06	4.48e-07	1.06e-09		vitellogenin-A1 precursor	ame: Full=Vitellogenin-A1 Short=VG ame: Full=PVG1 Contains: ame: Full=Vitellin light chain Short=VL Contains: ame: Full=Vitellin heavy chain Short=VH Flags: Precursor
AAEL001951	-6.50613	-5.64533	-8.42522	-4.60396	-5.12043	-6.9744	5.82e-56	1.36e-23	9.09e-86	0.000248594		actin	indirect flight muscle	Act-4
AAEL022665	-7.1502	-5.8326	-8.61788	-4.4778	-5.25625	-5.26723	4.66e-38	1.45e-17	1.4e-52	0.00348821	CUT	unspecified product	cuticle -like
AAEL020471	-7.40817	-4.66324	-5.89418	-7.55073	-5.60279	-6.18092	4.91e-41	1.95e-18	8.52e-24	1.3e-26
AAEL013284	-7.43666	-7.02762	-5.51843	-6.62784	-6.6748	-5.36787	5.5e-18	9.63e-13	2.48e-09	4.54e-15		late trypsin 1, serine-type enodpeptidase	late trypsin	LT1
AAEL001839	-7.69145	-4.19442	-6.83084	-5.7822	-4.13078	-5.21119	2.33e-27	4.66e-09	1.08e-20	1.19e-15		zinc carboxypeptidase	carboxypeptidase B-like
AAEL007110	-7.80239	-5.75123	-8.65657	-7.13435	-8.68612	-8.91832	3.95e-21	3.81e-11	5.73e-19	2.41e-14		odorant receptor	odorant receptor 83c	Or16
AAEL024028	-8.13172	-6.04556	-8.72188	-5.11231	-6.39265	-6.17742	7.6e-58	1.51e-31	9.93e-58	0.00366179
AAEL021930	-8.35354	-5.42575	-6.4382	-5.45912	-3.43865	-2.26413	2.07e-23	4.34e-11	2.5e-17	2.2e-09	CUT	unspecified product	adult cuticle 1-like
AAEL025491	-9.09395	-7.97473	-8.37066	-8.62829	-8.39389	-8.6329	2.54e-11	2.55e-06	1.8e-08	2.7e-08		unspecified product	trypsin 3A1-like
AAEL001674	-9.19481	-9.75285	-6.17714	-8.75197	-10.1696	-7.29776	0.00804428	0.00389197	0.00466911	0.00149446		serine-type enodpeptidase,	serine protease SP24D-like
AAEL013715	-9.36414	-4.32135	-3.22731	-5.17811	-5.03334	-2.99844	1.73e-16	2.55e-06	9.39e-06	7.37e-08		trypsin	trypsin 5G1-like
AAEL027311	-9.46462	-7.75073	-10.34	-6.1999	-5.55209	-7.0815	2.35e-62	5.54e-14	3.32e-64	2.57e-09	CUT	unspecified product	cuticle -like
AAEL007601	-9.80135	-8.67903	-2.92775	-7.54764	-7.16008	-5.3496	1.52e-19	9.04e-11	0.000248804	1.32e-12		trypsin	trypsin 5G1-like
AAEL023367	-10.8023	-9.67895	-8.09365	-10.3161	-10.1075	-10.3363	1.8e-32	1.64e-18	2.59e-24	9.72e-24		unspecified product	uncharacterized protein LOC110676958
AAEL025186	-11.3014	-10.178	-6.60283	-8.21967	-8.6539	-10.8342	1.28e-47	5.19e-28	2.02e-35	2.19e-32		unspecified product	uncharacterized protein LOC110674045 isoform X2
