# Supplementary material for: Comparative Transcriptomic Analysis of Insecticide-Resistant Aedes aegypti from Puerto Rico Reveals Insecticide-Specific Patterns of Gene Expression
Source: Genes (Basel). 2023 Aug 15;14(8):1626. doi: 10.3390/genes14081626 (PMC10454789; doi:10.3390/genes14081626)
Supplement: Supplementary file 1 [file genes-14-01626-s001.zip › Table S9.xlsx]

## Sheet: UP_I-MAL_vs_Rock
GO	NS	enrichment	name	ratio_in_study	ratio_in_pop	percent_in_study	depth	study_count	FDR	study_items
GO:0004497	MF	e	monooxygenase activity	24/338	215/12179	7.10059	3	24	0.000376116	AAEL000834, AAEL004054, AAEL006044, AAEL006805, AAEL008701, AAEL009018, AAEL009121, AAEL009123, AAEL009124, AAEL009130, AAEL010154, AAEL011763, AAEL014604, AAEL014605, AAEL014614, AAEL014615, AAEL014619, AAEL014893, AAEL015116, AAEL017136, AAEL017297, AAEL017539, AAEL019504, AAEL028635
GO:0020037	MF	e	heme binding	22/338	218/12179	6.50888	4	22	0.000376116	AAEL004054, AAEL004278, AAEL006044, AAEL006805, AAEL009018, AAEL009121, AAEL009123, AAEL009124, AAEL009130, AAEL010154, AAEL014604, AAEL014605, AAEL014614, AAEL014615, AAEL014619, AAEL014754, AAEL014893, AAEL017136, AAEL017297, AAEL017539, AAEL019504, AAEL028635
GO:0046906	MF	e	tetrapyrrole binding	22/338	219/12179	6.50888	3	22	0.000376116	AAEL004054, AAEL004278, AAEL006044, AAEL006805, AAEL009018, AAEL009121, AAEL009123, AAEL009124, AAEL009130, AAEL010154, AAEL014604, AAEL014605, AAEL014614, AAEL014615, AAEL014619, AAEL014754, AAEL014893, AAEL017136, AAEL017297, AAEL017539, AAEL019504, AAEL028635
GO:0016705	MF	e	oxidoreductase activity, acting on paired donors, with incorporation or reduction of molecular oxygen	23/338	220/12179	6.80473	3	23	0.000376116	AAEL000834, AAEL004054, AAEL006044, AAEL006805, AAEL009018, AAEL009121, AAEL009123, AAEL009124, AAEL009130, AAEL010154, AAEL014604, AAEL014605, AAEL014614, AAEL014615, AAEL014619, AAEL014893, AAEL015116, AAEL017136, AAEL017297, AAEL017539, AAEL019504, AAEL022013, AAEL028635
GO:0005506	MF	e	iron ion binding	21/338	222/12179	6.21302	6	21	0.000376116	AAEL004054, AAEL006044, AAEL006805, AAEL008701, AAEL009018, AAEL009121, AAEL009123, AAEL009124, AAEL009130, AAEL010154, AAEL014604, AAEL014605, AAEL014614, AAEL014615, AAEL014619, AAEL014893, AAEL017136, AAEL017297, AAEL017539, AAEL019504, AAEL028635
GO:0046914	MF	e	transition metal ion binding	59/338	1109/12179	17.4556	5	59	0.00099889	AAEL001315, AAEL002159, AAEL002462, AAEL002655, AAEL002665, AAEL002696, AAEL002828, AAEL003008, AAEL003690, AAEL004004, AAEL004054, AAEL004137, AAEL005031, AAEL005826, AAEL006044, AAEL006805, AAEL007257, AAEL008539, AAEL008547, AAEL008701, AAEL009018, AAEL009121, AAEL009123, AAEL009124, AAEL009130, AAEL010154, AAEL011130, AAEL011362, AAEL011858, AAEL011868, AAEL012047, AAEL012628, AAEL013048, AAE…
GO:0016491	MF	e	oxidoreductase activity	44/338	805/12179	13.0178	2	44	0.0048797	AAEL000834, AAEL001143, AAEL001737, AAEL002194, AAEL004054, AAEL004086, AAEL004088, AAEL004137, AAEL005790, AAEL006044, AAEL006805, AAEL006834, AAEL007275, AAEL008397, AAEL008701, AAEL009018, AAEL009121, AAEL009123, AAEL009124, AAEL009130, AAEL009507, AAEL009547, AAEL009948, AAEL010154, AAEL010764, AAEL011130, AAEL011763, AAEL012681, AAEL014604, AAEL014605, AAEL014614, AAEL014615, AAEL014619, AAE…
GO:0046872	MF	e	metal ion binding	86/338	2133/12179	25.4438	4	86	0.049654	AAEL000005, AAEL001315, AAEL001410, AAEL002105, AAEL002159, AAEL002413, AAEL002462, AAEL002655, AAEL002665, AAEL002696, AAEL002796, AAEL002828, AAEL003008, AAEL003690, AAEL004004, AAEL004054, AAEL004137, AAEL004278, AAEL005031, AAEL005790, AAEL005826, AAEL006044, AAEL006805, AAEL007257, AAEL008397, AAEL008539, AAEL008547, AAEL008701, AAEL009018, AAEL009121, AAEL009123, AAEL009124, AAEL009130, AAE…

## Sheet: Table_heading
In the worksheets “Up” means that the set of DEGs used for the enrichment analysist that are significantly over expressed in the first condition relative to the second, and "Down' is for the set of downregulated genes
study_count: Number of genes associated with this GO term in the list of upregulated genes
pop_count: Number of genes associated with this GO term in the population
MF : Molecular Fuction, CC : celular componen, BP: biological processes
ratio_in_study : Number of genes associated to specific GO terms/ size of the study
ratio_in_pop: Number of genes associated to specific GO terms/ size of the population
%_in_study : % of genes associated to specific GO terms/ size of the study
%_in_pop: % of genes associated to specific GO terms/ size of the population
In the "Enrichment" e means "enrihced - the concentration of GO term in the study group is significantly higher than those in the population
in the "Enrichment" p means "purified" - the concentration of GO term in the study group is significantly lower than those in the population

## Sheet: Down_I-MAL_vs_Rock
GO	NS	enrichment	name	ratio_in_study	ratio_in_pop	percent_in_study	depth	study_count	FDR	study_items
GO:0008061	MF	e	chitin binding	23/520	138/12179	0.0442308	3	23	0.000414035	AAEL002467, AAEL002780, AAEL002972, AAEL003066, AAEL003419, AAEL003425, AAEL004798, AAEL004897, AAEL006151, AAEL007483, AAEL009580, AAEL010064, AAEL011586, AAEL012013, AAEL012245, AAEL012268, AAEL013367, AAEL013766, AAEL017334, AAEL019530, AAEL020748, AAEL025518, AAEL025784
GO:0008238	MF	e	exopeptidase activity	19/520	116/12179	0.0365385	4	19	0.000414035	AAEL001839, AAEL003012, AAEL003424, AAEL005808, AAEL007926, AAEL008163, AAEL008599, AAEL008600, AAEL010776, AAEL010780, AAEL012351, AAEL012783, AAEL015247, AAEL019989, AAEL020941, AAEL022651, AAEL023559, AAEL026458, AAEL027166
GO:0008237	MF	e	metallopeptidase activity	25/520	200/12179	0.0480769	4	25	0.000588969	AAEL001839, AAEL003012, AAEL003424, AAEL004881, AAEL005808, AAEL006707, AAEL008163, AAEL008599, AAEL008600, AAEL010776, AAEL010780, AAEL012783, AAEL014344, AAEL015247, AAEL019501, AAEL019697, AAEL019989, AAEL020614, AAEL020941, AAEL021817, AAEL022651, AAEL023559, AAEL024332, AAEL026458, AAEL027166
GO:0022857	MF	e	transmembrane transporter activity	60/520	697/12179	0.115385	2	60	0.000588969	AAEL000298, AAEL002070, AAEL002292, AAEL002518, AAEL002737, AAEL002827, AAEL003318, AAEL003393, AAEL003550, AAEL003899, AAEL004247, AAEL005001, AAEL005008, AAEL005392, AAEL005437, AAEL006180, AAEL006432, AAEL006650, AAEL006835, AAEL007050, AAEL007143, AAEL007752, AAEL008028, AAEL008055, AAEL008090, AAEL008787, AAEL009862, AAEL010348, AAEL010479, AAEL010570, AAEL010681, AAEL010884, AAEL011280, AAE…
GO:0008233	MF	e	peptidase activity	62/520	757/12179	0.119231	3	62	0.000588969	AAEL001031, AAEL001233, AAEL001674, AAEL001690, AAEL001693, AAEL001839, AAEL002347, AAEL002360, AAEL003012, AAEL003424, AAEL004881, AAEL005808, AAEL006151, AAEL006707, AAEL006919, AAEL007432, AAEL007601, AAEL007926, AAEL008069, AAEL008079, AAEL008080, AAEL008097, AAEL008163, AAEL008599, AAEL008600, AAEL008769, AAEL009244, AAEL009642, AAEL009680, AAEL009843, AAEL010776, AAEL010780, AAEL010854, AAE…
GO:0005215	MF	e	transporter activity	64/520	730/12179	0.123077	1	64	0.000588969	AAEL000298, AAEL002070, AAEL002292, AAEL002518, AAEL002737, AAEL002827, AAEL003318, AAEL003393, AAEL003550, AAEL003899, AAEL004247, AAEL005001, AAEL005008, AAEL005392, AAEL005437, AAEL006138, AAEL006180, AAEL006432, AAEL006650, AAEL006835, AAEL007050, AAEL007143, AAEL007752, AAEL008028, AAEL008055, AAEL008090, AAEL008787, AAEL009531, AAEL009862, AAEL010348, AAEL010434, AAEL010479, AAEL010570, AAE…
GO:0004180	MF	e	carboxypeptidase activity	11/520	54/12179	0.0211538	5	11	0.00196715	AAEL001839, AAEL003424, AAEL007926, AAEL008599, AAEL008600, AAEL010776, AAEL010780, AAEL012351, AAEL020941, AAEL023559, AAEL027166
GO:0005201	MF	e	extracellular matrix structural constituent	4/520	5/12179	0.00769231	2	4	0.00209037	AAEL005386, AAEL007963, AAEL023187, AAEL025532
GO:0022853	MF	e	active ion transmembrane transporter activity	12/520	66/12179	0.0230769	4	12	0.00238836	AAEL000298, AAEL002070, AAEL002737, AAEL002827, AAEL003393, AAEL006180, AAEL007752, AAEL008787, AAEL010884, AAEL018329, AAEL019513, AAEL019718
GO:0005509	MF	e	calcium ion binding	22/520	191/12179	0.0423077	5	22	0.00252718	AAEL000717, AAEL002572, AAEL005978, AAEL006534, AAEL006572, AAEL007002, AAEL008069, AAEL008421, AAEL008428, AAEL008844, AAEL008921, AAEL010403, AAEL010789, AAEL011979, AAEL012114, AAEL012207, AAEL013689, AAEL019658, AAEL020390, AAEL021724, AAEL024332, AAEL027881
GO:0022890	MF	e	inorganic cation transmembrane transporter activity	23/520	211/12179	0.0442308	5	23	0.00379662	AAEL000298, AAEL002070, AAEL002737, AAEL002827, AAEL003393, AAEL005392, AAEL005437, AAEL006180, AAEL006650, AAEL007143, AAEL007752, AAEL008055, AAEL008787, AAEL010570, AAEL011280, AAEL012106, AAEL013184, AAEL018125, AAEL018306, AAEL018329, AAEL018667, AAEL019513, AAEL019718
GO:0022803	MF	e	passive transmembrane transporter activity	25/520	243/12179	0.0480769	3	25	0.0063872	AAEL002518, AAEL002827, AAEL003393, AAEL003550, AAEL005001, AAEL005008, AAEL005392, AAEL005437, AAEL006650, AAEL006835, AAEL007143, AAEL008055, AAEL008090, AAEL008787, AAEL010570, AAEL011280, AAEL012106, AAEL013184, AAEL014227, AAEL018125, AAEL018149, AAEL018306, AAEL020969, AAEL024490, AAEL024675
GO:0015267	MF	e	channel activity	25/520	243/12179	0.0480769	4	25	0.0063872	AAEL002518, AAEL002827, AAEL003393, AAEL003550, AAEL005001, AAEL005008, AAEL005392, AAEL005437, AAEL006650, AAEL006835, AAEL007143, AAEL008055, AAEL008090, AAEL008787, AAEL010570, AAEL011280, AAEL012106, AAEL013184, AAEL014227, AAEL018125, AAEL018149, AAEL018306, AAEL020969, AAEL024490, AAEL024675
GO:0008324	MF	e	cation transmembrane transporter activity	23/520	223/12179	0.0442308	4	23	0.00772224	AAEL000298, AAEL002070, AAEL002737, AAEL002827, AAEL003393, AAEL005392, AAEL005437, AAEL006180, AAEL006650, AAEL007143, AAEL007752, AAEL008055, AAEL008787, AAEL010570, AAEL011280, AAEL012106, AAEL013184, AAEL018125, AAEL018306, AAEL018329, AAEL018667, AAEL019513, AAEL019718
GO:0004181	MF	e	metallocarboxypeptidase activity	7/520	27/12179	0.0134615	6	7	0.00880741	AAEL001839, AAEL003424, AAEL008599, AAEL008600, AAEL010776, AAEL010780, AAEL020941
GO:0022804	MF	e	active transmembrane transporter activity	20/520	183/12179	0.0384615	3	20	0.00880741	AAEL000298, AAEL002070, AAEL002737, AAEL002827, AAEL003393, AAEL006180, AAEL007752, AAEL008787, AAEL010681, AAEL010884, AAEL012700, AAEL013229, AAEL014527, AAEL018329, AAEL018678, AAEL018687, AAEL019513, AAEL019718, AAEL023958, AAEL027539
GO:0015318	MF	e	inorganic molecular entity transmembrane transporter activity	29/520	339/12179	0.0557692	3	29	0.0253485	AAEL000298, AAEL002070, AAEL002518, AAEL002737, AAEL002827, AAEL003393, AAEL005392, AAEL005437, AAEL006180, AAEL006650, AAEL006835, AAEL007143, AAEL007752, AAEL008055, AAEL008090, AAEL008787, AAEL010570, AAEL011280, AAEL012106, AAEL013184, AAEL018125, AAEL018149, AAEL018306, AAEL018329, AAEL018667, AAEL019513, AAEL019718, AAEL020969, AAEL024490
GO:0004175	MF	e	endopeptidase activity	39/520	512/12179	0.075	4	39	0.0335222	AAEL001031, AAEL001233, AAEL001674, AAEL001690, AAEL001693, AAEL002347, AAEL002360, AAEL004881, AAEL006151, AAEL006707, AAEL006919, AAEL007432, AAEL007601, AAEL008079, AAEL008080, AAEL008097, AAEL008769, AAEL009244, AAEL009642, AAEL009680, AAEL009843, AAEL011375, AAEL011624, AAEL013284, AAEL013623, AAEL013703, AAEL013715, AAEL014344, AAEL019501, AAEL019697, AAEL020614, AAEL021817, AAEL023367, AAE…
GO:0008236	MF	e	serine-type peptidase activity	32/520	393/12179	0.0615385	4	32	0.0339457	AAEL001031, AAEL001233, AAEL001674, AAEL001690, AAEL001693, AAEL002347, AAEL002360, AAEL006151, AAEL006919, AAEL007432, AAEL007601, AAEL007926, AAEL008069, AAEL008079, AAEL008080, AAEL008097, AAEL008769, AAEL009244, AAEL009680, AAEL009843, AAEL011375, AAEL011624, AAEL012351, AAEL013284, AAEL013623, AAEL013703, AAEL013715, AAEL023729, AAEL025454, AAEL025491, AAEL027037, AAEL027694
GO:0017171	MF	e	serine hydrolase activity	32/520	393/12179	0.0615385	3	32	0.0339457	AAEL001031, AAEL001233, AAEL001674, AAEL001690, AAEL001693, AAEL002347, AAEL002360, AAEL006151, AAEL006919, AAEL007432, AAEL007601, AAEL007926, AAEL008069, AAEL008079, AAEL008080, AAEL008097, AAEL008769, AAEL009244, AAEL009680, AAEL009843, AAEL011375, AAEL011624, AAEL012351, AAEL013284, AAEL013623, AAEL013703, AAEL013715, AAEL023729, AAEL025454, AAEL025491, AAEL027037, AAEL027694
GO:0015085	MF	e	calcium ion transmembrane transporter activity	6/520	26/12179	0.0115385	7	6	0.0429574	AAEL005392, AAEL005437, AAEL011280, AAEL018125, AAEL018329, AAEL019513
GO:0003723	MF	p	RNA binding	2/520	553/12179	0.00384615	4	2	0.000588969	AAEL009023, AAEL019844
GO:0003677	MF	p	DNA binding	17/520	1178/12179	0.0326923	4	17	0.000588969	AAEL001796, AAEL002737, AAEL003560, AAEL008832, AAEL012058, AAEL012496, AAEL013518, AAEL013752, AAEL014032, AAEL019663, AAEL022052, AAEL022402, AAEL022932, AAEL023348, AAEL024454, AAEL026827, AAEL026828
GO:0046983	MF	p	protein dimerization activity	3/520	521/12179	0.00576923	3	3	0.000588969	AAEL009295, AAEL012496, AAEL022932
GO:0003676	MF	p	nucleic acid binding	24/520	2013/12179	0.0461538	3	24	0.000588969	AAEL001796, AAEL002737, AAEL003560, AAEL003764, AAEL008832, AAEL008857, AAEL009023, AAEL012058, AAEL012496, AAEL013518, AAEL013752, AAEL014032, AAEL019663, AAEL019844, AAEL022052, AAEL022402, AAEL022876, AAEL022932, AAEL023348, AAEL024454, AAEL024889, AAEL026284, AAEL026827, AAEL026828
GO:1901363	MF	p	heterocyclic compound binding	94/520	3338/12179	0.180769	2	94	0.000738495	AAEL000164, AAEL000324, AAEL000797, AAEL001052, AAEL001220, AAEL001673, AAEL001796, AAEL001960, AAEL002565, AAEL002737, AAEL002827, AAEL003393, AAEL003560, AAEL003764, AAEL004003, AAEL004021, AAEL004028, AAEL004319, AAEL004544, AAEL004676, AAEL005238, AAEL005429, AAEL005656, AAEL005961, AAEL006267, AAEL006347, AAEL006895, AAEL007826, AAEL007835, AAEL008078, AAEL008787, AAEL008828, AAEL008832, AAE…
GO:0097159	MF	p	organic cyclic compound binding	94/520	3342/12179	0.180769	2	94	0.000738495	AAEL000164, AAEL000324, AAEL000797, AAEL001052, AAEL001220, AAEL001673, AAEL001796, AAEL001960, AAEL002565, AAEL002737, AAEL002827, AAEL003393, AAEL003560, AAEL003764, AAEL004003, AAEL004021, AAEL004028, AAEL004319, AAEL004544, AAEL004676, AAEL005238, AAEL005429, AAEL005656, AAEL005961, AAEL006267, AAEL006347, AAEL006895, AAEL007826, AAEL007835, AAEL008078, AAEL008787, AAEL008828, AAEL008832, AAE…
GO:0046982	MF	p	protein heterodimerization activity	2/520	403/12179	0.00384615	4	2	0.00106596	AAEL012496, AAEL022932
GO:0140640	MF	p	catalytic activity, acting on a nucleic acid	3/520	381/12179	0.00576923	2	3	0.00783659	AAEL009023, AAEL024889, AAEL025755
GO:0140098	MF	p	catalytic activity, acting on RNA	1/520	257/12179	0.00192308	3	1	0.0203509	AAEL009023
GO:0005576	CC	e	extracellular region	38/520	368/12179	0.0730769	2	38	0.000297266	AAEL000229, AAEL001837, AAEL001878, AAEL002467, AAEL002780, AAEL002972, AAEL003066, AAEL003425, AAEL003832, AAEL004798, AAEL004897, AAEL006347, AAEL006381, AAEL006451, AAEL007483, AAEL009580, AAEL009862, AAEL010064, AAEL011586, AAEL012013, AAEL012245, AAEL012268, AAEL012654, AAEL013367, AAEL013766, AAEL014823, AAEL015136, AAEL017334, AAEL019501, AAEL019530, AAEL019797, AAEL020314, AAEL020748, AAE…
GO:0016021	CC	e	integral component of membrane	190/520	3264/12179	0.365385	3	190	0.000319772	AAEL000266, AAEL000294, AAEL000298, AAEL000324, AAEL000474, AAEL000633, AAEL000717, AAEL000780, AAEL000948, AAEL001299, AAEL001577, AAEL001680, AAEL001767, AAEL001900, AAEL002070, AAEL002134, AAEL002292, AAEL002360, AAEL002433, AAEL002512, AAEL002518, AAEL002578, AAEL002583, AAEL002718, AAEL002737, AAEL002754, AAEL002994, AAEL003058, AAEL003262, AAEL003318, AAEL003331, AAEL003550, AAEL003722, AAE…
GO:0031224	CC	e	intrinsic component of membrane	194/520	3283/12179	0.373077	2	194	0.000319772	AAEL000266, AAEL000294, AAEL000298, AAEL000324, AAEL000474, AAEL000633, AAEL000717, AAEL000780, AAEL000931, AAEL000948, AAEL001299, AAEL001577, AAEL001680, AAEL001767, AAEL001900, AAEL002070, AAEL002134, AAEL002292, AAEL002360, AAEL002433, AAEL002512, AAEL002518, AAEL002578, AAEL002583, AAEL002718, AAEL002737, AAEL002754, AAEL002994, AAEL003058, AAEL003262, AAEL003298, AAEL003317, AAEL003318, AAE…
GO:0031012	CC	e	extracellular matrix	8/520	27/12179	0.0153846	3	8	0.000664535	AAEL003259, AAEL003419, AAEL005386, AAEL007963, AAEL021817, AAEL021995, AAEL023187, AAEL025532
GO:0030312	CC	e	external encapsulating structure	8/520	35/12179	0.0153846	2	8	0.00429053	AAEL003259, AAEL003419, AAEL005386, AAEL007963, AAEL021817, AAEL021995, AAEL023187, AAEL025532
GO:0005581	CC	e	collagen trimer	5/520	14/12179	0.00961538	2	5	0.00923191	AAEL005386, AAEL006351, AAEL007963, AAEL023187, AAEL025532
GO:0045211	CC	e	postsynaptic membrane	6/520	25/12179	0.0115385	5	6	0.0203739	AAEL002518, AAEL008055, AAEL008090, AAEL010570, AAEL012106, AAEL018149
GO:0097060	CC	e	synaptic membrane	6/520	26/12179	0.0115385	4	6	0.0243804	AAEL002518, AAEL008055, AAEL008090, AAEL010570, AAEL012106, AAEL018149
GO:0062129	CC	e	chitin-based extracellular matrix	3/520	5/12179	0.00576923	4	3	0.0248515	AAEL003259, AAEL003419, AAEL021995
GO:0005604	CC	e	basement membrane	3/520	5/12179	0.00576923	5	3	0.0248515	AAEL003419, AAEL007963, AAEL023187
GO:0140513	CC	p	nuclear protein-containing complex	1/520	416/12179	0.00192308	2	1	0.000297266	AAEL012131
GO:0000786	CC	p	nucleosome	2/520	469/12179	0.00384615	3	2	0.000297266	AAEL012496, AAEL022932
GO:0044815	CC	p	DNA packaging complex	2/520	471/12179	0.00384615	2	2	0.000297266	AAEL012496, AAEL022932
GO:0032993	CC	p	protein-DNA complex	2/520	476/12179	0.00384615	2	2	0.000297266	AAEL012496, AAEL022932
GO:0043227	CC	p	membrane-bounded organelle	35/520	2193/12179	0.0673077	3	35	0.000297266	AAEL001235, AAEL001796, AAEL001946, AAEL002737, AAEL003419, AAEL003560, AAEL004544, AAEL005238, AAEL005839, AAEL006267, AAEL008263, AAEL008276, AAEL008832, AAEL008844, AAEL009122, AAEL010380, AAEL010384, AAEL010661, AAEL011177, AAEL012058, AAEL013154, AAEL013518, AAEL014032, AAEL019663, AAEL019983, AAEL021303, AAEL021481, AAEL022402, AAEL022913, AAEL023348, AAEL024454, AAEL025755, AAEL026574, AAE…
GO:0005634	CC	p	nucleus	26/520	1755/12179	0.05	5	26	0.000297266	AAEL001796, AAEL001946, AAEL002737, AAEL003560, AAEL005238, AAEL005839, AAEL008263, AAEL008276, AAEL008832, AAEL010661, AAEL011177, AAEL012058, AAEL013154, AAEL013518, AAEL014032, AAEL019663, AAEL019983, AAEL021303, AAEL021481, AAEL022402, AAEL023348, AAEL024454, AAEL025755, AAEL026574, AAEL026828, AAEL027273
GO:0043231	CC	p	intracellular membrane-bounded organelle	35/520	2138/12179	0.0673077	4	35	0.000297266	AAEL001235, AAEL001796, AAEL001946, AAEL002737, AAEL003419, AAEL003560, AAEL004544, AAEL005238, AAEL005839, AAEL006267, AAEL008263, AAEL008276, AAEL008832, AAEL008844, AAEL009122, AAEL010380, AAEL010384, AAEL010661, AAEL011177, AAEL012058, AAEL013154, AAEL013518, AAEL014032, AAEL019663, AAEL019983, AAEL021303, AAEL021481, AAEL022402, AAEL022913, AAEL023348, AAEL024454, AAEL025755, AAEL026574, AAE…
GO:0043229	CC	p	intracellular organelle	41/520	2636/12179	0.0788462	3	41	0.000309147	AAEL001235, AAEL001673, AAEL001796, AAEL001946, AAEL002571, AAEL002737, AAEL003419, AAEL003425, AAEL003560, AAEL004544, AAEL005238, AAEL005839, AAEL005961, AAEL006267, AAEL008263, AAEL008276, AAEL008832, AAEL008844, AAEL009122, AAEL010380, AAEL010384, AAEL010661, AAEL011177, AAEL012058, AAEL013154, AAEL013518, AAEL014032, AAEL019663, AAEL019983, AAEL021303, AAEL021481, AAEL022402, AAEL022609, AAE…
GO:0043226	CC	p	organelle	41/520	2680/12179	0.0788462	2	41	0.000317575	AAEL001235, AAEL001673, AAEL001796, AAEL001946, AAEL002571, AAEL002737, AAEL003419, AAEL003425, AAEL003560, AAEL004544, AAEL005238, AAEL005839, AAEL005961, AAEL006267, AAEL008263, AAEL008276, AAEL008832, AAEL008844, AAEL009122, AAEL010380, AAEL010384, AAEL010661, AAEL011177, AAEL012058, AAEL013154, AAEL013518, AAEL014032, AAEL019663, AAEL019983, AAEL021303, AAEL021481, AAEL022402, AAEL022609, AAE…
GO:0032991	CC	p	protein-containing complex	47/520	1978/12179	0.0903846	1	47	0.000319772	AAEL000239, AAEL001220, AAEL001796, AAEL002737, AAEL002827, AAEL003393, AAEL004294, AAEL004338, AAEL005386, AAEL005429, AAEL005656, AAEL006351, AAEL006650, AAEL006685, AAEL006895, AAEL007143, AAEL007752, AAEL007963, AAEL008787, AAEL008832, AAEL010145, AAEL010783, AAEL010975, AAEL011280, AAEL011436, AAEL012131, AAEL012496, AAEL012511, AAEL013518, AAEL013600, AAEL013732, AAEL013752, AAEL018125, AAE…
GO:0043228	CC	p	non-membrane-bounded organelle	7/520	584/12179	0.0134615	3	7	0.00113688	AAEL001673, AAEL002571, AAEL003425, AAEL005961, AAEL022609, AAEL026217, AAEL027273
GO:0043232	CC	p	intracellular non-membrane-bounded organelle	7/520	584/12179	0.0134615	4	7	0.00113688	AAEL001673, AAEL002571, AAEL003425, AAEL005961, AAEL022609, AAEL026217, AAEL027273
GO:0005840	CC	p	ribosome	1/520	253/12179	0.00192308	5	1	0.016922	AAEL003425
GO:1990904	CC	p	ribonucleoprotein complex	0/520	195/12179	0	2	0	0.0181645
GO:0006508	BP	e	proteolysis	65/520	818/12179	0.125	5	65	0.00146542	AAEL001031, AAEL001233, AAEL001674, AAEL001690, AAEL001693, AAEL001839, AAEL002347, AAEL002360, AAEL003012, AAEL003424, AAEL004881, AAEL005386, AAEL005808, AAEL006151, AAEL006707, AAEL006919, AAEL007432, AAEL007601, AAEL007926, AAEL008069, AAEL008079, AAEL008080, AAEL008097, AAEL008163, AAEL008599, AAEL008600, AAEL008769, AAEL009244, AAEL009642, AAEL009680, AAEL009843, AAEL010223, AAEL010776, AAE…
GO:0055085	BP	e	transmembrane transport	58/520	696/12179	0.111538	4	58	0.00146542	AAEL000298, AAEL002070, AAEL002292, AAEL002518, AAEL002737, AAEL002827, AAEL003318, AAEL003393, AAEL003550, AAEL003899, AAEL004247, AAEL005001, AAEL005008, AAEL005392, AAEL005437, AAEL006180, AAEL006432, AAEL006835, AAEL007050, AAEL007143, AAEL007752, AAEL008028, AAEL008055, AAEL008090, AAEL008787, AAEL009862, AAEL010348, AAEL010479, AAEL010570, AAEL010681, AAEL010884, AAEL011280, AAEL011520, AAE…
GO:0006030	BP	e	chitin metabolic process	4/520	6/12179	0.00769231	6	4	0.0110001	AAEL002718, AAEL002972, AAEL003419, AAEL025784
GO:0022610	BP	e	biological adhesion	13/520	92/12179	0.025	1	13	0.0253811	AAEL000717, AAEL003722, AAEL005002, AAEL006534, AAEL006707, AAEL008421, AAEL009295, AAEL010289, AAEL010799, AAEL013600, AAEL020390, AAEL021584, AAEL027881
GO:0007155	BP	e	cell adhesion	13/520	92/12179	0.025	2	13	0.0253811	AAEL000717, AAEL003722, AAEL005002, AAEL006534, AAEL006707, AAEL008421, AAEL009295, AAEL010289, AAEL010799, AAEL013600, AAEL020390, AAEL021584, AAEL027881
GO:0006811	BP	e	ion transport	38/520	479/12179	0.0730769	4	38	0.0489497	AAEL000298, AAEL002070, AAEL002518, AAEL002737, AAEL002827, AAEL003393, AAEL005392, AAEL005437, AAEL006180, AAEL006650, AAEL006822, AAEL006835, AAEL007143, AAEL007752, AAEL008055, AAEL008090, AAEL008787, AAEL010145, AAEL010570, AAEL010783, AAEL010884, AAEL011280, AAEL012106, AAEL013184, AAEL014227, AAEL014527, AAEL015458, AAEL018125, AAEL018149, AAEL018306, AAEL018329, AAEL018667, AAEL018678, AAE…
GO:0043933	BP	p	protein-containing complex organization	1/520	397/12179	0.00192308	4	1	0.00146542	AAEL007143
GO:0016070	BP	p	RNA metabolic process	2/520	648/12179	0.00384615	6	2	0.00146542	AAEL009023, AAEL012131
GO:0090304	BP	p	nucleic acid metabolic process	3/520	870/12179	0.00576923	5	3	0.00146542	AAEL009023, AAEL012131, AAEL025755
GO:0065003	BP	p	protein-containing complex assembly	1/520	386/12179	0.00192308	5	1	0.00146542	AAEL007143
GO:0071840	BP	p	cellular component organization or biogenesis	16/520	1032/12179	0.0307692	2	16	0.00146542	AAEL001220, AAEL002433, AAEL002578, AAEL003425, AAEL005961, AAEL006267, AAEL007029, AAEL007143, AAEL009295, AAEL010661, AAEL011979, AAEL013074, AAEL013229, AAEL014227, AAEL019576, AAEL020954
GO:0006325	BP	p	chromatin organization	0/520	306/12179	0	4	0	0.00199937
GO:0006338	BP	p	chromatin remodeling	0/520	277/12179	0	5	0	0.00539596
GO:0006396	BP	p	RNA processing	1/520	338/12179	0.00192308	7	1	0.00539596	AAEL009023
GO:0071824	BP	p	protein-DNA complex subunit organization	0/520	260/12179	0	5	0	0.0062032
GO:0034728	BP	p	nucleosome organization	0/520	254/12179	0	6	0	0.00803335
GO:0065004	BP	p	protein-DNA complex assembly	0/520	255/12179	0	6	0	0.00803335
GO:0009059	BP	p	macromolecule biosynthetic process	4/520	464/12179	0.00769231	4	4	0.00858777	AAEL002718, AAEL003425, AAEL012131, AAEL019589
GO:0016043	BP	p	cellular component organization	15/520	859/12179	0.0288462	3	15	0.00933669	AAEL001220, AAEL002433, AAEL002578, AAEL005961, AAEL006267, AAEL007029, AAEL007143, AAEL009295, AAEL010661, AAEL011979, AAEL013074, AAEL013229, AAEL014227, AAEL019576, AAEL020954
GO:0006334	BP	p	nucleosome assembly	0/520	249/12179	0	7	0	0.0102535
GO:0022607	BP	p	cellular component assembly	5/520	489/12179	0.00961538	4	5	0.0110001	AAEL002578, AAEL005961, AAEL007143, AAEL009295, AAEL014227
GO:0044260	BP	p	cellular macromolecule metabolic process	34/520	1435/12179	0.0653846	4	34	0.0146301	AAEL000324, AAEL001235, AAEL002565, AAEL002972, AAEL003425, AAEL004319, AAEL005238, AAEL007826, AAEL007835, AAEL008078, AAEL008102, AAEL009023, AAEL010374, AAEL010854, AAEL011575, AAEL012131, AAEL012511, AAEL013732, AAEL013994, AAEL014391, AAEL014844, AAEL019589, AAEL019763, AAEL020586, AAEL022167, AAEL022849, AAEL024394, AAEL024540, AAEL025224, AAEL025353, AAEL025514, AAEL025755, AAEL025784, AAE…
GO:0034660	BP	p	ncRNA metabolic process	0/520	218/12179	0	7	0	0.0253811
GO:0006139	BP	p	nucleobase-containing compound metabolic process	25/520	1125/12179	0.0480769	4	25	0.0328393	AAEL000633, AAEL002583, AAEL002827, AAEL003393, AAEL004294, AAEL004338, AAEL005839, AAEL006347, AAEL006895, AAEL007298, AAEL008787, AAEL008879, AAEL009023, AAEL009510, AAEL012014, AAEL012131, AAEL014734, AAEL014896, AAEL018667, AAEL023559, AAEL025353, AAEL025755, AAEL025993, AAEL027166, AAEL027453

## Sheet: Up_M-MAL_vs_Rock
GO	NS	enrichment	name	ratio_in_study	ratio_in_pop	percent_in_study	depth	study_count	FDR	study_items
GO:0016705	MF	e	oxidoreductase activity, acting on paired donors, with incorporation or reduction of molecular oxygen	33/543	220/12179	6.07735	3	33	0.000771958	AAEL000834, AAEL003611, AAEL003890, AAEL004054, AAEL004180, AAEL006044, AAEL006805, AAEL007808, AAEL008136, AAEL009018, AAEL009121, AAEL009123, AAEL009124, AAEL009126, AAEL009127, AAEL009130, AAEL010151, AAEL012772, AAEL014019, AAEL014604, AAEL014605, AAEL014614, AAEL014615, AAEL014619, AAEL014893, AAEL015116, AAEL017136, AAEL017297, AAEL017539, AAEL019504, AAEL021861, AAEL022013, AAEL028635
GO:0004497	MF	e	monooxygenase activity	33/543	215/12179	6.07735	3	33	0.000771958	AAEL000834, AAEL003890, AAEL004054, AAEL004180, AAEL006044, AAEL006805, AAEL007808, AAEL008136, AAEL008701, AAEL009018, AAEL009121, AAEL009123, AAEL009124, AAEL009126, AAEL009127, AAEL009130, AAEL010151, AAEL011763, AAEL012772, AAEL014019, AAEL014604, AAEL014605, AAEL014614, AAEL014615, AAEL014619, AAEL014893, AAEL015116, AAEL017136, AAEL017297, AAEL017539, AAEL019504, AAEL021861, AAEL028635
GO:0020037	MF	e	heme binding	29/543	218/12179	5.3407	4	29	0.000771958	AAEL003890, AAEL004054, AAEL004278, AAEL006044, AAEL006805, AAEL007808, AAEL009018, AAEL009121, AAEL009123, AAEL009124, AAEL009126, AAEL009127, AAEL009130, AAEL010151, AAEL012772, AAEL014019, AAEL014604, AAEL014605, AAEL014614, AAEL014615, AAEL014619, AAEL014754, AAEL014893, AAEL017136, AAEL017297, AAEL017539, AAEL019504, AAEL021861, AAEL028635
GO:0046906	MF	e	tetrapyrrole binding	29/543	219/12179	5.3407	3	29	0.000771958	AAEL003890, AAEL004054, AAEL004278, AAEL006044, AAEL006805, AAEL007808, AAEL009018, AAEL009121, AAEL009123, AAEL009124, AAEL009126, AAEL009127, AAEL009130, AAEL010151, AAEL012772, AAEL014019, AAEL014604, AAEL014605, AAEL014614, AAEL014615, AAEL014619, AAEL014754, AAEL014893, AAEL017136, AAEL017297, AAEL017539, AAEL019504, AAEL021861, AAEL028635
GO:0005506	MF	e	iron ion binding	28/543	222/12179	5.15654	6	28	0.000805285	AAEL003890, AAEL004054, AAEL006044, AAEL006805, AAEL007808, AAEL008701, AAEL009018, AAEL009121, AAEL009123, AAEL009124, AAEL009126, AAEL009127, AAEL009130, AAEL010151, AAEL012772, AAEL014019, AAEL014604, AAEL014605, AAEL014614, AAEL014615, AAEL014619, AAEL014893, AAEL017136, AAEL017297, AAEL017539, AAEL019504, AAEL021861, AAEL028635
GO:0016491	MF	e	oxidoreductase activity	67/543	805/12179	12.3389	2	67	0.00107529	AAEL000705, AAEL000834, AAEL001109, AAEL001143, AAEL001737, AAEL002194, AAEL003611, AAEL003873, AAEL003890, AAEL004054, AAEL004086, AAEL004118, AAEL004137, AAEL004180, AAEL004273, AAEL005790, AAEL006044, AAEL006428, AAEL006467, AAEL006805, AAEL007275, AAEL007808, AAEL008136, AAEL008397, AAEL008701, AAEL009018, AAEL009045, AAEL009121, AAEL009123, AAEL009124, AAEL009126, AAEL009127, AAEL009130, AAE…
GO:0030414	MF	e	peptidase inhibitor activity	13/543	66/12179	2.39411	4	13	0.00156343	AAEL001794, AAEL002730, AAEL003413, AAEL003653, AAEL010769, AAEL011639, AAEL013936, AAEL014078, AAEL014079, AAEL014138, AAEL019959, AAEL020823, AAEL023294
GO:0061134	MF	e	peptidase regulator activity	13/543	68/12179	2.39411	3	13	0.00177245	AAEL001794, AAEL002730, AAEL003413, AAEL003653, AAEL010769, AAEL011639, AAEL013936, AAEL014078, AAEL014079, AAEL014138, AAEL019959, AAEL020823, AAEL023294
GO:0004866	MF	e	endopeptidase inhibitor activity	12/543	59/12179	2.20994	5	12	0.00177245	AAEL001794, AAEL002730, AAEL003413, AAEL003653, AAEL010769, AAEL013936, AAEL014078, AAEL014079, AAEL014138, AAEL019959, AAEL020823, AAEL023294
GO:0061135	MF	e	endopeptidase regulator activity	12/543	59/12179	2.20994	4	12	0.00177245	AAEL001794, AAEL002730, AAEL003413, AAEL003653, AAEL010769, AAEL013936, AAEL014078, AAEL014079, AAEL014138, AAEL019959, AAEL020823, AAEL023294
GO:0008236	MF	e	serine-type peptidase activity	37/543	393/12179	6.814	4	37	0.00267867	AAEL000252, AAEL002301, AAEL002580, AAEL002585, AAEL002593, AAEL002601, AAEL002610, AAEL002632, AAEL004524, AAEL005521, AAEL005596, AAEL005753, AAEL006136, AAEL006253, AAEL006414, AAEL006429, AAEL006542, AAEL006568, AAEL006585, AAEL007102, AAEL009291, AAEL010773, AAEL012777, AAEL013413, AAEL013432, AAEL014386, AAEL015430, AAEL015432, AAEL015527, AAEL019767, AAEL020362, AAEL020706, AAEL021257, AAE…
GO:0017171	MF	e	serine hydrolase activity	37/543	393/12179	6.814	3	37	0.00267867	AAEL000252, AAEL002301, AAEL002580, AAEL002585, AAEL002593, AAEL002601, AAEL002610, AAEL002632, AAEL004524, AAEL005521, AAEL005596, AAEL005753, AAEL006136, AAEL006253, AAEL006414, AAEL006429, AAEL006542, AAEL006568, AAEL006585, AAEL007102, AAEL009291, AAEL010773, AAEL012777, AAEL013413, AAEL013432, AAEL014386, AAEL015430, AAEL015432, AAEL015527, AAEL019767, AAEL020362, AAEL020706, AAEL021257, AAE…
GO:0004857	MF	e	enzyme inhibitor activity	13/543	79/12179	2.39411	3	13	0.00593219	AAEL001794, AAEL002730, AAEL003413, AAEL003653, AAEL010769, AAEL011639, AAEL013936, AAEL014078, AAEL014079, AAEL014138, AAEL019959, AAEL020823, AAEL023294
GO:0004252	MF	e	serine-type endopeptidase activity	34/543	369/12179	6.26151	5	34	0.00674408	AAEL000252, AAEL002301, AAEL002580, AAEL002585, AAEL002593, AAEL002601, AAEL002610, AAEL002632, AAEL004524, AAEL005596, AAEL005753, AAEL006136, AAEL006253, AAEL006414, AAEL006429, AAEL006568, AAEL006585, AAEL007102, AAEL010773, AAEL012777, AAEL013413, AAEL013432, AAEL014386, AAEL015430, AAEL015432, AAEL015527, AAEL019767, AAEL020362, AAEL020706, AAEL021257, AAEL022775, AAEL023587, AAEL029072, AAE…
GO:0004867	MF	e	serine-type endopeptidase inhibitor activity	9/543	41/12179	1.65746	6	9	0.00704264	AAEL002730, AAEL003413, AAEL003653, AAEL010769, AAEL013936, AAEL014078, AAEL014079, AAEL014138, AAEL020823
GO:0004175	MF	e	endopeptidase activity	43/543	512/12179	7.91897	4	43	0.00704264	AAEL000252, AAEL002141, AAEL002301, AAEL002580, AAEL002585, AAEL002593, AAEL002601, AAEL002610, AAEL002632, AAEL002655, AAEL002665, AAEL002672, AAEL004524, AAEL005596, AAEL005753, AAEL006136, AAEL006169, AAEL006174, AAEL006253, AAEL006414, AAEL006429, AAEL006568, AAEL006585, AAEL007102, AAEL009637, AAEL010773, AAEL012777, AAEL013413, AAEL013432, AAEL013449, AAEL014029, AAEL014386, AAEL015430, AAE…
GO:0008233	MF	e	peptidase activity	55/543	757/12179	10.1289	3	55	0.0344355	AAEL000252, AAEL000420, AAEL002141, AAEL002301, AAEL002580, AAEL002585, AAEL002593, AAEL002601, AAEL002610, AAEL002632, AAEL002655, AAEL002665, AAEL002672, AAEL004137, AAEL004524, AAEL004738, AAEL005521, AAEL005596, AAEL005753, AAEL006136, AAEL006169, AAEL006174, AAEL006253, AAEL006323, AAEL006361, AAEL006414, AAEL006429, AAEL006542, AAEL006568, AAEL006585, AAEL006920, AAEL007102, AAEL009291, AAE…
GO:0016616	MF	e	oxidoreductase activity, acting on the CH-OH group of donors, NAD or NADP as acceptor	11/543	74/12179	2.02578	4	11	0.0381453	AAEL004086, AAEL004118, AAEL005790, AAEL006467, AAEL007275, AAEL012457, AAEL015653, AAEL017302, AAEL017320, AAEL022506, AAEL029069
GO:0016614	MF	e	oxidoreductase activity, acting on CH-OH group of donors	13/543	102/12179	2.39411	3	13	0.0481204	AAEL003873, AAEL004086, AAEL004118, AAEL005790, AAEL006467, AAEL007275, AAEL012457, AAEL012681, AAEL015653, AAEL017302, AAEL017320, AAEL022506, AAEL029069
GO:0046983	MF	p	protein dimerization activity	6/543	521/12179	1.10497	3	6	0.00429402	AAEL001764, AAEL004291, AAEL008190, AAEL010085, AAEL012237, AAEL024151
GO:0005515	MF	p	protein binding	73/543	2450/12179	13.4438	2	73	0.00627665	AAEL000211, AAEL000282, AAEL000668, AAEL001401, AAEL001402, AAEL001653, AAEL001756, AAEL001764, AAEL002130, AAEL002337, AAEL002796, AAEL003036, AAEL003128, AAEL003295, AAEL003320, AAEL003921, AAEL004052, AAEL004291, AAEL004547, AAEL005145, AAEL005575, AAEL005602, AAEL005606, AAEL006102, AAEL006103, AAEL006216, AAEL006248, AAEL006377, AAEL006463, AAEL006920, AAEL007225, AAEL007656, AAEL007659, AAE…
GO:0046982	MF	p	protein heterodimerization activity	4/543	403/12179	0.736648	4	4	0.0114763	AAEL001764, AAEL010085, AAEL012237, AAEL024151
GO:0060089	MF	p	molecular transducer activity	4/543	370/12179	0.736648	1	4	0.0381453	AAEL004923, AAEL006463, AAEL009339, AAEL019988
GO:0038023	MF	p	signaling receptor activity	4/543	370/12179	0.736648	2	4	0.0381453	AAEL004923, AAEL006463, AAEL009339, AAEL019988
GO:0005615	CC	e	extracellular space	12/543	80/12179	2.20994	2	12	0.0423131	AAEL001794, AAEL002730, AAEL003653, AAEL009637, AAEL010769, AAEL013936, AAEL014078, AAEL014079, AAEL014138, AAEL019959, AAEL020823, AAEL029047
GO:0032993	CC	p	protein-DNA complex	3/543	476/12179	0.552486	2	3	0.000894224	AAEL002103, AAEL010240, AAEL024151
GO:0000786	CC	p	nucleosome	3/543	469/12179	0.552486	3	3	0.000894224	AAEL002103, AAEL010240, AAEL024151
GO:0044815	CC	p	DNA packaging complex	3/543	471/12179	0.552486	2	3	0.000894224	AAEL002103, AAEL010240, AAEL024151
GO:0010466	BP	e	negative regulation of peptidase activity	13/543	60/12179	2.39411	9	13	0.00275547	AAEL001794, AAEL002730, AAEL003413, AAEL003653, AAEL010769, AAEL011639, AAEL013936, AAEL014078, AAEL014079, AAEL014138, AAEL019959, AAEL020823, AAEL023294
GO:0045861	BP	e	negative regulation of proteolysis	13/543	60/12179	2.39411	8	13	0.00275547	AAEL001794, AAEL002730, AAEL003413, AAEL003653, AAEL010769, AAEL011639, AAEL013936, AAEL014078, AAEL014079, AAEL014138, AAEL019959, AAEL020823, AAEL023294
GO:0010951	BP	e	negative regulation of endopeptidase activity	12/543	53/12179	2.20994	10	12	0.00275547	AAEL001794, AAEL002730, AAEL003413, AAEL003653, AAEL010769, AAEL013936, AAEL014078, AAEL014079, AAEL014138, AAEL019959, AAEL020823, AAEL023294
GO:0052547	BP	e	regulation of peptidase activity	13/543	64/12179	2.39411	7	13	0.00275547	AAEL001794, AAEL002730, AAEL003413, AAEL003653, AAEL010769, AAEL011639, AAEL013936, AAEL014078, AAEL014079, AAEL014138, AAEL019959, AAEL020823, AAEL023294
GO:0052548	BP	e	regulation of endopeptidase activity	12/543	55/12179	2.20994	8	12	0.00275547	AAEL001794, AAEL002730, AAEL003413, AAEL003653, AAEL010769, AAEL013936, AAEL014078, AAEL014079, AAEL014138, AAEL019959, AAEL020823, AAEL023294
GO:0030162	BP	e	regulation of proteolysis	14/543	75/12179	2.57827	6	14	0.00275547	AAEL001794, AAEL002730, AAEL003413, AAEL003653, AAEL010769, AAEL011639, AAEL012023, AAEL013936, AAEL014078, AAEL014079, AAEL014138, AAEL019959, AAEL020823, AAEL023294
GO:0051346	BP	e	negative regulation of hydrolase activity	13/543	66/12179	2.39411	5	13	0.0028302	AAEL001794, AAEL002730, AAEL003413, AAEL003653, AAEL010769, AAEL011639, AAEL013936, AAEL014078, AAEL014079, AAEL014138, AAEL019959, AAEL020823, AAEL023294
GO:0043086	BP	e	negative regulation of catalytic activity	13/543	72/12179	2.39411	4	13	0.00682576	AAEL001794, AAEL002730, AAEL003413, AAEL003653, AAEL010769, AAEL011639, AAEL013936, AAEL014078, AAEL014079, AAEL014138, AAEL019959, AAEL020823, AAEL023294
GO:0051248	BP	e	negative regulation of protein metabolic process	14/543	85/12179	2.57827	6	14	0.00788426	AAEL001794, AAEL002730, AAEL003413, AAEL003653, AAEL008050, AAEL010769, AAEL011639, AAEL013936, AAEL014078, AAEL014079, AAEL014138, AAEL019959, AAEL020823, AAEL023294
GO:0032269	BP	e	negative regulation of cellular protein metabolic process	14/543	85/12179	2.57827	7	14	0.00788426	AAEL001794, AAEL002730, AAEL003413, AAEL003653, AAEL008050, AAEL010769, AAEL011639, AAEL013936, AAEL014078, AAEL014079, AAEL014138, AAEL019959, AAEL020823, AAEL023294
GO:0044092	BP	e	negative regulation of molecular function	13/543	76/12179	2.39411	3	13	0.00936448	AAEL001794, AAEL002730, AAEL003413, AAEL003653, AAEL010769, AAEL011639, AAEL013936, AAEL014078, AAEL014079, AAEL014138, AAEL019959, AAEL020823, AAEL023294
GO:0051172	BP	e	negative regulation of nitrogen compound metabolic process	17/543	130/12179	3.13076	5	17	0.020055	AAEL001794, AAEL002730, AAEL003413, AAEL003653, AAEL008050, AAEL010107, AAEL010341, AAEL010769, AAEL011639, AAEL013936, AAEL014078, AAEL014079, AAEL014138, AAEL014368, AAEL019959, AAEL020823, AAEL023294
GO:0031324	BP	e	negative regulation of cellular metabolic process	17/543	136/12179	3.13076	5	17	0.0329299	AAEL001794, AAEL002730, AAEL003413, AAEL003653, AAEL008050, AAEL010107, AAEL010341, AAEL010769, AAEL011639, AAEL013936, AAEL014078, AAEL014079, AAEL014138, AAEL014368, AAEL019959, AAEL020823, AAEL023294
GO:0007165	BP	p	signal transduction	12/543	841/12179	2.20994	4	12	0.00275547	AAEL004547, AAEL004923, AAEL006463, AAEL006883, AAEL007659, AAEL009339, AAEL009846, AAEL011996, AAEL013840, AAEL019988, AAEL021091, AAEL023587

## Sheet: Down_M-MAL_vs_Rock
GO	NS	enrichment	name	ratio_in_study	ratio_in_pop	percent_in_study	depth	study_count	FDR	study_items
GO:0008061	MF	e	chitin binding	21/484	138/12179	4.33884	3	21	0.000447088	AAEL002780, AAEL002972, AAEL003066, AAEL003419, AAEL003425, AAEL004798, AAEL004897, AAEL007483, AAEL009580, AAEL010064, AAEL011586, AAEL012013, AAEL012245, AAEL012268, AAEL013367, AAEL013766, AAEL017334, AAEL019530, AAEL020748, AAEL025518, AAEL025784
GO:0004181	MF	e	metallocarboxypeptidase activity	9/484	27/12179	1.8595	6	9	0.000447088	AAEL001839, AAEL001863, AAEL003424, AAEL008599, AAEL008600, AAEL010776, AAEL010780, AAEL010782, AAEL020941
GO:0008238	MF	e	exopeptidase activity	23/484	116/12179	4.75207	4	23	0.000447088	AAEL001839, AAEL001863, AAEL003012, AAEL003424, AAEL005808, AAEL007892, AAEL007926, AAEL008163, AAEL008599, AAEL008600, AAEL010776, AAEL010780, AAEL010782, AAEL011292, AAEL012351, AAEL012783, AAEL015247, AAEL018249, AAEL019828, AAEL020941, AAEL022651, AAEL023559, AAEL027166
GO:0004180	MF	e	carboxypeptidase activity	13/484	54/12179	2.68595	5	13	0.000500428	AAEL001839, AAEL001863, AAEL003424, AAEL007926, AAEL008599, AAEL008600, AAEL010776, AAEL010780, AAEL010782, AAEL012351, AAEL020941, AAEL023559, AAEL027166
GO:0008237	MF	e	metallopeptidase activity	29/484	200/12179	5.99174	4	29	0.0005174	AAEL001839, AAEL001863, AAEL003012, AAEL003424, AAEL004881, AAEL005808, AAEL006707, AAEL007892, AAEL008163, AAEL008599, AAEL008600, AAEL010776, AAEL010780, AAEL010782, AAEL011292, AAEL012783, AAEL014344, AAEL014516, AAEL015247, AAEL018249, AAEL019536, AAEL019697, AAEL019828, AAEL020614, AAEL020941, AAEL021817, AAEL022651, AAEL023559, AAEL027166
GO:0008233	MF	e	peptidase activity	66/484	757/12179	13.6364	3	66	0.000573281	AAEL001233, AAEL001674, AAEL001690, AAEL001693, AAEL001839, AAEL001863, AAEL002347, AAEL002360, AAEL003012, AAEL003060, AAEL003424, AAEL004881, AAEL005808, AAEL006707, AAEL006919, AAEL007432, AAEL007601, AAEL007892, AAEL007926, AAEL008069, AAEL008079, AAEL008080, AAEL008097, AAEL008163, AAEL008599, AAEL008600, AAEL008769, AAEL009244, AAEL009642, AAEL009843, AAEL010139, AAEL010776, AAEL010780, AAE…
GO:0003824	MF	e	catalytic activity	231/484	4337/12179	47.7273	1	231	0.000854062	AAEL000092, AAEL000301, AAEL000324, AAEL000340, AAEL000633, AAEL000651, AAEL000797, AAEL000905, AAEL000931, AAEL001134, AAEL001233, AAEL001593, AAEL001674, AAEL001690, AAEL001693, AAEL001837, AAEL001839, AAEL001863, AAEL001878, AAEL001960, AAEL002107, AAEL002347, AAEL002360, AAEL002565, AAEL002718, AAEL002764, AAEL002800, AAEL002827, AAEL002867, AAEL002972, AAEL003012, AAEL003058, AAEL003060, AAE…
GO:0016787	MF	e	hydrolase activity	117/484	1938/12179	24.1736	2	117	0.0011747	AAEL000301, AAEL000633, AAEL000651, AAEL000905, AAEL000931, AAEL001233, AAEL001674, AAEL001690, AAEL001693, AAEL001837, AAEL001839, AAEL001863, AAEL001878, AAEL002347, AAEL002360, AAEL002972, AAEL003012, AAEL003060, AAEL003066, AAEL003165, AAEL003298, AAEL003317, AAEL003419, AAEL003424, AAEL003434, AAEL003742, AAEL004881, AAEL004897, AAEL004931, AAEL004933, AAEL005808, AAEL005969, AAEL006381, AAE…
GO:0140096	MF	e	catalytic activity, acting on a protein	87/484	1375/12179	17.9752	2	87	0.00156634	AAEL000324, AAEL001233, AAEL001674, AAEL001690, AAEL001693, AAEL001839, AAEL001863, AAEL002347, AAEL002360, AAEL002565, AAEL002764, AAEL003012, AAEL003060, AAEL003165, AAEL003424, AAEL004294, AAEL004881, AAEL005330, AAEL005808, AAEL006707, AAEL006919, AAEL007432, AAEL007601, AAEL007835, AAEL007892, AAEL007926, AAEL008069, AAEL008078, AAEL008079, AAEL008080, AAEL008097, AAEL008163, AAEL008177, AAE…
GO:0005201	MF	e	extracellular matrix structural constituent	4/484	5/12179	0.826446	2	4	0.00181312	AAEL005386, AAEL007963, AAEL023187, AAEL025532
GO:0004177	MF	e	aminopeptidase activity	10/484	48/12179	2.06612	5	10	0.00211936	AAEL003012, AAEL005808, AAEL007892, AAEL008163, AAEL011292, AAEL012783, AAEL015247, AAEL018249, AAEL019828, AAEL022651
GO:0008235	MF	e	metalloexopeptidase activity	11/484	60/12179	2.27273	5	11	0.00266672	AAEL001839, AAEL001863, AAEL003424, AAEL005808, AAEL007892, AAEL008599, AAEL008600, AAEL010776, AAEL010780, AAEL010782, AAEL020941
GO:0097367	MF	e	carbohydrate derivative binding	78/484	1236/12179	16.1157	2	78	0.00351527	AAEL000301, AAEL000324, AAEL001673, AAEL002565, AAEL002780, AAEL002827, AAEL002867, AAEL002972, AAEL003066, AAEL003393, AAEL003419, AAEL003425, AAEL004544, AAEL004613, AAEL004676, AAEL004798, AAEL004897, AAEL005330, AAEL005342, AAEL005656, AAEL005961, AAEL006081, AAEL006895, AAEL007483, AAEL007835, AAEL008078, AAEL008849, AAEL009185, AAEL009510, AAEL009580, AAEL009745, AAEL010064, AAEL010403, AAE…
GO:0005214	MF	e	structural constituent of chitin-based cuticle	3/484	3/12179	0.619835	3	3	0.00684552	AAEL003259, AAEL011504, AAEL021995
GO:0008236	MF	e	serine-type peptidase activity	31/484	393/12179	6.40496	4	31	0.0284774	AAEL001233, AAEL001674, AAEL001690, AAEL001693, AAEL002347, AAEL002360, AAEL003060, AAEL006919, AAEL007432, AAEL007601, AAEL007926, AAEL008069, AAEL008079, AAEL008080, AAEL008097, AAEL008769, AAEL009244, AAEL009843, AAEL011375, AAEL011624, AAEL012351, AAEL013284, AAEL013623, AAEL013703, AAEL013715, AAEL023729, AAEL024784, AAEL025454, AAEL025491, AAEL027037, AAEL027371
GO:0017171	MF	e	serine hydrolase activity	31/484	393/12179	6.40496	3	31	0.0284774	AAEL001233, AAEL001674, AAEL001690, AAEL001693, AAEL002347, AAEL002360, AAEL003060, AAEL006919, AAEL007432, AAEL007601, AAEL007926, AAEL008069, AAEL008079, AAEL008080, AAEL008097, AAEL008769, AAEL009244, AAEL009843, AAEL011375, AAEL011624, AAEL012351, AAEL013284, AAEL013623, AAEL013703, AAEL013715, AAEL023729, AAEL024784, AAEL025454, AAEL025491, AAEL027037, AAEL027371
GO:0004175	MF	e	endopeptidase activity	37/484	512/12179	7.64463	4	37	0.0398062	AAEL001233, AAEL001674, AAEL001690, AAEL001693, AAEL002347, AAEL002360, AAEL003060, AAEL004881, AAEL006707, AAEL006919, AAEL007432, AAEL007601, AAEL008079, AAEL008080, AAEL008097, AAEL008769, AAEL009244, AAEL009642, AAEL009843, AAEL011375, AAEL011624, AAEL013284, AAEL013623, AAEL013703, AAEL013715, AAEL014344, AAEL014516, AAEL019697, AAEL020614, AAEL021817, AAEL023367, AAEL023729, AAEL024784, AAE…
GO:0003677	MF	p	DNA binding	17/484	1178/12179	3.5124	4	17	0.000832186	AAEL002800, AAEL005850, AAEL008177, AAEL012058, AAEL012496, AAEL013518, AAEL017186, AAEL019489, AAEL019663, AAEL020051, AAEL022052, AAEL022402, AAEL022932, AAEL024454, AAEL024682, AAEL026827, AAEL026828
GO:0003676	MF	p	nucleic acid binding	30/484	2013/12179	6.19835	3	30	0.000850359	AAEL002800, AAEL002867, AAEL004613, AAEL005342, AAEL005850, AAEL008021, AAEL008177, AAEL008857, AAEL011649, AAEL012058, AAEL012496, AAEL013518, AAEL017082, AAEL017186, AAEL019489, AAEL019529, AAEL019663, AAEL019844, AAEL020051, AAEL022052, AAEL022078, AAEL022402, AAEL022876, AAEL022932, AAEL024454, AAEL024682, AAEL024889, AAEL026284, AAEL026827, AAEL026828
GO:0046983	MF	p	protein dimerization activity	4/484	521/12179	0.826446	3	4	0.00156634	AAEL001593, AAEL010226, AAEL012496, AAEL022932
GO:0046982	MF	p	protein heterodimerization activity	2/484	403/12179	0.413223	4	2	0.00266672	AAEL012496, AAEL022932
GO:0003723	MF	p	RNA binding	7/484	553/12179	1.44628	4	7	0.0219748	AAEL002867, AAEL004613, AAEL005342, AAEL008021, AAEL017082, AAEL019844, AAEL022078
GO:0031012	CC	e	extracellular matrix	9/484	27/12179	1.8595	3	9	0.000317446	AAEL003259, AAEL003419, AAEL005386, AAEL007963, AAEL011504, AAEL021817, AAEL021995, AAEL023187, AAEL025532
GO:0030312	CC	e	external encapsulating structure	9/484	35/12179	1.8595	2	9	0.000528973	AAEL003259, AAEL003419, AAEL005386, AAEL007963, AAEL011504, AAEL021817, AAEL021995, AAEL023187, AAEL025532
GO:0062129	CC	e	chitin-based extracellular matrix	4/484	5/12179	0.826446	4	4	0.000891832	AAEL003259, AAEL003419, AAEL011504, AAEL021995
GO:0005581	CC	e	collagen trimer	5/484	14/12179	1.03306	2	5	0.0091221	AAEL005386, AAEL006351, AAEL007963, AAEL023187, AAEL025532
GO:0005576	CC	e	extracellular region	29/484	368/12179	5.99174	2	29	0.0301833	AAEL001837, AAEL001878, AAEL002780, AAEL002972, AAEL003066, AAEL003425, AAEL004798, AAEL004897, AAEL006381, AAEL007483, AAEL009580, AAEL009760, AAEL010064, AAEL011586, AAEL012013, AAEL012245, AAEL012268, AAEL012654, AAEL013367, AAEL013766, AAEL014823, AAEL015136, AAEL017334, AAEL019530, AAEL020748, AAEL025518, AAEL025705, AAEL025784, AAEL026620
GO:0005604	CC	e	basement membrane	3/484	5/12179	0.619835	5	3	0.0301833	AAEL003419, AAEL007963, AAEL023187
GO:0000786	CC	p	nucleosome	2/484	469/12179	0.413223	3	2	0.000317446	AAEL012496, AAEL022932
GO:0044815	CC	p	DNA packaging complex	2/484	471/12179	0.413223	2	2	0.000317446	AAEL012496, AAEL022932
GO:0043227	CC	p	membrane-bounded organelle	35/484	2193/12179	7.2314	3	35	0.000317446	AAEL001134, AAEL002783, AAEL003419, AAEL003881, AAEL004544, AAEL005190, AAEL005342, AAEL005839, AAEL005850, AAEL005893, AAEL007904, AAEL008177, AAEL008829, AAEL008844, AAEL009122, AAEL010380, AAEL012058, AAEL013154, AAEL013316, AAEL013518, AAEL017186, AAEL019465, AAEL019489, AAEL019529, AAEL019663, AAEL020051, AAEL020651, AAEL021952, AAEL022402, AAEL024454, AAEL024680, AAEL025755, AAEL026574, AAE…
GO:0043226	CC	p	organelle	42/484	2680/12179	8.67769	2	42	0.000317446	AAEL001134, AAEL001673, AAEL002571, AAEL002783, AAEL003419, AAEL003425, AAEL003881, AAEL004544, AAEL004643, AAEL005190, AAEL005342, AAEL005839, AAEL005850, AAEL005893, AAEL005961, AAEL007904, AAEL008177, AAEL008829, AAEL008844, AAEL009122, AAEL010380, AAEL012058, AAEL013154, AAEL013316, AAEL013518, AAEL017186, AAEL019465, AAEL019489, AAEL019529, AAEL019663, AAEL020051, AAEL020651, AAEL021952, AAE…
GO:0032993	CC	p	protein-DNA complex	2/484	476/12179	0.413223	2	2	0.000317446	AAEL012496, AAEL022932
GO:0043231	CC	p	intracellular membrane-bounded organelle	35/484	2138/12179	7.2314	4	35	0.000317446	AAEL001134, AAEL002783, AAEL003419, AAEL003881, AAEL004544, AAEL005190, AAEL005342, AAEL005839, AAEL005850, AAEL005893, AAEL007904, AAEL008177, AAEL008829, AAEL008844, AAEL009122, AAEL010380, AAEL012058, AAEL013154, AAEL013316, AAEL013518, AAEL017186, AAEL019465, AAEL019489, AAEL019529, AAEL019663, AAEL020051, AAEL020651, AAEL021952, AAEL022402, AAEL024454, AAEL024680, AAEL025755, AAEL026574, AAE…
GO:0005634	CC	p	nucleus	25/484	1755/12179	5.16529	5	25	0.000317446	AAEL003881, AAEL005342, AAEL005839, AAEL005850, AAEL005893, AAEL007904, AAEL008177, AAEL008829, AAEL012058, AAEL013154, AAEL013518, AAEL017186, AAEL019465, AAEL019489, AAEL019529, AAEL019663, AAEL020051, AAEL020651, AAEL021952, AAEL022402, AAEL024454, AAEL025755, AAEL026574, AAEL026828, AAEL027273
GO:0043229	CC	p	intracellular organelle	42/484	2636/12179	8.67769	3	42	0.000317446	AAEL001134, AAEL001673, AAEL002571, AAEL002783, AAEL003419, AAEL003425, AAEL003881, AAEL004544, AAEL004643, AAEL005190, AAEL005342, AAEL005839, AAEL005850, AAEL005893, AAEL005961, AAEL007904, AAEL008177, AAEL008829, AAEL008844, AAEL009122, AAEL010380, AAEL012058, AAEL013154, AAEL013316, AAEL013518, AAEL017186, AAEL019465, AAEL019489, AAEL019529, AAEL019663, AAEL020051, AAEL020651, AAEL021952, AAE…
GO:0032991	CC	p	protein-containing complex	49/484	1978/12179	10.124	1	49	0.00803199	AAEL001593, AAEL002764, AAEL002800, AAEL002827, AAEL002867, AAEL003393, AAEL004228, AAEL004294, AAEL004338, AAEL004603, AAEL004613, AAEL005386, AAEL005429, AAEL005656, AAEL005850, AAEL006351, AAEL006895, AAEL007143, AAEL007752, AAEL007762, AAEL007963, AAEL008021, AAEL008465, AAEL008468, AAEL009027, AAEL010975, AAEL011756, AAEL012131, AAEL012175, AAEL012496, AAEL012825, AAEL013316, AAEL013518, AAE…
GO:0140513	CC	p	nuclear protein-containing complex	4/484	416/12179	0.826446	2	4	0.0179051	AAEL002800, AAEL009027, AAEL012131, AAEL025547
GO:0006508	BP	e	proteolysis	68/484	818/12179	14.0496	5	68	0.0043585	AAEL001233, AAEL001674, AAEL001690, AAEL001693, AAEL001839, AAEL001863, AAEL002347, AAEL002360, AAEL003012, AAEL003060, AAEL003424, AAEL004603, AAEL004881, AAEL005386, AAEL005808, AAEL006707, AAEL006919, AAEL007432, AAEL007601, AAEL007892, AAEL007926, AAEL008069, AAEL008079, AAEL008080, AAEL008097, AAEL008163, AAEL008599, AAEL008600, AAEL008769, AAEL009244, AAEL009642, AAEL009843, AAEL010139, AAE…
GO:1901564	BP	e	organonitrogen compound metabolic process	135/484	2347/12179	27.8926	3	135	0.0043585	AAEL000092, AAEL000324, AAEL000633, AAEL000931, AAEL001134, AAEL001233, AAEL001674, AAEL001690, AAEL001693, AAEL001839, AAEL001863, AAEL002347, AAEL002360, AAEL002565, AAEL002718, AAEL002764, AAEL002783, AAEL002827, AAEL002867, AAEL002972, AAEL003012, AAEL003060, AAEL003165, AAEL003298, AAEL003317, AAEL003393, AAEL003419, AAEL003424, AAEL003425, AAEL003508, AAEL003742, AAEL003881, AAEL004228, AAE…
GO:1901135	BP	e	carbohydrate derivative metabolic process	28/484	301/12179	5.78512	3	28	0.0136312	AAEL001593, AAEL002718, AAEL002764, AAEL002827, AAEL002972, AAEL003393, AAEL003419, AAEL003742, AAEL004294, AAEL004338, AAEL004931, AAEL005330, AAEL005839, AAEL006381, AAEL006895, AAEL007839, AAEL009510, AAEL011756, AAEL012014, AAEL012175, AAEL012825, AAEL013078, AAEL014734, AAEL023559, AAEL024676, AAEL025353, AAEL025784, AAEL027166
GO:0006030	BP	e	chitin metabolic process	4/484	6/12179	0.826446	6	4	0.0139437	AAEL002718, AAEL002972, AAEL003419, AAEL025784
GO:0006040	BP	e	amino sugar metabolic process	7/484	26/12179	1.44628	4	7	0.0139437	AAEL002718, AAEL002972, AAEL003419, AAEL004931, AAEL007839, AAEL009510, AAEL025784
GO:0009259	BP	e	ribonucleotide metabolic process	17/484	144/12179	3.5124	8	17	0.0139437	AAEL002764, AAEL002827, AAEL003393, AAEL004294, AAEL004338, AAEL005330, AAEL005839, AAEL006895, AAEL011756, AAEL012014, AAEL012175, AAEL012825, AAEL014734, AAEL023559, AAEL024676, AAEL025353, AAEL027166
GO:0019693	BP	e	ribose phosphate metabolic process	17/484	145/12179	3.5124	5	17	0.0140467	AAEL002764, AAEL002827, AAEL003393, AAEL004294, AAEL004338, AAEL005330, AAEL005839, AAEL006895, AAEL011756, AAEL012014, AAEL012175, AAEL012825, AAEL014734, AAEL023559, AAEL024676, AAEL025353, AAEL027166
GO:0006163	BP	e	purine nucleotide metabolic process	16/484	135/12179	3.30579	8	16	0.0179387	AAEL002764, AAEL002827, AAEL003393, AAEL004294, AAEL004338, AAEL005330, AAEL006895, AAEL011756, AAEL012014, AAEL012175, AAEL012825, AAEL014734, AAEL023559, AAEL024676, AAEL025353, AAEL027166
GO:0009150	BP	e	purine ribonucleotide metabolic process	16/484	135/12179	3.30579	9	16	0.0179387	AAEL002764, AAEL002827, AAEL003393, AAEL004294, AAEL004338, AAEL005330, AAEL006895, AAEL011756, AAEL012014, AAEL012175, AAEL012825, AAEL014734, AAEL023559, AAEL024676, AAEL025353, AAEL027166
GO:0006805	BP	e	xenobiotic metabolic process	7/484	29/12179	1.44628	3	7	0.0202835	AAEL000931, AAEL003165, AAEL003298, AAEL003317, AAEL011756, AAEL013637, AAEL029071
GO:0005975	BP	e	carbohydrate metabolic process	24/484	262/12179	4.95868	3	24	0.0245841	AAEL000651, AAEL001134, AAEL001593, AAEL002972, AAEL003066, AAEL003419, AAEL003425, AAEL003434, AAEL003742, AAEL004294, AAEL004338, AAEL004897, AAEL004931, AAEL006895, AAEL007839, AAEL008894, AAEL009510, AAEL011756, AAEL011789, AAEL012014, AAEL012268, AAEL013367, AAEL015020, AAEL025784
GO:0042197	BP	e	halogenated hydrocarbon metabolic process	6/484	22/12179	1.23967	4	6	0.0270349	AAEL000931, AAEL003165, AAEL003298, AAEL003317, AAEL011756, AAEL029071
GO:0040003	BP	e	chitin-based cuticle development	3/484	4/12179	0.619835	4	3	0.0378303	AAEL003259, AAEL003419, AAEL011504
GO:0009117	BP	e	nucleotide metabolic process	20/484	209/12179	4.13223	7	20	0.0378303	AAEL000633, AAEL002764, AAEL002827, AAEL003393, AAEL004294, AAEL004338, AAEL005330, AAEL005839, AAEL006895, AAEL011756, AAEL012014, AAEL012175, AAEL012382, AAEL012825, AAEL014734, AAEL023559, AAEL024676, AAEL025353, AAEL027166, AAEL028056
GO:1901071	BP	e	glucosamine-containing compound metabolic process	4/484	9/12179	0.826446	5	4	0.0386238	AAEL002718, AAEL002972, AAEL003419, AAEL025784
GO:0071840	BP	p	cellular component organization or biogenesis	14/484	1032/12179	2.89256	2	14	0.0043585	AAEL002783, AAEL003425, AAEL003881, AAEL005961, AAEL006081, AAEL007143, AAEL008021, AAEL008401, AAEL008465, AAEL013229, AAEL014154, AAEL017186, AAEL019576, AAEL020954
GO:0090304	BP	p	nucleic acid metabolic process	11/484	870/12179	2.27273	5	11	0.0043585	AAEL002800, AAEL002867, AAEL004613, AAEL005342, AAEL007904, AAEL008829, AAEL012131, AAEL014709, AAEL017186, AAEL024254, AAEL025755
GO:0016043	BP	p	cellular component organization	11/484	859/12179	2.27273	3	11	0.0043585	AAEL005961, AAEL006081, AAEL007143, AAEL008021, AAEL008401, AAEL008465, AAEL013229, AAEL014154, AAEL017186, AAEL019576, AAEL020954
GO:0006325	BP	p	chromatin organization	0/484	306/12179	0	4	0	0.00555474
GO:0043933	BP	p	protein-containing complex organization	2/484	397/12179	0.413223	4	2	0.0121959	AAEL007143, AAEL008401
GO:0006338	BP	p	chromatin remodeling	0/484	277/12179	0	5	0	0.0136312
GO:0071824	BP	p	protein-DNA complex subunit organization	0/484	260/12179	0	5	0	0.0139437
GO:0016070	BP	p	RNA metabolic process	8/484	648/12179	1.65289	6	8	0.0139437	AAEL002867, AAEL004613, AAEL005342, AAEL007904, AAEL008829, AAEL012131, AAEL014709, AAEL024254
GO:0065003	BP	p	protein-containing complex assembly	2/484	386/12179	0.413223	5	2	0.0139437	AAEL007143, AAEL008401
GO:0034728	BP	p	nucleosome organization	0/484	254/12179	0	6	0	0.0139437
GO:0065004	BP	p	protein-DNA complex assembly	0/484	255/12179	0	6	0	0.0139437
GO:0006334	BP	p	nucleosome assembly	0/484	249/12179	0	7	0	0.0179387
GO:0022607	BP	p	cellular component assembly	5/484	489/12179	1.03306	4	5	0.0228464	AAEL005961, AAEL006081, AAEL007143, AAEL008401, AAEL014154

## Sheet: Up_I-ACYP_vs_ Rock
GO	NS	enrichment	name	ratio_in_study	ratio_in_pop	percent_in_study	depth	study_count	FDR	study_items
GO:0098960	MF	e	postsynaptic neurotransmitter receptor activity	8/479	16/12179	1.67015	4	8	0.000103983	AAEL004006, AAEL005834, AAEL007664, AAEL008055, AAEL017181, AAEL018308, AAEL018352, AAEL021479
GO:0016705	MF	e	oxidoreductase activity, acting on paired donors, with incorporation or reduction of molecular oxygen	27/479	220/12179	5.63674	3	27	0.000363086	AAEL000820, AAEL000829, AAEL000834, AAEL002633, AAEL004054, AAEL006044, AAEL006805, AAEL009018, AAEL009121, AAEL009123, AAEL009124, AAEL009126, AAEL009130, AAEL010154, AAEL014604, AAEL014605, AAEL014609, AAEL014614, AAEL014619, AAEL014893, AAEL017136, AAEL017297, AAEL019504, AAEL019603, AAEL020253, AAEL023100, AAEL028635
GO:0004497	MF	e	monooxygenase activity	27/479	215/12179	5.63674	3	27	0.000363086	AAEL000820, AAEL000829, AAEL000834, AAEL002633, AAEL004054, AAEL006044, AAEL006805, AAEL009018, AAEL009121, AAEL009123, AAEL009124, AAEL009126, AAEL009130, AAEL010154, AAEL014604, AAEL014605, AAEL014609, AAEL014614, AAEL014619, AAEL014893, AAEL017136, AAEL017297, AAEL019504, AAEL019603, AAEL020253, AAEL023100, AAEL028635
GO:0022848	MF	e	acetylcholine-gated cation-selective channel activity	6/479	11/12179	1.25261	11	6	0.000363086	AAEL004006, AAEL007664, AAEL008055, AAEL018308, AAEL018352, AAEL021479
GO:0005231	MF	e	excitatory extracellular ligand-gated ion channel activity	6/479	11/12179	1.25261	9	6	0.000363086	AAEL004006, AAEL007664, AAEL008055, AAEL018308, AAEL018352, AAEL021479
GO:0020037	MF	e	heme binding	26/479	218/12179	5.42797	4	26	0.000363086	AAEL001457, AAEL002633, AAEL004054, AAEL006044, AAEL006805, AAEL009018, AAEL009121, AAEL009123, AAEL009124, AAEL009126, AAEL009130, AAEL010154, AAEL011941, AAEL014604, AAEL014605, AAEL014609, AAEL014614, AAEL014619, AAEL014893, AAEL017136, AAEL017297, AAEL019504, AAEL019603, AAEL023100, AAEL023379, AAEL028635
GO:0005261	MF	e	cation channel activity	18/479	124/12179	3.75783	6	18	0.000363086	AAEL000863, AAEL004006, AAEL004478, AAEL005575, AAEL006809, AAEL007664, AAEL008055, AAEL008931, AAEL009062, AAEL011786, AAEL013277, AAEL018308, AAEL018317, AAEL018352, AAEL021422, AAEL021479, AAEL022082, AAEL027127
GO:0046906	MF	e	tetrapyrrole binding	26/479	219/12179	5.42797	3	26	0.000363086	AAEL001457, AAEL002633, AAEL004054, AAEL006044, AAEL006805, AAEL009018, AAEL009121, AAEL009123, AAEL009124, AAEL009126, AAEL009130, AAEL010154, AAEL011941, AAEL014604, AAEL014605, AAEL014609, AAEL014614, AAEL014619, AAEL014893, AAEL017136, AAEL017297, AAEL019504, AAEL019603, AAEL023100, AAEL023379, AAEL028635
GO:0005506	MF	e	iron ion binding	25/479	222/12179	5.21921	6	25	0.000419729	AAEL002633, AAEL004054, AAEL004071, AAEL006044, AAEL006805, AAEL009018, AAEL009121, AAEL009123, AAEL009124, AAEL009126, AAEL009130, AAEL010154, AAEL012425, AAEL014604, AAEL014605, AAEL014609, AAEL014614, AAEL014619, AAEL014893, AAEL017136, AAEL017297, AAEL019504, AAEL019603, AAEL023100, AAEL028635
GO:0099094	MF	e	ligand-gated cation channel activity	7/479	18/12179	1.46138	8	7	0.000500425	AAEL004006, AAEL007664, AAEL008055, AAEL008931, AAEL018308, AAEL018352, AAEL021479
GO:1904315	MF	e	transmitter-gated ion channel activity involved in regulation of postsynaptic membrane potential	6/479	13/12179	1.25261	10	6	0.000640397	AAEL004006, AAEL007664, AAEL008055, AAEL018308, AAEL018352, AAEL021479
GO:0099529	MF	e	neurotransmitter receptor activity involved in regulation of postsynaptic membrane potential	6/479	13/12179	1.25261	5	6	0.000640397	AAEL004006, AAEL007664, AAEL008055, AAEL018308, AAEL018352, AAEL021479
GO:0005216	MF	e	ion channel activity	25/479	234/12179	5.21921	5	25	0.000679397	AAEL000863, AAEL001754, AAEL004006, AAEL004478, AAEL005575, AAEL006809, AAEL007664, AAEL008055, AAEL008354, AAEL008931, AAEL009062, AAEL010941, AAEL011638, AAEL011786, AAEL013277, AAEL018308, AAEL018317, AAEL018352, AAEL019508, AAEL019744, AAEL021422, AAEL021479, AAEL022082, AAEL026862, AAEL027127
GO:0015267	MF	e	channel activity	25/479	243/12179	5.21921	4	25	0.00117454	AAEL000863, AAEL001754, AAEL004006, AAEL004478, AAEL005575, AAEL006809, AAEL007664, AAEL008055, AAEL008354, AAEL008931, AAEL009062, AAEL010941, AAEL011638, AAEL011786, AAEL013277, AAEL018308, AAEL018317, AAEL018352, AAEL019508, AAEL019744, AAEL021422, AAEL021479, AAEL022082, AAEL026862, AAEL027127
GO:0022803	MF	e	passive transmembrane transporter activity	25/479	243/12179	5.21921	3	25	0.00117454	AAEL000863, AAEL001754, AAEL004006, AAEL004478, AAEL005575, AAEL006809, AAEL007664, AAEL008055, AAEL008354, AAEL008931, AAEL009062, AAEL010941, AAEL011638, AAEL011786, AAEL013277, AAEL018308, AAEL018317, AAEL018352, AAEL019508, AAEL019744, AAEL021422, AAEL021479, AAEL022082, AAEL026862, AAEL027127
GO:0005102	MF	e	signaling receptor binding	13/479	92/12179	2.71399	3	13	0.00561455	AAEL000596, AAEL001754, AAEL005444, AAEL008070, AAEL009858, AAEL010523, AAEL013535, AAEL013840, AAEL017095, AAEL019691, AAEL020028, AAEL024630, AAEL025471
GO:0004930	MF	e	G protein-coupled receptor activity	15/479	127/12179	3.13152	4	15	0.0122092	AAEL003378, AAEL003473, AAEL004732, AAEL005834, AAEL006077, AAEL006259, AAEL008360, AAEL009698, AAEL010408, AAEL017181, AAEL017272, AAEL019667, AAEL019766, AAEL020893, AAEL025652
GO:0030594	MF	e	neurotransmitter receptor activity	9/479	57/12179	1.87891	3	9	0.0300005	AAEL004006, AAEL005834, AAEL007664, AAEL008055, AAEL017181, AAEL018308, AAEL018352, AAEL021479, AAEL026862
GO:0004499	MF	e	N,N-dimethylaniline monooxygenase activity	3/479	5/12179	0.626305	5	3	0.0451797	AAEL000820, AAEL000829, AAEL000834
GO:0022857	MF	e	transmembrane transporter activity	46/479	697/12179	9.60334	2	46	0.0451797	AAEL000863, AAEL001087, AAEL001754, AAEL001813, AAEL001835, AAEL002614, AAEL003619, AAEL003641, AAEL004006, AAEL004478, AAEL005026, AAEL005045, AAEL005575, AAEL005911, AAEL006809, AAEL006995, AAEL007128, AAEL007664, AAEL008055, AAEL008354, AAEL008931, AAEL009062, AAEL010941, AAEL011025, AAEL011368, AAEL011638, AAEL011786, AAEL012698, AAEL013271, AAEL013277, AAEL013371, AAEL014258, AAEL018228, AAE…
GO:0046982	MF	p	protein heterodimerization activity	0/479	403/12179	0	4	0	0.000363086
GO:0046983	MF	p	protein dimerization activity	2/479	521/12179	0.417537	3	2	0.000438409	AAEL004106, AAEL008190
GO:0003676	MF	p	nucleic acid binding	28/479	2013/12179	5.84551	3	28	0.000615162	AAEL000215, AAEL000250, AAEL001140, AAEL001695, AAEL002769, AAEL003619, AAEL003641, AAEL004106, AAEL005829, AAEL006103, AAEL006160, AAEL006995, AAEL008141, AAEL010567, AAEL011359, AAEL013135, AAEL013882, AAEL014284, AAEL014964, AAEL019457, AAEL019502, AAEL019879, AAEL020486, AAEL020959, AAEL021140, AAEL021610, AAEL023444, AAEL027131
GO:0003723	MF	p	RNA binding	5/479	553/12179	1.04384	4	5	0.00258303	AAEL000215, AAEL010567, AAEL014964, AAEL019879, AAEL021610
GO:0003677	MF	p	DNA binding	22/479	1178/12179	4.5929	4	22	0.00366487	AAEL000250, AAEL001140, AAEL001695, AAEL002769, AAEL003619, AAEL003641, AAEL004106, AAEL005829, AAEL006103, AAEL006160, AAEL006995, AAEL008141, AAEL011359, AAEL013135, AAEL013882, AAEL014284, AAEL019457, AAEL019502, AAEL020486, AAEL020959, AAEL023444, AAEL027131
GO:0016021	CC	e	integral component of membrane	204/479	3264/12179	42.5887	3	204	0.000312606	AAEL000315, AAEL000498, AAEL000595, AAEL000642, AAEL000644, AAEL000669, AAEL000863, AAEL001087, AAEL001143, AAEL001208, AAEL001368, AAEL001458, AAEL001548, AAEL001737, AAEL001754, AAEL001799, AAEL001813, AAEL001835, AAEL001894, AAEL001964, AAEL001969, AAEL002141, AAEL002209, AAEL002410, AAEL002547, AAEL002559, AAEL002614, AAEL002633, AAEL002745, AAEL002796, AAEL002815, AAEL003018, AAEL003076, AAE…
GO:0031224	CC	e	intrinsic component of membrane	204/479	3283/12179	42.5887	2	204	0.000312606	AAEL000315, AAEL000498, AAEL000595, AAEL000642, AAEL000644, AAEL000669, AAEL000863, AAEL001087, AAEL001143, AAEL001208, AAEL001368, AAEL001458, AAEL001548, AAEL001737, AAEL001754, AAEL001799, AAEL001813, AAEL001835, AAEL001894, AAEL001964, AAEL001969, AAEL002141, AAEL002209, AAEL002410, AAEL002547, AAEL002559, AAEL002614, AAEL002633, AAEL002745, AAEL002796, AAEL002815, AAEL003018, AAEL003076, AAE…
GO:0034702	CC	e	ion channel complex	9/479	40/12179	1.87891	4	9	0.00121545	AAEL007664, AAEL008931, AAEL010941, AAEL013277, AAEL018308, AAEL018317, AAEL022082, AAEL026862, AAEL027127
GO:0099503	CC	e	secretory vesicle	4/479	8/12179	0.835073	7	4	0.00856094	AAEL002055, AAEL005692, AAEL009327, AAEL020028
GO:0045202	CC	e	synapse	6/479	24/12179	1.25261	3	6	0.0144472	AAEL002357, AAEL005692, AAEL017095, AAEL017181, AAEL019622, AAEL026862
GO:0045211	CC	e	postsynaptic membrane	6/479	25/12179	1.25261	5	6	0.0172352	AAEL004006, AAEL007664, AAEL008055, AAEL018308, AAEL018352, AAEL021479
GO:0097060	CC	e	synaptic membrane	6/479	26/12179	1.25261	4	6	0.0203947	AAEL004006, AAEL007664, AAEL008055, AAEL018308, AAEL018352, AAEL021479
GO:0005887	CC	e	integral component of plasma membrane	6/479	27/12179	1.25261	4	6	0.0239516	AAEL005834, AAEL011786, AAEL017095, AAEL017181, AAEL022277, AAEL024576
GO:0031226	CC	e	intrinsic component of plasma membrane	6/479	29/12179	1.25261	3	6	0.0340632	AAEL005834, AAEL011786, AAEL017095, AAEL017181, AAEL022277, AAEL024576
GO:0032993	CC	p	protein-DNA complex	0/479	476/12179	0	2	0	0.000312606
GO:0000786	CC	p	nucleosome	0/479	469/12179	0	3	0	0.000312606
GO:0044815	CC	p	DNA packaging complex	0/479	471/12179	0	2	0	0.000312606
GO:0005634	CC	p	nucleus	28/479	1755/12179	5.84551	5	28	0.000312606	AAEL000215, AAEL000250, AAEL001228, AAEL001695, AAEL002769, AAEL002896, AAEL004146, AAEL006103, AAEL006160, AAEL006449, AAEL006809, AAEL006886, AAEL007747, AAEL008141, AAEL011359, AAEL013770, AAEL013882, AAEL013999, AAEL014284, AAEL014964, AAEL019709, AAEL020486, AAEL023444, AAEL024260, AAEL026651, AAEL026835, AAEL026914, AAEL027131
GO:0043229	CC	p	intracellular organelle	49/479	2636/12179	10.2296	3	49	0.000312606	AAEL000215, AAEL000250, AAEL001080, AAEL001228, AAEL001374, AAEL001695, AAEL001729, AAEL002055, AAEL002769, AAEL002815, AAEL002896, AAEL003018, AAEL004146, AAEL005692, AAEL006103, AAEL006160, AAEL006449, AAEL006809, AAEL006886, AAEL007646, AAEL007684, AAEL007747, AAEL008141, AAEL009018, AAEL009124, AAEL009126, AAEL009327, AAEL011359, AAEL011366, AAEL012681, AAEL013135, AAEL013770, AAEL013776, AAE…
GO:0032991	CC	p	protein-containing complex	41/479	1978/12179	8.5595	1	41	0.000312606	AAEL000215, AAEL000250, AAEL000596, AAEL002796, AAEL004071, AAEL004238, AAEL004717, AAEL005829, AAEL006160, AAEL006995, AAEL007664, AAEL008141, AAEL008190, AAEL008397, AAEL008931, AAEL009059, AAEL009645, AAEL009881, AAEL009991, AAEL010567, AAEL010941, AAEL011025, AAEL011359, AAEL011371, AAEL012926, AAEL012947, AAEL013277, AAEL013542, AAEL014284, AAEL014964, AAEL018308, AAEL018317, AAEL019703, AAE…
GO:0043227	CC	p	membrane-bounded organelle	45/479	2193/12179	9.39457	3	45	0.000312606	AAEL000215, AAEL000250, AAEL001228, AAEL001374, AAEL001695, AAEL002055, AAEL002769, AAEL002815, AAEL002896, AAEL003018, AAEL004146, AAEL005692, AAEL006103, AAEL006160, AAEL006352, AAEL006449, AAEL006809, AAEL006886, AAEL007684, AAEL007747, AAEL008141, AAEL009018, AAEL009124, AAEL009126, AAEL009327, AAEL009881, AAEL011359, AAEL013770, AAEL013882, AAEL013999, AAEL014284, AAEL014964, AAEL019703, AAE…
GO:0043231	CC	p	intracellular membrane-bounded organelle	39/479	2138/12179	8.14196	4	39	0.000312606	AAEL000215, AAEL000250, AAEL001228, AAEL001695, AAEL002055, AAEL002769, AAEL002815, AAEL002896, AAEL003018, AAEL004146, AAEL005692, AAEL006103, AAEL006160, AAEL006449, AAEL006809, AAEL006886, AAEL007747, AAEL008141, AAEL009018, AAEL009124, AAEL009126, AAEL009327, AAEL011359, AAEL013770, AAEL013882, AAEL013999, AAEL014284, AAEL014964, AAEL019703, AAEL019709, AAEL020028, AAEL020486, AAEL023444, AAE…
GO:0043226	CC	p	organelle	54/479	2680/12179	11.2735	2	54	0.000348905	AAEL000215, AAEL000250, AAEL001080, AAEL001228, AAEL001374, AAEL001695, AAEL001729, AAEL002055, AAEL002769, AAEL002815, AAEL002896, AAEL003018, AAEL004146, AAEL005692, AAEL006103, AAEL006160, AAEL006352, AAEL006449, AAEL006809, AAEL006886, AAEL007646, AAEL007664, AAEL007684, AAEL007747, AAEL008141, AAEL009018, AAEL009124, AAEL009126, AAEL009327, AAEL009881, AAEL011359, AAEL011366, AAEL012681, AAE…
GO:0140513	CC	p	nuclear protein-containing complex	2/479	416/12179	0.417537	2	2	0.00100755	AAEL005829, AAEL008397
GO:0042391	BP	e	regulation of membrane potential	9/479	16/12179	1.87891	3	9	0.000215126	AAEL004006, AAEL007664, AAEL008055, AAEL011786, AAEL013077, AAEL018308, AAEL018352, AAEL021479, AAEL026862
GO:0060079	BP	e	excitatory postsynaptic potential	6/479	11/12179	1.25261	5	6	0.00286207	AAEL004006, AAEL007664, AAEL008055, AAEL018308, AAEL018352, AAEL021479
GO:0060078	BP	e	regulation of postsynaptic membrane potential	6/479	13/12179	1.25261	4	6	0.00496834	AAEL004006, AAEL007664, AAEL008055, AAEL018308, AAEL018352, AAEL021479
GO:0097485	BP	e	neuron projection guidance	8/479	32/12179	1.67015	3	8	0.0107791	AAEL001076, AAEL002130, AAEL014457, AAEL019773, AAEL020028, AAEL022277, AAEL023374, AAEL024576
GO:0007411	BP	e	axon guidance	8/479	32/12179	1.67015	4	8	0.0107791	AAEL001076, AAEL002130, AAEL014457, AAEL019773, AAEL020028, AAEL022277, AAEL023374, AAEL024576
GO:0055085	BP	e	transmembrane transport	49/479	696/12179	10.2296	4	49	0.0214433	AAEL000863, AAEL001087, AAEL001754, AAEL001813, AAEL001835, AAEL002614, AAEL003619, AAEL003641, AAEL004006, AAEL004478, AAEL005026, AAEL005045, AAEL005575, AAEL005911, AAEL006809, AAEL006995, AAEL007128, AAEL007664, AAEL008055, AAEL008354, AAEL008412, AAEL008931, AAEL009062, AAEL010917, AAEL010941, AAEL011025, AAEL011368, AAEL011638, AAEL011786, AAEL012698, AAEL013271, AAEL013277, AAEL013371, AAE…
GO:0071840	BP	p	cellular component organization or biogenesis	13/479	1032/12179	2.71399	2	13	0.004379	AAEL001080, AAEL004071, AAEL006352, AAEL007684, AAEL009059, AAEL009327, AAEL010315, AAEL012947, AAEL017095, AAEL020028, AAEL021422, AAEL024260, AAEL026914
GO:0016043	BP	p	cellular component organization	11/479	859/12179	2.29645	3	11	0.00510135	AAEL004071, AAEL006352, AAEL007684, AAEL009059, AAEL009327, AAEL010315, AAEL012947, AAEL017095, AAEL020028, AAEL024260, AAEL026914
GO:0006325	BP	p	chromatin organization	0/479	306/12179	0	4	0	0.00529156
GO:0006338	BP	p	chromatin remodeling	0/479	277/12179	0	5	0	0.0107791
GO:0090304	BP	p	nucleic acid metabolic process	13/479	870/12179	2.71399	5	13	0.0107791	AAEL000215, AAEL001080, AAEL001140, AAEL006995, AAEL007747, AAEL009524, AAEL013135, AAEL014964, AAEL017986, AAEL018353, AAEL021140, AAEL026651, AAEL026914
GO:0034728	BP	p	nucleosome organization	0/479	254/12179	0	6	0	0.0189368
GO:0065004	BP	p	protein-DNA complex assembly	0/479	255/12179	0	6	0	0.0189368
GO:0071824	BP	p	protein-DNA complex subunit organization	0/479	260/12179	0	5	0	0.0189368
GO:0006725	BP	p	cellular aromatic compound metabolic process	25/479	1254/12179	5.21921	3	25	0.0220957	AAEL000215, AAEL001080, AAEL001140, AAEL001457, AAEL005692, AAEL006333, AAEL006995, AAEL007747, AAEL009524, AAEL010037, AAEL010541, AAEL013135, AAEL014045, AAEL014964, AAEL017986, AAEL018353, AAEL019709, AAEL020156, AAEL020253, AAEL021140, AAEL023379, AAEL026269, AAEL026581, AAEL026651, AAEL026914
GO:0006334	BP	p	nucleosome assembly	0/479	249/12179	0	7	0	0.0220957
GO:0034641	BP	p	cellular nitrogen compound metabolic process	31/479	1449/12179	6.47182	3	31	0.0220957	AAEL000044, AAEL000215, AAEL001080, AAEL001140, AAEL001457, AAEL006333, AAEL006995, AAEL007747, AAEL008397, AAEL009524, AAEL010037, AAEL010541, AAEL013135, AAEL013776, AAEL014045, AAEL014964, AAEL015631, AAEL017331, AAEL017986, AAEL018353, AAEL019709, AAEL020026, AAEL020156, AAEL020253, AAEL021140, AAEL021422, AAEL023379, AAEL026269, AAEL026581, AAEL026651, AAEL026914
GO:0046483	BP	p	heterocycle metabolic process	25/479	1234/12179	5.21921	3	25	0.0238922	AAEL000215, AAEL001080, AAEL001140, AAEL001457, AAEL004086, AAEL004118, AAEL006333, AAEL006995, AAEL007747, AAEL009524, AAEL010037, AAEL010541, AAEL013135, AAEL014045, AAEL014964, AAEL017986, AAEL018353, AAEL019709, AAEL020156, AAEL021140, AAEL023379, AAEL026269, AAEL026581, AAEL026651, AAEL026914
GO:1901360	BP	p	organic cyclic compound metabolic process	27/479	1294/12179	5.63674	3	27	0.0305958	AAEL000215, AAEL001080, AAEL001140, AAEL001457, AAEL004086, AAEL004118, AAEL005692, AAEL006333, AAEL006995, AAEL007747, AAEL009524, AAEL010037, AAEL010541, AAEL013135, AAEL014045, AAEL014964, AAEL017986, AAEL018353, AAEL019709, AAEL020156, AAEL020253, AAEL021140, AAEL023379, AAEL026269, AAEL026581, AAEL026651, AAEL026914
GO:0043933	BP	p	protein-containing complex organization	3/479	397/12179	0.626305	4	3	0.0371196	AAEL010315, AAEL012947, AAEL020028
GO:0044260	BP	p	cellular macromolecule metabolic process	32/479	1435/12179	6.68058	4	32	0.0412838	AAEL000596, AAEL001139, AAEL001140, AAEL002796, AAEL003018, AAEL004146, AAEL004165, AAEL005692, AAEL005826, AAEL005866, AAEL006054, AAEL006259, AAEL006449, AAEL007806, AAEL007876, AAEL008397, AAEL009121, AAEL009421, AAEL009991, AAEL010037, AAEL010171, AAEL011714, AAEL012219, AAEL012380, AAEL013535, AAEL013776, AAEL019703, AAEL019810, AAEL021140, AAEL021422, AAEL024145, AAEL026914
GO:0065003	BP	p	protein-containing complex assembly	3/479	386/12179	0.626305	5	3	0.0476293	AAEL010315, AAEL012947, AAEL020028
GO:0006139	BP	p	nucleobase-containing compound metabolic process	23/479	1125/12179	4.80167	4	23	0.0490563	AAEL000215, AAEL001080, AAEL001140, AAEL001457, AAEL006333, AAEL006995, AAEL007747, AAEL009524, AAEL010037, AAEL010541, AAEL013135, AAEL014045, AAEL014964, AAEL017986, AAEL018353, AAEL019709, AAEL020156, AAEL021140, AAEL023379, AAEL026269, AAEL026581, AAEL026651, AAEL026914

## Sheet: Down_I-ACYP_vs_Rock
GO	NS	enrichment	name	ratio_in_study	ratio_in_pop	percent_in_study	depth	study_count	FDR	study_items
GO:0004181	MF	e	metallocarboxypeptidase activity	9/405	27/12179	2.22222	6	9	0.000247498	AAEL001839, AAEL001863, AAEL003424, AAEL008599, AAEL008600, AAEL010776, AAEL010780, AAEL010782, AAEL020941
GO:0008061	MF	e	chitin binding	23/405	138/12179	5.67901	3	23	0.000648539	AAEL002780, AAEL002972, AAEL003066, AAEL003419, AAEL003425, AAEL004798, AAEL004897, AAEL006151, AAEL007483, AAEL009580, AAEL009585, AAEL011496, AAEL011586, AAEL012013, AAEL012245, AAEL012268, AAEL013367, AAEL013766, AAEL017334, AAEL019530, AAEL020748, AAEL025518, AAEL025784
GO:0004180	MF	e	carboxypeptidase activity	11/405	54/12179	2.71605	5	11	0.000648539	AAEL001839, AAEL001863, AAEL003424, AAEL008599, AAEL008600, AAEL010776, AAEL010780, AAEL010782, AAEL012351, AAEL020941, AAEL023559
GO:0016491	MF	e	oxidoreductase activity	57/405	805/12179	14.0741	2	57	0.000648539	AAEL000164, AAEL000213, AAEL000354, AAEL000722, AAEL000797, AAEL001134, AAEL001707, AAEL001960, AAEL002683, AAEL004002, AAEL004003, AAEL004021, AAEL004676, AAEL005429, AAEL006339, AAEL006458, AAEL007812, AAEL008152, AAEL008177, AAEL008828, AAEL009044, AAEL009051, AAEL009122, AAEL009132, AAEL009625, AAEL010380, AAEL010691, AAEL011756, AAEL012162, AAEL012427, AAEL012455, AAEL012502, AAEL012762, AAE…
GO:0008236	MF	e	serine-type peptidase activity	33/405	393/12179	8.14815	4	33	0.000648539	AAEL001233, AAEL001674, AAEL001690, AAEL001693, AAEL002347, AAEL002360, AAEL003060, AAEL003631, AAEL006151, AAEL007432, AAEL007601, AAEL007992, AAEL008069, AAEL008079, AAEL008080, AAEL008097, AAEL008769, AAEL009244, AAEL009843, AAEL011375, AAEL011624, AAEL012351, AAEL013032, AAEL013284, AAEL013623, AAEL013703, AAEL013715, AAEL013857, AAEL021728, AAEL023729, AAEL025491, AAEL027037, AAEL027984
GO:0017171	MF	e	serine hydrolase activity	33/405	393/12179	8.14815	3	33	0.000648539	AAEL001233, AAEL001674, AAEL001690, AAEL001693, AAEL002347, AAEL002360, AAEL003060, AAEL003631, AAEL006151, AAEL007432, AAEL007601, AAEL007992, AAEL008069, AAEL008079, AAEL008080, AAEL008097, AAEL008769, AAEL009244, AAEL009843, AAEL011375, AAEL011624, AAEL012351, AAEL013032, AAEL013284, AAEL013623, AAEL013703, AAEL013715, AAEL013857, AAEL021728, AAEL023729, AAEL025491, AAEL027037, AAEL027984
GO:0003824	MF	e	catalytic activity	202/405	4337/12179	49.8765	1	202	0.000880548	AAEL000164, AAEL000213, AAEL000354, AAEL000575, AAEL000722, AAEL000797, AAEL001052, AAEL001061, AAEL001134, AAEL001200, AAEL001233, AAEL001235, AAEL001559, AAEL001674, AAEL001690, AAEL001693, AAEL001707, AAEL001837, AAEL001839, AAEL001863, AAEL001878, AAEL001931, AAEL001960, AAEL002216, AAEL002347, AAEL002360, AAEL002658, AAEL002683, AAEL002718, AAEL002804, AAEL002972, AAEL003058, AAEL003060, AAE…
GO:0008233	MF	e	peptidase activity	49/405	757/12179	12.0988	3	49	0.00138577	AAEL001233, AAEL001674, AAEL001690, AAEL001693, AAEL001839, AAEL001863, AAEL002347, AAEL002360, AAEL003060, AAEL003424, AAEL003631, AAEL006151, AAEL007432, AAEL007601, AAEL007992, AAEL008041, AAEL008069, AAEL008079, AAEL008080, AAEL008097, AAEL008163, AAEL008599, AAEL008600, AAEL008769, AAEL009244, AAEL009642, AAEL009843, AAEL010776, AAEL010780, AAEL010782, AAEL011375, AAEL011624, AAEL012351, AAE…
GO:0004252	MF	e	serine-type endopeptidase activity	30/405	369/12179	7.40741	5	30	0.00146051	AAEL001233, AAEL001674, AAEL001690, AAEL001693, AAEL002347, AAEL002360, AAEL003060, AAEL003631, AAEL006151, AAEL007432, AAEL007601, AAEL007992, AAEL008079, AAEL008080, AAEL008097, AAEL008769, AAEL009244, AAEL009843, AAEL011375, AAEL011624, AAEL013032, AAEL013284, AAEL013623, AAEL013703, AAEL013715, AAEL013857, AAEL023729, AAEL025491, AAEL027037, AAEL027984
GO:0042302	MF	e	structural constituent of cuticle	23/405	252/12179	5.67901	2	23	0.0017433	AAEL001319, AAEL003041, AAEL003049, AAEL003216, AAEL003259, AAEL004292, AAEL008285, AAEL008764, AAEL011068, AAEL011504, AAEL013511, AAEL013517, AAEL014419, AAEL017262, AAEL021367, AAEL021791, AAEL021995, AAEL022261, AAEL022352, AAEL022665, AAEL024421, AAEL027311, AAEL027975
GO:0009055	MF	e	electron transfer activity	11/405	72/12179	2.71605	3	11	0.00329706	AAEL000722, AAEL002683, AAEL010380, AAEL018658, AAEL018662, AAEL018669, AAEL018678, AAEL018684, AAEL018685, AAEL018687, AAEL024680
GO:0005214	MF	e	structural constituent of chitin-based cuticle	3/405	3/12179	0.740741	3	3	0.00450672	AAEL003259, AAEL011504, AAEL021995
GO:0015453	MF	e	oxidoreduction-driven active transmembrane transporter activity	8/405	40/12179	1.97531	5	8	0.00475198	AAEL000722, AAEL018658, AAEL018662, AAEL018669, AAEL018678, AAEL018684, AAEL018685, AAEL018687
GO:0004175	MF	e	endopeptidase activity	34/405	512/12179	8.39506	4	34	0.0113421	AAEL001233, AAEL001674, AAEL001690, AAEL001693, AAEL002347, AAEL002360, AAEL003060, AAEL003631, AAEL006151, AAEL007432, AAEL007601, AAEL007992, AAEL008041, AAEL008079, AAEL008080, AAEL008097, AAEL008769, AAEL009244, AAEL009642, AAEL009843, AAEL011375, AAEL011624, AAEL013032, AAEL013284, AAEL013623, AAEL013703, AAEL013715, AAEL013857, AAEL014344, AAEL023367, AAEL023729, AAEL025491, AAEL027037, AAE…
GO:0008235	MF	e	metalloexopeptidase activity	9/405	60/12179	2.22222	5	9	0.0134233	AAEL001839, AAEL001863, AAEL003424, AAEL008599, AAEL008600, AAEL010776, AAEL010780, AAEL010782, AAEL020941
GO:0008238	MF	e	exopeptidase activity	12/405	116/12179	2.96296	4	12	0.0387615	AAEL001839, AAEL001863, AAEL003424, AAEL008163, AAEL008599, AAEL008600, AAEL010776, AAEL010780, AAEL010782, AAEL012351, AAEL020941, AAEL023559
GO:0003676	MF	p	nucleic acid binding	19/405	2013/12179	4.69136	3	19	0.000648539	AAEL001200, AAEL008177, AAEL008178, AAEL008260, AAEL008960, AAEL010097, AAEL011631, AAEL011973, AAEL012496, AAEL013518, AAEL013692, AAEL017161, AAEL019663, AAEL022052, AAEL022078, AAEL024682, AAEL026284, AAEL026828, AAEL027472
GO:0003677	MF	p	DNA binding	10/405	1178/12179	2.46914	4	10	0.000735115	AAEL008177, AAEL008178, AAEL008260, AAEL008960, AAEL012496, AAEL013518, AAEL019663, AAEL022052, AAEL024682, AAEL026828
GO:0046983	MF	p	protein dimerization activity	2/405	521/12179	0.493827	3	2	0.00138577	AAEL010097, AAEL012496
GO:0046982	MF	p	protein heterodimerization activity	1/405	403/12179	0.246914	4	1	0.00354103	AAEL012496
GO:0097159	MF	p	organic cyclic compound binding	76/405	3342/12179	18.7654	2	76	0.00475198	AAEL000164, AAEL000213, AAEL000354, AAEL000575, AAEL000797, AAEL001052, AAEL001200, AAEL001543, AAEL001559, AAEL001960, AAEL002683, AAEL003813, AAEL004002, AAEL004003, AAEL004021, AAEL004676, AAEL004988, AAEL005289, AAEL005429, AAEL005656, AAEL006140, AAEL006239, AAEL006712, AAEL006895, AAEL007812, AAEL007835, AAEL008177, AAEL008178, AAEL008260, AAEL008386, AAEL008828, AAEL008960, AAEL009122, AAE…
GO:1901363	MF	p	heterocyclic compound binding	76/405	3338/12179	18.7654	2	76	0.00561767	AAEL000164, AAEL000213, AAEL000354, AAEL000575, AAEL000797, AAEL001052, AAEL001200, AAEL001543, AAEL001559, AAEL001960, AAEL002683, AAEL003813, AAEL004002, AAEL004003, AAEL004021, AAEL004676, AAEL004988, AAEL005289, AAEL005429, AAEL005656, AAEL006140, AAEL006239, AAEL006712, AAEL006895, AAEL007812, AAEL007835, AAEL008177, AAEL008178, AAEL008260, AAEL008386, AAEL008828, AAEL008960, AAEL009122, AAE…
GO:0003723	MF	p	RNA binding	4/405	553/12179	0.987654	4	4	0.00773548	AAEL010097, AAEL011973, AAEL017161, AAEL022078
GO:0005488	MF	p	binding	192/405	6872/12179	47.4074	1	192	0.0202239	AAEL000164, AAEL000213, AAEL000354, AAEL000575, AAEL000717, AAEL000755, AAEL000797, AAEL001052, AAEL001061, AAEL001200, AAEL001437, AAEL001513, AAEL001543, AAEL001559, AAEL001707, AAEL001818, AAEL001839, AAEL001863, AAEL001931, AAEL001960, AAEL002216, AAEL002307, AAEL002658, AAEL002683, AAEL002780, AAEL002804, AAEL002838, AAEL002972, AAEL003066, AAEL003127, AAEL003262, AAEL003331, AAEL003419, AAE…
GO:0005515	MF	p	protein binding	55/405	2450/12179	13.5802	2	55	0.0489571	AAEL001061, AAEL001437, AAEL001513, AAEL001818, AAEL002216, AAEL002307, AAEL002838, AAEL003127, AAEL003262, AAEL003331, AAEL003419, AAEL003425, AAEL003430, AAEL003674, AAEL004212, AAEL005109, AAEL005656, AAEL005967, AAEL006011, AAEL007962, AAEL008069, AAEL008102, AAEL008177, AAEL008465, AAEL009904, AAEL010097, AAEL010568, AAEL010582, AAEL011305, AAEL011741, AAEL011836, AAEL012245, AAEL012496, AAE…
GO:0005216	MF	p	ion channel activity	0/405	234/12179	0	5	0	0.0489571
GO:0062129	CC	e	chitin-based extracellular matrix	4/405	5/12179	0.987654	4	4	0.00048237	AAEL003259, AAEL003419, AAEL011504, AAEL021995
GO:0005576	CC	e	extracellular region	29/405	368/12179	7.16049	2	29	0.00135959	AAEL001837, AAEL001878, AAEL002780, AAEL002972, AAEL003066, AAEL003425, AAEL004798, AAEL004897, AAEL006381, AAEL007483, AAEL009580, AAEL009585, AAEL011586, AAEL012013, AAEL012245, AAEL012268, AAEL013367, AAEL013766, AAEL014551, AAEL014823, AAEL015136, AAEL017334, AAEL019530, AAEL019797, AAEL020314, AAEL020748, AAEL025518, AAEL025705, AAEL025784
GO:0031012	CC	e	extracellular matrix	6/405	27/12179	1.48148	3	6	0.0125039	AAEL003259, AAEL003419, AAEL005386, AAEL011504, AAEL021995, AAEL025532
GO:0030312	CC	e	external encapsulating structure	6/405	35/12179	1.48148	2	6	0.0479191	AAEL003259, AAEL003419, AAEL005386, AAEL011504, AAEL021995, AAEL025532
GO:0043227	CC	p	membrane-bounded organelle	35/405	2193/12179	8.64198	3	35	0.000482154	AAEL000722, AAEL001134, AAEL001235, AAEL001707, AAEL001931, AAEL002683, AAEL003419, AAEL003677, AAEL003692, AAEL006720, AAEL008177, AAEL008260, AAEL008263, AAEL008829, AAEL008960, AAEL009122, AAEL010045, AAEL010380, AAEL010855, AAEL013154, AAEL013518, AAEL014062, AAEL014924, AAEL018669, AAEL019663, AAEL019961, AAEL021303, AAEL021952, AAEL024680, AAEL024925, AAEL025874, AAEL026574, AAEL026828, AAE…
GO:0043229	CC	p	intracellular organelle	39/405	2636/12179	9.62963	3	39	0.000482154	AAEL000722, AAEL001134, AAEL001235, AAEL001707, AAEL001931, AAEL002683, AAEL003419, AAEL003425, AAEL003677, AAEL003692, AAEL004643, AAEL006712, AAEL006720, AAEL008177, AAEL008260, AAEL008263, AAEL008829, AAEL008960, AAEL009122, AAEL010045, AAEL010380, AAEL010855, AAEL013154, AAEL013518, AAEL014062, AAEL014924, AAEL017161, AAEL018669, AAEL019663, AAEL019961, AAEL021303, AAEL021952, AAEL024680, AAE…
GO:0043226	CC	p	organelle	39/405	2680/12179	9.62963	2	39	0.000482154	AAEL000722, AAEL001134, AAEL001235, AAEL001707, AAEL001931, AAEL002683, AAEL003419, AAEL003425, AAEL003677, AAEL003692, AAEL004643, AAEL006712, AAEL006720, AAEL008177, AAEL008260, AAEL008263, AAEL008829, AAEL008960, AAEL009122, AAEL010045, AAEL010380, AAEL010855, AAEL013154, AAEL013518, AAEL014062, AAEL014924, AAEL017161, AAEL018669, AAEL019663, AAEL019961, AAEL021303, AAEL021952, AAEL024680, AAE…
GO:0005634	CC	p	nucleus	23/405	1755/12179	5.67901	5	23	0.000482154	AAEL001931, AAEL003677, AAEL003692, AAEL006720, AAEL008177, AAEL008260, AAEL008263, AAEL008829, AAEL008960, AAEL010045, AAEL010855, AAEL013154, AAEL013518, AAEL019663, AAEL019961, AAEL021303, AAEL021952, AAEL024925, AAEL025874, AAEL026574, AAEL026828, AAEL027380, AAEL027672
GO:0043231	CC	p	intracellular membrane-bounded organelle	35/405	2138/12179	8.64198	4	35	0.000482154	AAEL000722, AAEL001134, AAEL001235, AAEL001707, AAEL001931, AAEL002683, AAEL003419, AAEL003677, AAEL003692, AAEL006720, AAEL008177, AAEL008260, AAEL008263, AAEL008829, AAEL008960, AAEL009122, AAEL010045, AAEL010380, AAEL010855, AAEL013154, AAEL013518, AAEL014062, AAEL014924, AAEL018669, AAEL019663, AAEL019961, AAEL021303, AAEL021952, AAEL024680, AAEL024925, AAEL025874, AAEL026574, AAEL026828, AAE…
GO:0000786	CC	p	nucleosome	1/405	469/12179	0.246914	3	1	0.000482154	AAEL012496
GO:0044815	CC	p	DNA packaging complex	1/405	471/12179	0.246914	2	1	0.000482154	AAEL012496
GO:0032993	CC	p	protein-DNA complex	1/405	476/12179	0.246914	2	1	0.000482154	AAEL012496
GO:0032991	CC	p	protein-containing complex	34/405	1978/12179	8.39506	1	34	0.000482154	AAEL000722, AAEL001931, AAEL002804, AAEL005386, AAEL005429, AAEL005656, AAEL006315, AAEL006351, AAEL006712, AAEL006895, AAEL007762, AAEL008465, AAEL008468, AAEL009027, AAEL010048, AAEL010568, AAEL011756, AAEL012419, AAEL012496, AAEL013518, AAEL013732, AAEL013989, AAEL014377, AAEL017161, AAEL018662, AAEL018669, AAEL018685, AAEL021600, AAEL021952, AAEL022615, AAEL024925, AAEL025532, AAEL027096, AAE…
GO:0043232	CC	p	intracellular non-membrane-bounded organelle	4/405	584/12179	0.987654	4	4	0.00170824	AAEL003425, AAEL004643, AAEL006712, AAEL017161
GO:0043228	CC	p	non-membrane-bounded organelle	4/405	584/12179	0.987654	3	4	0.00170824	AAEL003425, AAEL004643, AAEL006712, AAEL017161
GO:0140513	CC	p	nuclear protein-containing complex	3/405	416/12179	0.740741	2	3	0.0393698	AAEL009027, AAEL014377, AAEL017161
GO:0006091	BP	e	generation of precursor metabolites and energy	18/405	156/12179	4.44444	3	18	0.0079473	AAEL000722, AAEL002683, AAEL004988, AAEL006458, AAEL006895, AAEL010380, AAEL010602, AAEL011756, AAEL012162, AAEL018658, AAEL018662, AAEL018669, AAEL018678, AAEL018684, AAEL018685, AAEL018687, AAEL024680, AAEL027336
GO:0006525	BP	e	arginine metabolic process	8/405	34/12179	1.97531	9	8	0.0079473	AAEL000164, AAEL000213, AAEL005289, AAEL009185, AAEL011756, AAEL012579, AAEL025170, AAEL027336
GO:0006560	BP	e	proline metabolic process	8/405	35/12179	1.97531	9	8	0.0079473	AAEL000164, AAEL000213, AAEL005289, AAEL009185, AAEL011756, AAEL012579, AAEL025170, AAEL027336
GO:0006508	BP	e	proteolysis	51/405	818/12179	12.5926	5	51	0.0079473	AAEL001233, AAEL001674, AAEL001690, AAEL001693, AAEL001839, AAEL001863, AAEL002347, AAEL002360, AAEL003060, AAEL003424, AAEL003631, AAEL005386, AAEL006151, AAEL007432, AAEL007601, AAEL007992, AAEL008041, AAEL008069, AAEL008079, AAEL008080, AAEL008097, AAEL008163, AAEL008599, AAEL008600, AAEL008769, AAEL009244, AAEL009642, AAEL009843, AAEL010223, AAEL010776, AAEL010780, AAEL010782, AAEL011375, AAE…
GO:0006030	BP	e	chitin metabolic process	4/405	6/12179	0.987654	6	4	0.0079473	AAEL002718, AAEL002972, AAEL003419, AAEL025784
GO:1901564	BP	e	organonitrogen compound metabolic process	113/405	2347/12179	27.9012	3	113	0.00867505	AAEL000164, AAEL000213, AAEL001061, AAEL001134, AAEL001200, AAEL001233, AAEL001235, AAEL001559, AAEL001674, AAEL001690, AAEL001693, AAEL001707, AAEL001839, AAEL001863, AAEL002347, AAEL002360, AAEL002683, AAEL002718, AAEL002804, AAEL002972, AAEL003060, AAEL003298, AAEL003317, AAEL003419, AAEL003424, AAEL003425, AAEL003631, AAEL004313, AAEL004931, AAEL004988, AAEL005289, AAEL005386, AAEL005429, AAE…
GO:0006805	BP	e	xenobiotic metabolic process	7/405	29/12179	1.7284	3	7	0.0131259	AAEL003298, AAEL003317, AAEL011756, AAEL011973, AAEL013637, AAEL027336, AAEL029070
GO:0005975	BP	e	carbohydrate metabolic process	22/405	262/12179	5.4321	3	22	0.017335	AAEL001134, AAEL002972, AAEL003066, AAEL003419, AAEL003425, AAEL003434, AAEL004897, AAEL004931, AAEL004988, AAEL006151, AAEL006239, AAEL006895, AAEL009510, AAEL010602, AAEL011496, AAEL011756, AAEL011789, AAEL012162, AAEL012268, AAEL013367, AAEL025784, AAEL027336
GO:0042178	BP	e	xenobiotic catabolic process	4/405	8/12179	0.987654	4	4	0.0193687	AAEL011756, AAEL011973, AAEL013637, AAEL027336
GO:0009064	BP	e	glutamine family amino acid metabolic process	9/405	57/12179	2.22222	8	9	0.0213541	AAEL000164, AAEL000213, AAEL005289, AAEL009185, AAEL009510, AAEL011756, AAEL012579, AAEL025170, AAEL027336
GO:0043436	BP	e	oxoacid metabolic process	35/405	532/12179	8.64198	4	35	0.0213541	AAEL000164, AAEL000213, AAEL001134, AAEL001200, AAEL001559, AAEL002216, AAEL002804, AAEL003298, AAEL003317, AAEL004988, AAEL005289, AAEL005429, AAEL006140, AAEL006166, AAEL006895, AAEL008468, AAEL009185, AAEL009340, AAEL009510, AAEL010223, AAEL011756, AAEL011789, AAEL011973, AAEL012162, AAEL012455, AAEL012579, AAEL013637, AAEL014600, AAEL017098, AAEL025170, AAEL025224, AAEL026357, AAEL026878, AAE…
GO:0019752	BP	e	carboxylic acid metabolic process	35/405	532/12179	8.64198	5	35	0.0213541	AAEL000164, AAEL000213, AAEL001134, AAEL001200, AAEL001559, AAEL002216, AAEL002804, AAEL003298, AAEL003317, AAEL004988, AAEL005289, AAEL005429, AAEL006140, AAEL006166, AAEL006895, AAEL008468, AAEL009185, AAEL009340, AAEL009510, AAEL010223, AAEL011756, AAEL011789, AAEL011973, AAEL012162, AAEL012455, AAEL012579, AAEL013637, AAEL014600, AAEL017098, AAEL025170, AAEL025224, AAEL026357, AAEL026878, AAE…
GO:1901071	BP	e	glucosamine-containing compound metabolic process	4/405	9/12179	0.987654	5	4	0.0232778	AAEL002718, AAEL002972, AAEL003419, AAEL025784
GO:0040003	BP	e	chitin-based cuticle development	3/405	4/12179	0.740741	4	3	0.0232778	AAEL003259, AAEL003419, AAEL011504
GO:0006082	BP	e	organic acid metabolic process	35/405	535/12179	8.64198	3	35	0.0248618	AAEL000164, AAEL000213, AAEL001134, AAEL001200, AAEL001559, AAEL002216, AAEL002804, AAEL003298, AAEL003317, AAEL004988, AAEL005289, AAEL005429, AAEL006140, AAEL006166, AAEL006895, AAEL008468, AAEL009185, AAEL009340, AAEL009510, AAEL010223, AAEL011756, AAEL011789, AAEL011973, AAEL012162, AAEL012455, AAEL012579, AAEL013637, AAEL014600, AAEL017098, AAEL025170, AAEL025224, AAEL026357, AAEL026878, AAE…
GO:0022900	BP	e	electron transport chain	11/405	89/12179	2.71605	4	11	0.0248618	AAEL000722, AAEL002683, AAEL010380, AAEL018658, AAEL018662, AAEL018669, AAEL018678, AAEL018684, AAEL018685, AAEL018687, AAEL024680
GO:0006040	BP	e	amino sugar metabolic process	6/405	26/12179	1.48148	4	6	0.0248618	AAEL002718, AAEL002972, AAEL003419, AAEL004931, AAEL009510, AAEL025784
GO:0120253	BP	e	hydrocarbon catabolic process	4/405	10/12179	0.987654	4	4	0.0293352	AAEL011756, AAEL011973, AAEL013637, AAEL027336
GO:0120256	BP	e	olefinic compound catabolic process	4/405	10/12179	0.987654	4	4	0.0293352	AAEL011756, AAEL011973, AAEL013637, AAEL027336
GO:0044283	BP	e	small molecule biosynthetic process	19/405	229/12179	4.69136	3	19	0.0296966	AAEL002216, AAEL003298, AAEL003317, AAEL004988, AAEL005289, AAEL006895, AAEL008468, AAEL011756, AAEL012162, AAEL012579, AAEL018658, AAEL018678, AAEL018684, AAEL018687, AAEL025170, AAEL026357, AAEL026878, AAEL027336, AAEL029070
GO:0042335	BP	e	cuticle development	3/405	5/12179	0.740741	3	3	0.0394138	AAEL003259, AAEL003419, AAEL011504
GO:0009066	BP	e	aspartate family amino acid metabolic process	11/405	98/12179	2.71605	8	11	0.0441676	AAEL000164, AAEL000213, AAEL001134, AAEL002804, AAEL005429, AAEL006166, AAEL008468, AAEL010223, AAEL011756, AAEL012579, AAEL027336
GO:0071840	BP	p	cellular component organization or biogenesis	10/405	1032/12179	2.46914	2	10	0.0079473	AAEL002433, AAEL003425, AAEL006712, AAEL008178, AAEL008465, AAEL008960, AAEL012419, AAEL014154, AAEL014377, AAEL020954
GO:0022607	BP	p	cellular component assembly	2/405	489/12179	0.493827	4	2	0.0079473	AAEL012419, AAEL014154
GO:0050789	BP	p	regulation of biological process	37/405	2026/12179	9.1358	2	37	0.0079473	AAEL000087, AAEL000821, AAEL001437, AAEL002360, AAEL003883, AAEL006315, AAEL006339, AAEL006712, AAEL006936, AAEL007110, AAEL007410, AAEL007835, AAEL008260, AAEL008263, AAEL008829, AAEL008960, AAEL011500, AAEL011751, AAEL011756, AAEL013518, AAEL013989, AAEL014044, AAEL014377, AAEL014823, AAEL021190, AAEL021952, AAEL023559, AAEL024525, AAEL024925, AAEL025224, AAEL025334, AAEL025705, AAEL026466, AAE…
GO:0016043	BP	p	cellular component organization	9/405	859/12179	2.22222	3	9	0.0079473	AAEL002433, AAEL006712, AAEL008178, AAEL008465, AAEL008960, AAEL012419, AAEL014154, AAEL014377, AAEL020954
GO:0043933	BP	p	protein-containing complex organization	1/405	397/12179	0.246914	4	1	0.0141804	AAEL012419
GO:0006325	BP	p	chromatin organization	0/405	306/12179	0	4	0	0.017335
GO:0065003	BP	p	protein-containing complex assembly	1/405	386/12179	0.246914	5	1	0.017335	AAEL012419
GO:0016070	BP	p	RNA metabolic process	6/405	648/12179	1.48148	6	6	0.0213541	AAEL001200, AAEL001931, AAEL006507, AAEL008829, AAEL011973, AAEL017161
GO:0090304	BP	p	nucleic acid metabolic process	11/405	870/12179	2.71605	5	11	0.0226006	AAEL001200, AAEL001931, AAEL006166, AAEL006507, AAEL008829, AAEL008960, AAEL010855, AAEL011973, AAEL014377, AAEL017161, AAEL027380
GO:0006338	BP	p	chromatin remodeling	0/405	277/12179	0	5	0	0.0232778
GO:0050794	BP	p	regulation of cellular process	36/405	1865/12179	8.88889	3	36	0.0232778	AAEL000087, AAEL000821, AAEL001437, AAEL002360, AAEL003883, AAEL006339, AAEL006712, AAEL006936, AAEL007110, AAEL007410, AAEL007835, AAEL008260, AAEL008263, AAEL008829, AAEL008960, AAEL011500, AAEL011751, AAEL011756, AAEL013518, AAEL013989, AAEL014044, AAEL014377, AAEL014823, AAEL021190, AAEL021952, AAEL023559, AAEL024525, AAEL024925, AAEL025224, AAEL025334, AAEL025705, AAEL026466, AAEL026828, AAE…
GO:0065007	BP	p	biological regulation	46/405	2200/12179	11.358	1	46	0.0293352	AAEL000087, AAEL000821, AAEL001437, AAEL002216, AAEL002360, AAEL003419, AAEL003883, AAEL004591, AAEL004988, AAEL006315, AAEL006339, AAEL006712, AAEL006936, AAEL007110, AAEL007410, AAEL007835, AAEL008260, AAEL008263, AAEL008829, AAEL008960, AAEL010048, AAEL010602, AAEL010745, AAEL011500, AAEL011751, AAEL011756, AAEL013518, AAEL013989, AAEL014044, AAEL014377, AAEL014823, AAEL017098, AAEL021190, AAE…
GO:0034728	BP	p	nucleosome organization	0/405	254/12179	0	6	0	0.034427
GO:0065004	BP	p	protein-DNA complex assembly	0/405	255/12179	0	6	0	0.034427
GO:0071824	BP	p	protein-DNA complex subunit organization	0/405	260/12179	0	5	0	0.0348839
GO:0006334	BP	p	nucleosome assembly	0/405	249/12179	0	7	0	0.0482433

## Sheet: Up_M-ACYP_vs_Rock
GO	NS	enrichment	name	ratio_in_study	ratio_in_pop	percent_in_study	depth	study_count	FDR	study_items
GO:0046982	MF	p	protein heterodimerization activity	0/438	403/12179	0	4	0	0.000275413
GO:0046983	MF	p	protein dimerization activity	2/438	521/12179	0.456621	3	2	0.000411081	AAEL007716, AAEL008190
GO:0003676	MF	p	nucleic acid binding	35/438	2013/12179	7.99087	3	35	0.000527734	AAEL000215, AAEL000250, AAEL001140, AAEL001695, AAEL001769, AAEL001925, AAEL002769, AAEL003173, AAEL003619, AAEL003641, AAEL003794, AAEL005528, AAEL005829, AAEL006103, AAEL006995, AAEL008141, AAEL009072, AAEL010567, AAEL011359, AAEL013135, AAEL013882, AAEL014964, AAEL017445, AAEL018177, AAEL018187, AAEL019457, AAEL019743, AAEL019879, AAEL020042, AAEL020486, AAEL020488, AAEL021140, AAEL023444, AAE…
GO:0005198	MF	p	structural molecule activity	3/438	487/12179	0.684932	1	3	0.00235138	AAEL003619, AAEL003641, AAEL013776
GO:0008270	MF	p	zinc ion binding	14/438	848/12179	3.19635	6	14	0.0342715	AAEL000788, AAEL001228, AAEL001925, AAEL003018, AAEL006054, AAEL006323, AAEL006809, AAEL011130, AAEL011292, AAEL012110, AAEL012380, AAEL013841, AAEL018286, AAEL021140
GO:0003677	MF	p	DNA binding	23/438	1178/12179	5.25114	4	23	0.0381313	AAEL000250, AAEL001140, AAEL001695, AAEL001925, AAEL002769, AAEL003173, AAEL003619, AAEL003641, AAEL003794, AAEL005829, AAEL006103, AAEL006995, AAEL008141, AAEL011359, AAEL013135, AAEL013882, AAEL017445, AAEL018187, AAEL019457, AAEL020042, AAEL020486, AAEL023444, AAEL027131
GO:0099529	MF	e	neurotransmitter receptor activity involved in regulation of postsynaptic membrane potential	7/438	13/12179	1.59817	5	7	0.00010423	AAEL004006, AAEL007664, AAEL008055, AAEL012106, AAEL018308, AAEL018352, AAEL021479
GO:1904315	MF	e	transmitter-gated ion channel activity involved in regulation of postsynaptic membrane potential	7/438	13/12179	1.59817	10	7	0.00010423	AAEL004006, AAEL007664, AAEL008055, AAEL012106, AAEL018308, AAEL018352, AAEL021479
GO:0005261	MF	e	cation channel activity	20/438	124/12179	4.56621	6	20	0.000181862	AAEL004006, AAEL004478, AAEL005575, AAEL006809, AAEL007664, AAEL008055, AAEL009062, AAEL011786, AAEL012106, AAEL013277, AAEL018308, AAEL018317, AAEL018352, AAEL019443, AAEL019454, AAEL019710, AAEL021479, AAEL022082, AAEL027127, AAEL027774
GO:0022836	MF	e	gated channel activity	20/438	138/12179	4.56621	5	20	0.000181862	AAEL001754, AAEL004006, AAEL007664, AAEL008055, AAEL008354, AAEL009062, AAEL012106, AAEL012248, AAEL018149, AAEL018308, AAEL018317, AAEL018352, AAEL019443, AAEL019454, AAEL019710, AAEL021479, AAEL022082, AAEL024694, AAEL027127, AAEL027774
GO:0098960	MF	e	postsynaptic neurotransmitter receptor activity	8/438	16/12179	1.82648	4	8	0.000181862	AAEL004006, AAEL005834, AAEL007664, AAEL008055, AAEL012106, AAEL018308, AAEL018352, AAEL021479
GO:0015267	MF	e	channel activity	28/438	243/12179	6.39269	4	28	0.000181862	AAEL001754, AAEL004006, AAEL004478, AAEL005575, AAEL006809, AAEL007664, AAEL008055, AAEL008354, AAEL009062, AAEL010941, AAEL011638, AAEL011786, AAEL012106, AAEL012248, AAEL013277, AAEL018149, AAEL018308, AAEL018317, AAEL018352, AAEL019443, AAEL019454, AAEL019508, AAEL019710, AAEL021479, AAEL022082, AAEL024694, AAEL027127, AAEL027774
GO:0022803	MF	e	passive transmembrane transporter activity	28/438	243/12179	6.39269	3	28	0.000181862	AAEL001754, AAEL004006, AAEL004478, AAEL005575, AAEL006809, AAEL007664, AAEL008055, AAEL008354, AAEL009062, AAEL010941, AAEL011638, AAEL011786, AAEL012106, AAEL012248, AAEL013277, AAEL018149, AAEL018308, AAEL018317, AAEL018352, AAEL019443, AAEL019454, AAEL019508, AAEL019710, AAEL021479, AAEL022082, AAEL024694, AAEL027127, AAEL027774
GO:0022848	MF	e	acetylcholine-gated cation-selective channel activity	7/438	11/12179	1.59817	11	7	0.000181862	AAEL004006, AAEL007664, AAEL008055, AAEL012106, AAEL018308, AAEL018352, AAEL021479
GO:0005231	MF	e	excitatory extracellular ligand-gated ion channel activity	7/438	11/12179	1.59817	9	7	0.000181862	AAEL004006, AAEL007664, AAEL008055, AAEL012106, AAEL018308, AAEL018352, AAEL021479
GO:0005216	MF	e	ion channel activity	28/438	234/12179	6.39269	5	28	0.000219303	AAEL001754, AAEL004006, AAEL004478, AAEL005575, AAEL006809, AAEL007664, AAEL008055, AAEL008354, AAEL009062, AAEL010941, AAEL011638, AAEL011786, AAEL012106, AAEL012248, AAEL013277, AAEL018149, AAEL018308, AAEL018317, AAEL018352, AAEL019443, AAEL019454, AAEL019508, AAEL019710, AAEL021479, AAEL022082, AAEL024694, AAEL027127, AAEL027774
GO:0099094	MF	e	ligand-gated cation channel activity	7/438	18/12179	1.59817	8	7	0.000275413	AAEL004006, AAEL007664, AAEL008055, AAEL012106, AAEL018308, AAEL018352, AAEL021479
GO:0046906	MF	e	tetrapyrrole binding	23/438	219/12179	5.25114	3	23	0.000527734	AAEL000176, AAEL000342, AAEL004054, AAEL006805, AAEL006815, AAEL009018, AAEL009121, AAEL009123, AAEL009124, AAEL009127, AAEL009129, AAEL009130, AAEL014604, AAEL014605, AAEL014614, AAEL014615, AAEL014619, AAEL014893, AAEL017136, AAEL017297, AAEL021861, AAEL023379, AAEL028635
GO:0016705	MF	e	oxidoreductase activity, acting on paired donors, with incorporation or reduction of molecular oxygen	23/438	220/12179	5.25114	3	23	0.000534439	AAEL000834, AAEL001925, AAEL004054, AAEL006805, AAEL006815, AAEL009018, AAEL009121, AAEL009123, AAEL009124, AAEL009127, AAEL009129, AAEL009130, AAEL014604, AAEL014605, AAEL014614, AAEL014615, AAEL014619, AAEL014893, AAEL017136, AAEL017297, AAEL020253, AAEL021861, AAEL028635
GO:0060089	MF	e	molecular transducer activity	32/438	370/12179	7.30594	1	32	0.000546753	AAEL000266, AAEL002317, AAEL004006, AAEL004146, AAEL004165, AAEL004533, AAEL005834, AAEL005952, AAEL006077, AAEL006259, AAEL006947, AAEL007664, AAEL008055, AAEL008354, AAEL009339, AAEL009615, AAEL009698, AAEL012106, AAEL012248, AAEL012249, AAEL017095, AAEL017272, AAEL018149, AAEL018308, AAEL018352, AAEL019667, AAEL019766, AAEL020570, AAEL021479, AAEL024694, AAEL025125, AAEL025638
GO:0038023	MF	e	signaling receptor activity	32/438	370/12179	7.30594	2	32	0.000546753	AAEL000266, AAEL002317, AAEL004006, AAEL004146, AAEL004165, AAEL004533, AAEL005834, AAEL005952, AAEL006077, AAEL006259, AAEL006947, AAEL007664, AAEL008055, AAEL008354, AAEL009339, AAEL009615, AAEL009698, AAEL012106, AAEL012248, AAEL012249, AAEL017095, AAEL017272, AAEL018149, AAEL018308, AAEL018352, AAEL019667, AAEL019766, AAEL020570, AAEL021479, AAEL024694, AAEL025125, AAEL025638
GO:0004497	MF	e	monooxygenase activity	22/438	215/12179	5.02283	3	22	0.00102696	AAEL000834, AAEL004054, AAEL006805, AAEL006815, AAEL009018, AAEL009121, AAEL009123, AAEL009124, AAEL009127, AAEL009129, AAEL009130, AAEL014604, AAEL014605, AAEL014614, AAEL014615, AAEL014619, AAEL014893, AAEL017136, AAEL017297, AAEL020253, AAEL021861, AAEL028635
GO:0020037	MF	e	heme binding	22/438	218/12179	5.02283	4	22	0.00121694	AAEL000342, AAEL004054, AAEL006805, AAEL006815, AAEL009018, AAEL009121, AAEL009123, AAEL009124, AAEL009127, AAEL009129, AAEL009130, AAEL014604, AAEL014605, AAEL014614, AAEL014615, AAEL014619, AAEL014893, AAEL017136, AAEL017297, AAEL021861, AAEL023379, AAEL028635
GO:0015318	MF	e	inorganic molecular entity transmembrane transporter activity	29/438	339/12179	6.621	3	29	0.00162104	AAEL001754, AAEL004006, AAEL004478, AAEL005575, AAEL006809, AAEL007664, AAEL008055, AAEL008354, AAEL009062, AAEL010941, AAEL011025, AAEL011638, AAEL011786, AAEL012106, AAEL012248, AAEL013277, AAEL018149, AAEL018308, AAEL018317, AAEL018352, AAEL019443, AAEL019454, AAEL019508, AAEL019710, AAEL021479, AAEL022082, AAEL024694, AAEL027127, AAEL027774
GO:0005102	MF	e	signaling receptor binding	13/438	92/12179	2.96804	3	13	0.00205494	AAEL000596, AAEL001754, AAEL008070, AAEL009858, AAEL010523, AAEL012139, AAEL013535, AAEL013840, AAEL017095, AAEL019691, AAEL020028, AAEL024630, AAEL025471
GO:0022890	MF	e	inorganic cation transmembrane transporter activity	21/438	211/12179	4.79452	5	21	0.00205494	AAEL004006, AAEL004478, AAEL005575, AAEL006809, AAEL007664, AAEL008055, AAEL009062, AAEL011025, AAEL011786, AAEL012106, AAEL013277, AAEL018308, AAEL018317, AAEL018352, AAEL019443, AAEL019454, AAEL019710, AAEL021479, AAEL022082, AAEL027127, AAEL027774
GO:0004888	MF	e	transmembrane signaling receptor activity	29/438	348/12179	6.621	3	29	0.00206388	AAEL000266, AAEL002317, AAEL004006, AAEL004165, AAEL004533, AAEL005834, AAEL005952, AAEL006077, AAEL006259, AAEL006947, AAEL007664, AAEL008055, AAEL008354, AAEL009339, AAEL009615, AAEL009698, AAEL012106, AAEL012248, AAEL012249, AAEL017272, AAEL018149, AAEL018308, AAEL018352, AAEL019667, AAEL019766, AAEL021479, AAEL024694, AAEL025125, AAEL025638
GO:0030594	MF	e	neurotransmitter receptor activity	10/438	57/12179	2.28311	3	10	0.00235138	AAEL004006, AAEL005834, AAEL007664, AAEL008055, AAEL012106, AAEL018149, AAEL018308, AAEL018352, AAEL021479, AAEL024694
GO:0005230	MF	e	extracellular ligand-gated ion channel activity	11/438	71/12179	2.51142	8	11	0.00306623	AAEL004006, AAEL007664, AAEL008055, AAEL008354, AAEL012106, AAEL012248, AAEL018149, AAEL018308, AAEL018352, AAEL021479, AAEL024694
GO:0005506	MF	e	iron ion binding	21/438	222/12179	4.79452	6	21	0.0035916	AAEL003322, AAEL004054, AAEL006805, AAEL006815, AAEL009018, AAEL009121, AAEL009123, AAEL009124, AAEL009127, AAEL009129, AAEL009130, AAEL014604, AAEL014605, AAEL014614, AAEL014615, AAEL014619, AAEL014893, AAEL017136, AAEL017297, AAEL021861, AAEL028635
GO:0008324	MF	e	cation transmembrane transporter activity	21/438	223/12179	4.79452	4	21	0.00370342	AAEL004006, AAEL004478, AAEL005575, AAEL006809, AAEL007664, AAEL008055, AAEL009062, AAEL011025, AAEL011786, AAEL012106, AAEL013277, AAEL018308, AAEL018317, AAEL018352, AAEL019443, AAEL019454, AAEL019710, AAEL021479, AAEL022082, AAEL027127, AAEL027774
GO:0015075	MF	e	ion transmembrane transporter activity	29/438	372/12179	6.621	3	29	0.00600783	AAEL001754, AAEL004006, AAEL004478, AAEL005575, AAEL006809, AAEL007664, AAEL008055, AAEL008354, AAEL009062, AAEL010941, AAEL011025, AAEL011638, AAEL011786, AAEL012106, AAEL012248, AAEL013277, AAEL018149, AAEL018308, AAEL018317, AAEL018352, AAEL019443, AAEL019454, AAEL019508, AAEL019710, AAEL021479, AAEL022082, AAEL024694, AAEL027127, AAEL027774
GO:0022835	MF	e	transmitter-gated channel activity	9/438	53/12179	2.05479	7	9	0.00620623	AAEL004006, AAEL007664, AAEL008055, AAEL012106, AAEL018149, AAEL018308, AAEL018352, AAEL021479, AAEL024694
GO:0022824	MF	e	transmitter-gated ion channel activity	9/438	53/12179	2.05479	9	9	0.00620623	AAEL004006, AAEL007664, AAEL008055, AAEL012106, AAEL018149, AAEL018308, AAEL018352, AAEL021479, AAEL024694
GO:0005244	MF	e	voltage-gated ion channel activity	8/438	43/12179	1.82648	7	8	0.00730196	AAEL001754, AAEL009062, AAEL018317, AAEL019443, AAEL019454, AAEL022082, AAEL027127, AAEL027774
GO:0022832	MF	e	voltage-gated channel activity	8/438	43/12179	1.82648	6	8	0.00730196	AAEL001754, AAEL009062, AAEL018317, AAEL019443, AAEL019454, AAEL022082, AAEL027127, AAEL027774
GO:0022857	MF	e	transmembrane transporter activity	45/438	697/12179	10.274	2	45	0.00759925	AAEL001087, AAEL001754, AAEL001813, AAEL001867, AAEL002614, AAEL003619, AAEL003641, AAEL004006, AAEL004478, AAEL005045, AAEL005575, AAEL006809, AAEL006995, AAEL007128, AAEL007664, AAEL008055, AAEL008354, AAEL009062, AAEL010941, AAEL011025, AAEL011638, AAEL011786, AAEL012106, AAEL012248, AAEL012698, AAEL013277, AAEL013371, AAEL014258, AAEL018149, AAEL018228, AAEL018304, AAEL018308, AAEL018317, AAE…
GO:0098772	MF	e	molecular function regulator	24/438	294/12179	5.47945	1	24	0.00934894	AAEL001754, AAEL004717, AAEL004819, AAEL007559, AAEL008070, AAEL008371, AAEL009266, AAEL010769, AAEL011639, AAEL013077, AAEL013840, AAEL018146, AAEL019464, AAEL019467, AAEL019674, AAEL019691, AAEL019838, AAEL019862, AAEL020028, AAEL022190, AAEL023294, AAEL024630, AAEL025471, AAEL025908
GO:0016247	MF	e	channel regulator activity	3/438	4/12179	0.684932	2	3	0.00934894	AAEL013077, AAEL022190, AAEL025908
GO:0099106	MF	e	ion channel regulator activity	3/438	4/12179	0.684932	3	3	0.00934894	AAEL013077, AAEL022190, AAEL025908
GO:0004930	MF	e	G protein-coupled receptor activity	14/438	127/12179	3.19635	4	14	0.00943693	AAEL000266, AAEL004533, AAEL005834, AAEL005952, AAEL006077, AAEL006259, AAEL006947, AAEL009615, AAEL009698, AAEL017272, AAEL019667, AAEL019766, AAEL025125, AAEL025638
GO:0005215	MF	e	transporter activity	46/438	730/12179	10.5023	1	46	0.00950323	AAEL001087, AAEL001754, AAEL001813, AAEL001867, AAEL002614, AAEL003619, AAEL003641, AAEL004006, AAEL004478, AAEL005045, AAEL005575, AAEL006028, AAEL006809, AAEL006995, AAEL007128, AAEL007664, AAEL008055, AAEL008354, AAEL009062, AAEL010941, AAEL011025, AAEL011638, AAEL011786, AAEL012106, AAEL012248, AAEL012698, AAEL013277, AAEL013371, AAEL014258, AAEL018149, AAEL018228, AAEL018304, AAEL018308, AAE…
GO:0022843	MF	e	voltage-gated cation channel activity	6/438	26/12179	1.36986	8	6	0.0125596	AAEL018317, AAEL019443, AAEL019454, AAEL022082, AAEL027127, AAEL027774
GO:0005515	MF	e	protein binding	119/438	2450/12179	27.1689	2	119	0.0153215	AAEL000123, AAEL000282, AAEL000342, AAEL000362, AAEL000504, AAEL000536, AAEL000596, AAEL000668, AAEL001076, AAEL001227, AAEL001240, AAEL001368, AAEL001744, AAEL001754, AAEL001894, AAEL002130, AAEL002234, AAEL002317, AAEL002410, AAEL002796, AAEL002876, AAEL002877, AAEL002896, AAEL003111, AAEL003173, AAEL003322, AAEL004669, AAEL004819, AAEL005243, AAEL005575, AAEL005606, AAEL005674, AAEL005720, AAE…
GO:0005262	MF	e	calcium channel activity	5/438	20/12179	1.14155	8	5	0.0267553	AAEL005575, AAEL009062, AAEL018317, AAEL027127, AAEL027774
GO:0005245	MF	e	voltage-gated calcium channel activity	3/438	6/12179	0.684932	9	3	0.0373918	AAEL018317, AAEL027127, AAEL027774
GO:0015276	MF	e	ligand-gated ion channel activity	11/438	100/12179	2.51142	7	11	0.0381313	AAEL004006, AAEL007664, AAEL008055, AAEL008354, AAEL012106, AAEL012248, AAEL018149, AAEL018308, AAEL018352, AAEL021479, AAEL024694
GO:0022834	MF	e	ligand-gated channel activity	11/438	100/12179	2.51142	6	11	0.0381313	AAEL004006, AAEL007664, AAEL008055, AAEL008354, AAEL012106, AAEL012248, AAEL018149, AAEL018308, AAEL018352, AAEL021479, AAEL024694
GO:0005267	MF	e	potassium channel activity	6/438	34/12179	1.36986	8	6	0.0481259	AAEL004478, AAEL011786, AAEL019443, AAEL019454, AAEL019710, AAEL022082
GO:0000786	CC	p	nucleosome	0/438	469/12179	0	3	0	0.000229015
GO:0044815	CC	p	DNA packaging complex	0/438	471/12179	0	2	0	0.000229015
GO:0032993	CC	p	protein-DNA complex	0/438	476/12179	0	2	0	0.000229015
GO:0043229	CC	p	intracellular organelle	58/438	2636/12179	13.242	3	58	0.000779833	AAEL000215, AAEL000250, AAEL001228, AAEL001410, AAEL001695, AAEL001925, AAEL002055, AAEL002769, AAEL002896, AAEL003018, AAEL003173, AAEL003794, AAEL004146, AAEL005528, AAEL005692, AAEL006103, AAEL006809, AAEL006932, AAEL007646, AAEL008141, AAEL009018, AAEL009124, AAEL009127, AAEL009327, AAEL009375, AAEL010054, AAEL010974, AAEL011359, AAEL011366, AAEL011563, AAEL012681, AAEL013135, AAEL013770, AAE…
GO:0005634	CC	p	nucleus	34/438	1755/12179	7.76256	5	34	0.00150371	AAEL000215, AAEL000250, AAEL001228, AAEL001410, AAEL001695, AAEL001925, AAEL002769, AAEL002896, AAEL003173, AAEL003794, AAEL004146, AAEL006103, AAEL006809, AAEL006932, AAEL008141, AAEL010054, AAEL011359, AAEL013770, AAEL013882, AAEL014964, AAEL017080, AAEL017445, AAEL018187, AAEL018286, AAEL019461, AAEL019709, AAEL019983, AAEL020042, AAEL020486, AAEL021082, AAEL023444, AAEL025983, AAEL027131, AAE…
GO:0043231	CC	p	intracellular membrane-bounded organelle	45/438	2138/12179	10.274	4	45	0.00150371	AAEL000215, AAEL000250, AAEL001228, AAEL001410, AAEL001695, AAEL001925, AAEL002055, AAEL002769, AAEL002896, AAEL003018, AAEL003173, AAEL003794, AAEL004146, AAEL005692, AAEL006103, AAEL006809, AAEL006932, AAEL008141, AAEL009018, AAEL009124, AAEL009127, AAEL009327, AAEL010054, AAEL011359, AAEL013770, AAEL013882, AAEL014964, AAEL017080, AAEL017445, AAEL018187, AAEL018286, AAEL019461, AAEL019703, AAE…
GO:0140513	CC	p	nuclear protein-containing complex	2/438	416/12179	0.456621	2	2	0.00278431	AAEL005829, AAEL008397
GO:0043226	CC	p	organelle	65/438	2680/12179	14.8402	2	65	0.00717562	AAEL000215, AAEL000250, AAEL001228, AAEL001410, AAEL001695, AAEL001925, AAEL002055, AAEL002769, AAEL002896, AAEL003018, AAEL003173, AAEL003794, AAEL004146, AAEL005528, AAEL005692, AAEL006103, AAEL006352, AAEL006809, AAEL006932, AAEL007646, AAEL007664, AAEL008141, AAEL008323, AAEL009018, AAEL009124, AAEL009127, AAEL009327, AAEL009375, AAEL009881, AAEL010054, AAEL010974, AAEL011359, AAEL011366, AAE…
GO:0043227	CC	p	membrane-bounded organelle	50/438	2193/12179	11.4155	3	50	0.0072113	AAEL000215, AAEL000250, AAEL001228, AAEL001410, AAEL001695, AAEL001925, AAEL002055, AAEL002769, AAEL002896, AAEL003018, AAEL003173, AAEL003794, AAEL004146, AAEL005692, AAEL006103, AAEL006352, AAEL006809, AAEL006932, AAEL008141, AAEL008323, AAEL009018, AAEL009124, AAEL009127, AAEL009327, AAEL009881, AAEL010054, AAEL011359, AAEL013770, AAEL013882, AAEL014964, AAEL017080, AAEL017445, AAEL018187, AAE…
GO:0032991	CC	p	protein-containing complex	44/438	1978/12179	10.0457	1	44	0.00755009	AAEL000215, AAEL000250, AAEL000596, AAEL002317, AAEL002394, AAEL002796, AAEL002877, AAEL003173, AAEL004238, AAEL004717, AAEL005829, AAEL006932, AAEL006995, AAEL007664, AAEL008141, AAEL008190, AAEL008397, AAEL009645, AAEL009881, AAEL009991, AAEL010567, AAEL010941, AAEL010974, AAEL011025, AAEL011359, AAEL011371, AAEL012926, AAEL013277, AAEL014964, AAEL018187, AAEL018308, AAEL018317, AAEL019443, AAE…
GO:0045211	CC	e	postsynaptic membrane	9/438	25/12179	2.05479	5	9	6.90613e-05	AAEL004006, AAEL007664, AAEL008055, AAEL012106, AAEL018149, AAEL018308, AAEL018352, AAEL021479, AAEL024694
GO:0097060	CC	e	synaptic membrane	9/438	26/12179	2.05479	4	9	6.90613e-05	AAEL004006, AAEL007664, AAEL008055, AAEL012106, AAEL018149, AAEL018308, AAEL018352, AAEL021479, AAEL024694
GO:0034702	CC	e	ion channel complex	10/438	40/12179	2.28311	4	10	0.000229015	AAEL007664, AAEL010941, AAEL013277, AAEL018308, AAEL018317, AAEL019443, AAEL019454, AAEL022082, AAEL027127, AAEL027774
GO:0016021	CC	e	integral component of membrane	185/438	3264/12179	42.2374	3	185	0.000380471	AAEL000266, AAEL000315, AAEL000498, AAEL000595, AAEL000669, AAEL001087, AAEL001127, AAEL001196, AAEL001208, AAEL001368, AAEL001458, AAEL001548, AAEL001586, AAEL001754, AAEL001799, AAEL001813, AAEL001867, AAEL001894, AAEL001964, AAEL002141, AAEL002209, AAEL002410, AAEL002549, AAEL002614, AAEL002745, AAEL002756, AAEL002796, AAEL003018, AAEL003111, AAEL003619, AAEL003641, AAEL004006, AAEL004054, AAE…
GO:0031224	CC	e	intrinsic component of membrane	187/438	3283/12179	42.6941	2	187	0.000380471	AAEL000266, AAEL000315, AAEL000498, AAEL000595, AAEL000669, AAEL001087, AAEL001127, AAEL001196, AAEL001208, AAEL001368, AAEL001458, AAEL001548, AAEL001586, AAEL001754, AAEL001799, AAEL001813, AAEL001867, AAEL001894, AAEL001964, AAEL002141, AAEL002209, AAEL002410, AAEL002549, AAEL002614, AAEL002745, AAEL002756, AAEL002796, AAEL003018, AAEL003111, AAEL003619, AAEL003641, AAEL004006, AAEL004054, AAE…
GO:0098590	CC	e	plasma membrane region	9/438	42/12179	2.05479	3	9	0.00118096	AAEL004006, AAEL007664, AAEL008055, AAEL012106, AAEL018149, AAEL018308, AAEL018352, AAEL021479, AAEL024694
GO:0005886	CC	e	plasma membrane	29/438	366/12179	6.621	3	29	0.00443469	AAEL001076, AAEL001196, AAEL002130, AAEL002141, AAEL004533, AAEL005207, AAEL006077, AAEL006947, AAEL007716, AAEL008354, AAEL009062, AAEL009761, AAEL010917, AAEL010941, AAEL012248, AAEL012249, AAEL013251, AAEL019773, AAEL019850, AAEL021099, AAEL022003, AAEL023350, AAEL023374, AAEL025294, AAEL026074, AAEL026169, AAEL026269, AAEL026287, AAEL027899
GO:0034703	CC	e	cation channel complex	7/438	31/12179	1.59817	5	7	0.00504931	AAEL013277, AAEL018317, AAEL019443, AAEL019454, AAEL022082, AAEL027127, AAEL027774
GO:0099503	CC	e	secretory vesicle	4/438	8/12179	0.913242	7	4	0.00528905	AAEL002055, AAEL005692, AAEL009327, AAEL020028
GO:0098797	CC	e	plasma membrane protein complex	11/438	82/12179	2.51142	3	11	0.00717562	AAEL002317, AAEL007664, AAEL011025, AAEL013277, AAEL018308, AAEL018317, AAEL019443, AAEL019454, AAEL022082, AAEL027127, AAEL027774
GO:1902495	CC	e	transmembrane transporter complex	10/438	69/12179	2.28311	3	10	0.00717562	AAEL007664, AAEL010941, AAEL013277, AAEL018308, AAEL018317, AAEL019443, AAEL019454, AAEL022082, AAEL027127, AAEL027774
GO:0110165	CC	e	cellular anatomical entity	296/438	7182/12179	67.5799	1	296	0.00755009	AAEL000176, AAEL000215, AAEL000250, AAEL000266, AAEL000282, AAEL000315, AAEL000342, AAEL000498, AAEL000595, AAEL000596, AAEL000669, AAEL000788, AAEL000910, AAEL001076, AAEL001087, AAEL001127, AAEL001196, AAEL001208, AAEL001227, AAEL001228, AAEL001368, AAEL001410, AAEL001458, AAEL001548, AAEL001586, AAEL001695, AAEL001754, AAEL001799, AAEL001813, AAEL001867, AAEL001894, AAEL001925, AAEL001964, AAE…
GO:1990351	CC	e	transporter complex	10/438	71/12179	2.28311	2	10	0.00755009	AAEL007664, AAEL010941, AAEL013277, AAEL018308, AAEL018317, AAEL019443, AAEL019454, AAEL022082, AAEL027127, AAEL027774
GO:0016020	CC	e	membrane	73/438	1333/12179	16.6667	2	73	0.00785713	AAEL000282, AAEL000910, AAEL001076, AAEL001196, AAEL001227, AAEL002130, AAEL002141, AAEL002903, AAEL004006, AAEL004533, AAEL005207, AAEL005674, AAEL005692, AAEL005785, AAEL006077, AAEL006805, AAEL006947, AAEL007664, AAEL007716, AAEL007776, AAEL008055, AAEL008070, AAEL008195, AAEL008323, AAEL008354, AAEL008916, AAEL009062, AAEL009121, AAEL009761, AAEL010120, AAEL010523, AAEL010917, AAEL010941, AAE…
GO:0005891	CC	e	voltage-gated calcium channel complex	3/438	6/12179	0.684932	7	3	0.0280126	AAEL018317, AAEL027127, AAEL027774
GO:0005575	CC	e	cellular_component	316/438	7904/12179	72.1461	0	316	0.034446	AAEL000176, AAEL000215, AAEL000250, AAEL000266, AAEL000282, AAEL000315, AAEL000342, AAEL000498, AAEL000595, AAEL000596, AAEL000669, AAEL000788, AAEL000910, AAEL001076, AAEL001087, AAEL001127, AAEL001196, AAEL001208, AAEL001227, AAEL001228, AAEL001368, AAEL001410, AAEL001458, AAEL001548, AAEL001586, AAEL001695, AAEL001754, AAEL001799, AAEL001813, AAEL001867, AAEL001894, AAEL001925, AAEL001964, AAE…
GO:0034704	CC	e	calcium channel complex	3/438	7/12179	0.684932	6	3	0.044181	AAEL018317, AAEL027127, AAEL027774
GO:0071840	BP	p	cellular component organization or biogenesis	9/438	1032/12179	2.05479	2	9	0.00181219	AAEL000282, AAEL005528, AAEL006352, AAEL009327, AAEL010054, AAEL017095, AAEL020028, AAEL021676, AAEL025983
GO:0016043	BP	p	cellular component organization	9/438	859/12179	2.05479	3	9	0.0021361	AAEL000282, AAEL005528, AAEL006352, AAEL009327, AAEL010054, AAEL017095, AAEL020028, AAEL021676, AAEL025983
GO:0034641	BP	p	cellular nitrogen compound metabolic process	22/438	1449/12179	5.02283	3	22	0.0021361	AAEL000044, AAEL000215, AAEL001140, AAEL001925, AAEL006932, AAEL006995, AAEL008397, AAEL009524, AAEL010541, AAEL010974, AAEL013135, AAEL013776, AAEL014964, AAEL015631, AAEL017331, AAEL017986, AAEL019709, AAEL020253, AAEL021140, AAEL023379, AAEL026269, AAEL026581
GO:0006725	BP	p	cellular aromatic compound metabolic process	18/438	1254/12179	4.10959	3	18	0.0021361	AAEL000215, AAEL001140, AAEL001925, AAEL005692, AAEL006932, AAEL006995, AAEL009524, AAEL010541, AAEL010974, AAEL013135, AAEL014964, AAEL017986, AAEL019709, AAEL020253, AAEL021140, AAEL023379, AAEL026269, AAEL026581
GO:0046483	BP	p	heterocycle metabolic process	18/438	1234/12179	4.10959	3	18	0.00230802	AAEL000215, AAEL001140, AAEL001925, AAEL004086, AAEL004118, AAEL006932, AAEL006995, AAEL009524, AAEL010541, AAEL010974, AAEL013135, AAEL014964, AAEL017986, AAEL019709, AAEL021140, AAEL023379, AAEL026269, AAEL026581
GO:1901360	BP	p	organic cyclic compound metabolic process	20/438	1294/12179	4.56621	3	20	0.00275738	AAEL000215, AAEL001140, AAEL001925, AAEL004086, AAEL004118, AAEL005692, AAEL006932, AAEL006995, AAEL009524, AAEL010541, AAEL010974, AAEL013135, AAEL014964, AAEL017986, AAEL019709, AAEL020253, AAEL021140, AAEL023379, AAEL026269, AAEL026581
GO:0006139	BP	p	nucleobase-containing compound metabolic process	16/438	1125/12179	3.65297	4	16	0.00302055	AAEL000215, AAEL001140, AAEL001925, AAEL006932, AAEL006995, AAEL009524, AAEL010541, AAEL010974, AAEL013135, AAEL014964, AAEL017986, AAEL019709, AAEL021140, AAEL023379, AAEL026269, AAEL026581
GO:0090304	BP	p	nucleic acid metabolic process	10/438	870/12179	2.28311	5	10	0.00302055	AAEL000215, AAEL001140, AAEL001925, AAEL006995, AAEL009524, AAEL010974, AAEL013135, AAEL014964, AAEL017986, AAEL021140
GO:0008152	BP	p	metabolic process	98/438	3900/12179	22.3744	1	98	0.00302055	AAEL000044, AAEL000215, AAEL000342, AAEL000596, AAEL000669, AAEL000788, AAEL000910, AAEL001139, AAEL001140, AAEL001208, AAEL001231, AAEL001925, AAEL001964, AAEL002141, AAEL002317, AAEL002796, AAEL002903, AAEL002969, AAEL003018, AAEL003322, AAEL003345, AAEL004086, AAEL004118, AAEL004146, AAEL004165, AAEL004217, AAEL004383, AAEL004678, AAEL004700, AAEL004793, AAEL005207, AAEL005490, AAEL005596, AAE…
GO:0044237	BP	p	cellular metabolic process	70/438	3004/12179	15.9817	2	70	0.00327513	AAEL000044, AAEL000215, AAEL000342, AAEL000596, AAEL000669, AAEL001139, AAEL001140, AAEL001208, AAEL001925, AAEL001964, AAEL002317, AAEL002796, AAEL002903, AAEL003018, AAEL003322, AAEL003345, AAEL004086, AAEL004118, AAEL004146, AAEL004165, AAEL004217, AAEL004383, AAEL004700, AAEL005692, AAEL005790, AAEL006054, AAEL006259, AAEL006932, AAEL006990, AAEL006995, AAEL007806, AAEL007876, AAEL008397, AAE…
GO:0065003	BP	p	protein-containing complex assembly	1/438	386/12179	0.228311	5	1	0.00447141	AAEL020028
GO:0006338	BP	p	chromatin remodeling	0/438	277/12179	0	5	0	0.0116084
GO:0009058	BP	p	biosynthetic process	15/438	996/12179	3.42466	2	15	0.0116084	AAEL000044, AAEL000669, AAEL002903, AAEL003345, AAEL006932, AAEL010120, AAEL012380, AAEL013135, AAEL013776, AAEL015631, AAEL021140, AAEL022506, AAEL023031, AAEL023379, AAEL026269
GO:0044249	BP	p	cellular biosynthetic process	13/438	915/12179	2.96804	3	13	0.0116084	AAEL000044, AAEL000669, AAEL002903, AAEL003345, AAEL012380, AAEL013135, AAEL013776, AAEL015631, AAEL021140, AAEL022506, AAEL023031, AAEL023379, AAEL026269
GO:0006807	BP	p	nitrogen compound metabolic process	77/438	3111/12179	17.5799	2	77	0.0125015	AAEL000044, AAEL000215, AAEL000596, AAEL000788, AAEL001139, AAEL001140, AAEL001231, AAEL001925, AAEL002141, AAEL002317, AAEL002796, AAEL003018, AAEL003322, AAEL003345, AAEL004146, AAEL004165, AAEL004217, AAEL004383, AAEL004678, AAEL004700, AAEL004793, AAEL005207, AAEL005490, AAEL005596, AAEL005692, AAEL006054, AAEL006259, AAEL006323, AAEL006542, AAEL006932, AAEL006990, AAEL006995, AAEL007806, AAE…
GO:0016070	BP	p	RNA metabolic process	7/438	648/12179	1.59817	6	7	0.0136522	AAEL000215, AAEL006995, AAEL009524, AAEL010974, AAEL013135, AAEL014964, AAEL017986
GO:0043933	BP	p	protein-containing complex organization	2/438	397/12179	0.456621	4	2	0.0150907	AAEL000282, AAEL020028
GO:0071704	BP	p	organic substance metabolic process	95/438	3646/12179	21.6895	2	95	0.0154832	AAEL000044, AAEL000215, AAEL000596, AAEL000669, AAEL000788, AAEL000910, AAEL001139, AAEL001140, AAEL001208, AAEL001231, AAEL001925, AAEL002141, AAEL002317, AAEL002796, AAEL002903, AAEL002969, AAEL003018, AAEL003322, AAEL003345, AAEL004086, AAEL004118, AAEL004146, AAEL004165, AAEL004217, AAEL004383, AAEL004678, AAEL004700, AAEL004793, AAEL005207, AAEL005490, AAEL005596, AAEL005692, AAEL005790, AAE…
GO:1901576	BP	p	organic substance biosynthetic process	15/438	972/12179	3.42466	3	15	0.0154832	AAEL000044, AAEL000669, AAEL002903, AAEL003345, AAEL006932, AAEL010120, AAEL012380, AAEL013135, AAEL013776, AAEL015631, AAEL021140, AAEL022506, AAEL023031, AAEL023379, AAEL026269
GO:0065004	BP	p	protein-DNA complex assembly	0/438	255/12179	0	6	0	0.018377
GO:0071824	BP	p	protein-DNA complex subunit organization	0/438	260/12179	0	5	0	0.018377
GO:0022607	BP	p	cellular component assembly	4/438	489/12179	0.913242	4	4	0.021414	AAEL005528, AAEL017095, AAEL020028, AAEL025983
GO:0006334	BP	p	nucleosome assembly	0/438	249/12179	0	7	0	0.0255591
GO:0034728	BP	p	nucleosome organization	0/438	254/12179	0	6	0	0.0266668
GO:0006325	BP	p	chromatin organization	1/438	306/12179	0.228311	4	1	0.0326063	AAEL010054
GO:0009059	BP	p	macromolecule biosynthetic process	4/438	464/12179	0.913242	4	4	0.0368907	AAEL012380, AAEL013135, AAEL013776, AAEL021140
GO:0060078	BP	e	regulation of postsynaptic membrane potential	7/438	13/12179	1.59817	4	7	0.000431276	AAEL004006, AAEL007664, AAEL008055, AAEL012106, AAEL018308, AAEL018352, AAEL021479
GO:0042391	BP	e	regulation of membrane potential	9/438	16/12179	2.05479	3	9	0.00112874	AAEL004006, AAEL007664, AAEL008055, AAEL011786, AAEL012106, AAEL013077, AAEL018308, AAEL018352, AAEL021479
GO:0060079	BP	e	excitatory postsynaptic potential	7/438	11/12179	1.59817	5	7	0.00112874	AAEL004006, AAEL007664, AAEL008055, AAEL012106, AAEL018308, AAEL018352, AAEL021479
GO:0007165	BP	e	signal transduction	59/438	841/12179	13.4703	4	59	0.0021361	AAEL000266, AAEL000596, AAEL001754, AAEL002055, AAEL002317, AAEL002357, AAEL002903, AAEL004146, AAEL004165, AAEL004533, AAEL005674, AAEL005785, AAEL005834, AAEL005952, AAEL006077, AAEL006259, AAEL006947, AAEL007559, AAEL008070, AAEL008371, AAEL009339, AAEL009380, AAEL009615, AAEL009698, AAEL009858, AAEL010523, AAEL010541, AAEL010655, AAEL011253, AAEL011563, AAEL012139, AAEL012248, AAEL012249, AAE…
GO:0065007	BP	e	biological regulation	118/438	2200/12179	26.9406	1	118	0.00256573	AAEL000215, AAEL000250, AAEL000266, AAEL000504, AAEL000596, AAEL001228, AAEL001695, AAEL001754, AAEL002055, AAEL002317, AAEL002357, AAEL002394, AAEL002769, AAEL002903, AAEL003173, AAEL003794, AAEL004006, AAEL004146, AAEL004165, AAEL004533, AAEL004717, AAEL004819, AAEL005674, AAEL005785, AAEL005829, AAEL005834, AAEL005952, AAEL006077, AAEL006103, AAEL006259, AAEL006932, AAEL006947, AAEL006995, AAE…
GO:0050794	BP	e	regulation of cellular process	103/438	1865/12179	23.516	3	103	0.0027444	AAEL000215, AAEL000250, AAEL000266, AAEL000504, AAEL000596, AAEL001228, AAEL001695, AAEL001754, AAEL002055, AAEL002317, AAEL002357, AAEL002394, AAEL002769, AAEL002903, AAEL003173, AAEL003794, AAEL004146, AAEL004165, AAEL004533, AAEL004717, AAEL005674, AAEL005785, AAEL005829, AAEL005834, AAEL005952, AAEL006077, AAEL006103, AAEL006259, AAEL006932, AAEL006947, AAEL006995, AAEL007559, AAEL008070, AAE…
GO:0055085	BP	e	transmembrane transport	47/438	696/12179	10.7306	4	47	0.00751904	AAEL001087, AAEL001754, AAEL001813, AAEL001867, AAEL002614, AAEL003619, AAEL003641, AAEL004006, AAEL004478, AAEL005045, AAEL005575, AAEL006809, AAEL006995, AAEL007128, AAEL007664, AAEL008055, AAEL008354, AAEL009062, AAEL010917, AAEL010941, AAEL011025, AAEL011638, AAEL011786, AAEL012106, AAEL012248, AAEL012698, AAEL013277, AAEL013371, AAEL014258, AAEL018149, AAEL018228, AAEL018304, AAEL018308, AAE…
GO:0050789	BP	e	regulation of biological process	105/438	2026/12179	23.9726	2	105	0.0116084	AAEL000215, AAEL000250, AAEL000266, AAEL000504, AAEL000596, AAEL001228, AAEL001695, AAEL001754, AAEL002055, AAEL002317, AAEL002357, AAEL002394, AAEL002769, AAEL002903, AAEL003173, AAEL003794, AAEL004146, AAEL004165, AAEL004533, AAEL004717, AAEL005674, AAEL005785, AAEL005829, AAEL005834, AAEL005952, AAEL006077, AAEL006103, AAEL006259, AAEL006932, AAEL006947, AAEL006995, AAEL007559, AAEL008070, AAE…
GO:0006811	BP	e	ion transport	33/438	479/12179	7.53425	4	33	0.0426907	AAEL001754, AAEL004006, AAEL004478, AAEL005575, AAEL006809, AAEL007664, AAEL008055, AAEL008354, AAEL008916, AAEL009062, AAEL010917, AAEL010941, AAEL011025, AAEL011638, AAEL011786, AAEL012106, AAEL012248, AAEL013277, AAEL018149, AAEL018308, AAEL018317, AAEL018352, AAEL019443, AAEL019454, AAEL019508, AAEL019710, AAEL021099, AAEL021479, AAEL022082, AAEL024694, AAEL025294, AAEL027127, AAEL027774

## Sheet: Down_M-ACYP_vs_Rock
GO	NS	enrichment	name	ratio_in_study	ratio_in_pop	percent_in_study	depth	study_count	FDR	study_items
GO:0004181	MF	e	metallocarboxypeptidase activity	9/435	27/12179	2.06897	6	9	0.000287737	AAEL001839, AAEL001863, AAEL003424, AAEL008599, AAEL008600, AAEL010776, AAEL010780, AAEL010782, AAEL020941
GO:0004180	MF	e	carboxypeptidase activity	13/435	54/12179	2.98851	5	13	0.000287737	AAEL001839, AAEL001863, AAEL003424, AAEL007926, AAEL008599, AAEL008600, AAEL010776, AAEL010780, AAEL010782, AAEL012351, AAEL020941, AAEL023559, AAEL027166
GO:0008061	MF	e	chitin binding	21/435	138/12179	4.82759	3	21	0.000287737	AAEL002780, AAEL002972, AAEL003066, AAEL003419, AAEL003425, AAEL004798, AAEL004897, AAEL007483, AAEL009580, AAEL011496, AAEL011586, AAEL012013, AAEL012245, AAEL012268, AAEL012644, AAEL013367, AAEL013766, AAEL019530, AAEL020748, AAEL025518, AAEL025784
GO:0008238	MF	e	exopeptidase activity	18/435	116/12179	4.13793	4	18	0.0003575	AAEL001839, AAEL001863, AAEL003012, AAEL003424, AAEL007926, AAEL008163, AAEL008599, AAEL008600, AAEL010776, AAEL010780, AAEL010782, AAEL012351, AAEL012783, AAEL015247, AAEL020941, AAEL023559, AAEL026458, AAEL027166
GO:0016491	MF	e	oxidoreductase activity	66/435	805/12179	15.1724	2	66	0.000524683	AAEL000354, AAEL000454, AAEL000746, AAEL000797, AAEL001134, AAEL001593, AAEL001707, AAEL001960, AAEL002454, AAEL002683, AAEL002737, AAEL004003, AAEL004021, AAEL004335, AAEL004338, AAEL004457, AAEL005336, AAEL005429, AAEL006339, AAEL007752, AAEL007812, AAEL007893, AAEL008152, AAEL008177, AAEL008828, AAEL009044, AAEL009120, AAEL009122, AAEL009132, AAEL009625, AAEL009951, AAEL010380, AAEL010644, AAE…
GO:0008233	MF	e	peptidase activity	54/435	757/12179	12.4138	3	54	0.000572991	AAEL001233, AAEL001674, AAEL001690, AAEL001693, AAEL001839, AAEL001863, AAEL002347, AAEL002360, AAEL003012, AAEL003424, AAEL003631, AAEL007432, AAEL007601, AAEL007926, AAEL007992, AAEL008041, AAEL008069, AAEL008079, AAEL008097, AAEL008163, AAEL008258, AAEL008599, AAEL008600, AAEL008769, AAEL009642, AAEL009843, AAEL010776, AAEL010780, AAEL010782, AAEL010854, AAEL011375, AAEL011989, AAEL012351, AAE…
GO:0003824	MF	e	catalytic activity	236/435	4337/12179	54.2529	1	236	0.000738652	AAEL000092, AAEL000223, AAEL000354, AAEL000454, AAEL000641, AAEL000746, AAEL000757, AAEL000797, AAEL000905, AAEL001052, AAEL001061, AAEL001134, AAEL001200, AAEL001233, AAEL001396, AAEL001426, AAEL001593, AAEL001674, AAEL001690, AAEL001693, AAEL001707, AAEL001837, AAEL001839, AAEL001863, AAEL001878, AAEL001931, AAEL001960, AAEL002216, AAEL002347, AAEL002360, AAEL002404, AAEL002454, AAEL002542, AAE…
GO:0009055	MF	e	electron transfer activity	12/435	72/12179	2.75862	3	12	0.00114797	AAEL002454, AAEL002683, AAEL002737, AAEL004457, AAEL007752, AAEL010380, AAEL018664, AAEL018684, AAEL018687, AAEL019718, AAEL019719, AAEL024680
GO:0016675	MF	e	oxidoreductase activity, acting on a heme group of donors	6/435	16/12179	1.37931	3	6	0.00146177	AAEL002454, AAEL002737, AAEL007752, AAEL018664, AAEL019718, AAEL019719
GO:0004129	MF	e	cytochrome-c oxidase activity	6/435	16/12179	1.37931	7	6	0.00146177	AAEL002454, AAEL002737, AAEL007752, AAEL018664, AAEL019718, AAEL019719
GO:0005214	MF	e	structural constituent of chitin-based cuticle	3/435	3/12179	0.689655	3	3	0.00525844	AAEL003259, AAEL011504, AAEL021995
GO:0016787	MF	e	hydrolase activity	101/435	1938/12179	23.2184	2	101	0.00569298	AAEL000223, AAEL000757, AAEL000905, AAEL001052, AAEL001233, AAEL001426, AAEL001674, AAEL001690, AAEL001693, AAEL001837, AAEL001839, AAEL001863, AAEL001878, AAEL002347, AAEL002360, AAEL002972, AAEL003012, AAEL003066, AAEL003165, AAEL003298, AAEL003317, AAEL003419, AAEL003424, AAEL003434, AAEL003631, AAEL004580, AAEL004897, AAEL004931, AAEL004933, AAEL006381, AAEL007055, AAEL007432, AAEL007601, AAE…
GO:0004035	MF	e	alkaline phosphatase activity	5/435	13/12179	1.14943	6	5	0.00569298	AAEL003298, AAEL003317, AAEL015070, AAEL029070, AAEL029071
GO:0015453	MF	e	oxidoreduction-driven active transmembrane transporter activity	8/435	40/12179	1.83908	5	8	0.00656668	AAEL002454, AAEL002737, AAEL007752, AAEL018664, AAEL018684, AAEL018687, AAEL019718, AAEL019719
GO:0008237	MF	e	metallopeptidase activity	19/435	200/12179	4.36782	4	19	0.00875306	AAEL001839, AAEL001863, AAEL003012, AAEL003424, AAEL008163, AAEL008599, AAEL008600, AAEL010776, AAEL010780, AAEL010782, AAEL012783, AAEL014344, AAEL014516, AAEL015247, AAEL020614, AAEL020941, AAEL023559, AAEL026458, AAEL027166
GO:0042302	MF	e	structural constituent of cuticle	22/435	252/12179	5.05747	2	22	0.00875306	AAEL001319, AAEL003041, AAEL003049, AAEL003216, AAEL003259, AAEL004292, AAEL008285, AAEL008764, AAEL011068, AAEL011504, AAEL013511, AAEL017262, AAEL021367, AAEL021791, AAEL021995, AAEL022261, AAEL022352, AAEL022665, AAEL024421, AAEL026088, AAEL027311, AAEL027975
GO:0008235	MF	e	metalloexopeptidase activity	9/435	60/12179	2.06897	5	9	0.0210009	AAEL001839, AAEL001863, AAEL003424, AAEL008599, AAEL008600, AAEL010776, AAEL010780, AAEL010782, AAEL020941
GO:0015078	MF	e	proton transmembrane transporter activity	9/435	61/12179	2.06897	6	9	0.0229166	AAEL002454, AAEL002737, AAEL003393, AAEL007752, AAEL012175, AAEL018664, AAEL019718, AAEL019719, AAEL020429
GO:0015399	MF	e	primary active transmembrane transporter activity	12/435	109/12179	2.75862	4	12	0.0368811	AAEL002454, AAEL002737, AAEL003393, AAEL005471, AAEL007752, AAEL013229, AAEL018664, AAEL018684, AAEL018687, AAEL019718, AAEL019719, AAEL020303
GO:0008483	MF	e	transaminase activity	5/435	20/12179	1.14943	4	5	0.0384457	AAEL003508, AAEL009510, AAEL009872, AAEL010276, AAEL012579
GO:0016769	MF	e	transferase activity, transferring nitrogenous groups	5/435	20/12179	1.14943	3	5	0.0384457	AAEL003508, AAEL009510, AAEL009872, AAEL010276, AAEL012579
GO:0016798	MF	e	hydrolase activity, acting on glycosyl bonds	14/435	145/12179	3.21839	3	14	0.0448909	AAEL000223, AAEL002972, AAEL003066, AAEL003434, AAEL004580, AAEL004897, AAEL004931, AAEL006381, AAEL012268, AAEL014896, AAEL015020, AAEL020371, AAEL025755, AAEL025784
GO:0046982	MF	p	protein heterodimerization activity	0/435	403/12179	0	4	0	0.000524683
GO:0046983	MF	p	protein dimerization activity	1/435	521/12179	0.229885	3	1	0.000572991	AAEL001593
GO:0003676	MF	p	nucleic acid binding	20/435	2013/12179	4.5977	3	20	0.000572991	AAEL001200, AAEL001426, AAEL002737, AAEL004613, AAEL008177, AAEL008260, AAEL009023, AAEL010060, AAEL010086, AAEL010168, AAEL010248, AAEL011811, AAEL011973, AAEL012546, AAEL013518, AAEL017161, AAEL022052, AAEL022078, AAEL025772, AAEL026828
GO:0003677	MF	p	DNA binding	9/435	1178/12179	2.06897	4	9	0.000572991	AAEL002737, AAEL008177, AAEL008260, AAEL010086, AAEL011811, AAEL012546, AAEL013518, AAEL022052, AAEL026828
GO:1901363	MF	p	heterocyclic compound binding	78/435	3338/12179	17.931	2	78	0.00100394	AAEL000354, AAEL000454, AAEL000746, AAEL000797, AAEL001052, AAEL001200, AAEL001426, AAEL001543, AAEL001593, AAEL001960, AAEL002404, AAEL002683, AAEL002737, AAEL003393, AAEL004003, AAEL004021, AAEL004457, AAEL004613, AAEL004988, AAEL005336, AAEL005429, AAEL005656, AAEL006239, AAEL006895, AAEL007812, AAEL007835, AAEL008177, AAEL008260, AAEL008828, AAEL009023, AAEL009120, AAEL009122, AAEL009132, AAE…
GO:0097159	MF	p	organic cyclic compound binding	78/435	3342/12179	17.931	2	78	0.00100394	AAEL000354, AAEL000454, AAEL000746, AAEL000797, AAEL001052, AAEL001200, AAEL001426, AAEL001543, AAEL001593, AAEL001960, AAEL002404, AAEL002683, AAEL002737, AAEL003393, AAEL004003, AAEL004021, AAEL004457, AAEL004613, AAEL004988, AAEL005336, AAEL005429, AAEL005656, AAEL006239, AAEL006895, AAEL007812, AAEL007835, AAEL008177, AAEL008260, AAEL008828, AAEL009023, AAEL009120, AAEL009122, AAEL009132, AAE…
GO:0005488	MF	p	binding	204/435	6872/12179	46.8966	1	204	0.00569298	AAEL000092, AAEL000354, AAEL000454, AAEL000717, AAEL000746, AAEL000755, AAEL000757, AAEL000797, AAEL001052, AAEL001061, AAEL001200, AAEL001426, AAEL001437, AAEL001513, AAEL001543, AAEL001593, AAEL001707, AAEL001818, AAEL001839, AAEL001863, AAEL001931, AAEL001960, AAEL002216, AAEL002404, AAEL002454, AAEL002683, AAEL002737, AAEL002780, AAEL002784, AAEL002852, AAEL002972, AAEL003012, AAEL003066, AAE…
GO:0005515	MF	p	protein binding	59/435	2450/12179	13.5632	2	59	0.0299204	AAEL000092, AAEL001061, AAEL001437, AAEL001513, AAEL001593, AAEL001818, AAEL002216, AAEL002404, AAEL003127, AAEL003262, AAEL003331, AAEL003405, AAEL003419, AAEL003425, AAEL003430, AAEL003674, AAEL003888, AAEL004212, AAEL005109, AAEL005656, AAEL005967, AAEL006011, AAEL007962, AAEL008069, AAEL008102, AAEL008177, AAEL008376, AAEL008450, AAEL008465, AAEL009904, AAEL010276, AAEL010568, AAEL010582, AAE…
GO:0062129	CC	e	chitin-based extracellular matrix	4/435	5/12179	0.91954	4	4	0.000712591	AAEL003259, AAEL003419, AAEL011504, AAEL021995
GO:0045277	CC	e	respiratory chain complex IV	6/435	19/12179	1.37931	4	6	0.00300999	AAEL002454, AAEL002737, AAEL007752, AAEL018664, AAEL019718, AAEL019719
GO:0005576	CC	e	extracellular region	28/435	368/12179	6.43678	2	28	0.00981245	AAEL001837, AAEL001878, AAEL002780, AAEL002972, AAEL003066, AAEL003425, AAEL003832, AAEL004798, AAEL004897, AAEL006381, AAEL007055, AAEL007483, AAEL009580, AAEL011586, AAEL012013, AAEL012245, AAEL012268, AAEL012644, AAEL013367, AAEL013766, AAEL014551, AAEL015136, AAEL019530, AAEL020314, AAEL020748, AAEL025518, AAEL025705, AAEL025784
GO:0070069	CC	e	cytochrome complex	6/435	26/12179	1.37931	2	6	0.01475	AAEL002454, AAEL002737, AAEL007752, AAEL018664, AAEL019718, AAEL019719
GO:1990204	CC	e	oxidoreductase complex	7/435	37/12179	1.6092	3	7	0.0157342	AAEL001593, AAEL002764, AAEL004294, AAEL004338, AAEL005429, AAEL010644, AAEL012974
GO:0005751	CC	e	mitochondrial respiratory chain complex IV	4/435	11/12179	0.91954	5	4	0.022282	AAEL002737, AAEL007752, AAEL019718, AAEL019719
GO:0031225	CC	e	anchored component of membrane	6/435	32/12179	1.37931	3	6	0.0381322	AAEL002454, AAEL003298, AAEL003317, AAEL015070, AAEL029070, AAEL029071
GO:0042555	CC	e	MCM complex	3/435	6/12179	0.689655	2	3	0.0381322	AAEL010086, AAEL011811, AAEL012546
GO:0000786	CC	p	nucleosome	0/435	469/12179	0	3	0	0.000393638
GO:0044815	CC	p	DNA packaging complex	0/435	471/12179	0	2	0	0.000393638
GO:0032993	CC	p	protein-DNA complex	1/435	476/12179	0.229885	2	1	0.000393638	AAEL010086
GO:0005634	CC	p	nucleus	17/435	1755/12179	3.90805	5	17	0.000393638	AAEL001426, AAEL001931, AAEL002454, AAEL002737, AAEL002852, AAEL005839, AAEL008177, AAEL008260, AAEL008829, AAEL011811, AAEL012546, AAEL013518, AAEL021303, AAEL025755, AAEL026574, AAEL026828, AAEL027672
GO:0043227	CC	p	membrane-bounded organelle	35/435	2193/12179	8.04598	3	35	0.000393638	AAEL000454, AAEL001134, AAEL001426, AAEL001707, AAEL001931, AAEL002454, AAEL002683, AAEL002737, AAEL002783, AAEL002852, AAEL003419, AAEL005839, AAEL008177, AAEL008260, AAEL008829, AAEL009122, AAEL010276, AAEL010380, AAEL010814, AAEL011811, AAEL012546, AAEL012974, AAEL013320, AAEL013518, AAEL014361, AAEL014426, AAEL018132, AAEL021303, AAEL022304, AAEL022913, AAEL024680, AAEL025755, AAEL026574, AAE…
GO:0043231	CC	p	intracellular membrane-bounded organelle	35/435	2138/12179	8.04598	4	35	0.000393638	AAEL000454, AAEL001134, AAEL001426, AAEL001707, AAEL001931, AAEL002454, AAEL002683, AAEL002737, AAEL002783, AAEL002852, AAEL003419, AAEL005839, AAEL008177, AAEL008260, AAEL008829, AAEL009122, AAEL010276, AAEL010380, AAEL010814, AAEL011811, AAEL012546, AAEL012974, AAEL013320, AAEL013518, AAEL014361, AAEL014426, AAEL018132, AAEL021303, AAEL022304, AAEL022913, AAEL024680, AAEL025755, AAEL026574, AAE…
GO:0043229	CC	p	intracellular organelle	40/435	2636/12179	9.1954	3	40	0.000393638	AAEL000454, AAEL001134, AAEL001426, AAEL001707, AAEL001931, AAEL002454, AAEL002683, AAEL002737, AAEL002783, AAEL002852, AAEL003419, AAEL003425, AAEL003888, AAEL004643, AAEL005839, AAEL008177, AAEL008260, AAEL008829, AAEL009122, AAEL010276, AAEL010380, AAEL010814, AAEL011811, AAEL012546, AAEL012974, AAEL013320, AAEL013518, AAEL014361, AAEL014426, AAEL017161, AAEL018132, AAEL021303, AAEL022304, AAE…
GO:0043226	CC	p	organelle	40/435	2680/12179	9.1954	2	40	0.000393638	AAEL000454, AAEL001134, AAEL001426, AAEL001707, AAEL001931, AAEL002454, AAEL002683, AAEL002737, AAEL002783, AAEL002852, AAEL003419, AAEL003425, AAEL003888, AAEL004643, AAEL005839, AAEL008177, AAEL008260, AAEL008829, AAEL009122, AAEL010276, AAEL010380, AAEL010814, AAEL011811, AAEL012546, AAEL012974, AAEL013320, AAEL013518, AAEL014361, AAEL014426, AAEL017161, AAEL018132, AAEL021303, AAEL022304, AAE…
GO:0043228	CC	p	non-membrane-bounded organelle	6/435	584/12179	1.37931	3	6	0.00974382	AAEL002783, AAEL003425, AAEL003888, AAEL004643, AAEL017161, AAEL025772
GO:0043232	CC	p	intracellular non-membrane-bounded organelle	6/435	584/12179	1.37931	4	6	0.00974382	AAEL002783, AAEL003425, AAEL003888, AAEL004643, AAEL017161, AAEL025772
GO:0006757	BP	e	ATP generation from ADP	10/435	34/12179	2.29885	11	10	0.000130924	AAEL002542, AAEL004294, AAEL004338, AAEL004988, AAEL005766, AAEL006895, AAEL007495, AAEL011756, AAEL016984, AAEL027336
GO:0006096	BP	e	glycolytic process	10/435	34/12179	2.29885	12	10	0.000130924	AAEL002542, AAEL004294, AAEL004338, AAEL004988, AAEL005766, AAEL006895, AAEL007495, AAEL011756, AAEL016984, AAEL027336
GO:0006163	BP	e	purine nucleotide metabolic process	20/435	135/12179	4.5977	8	20	0.000130924	AAEL002542, AAEL002764, AAEL003393, AAEL004294, AAEL004338, AAEL004988, AAEL005336, AAEL005766, AAEL006895, AAEL007495, AAEL011756, AAEL012175, AAEL012825, AAEL014734, AAEL016984, AAEL020429, AAEL023559, AAEL027166, AAEL027336, AAEL027453
GO:0009150	BP	e	purine ribonucleotide metabolic process	20/435	135/12179	4.5977	9	20	0.000130924	AAEL002542, AAEL002764, AAEL003393, AAEL004294, AAEL004338, AAEL004988, AAEL005336, AAEL005766, AAEL006895, AAEL007495, AAEL011756, AAEL012175, AAEL012825, AAEL014734, AAEL016984, AAEL020429, AAEL023559, AAEL027166, AAEL027336, AAEL027453
GO:0006030	BP	e	chitin metabolic process	5/435	6/12179	1.14943	6	5	0.000130924	AAEL002718, AAEL002972, AAEL003419, AAEL005618, AAEL025784
GO:0009132	BP	e	nucleoside diphosphate metabolic process	12/435	45/12179	2.75862	7	12	0.000130924	AAEL002542, AAEL004294, AAEL004338, AAEL004988, AAEL005766, AAEL006895, AAEL007495, AAEL010644, AAEL011756, AAEL016984, AAEL027336, AAEL027453
GO:0046031	BP	e	ADP metabolic process	10/435	37/12179	2.29885	10	10	0.000130924	AAEL002542, AAEL004294, AAEL004338, AAEL004988, AAEL005766, AAEL006895, AAEL007495, AAEL011756, AAEL016984, AAEL027336
GO:0006805	BP	e	xenobiotic metabolic process	10/435	29/12179	2.29885	3	10	0.000130924	AAEL003165, AAEL003298, AAEL003317, AAEL011756, AAEL011973, AAEL013637, AAEL015070, AAEL027336, AAEL029070, AAEL029071
GO:0042197	BP	e	halogenated hydrocarbon metabolic process	8/435	22/12179	1.83908	4	8	0.000130924	AAEL003165, AAEL003298, AAEL003317, AAEL011756, AAEL015070, AAEL027336, AAEL029070, AAEL029071
GO:0006753	BP	e	nucleoside phosphate metabolic process	24/435	212/12179	5.51724	6	24	0.000130924	AAEL002542, AAEL002764, AAEL003393, AAEL004294, AAEL004338, AAEL004988, AAEL005336, AAEL005766, AAEL005839, AAEL006895, AAEL007495, AAEL010644, AAEL011756, AAEL012175, AAEL012825, AAEL014734, AAEL014896, AAEL016984, AAEL020429, AAEL023559, AAEL026088, AAEL027166, AAEL027336, AAEL027453
GO:0009185	BP	e	ribonucleoside diphosphate metabolic process	10/435	38/12179	2.29885	8	10	0.000130924	AAEL002542, AAEL004294, AAEL004338, AAEL004988, AAEL005766, AAEL006895, AAEL007495, AAEL011756, AAEL016984, AAEL027336
GO:0006165	BP	e	nucleoside diphosphate phosphorylation	11/435	38/12179	2.52874	8	11	0.000130924	AAEL002542, AAEL004294, AAEL004338, AAEL004988, AAEL005766, AAEL006895, AAEL007495, AAEL011756, AAEL016984, AAEL027336, AAEL027453
GO:0009135	BP	e	purine nucleoside diphosphate metabolic process	10/435	38/12179	2.29885	8	10	0.000130924	AAEL002542, AAEL004294, AAEL004338, AAEL004988, AAEL005766, AAEL006895, AAEL007495, AAEL011756, AAEL016984, AAEL027336
GO:0019319	BP	e	hexose biosynthetic process	10/435	38/12179	2.29885	6	10	0.000130924	AAEL002542, AAEL004294, AAEL004338, AAEL004988, AAEL005766, AAEL006895, AAEL007495, AAEL011756, AAEL016984, AAEL027336
GO:0046364	BP	e	monosaccharide biosynthetic process	10/435	38/12179	2.29885	5	10	0.000130924	AAEL002542, AAEL004294, AAEL004338, AAEL004988, AAEL005766, AAEL006895, AAEL007495, AAEL011756, AAEL016984, AAEL027336
GO:0006094	BP	e	gluconeogenesis	10/435	38/12179	2.29885	7	10	0.000130924	AAEL002542, AAEL004294, AAEL004338, AAEL004988, AAEL005766, AAEL006895, AAEL007495, AAEL011756, AAEL016984, AAEL027336
GO:0009179	BP	e	purine ribonucleoside diphosphate metabolic process	10/435	38/12179	2.29885	9	10	0.000130924	AAEL002542, AAEL004294, AAEL004338, AAEL004988, AAEL005766, AAEL006895, AAEL007495, AAEL011756, AAEL016984, AAEL027336
GO:0046939	BP	e	nucleotide phosphorylation	11/435	38/12179	2.52874	6	11	0.000130924	AAEL002542, AAEL004294, AAEL004338, AAEL004988, AAEL005766, AAEL006895, AAEL007495, AAEL011756, AAEL016984, AAEL027336, AAEL027453
GO:0044283	BP	e	small molecule biosynthetic process	26/435	229/12179	5.97701	3	26	0.000130924	AAEL002216, AAEL002542, AAEL003298, AAEL003317, AAEL004294, AAEL004338, AAEL004613, AAEL004988, AAEL005766, AAEL006895, AAEL007495, AAEL007893, AAEL008468, AAEL010611, AAEL011756, AAEL012579, AAEL014734, AAEL015070, AAEL016984, AAEL018684, AAEL018687, AAEL026357, AAEL026878, AAEL027336, AAEL029070, AAEL029071
GO:0006091	BP	e	generation of precursor metabolites and energy	24/435	156/12179	5.51724	3	24	0.000130924	AAEL002454, AAEL002542, AAEL002683, AAEL002737, AAEL003393, AAEL004294, AAEL004338, AAEL004457, AAEL004988, AAEL005766, AAEL006895, AAEL007495, AAEL007752, AAEL010380, AAEL011756, AAEL016984, AAEL018664, AAEL018684, AAEL018687, AAEL019718, AAEL019719, AAEL024680, AAEL026088, AAEL027336
GO:0006090	BP	e	pyruvate metabolic process	11/435	48/12179	2.52874	7	11	0.000130924	AAEL002542, AAEL004294, AAEL004338, AAEL004988, AAEL005766, AAEL006895, AAEL007495, AAEL011756, AAEL014393, AAEL016984, AAEL027336
GO:0016052	BP	e	carbohydrate catabolic process	12/435	48/12179	2.75862	4	12	0.000130924	AAEL001396, AAEL002542, AAEL004294, AAEL004338, AAEL004988, AAEL005766, AAEL006239, AAEL006895, AAEL007495, AAEL011756, AAEL016984, AAEL027336
GO:0005975	BP	e	carbohydrate metabolic process	34/435	262/12179	7.81609	3	34	0.000130924	AAEL000223, AAEL000746, AAEL001134, AAEL001396, AAEL001593, AAEL002542, AAEL002972, AAEL003066, AAEL003419, AAEL003425, AAEL003434, AAEL004294, AAEL004338, AAEL004580, AAEL004897, AAEL004931, AAEL004988, AAEL005054, AAEL005766, AAEL006239, AAEL006895, AAEL007495, AAEL009510, AAEL011496, AAEL011756, AAEL011789, AAEL012268, AAEL013367, AAEL014393, AAEL015020, AAEL016984, AAEL020371, AAEL025784, AAE…
GO:0009259	BP	e	ribonucleotide metabolic process	21/435	144/12179	4.82759	8	21	0.000145077	AAEL002542, AAEL002764, AAEL003393, AAEL004294, AAEL004338, AAEL004988, AAEL005336, AAEL005766, AAEL005839, AAEL006895, AAEL007495, AAEL011756, AAEL012175, AAEL012825, AAEL014734, AAEL016984, AAEL020429, AAEL023559, AAEL027166, AAEL027336, AAEL027453
GO:0019693	BP	e	ribose phosphate metabolic process	21/435	145/12179	4.82759	5	21	0.000155084	AAEL002542, AAEL002764, AAEL003393, AAEL004294, AAEL004338, AAEL004988, AAEL005336, AAEL005766, AAEL005839, AAEL006895, AAEL007495, AAEL011756, AAEL012175, AAEL012825, AAEL014734, AAEL016984, AAEL020429, AAEL023559, AAEL027166, AAEL027336, AAEL027453
GO:0006006	BP	e	glucose metabolic process	10/435	40/12179	2.29885	6	10	0.000155098	AAEL002542, AAEL004294, AAEL004338, AAEL004988, AAEL005766, AAEL006895, AAEL007495, AAEL011756, AAEL016984, AAEL027336
GO:1901135	BP	e	carbohydrate derivative metabolic process	35/435	301/12179	8.04598	3	35	0.000171161	AAEL001593, AAEL002542, AAEL002718, AAEL002764, AAEL002972, AAEL003393, AAEL003419, AAEL004294, AAEL004338, AAEL004580, AAEL004931, AAEL004988, AAEL005336, AAEL005618, AAEL005766, AAEL005839, AAEL006239, AAEL006381, AAEL006895, AAEL007495, AAEL009510, AAEL010081, AAEL011756, AAEL012175, AAEL012825, AAEL013078, AAEL014734, AAEL016984, AAEL020429, AAEL023559, AAEL025784, AAEL026088, AAEL027166, AAE…
GO:0032787	BP	e	monocarboxylic acid metabolic process	20/435	147/12179	4.5977	6	20	0.000171161	AAEL000746, AAEL001134, AAEL002216, AAEL002542, AAEL004294, AAEL004338, AAEL004988, AAEL005766, AAEL006895, AAEL007495, AAEL007893, AAEL010611, AAEL011756, AAEL011789, AAEL012455, AAEL014393, AAEL016984, AAEL025199, AAEL026878, AAEL027336
GO:0009117	BP	e	nucleotide metabolic process	23/435	209/12179	5.28736	7	23	0.000224494	AAEL002542, AAEL002764, AAEL003393, AAEL004294, AAEL004338, AAEL004988, AAEL005336, AAEL005766, AAEL005839, AAEL006895, AAEL007495, AAEL011756, AAEL012175, AAEL012825, AAEL014734, AAEL014896, AAEL016984, AAEL020429, AAEL023559, AAEL026088, AAEL027166, AAEL027336, AAEL027453
GO:0019752	BP	e	carboxylic acid metabolic process	47/435	532/12179	10.8046	5	47	0.000224494	AAEL000746, AAEL001134, AAEL001200, AAEL001396, AAEL002216, AAEL002542, AAEL002764, AAEL003165, AAEL003298, AAEL003317, AAEL003508, AAEL004294, AAEL004338, AAEL004613, AAEL004988, AAEL005429, AAEL005766, AAEL006895, AAEL007495, AAEL007893, AAEL008468, AAEL009185, AAEL009510, AAEL010223, AAEL010276, AAEL010611, AAEL011756, AAEL011789, AAEL011973, AAEL012455, AAEL012579, AAEL012974, AAEL013637, AAE…
GO:0043436	BP	e	oxoacid metabolic process	47/435	532/12179	10.8046	4	47	0.000224494	AAEL000746, AAEL001134, AAEL001200, AAEL001396, AAEL002216, AAEL002542, AAEL002764, AAEL003165, AAEL003298, AAEL003317, AAEL003508, AAEL004294, AAEL004338, AAEL004613, AAEL004988, AAEL005429, AAEL005766, AAEL006895, AAEL007495, AAEL007893, AAEL008468, AAEL009185, AAEL009510, AAEL010223, AAEL010276, AAEL010611, AAEL011756, AAEL011789, AAEL011973, AAEL012455, AAEL012579, AAEL012974, AAEL013637, AAE…
GO:0006082	BP	e	organic acid metabolic process	47/435	535/12179	10.8046	3	47	0.000232478	AAEL000746, AAEL001134, AAEL001200, AAEL001396, AAEL002216, AAEL002542, AAEL002764, AAEL003165, AAEL003298, AAEL003317, AAEL003508, AAEL004294, AAEL004338, AAEL004613, AAEL004988, AAEL005429, AAEL005766, AAEL006895, AAEL007495, AAEL007893, AAEL008468, AAEL009185, AAEL009510, AAEL010223, AAEL010276, AAEL010611, AAEL011756, AAEL011789, AAEL011973, AAEL012455, AAEL012579, AAEL012974, AAEL013637, AAE…
GO:0019637	BP	e	organophosphate metabolic process	33/435	361/12179	7.58621	4	33	0.000248991	AAEL001593, AAEL002542, AAEL002764, AAEL003393, AAEL004294, AAEL004338, AAEL004988, AAEL005054, AAEL005336, AAEL005766, AAEL005839, AAEL006239, AAEL006381, AAEL006895, AAEL007495, AAEL009185, AAEL010081, AAEL010223, AAEL010644, AAEL011756, AAEL012175, AAEL012825, AAEL014734, AAEL014896, AAEL016984, AAEL018132, AAEL020429, AAEL022615, AAEL023559, AAEL026088, AAEL027166, AAEL027336, AAEL027453
GO:0006123	BP	e	mitochondrial electron transport, cytochrome c to oxygen	7/435	19/12179	1.6092	8	7	0.000294785	AAEL002454, AAEL002737, AAEL004457, AAEL007752, AAEL018664, AAEL019718, AAEL019719
GO:0016051	BP	e	carbohydrate biosynthetic process	11/435	54/12179	2.52874	4	11	0.000295461	AAEL002542, AAEL004294, AAEL004338, AAEL004988, AAEL005766, AAEL006895, AAEL007495, AAEL009510, AAEL011756, AAEL016984, AAEL027336
GO:0044281	BP	e	small molecule metabolic process	67/435	876/12179	15.4023	2	67	0.000295461	AAEL000746, AAEL001134, AAEL001200, AAEL001396, AAEL002216, AAEL002542, AAEL002683, AAEL002764, AAEL003165, AAEL003298, AAEL003317, AAEL003393, AAEL003508, AAEL004294, AAEL004338, AAEL004580, AAEL004613, AAEL004988, AAEL005054, AAEL005336, AAEL005429, AAEL005766, AAEL005839, AAEL006239, AAEL006895, AAEL007495, AAEL007893, AAEL008468, AAEL008828, AAEL009185, AAEL009330, AAEL009510, AAEL010223, AAE…
GO:0009063	BP	e	cellular amino acid catabolic process	12/435	65/12179	2.75862	7	12	0.000295461	AAEL001134, AAEL001396, AAEL002764, AAEL005429, AAEL010276, AAEL011756, AAEL011973, AAEL012974, AAEL013637, AAEL014426, AAEL014734, AAEL027336
GO:0008152	BP	e	metabolic process	202/435	3900/12179	46.4368	1	202	0.000403592	AAEL000092, AAEL000223, AAEL000454, AAEL000746, AAEL001061, AAEL001134, AAEL001200, AAEL001233, AAEL001396, AAEL001426, AAEL001593, AAEL001674, AAEL001690, AAEL001693, AAEL001707, AAEL001837, AAEL001839, AAEL001863, AAEL001878, AAEL001931, AAEL002216, AAEL002347, AAEL002360, AAEL002404, AAEL002454, AAEL002542, AAEL002683, AAEL002718, AAEL002737, AAEL002764, AAEL002783, AAEL002972, AAEL003012, AAE…
GO:1901564	BP	e	organonitrogen compound metabolic process	137/435	2347/12179	31.4943	3	137	0.000403592	AAEL000092, AAEL000746, AAEL001061, AAEL001134, AAEL001200, AAEL001233, AAEL001396, AAEL001674, AAEL001690, AAEL001693, AAEL001707, AAEL001839, AAEL001863, AAEL002347, AAEL002360, AAEL002404, AAEL002542, AAEL002683, AAEL002718, AAEL002764, AAEL002783, AAEL002972, AAEL003012, AAEL003165, AAEL003298, AAEL003317, AAEL003393, AAEL003419, AAEL003424, AAEL003425, AAEL003508, AAEL003631, AAEL004294, AAE…
GO:0072521	BP	e	purine-containing compound metabolic process	22/435	205/12179	5.05747	4	22	0.000403592	AAEL002542, AAEL002683, AAEL002764, AAEL003393, AAEL004294, AAEL004338, AAEL004988, AAEL005336, AAEL005766, AAEL006895, AAEL007495, AAEL010644, AAEL011756, AAEL012175, AAEL012825, AAEL014734, AAEL016984, AAEL020429, AAEL023559, AAEL027166, AAEL027336, AAEL027453
GO:0071704	BP	e	organic substance metabolic process	181/435	3646/12179	41.6092	2	181	0.000403592	AAEL000092, AAEL000223, AAEL000746, AAEL001061, AAEL001134, AAEL001200, AAEL001233, AAEL001396, AAEL001426, AAEL001593, AAEL001674, AAEL001690, AAEL001693, AAEL001707, AAEL001837, AAEL001839, AAEL001863, AAEL001878, AAEL001931, AAEL002216, AAEL002347, AAEL002360, AAEL002404, AAEL002542, AAEL002683, AAEL002718, AAEL002764, AAEL002783, AAEL002972, AAEL003012, AAEL003066, AAEL003165, AAEL003298, AAE…
GO:0046034	BP	e	ATP metabolic process	13/435	80/12179	2.98851	2	13	0.00043531	AAEL002542, AAEL003393, AAEL004294, AAEL004338, AAEL004988, AAEL005766, AAEL006895, AAEL007495, AAEL011756, AAEL012175, AAEL016984, AAEL020429, AAEL027336
GO:0044238	BP	e	primary metabolic process	169/435	3444/12179	38.8506	2	169	0.000445725	AAEL000223, AAEL000454, AAEL000746, AAEL001134, AAEL001200, AAEL001233, AAEL001396, AAEL001426, AAEL001593, AAEL001674, AAEL001690, AAEL001693, AAEL001837, AAEL001839, AAEL001863, AAEL001878, AAEL001931, AAEL002216, AAEL002347, AAEL002360, AAEL002404, AAEL002542, AAEL002683, AAEL002764, AAEL002783, AAEL002972, AAEL003012, AAEL003066, AAEL003165, AAEL003298, AAEL003317, AAEL003393, AAEL003419, AAE…
GO:1901575	BP	e	organic substance catabolic process	39/435	494/12179	8.96552	3	39	0.000445725	AAEL001134, AAEL001396, AAEL001426, AAEL001593, AAEL001837, AAEL001878, AAEL002542, AAEL002764, AAEL002972, AAEL004294, AAEL004338, AAEL004580, AAEL004931, AAEL004933, AAEL004988, AAEL005054, AAEL005429, AAEL005766, AAEL005839, AAEL006239, AAEL006381, AAEL006895, AAEL007055, AAEL007495, AAEL010276, AAEL010854, AAEL011756, AAEL011973, AAEL012974, AAEL013637, AAEL013994, AAEL014426, AAEL014551, AAE…
GO:0006508	BP	e	proteolysis	55/435	818/12179	12.6437	5	55	0.000467215	AAEL001233, AAEL001674, AAEL001690, AAEL001693, AAEL001839, AAEL001863, AAEL002347, AAEL002360, AAEL003012, AAEL003424, AAEL003631, AAEL007432, AAEL007601, AAEL007926, AAEL007992, AAEL008041, AAEL008069, AAEL008079, AAEL008097, AAEL008163, AAEL008258, AAEL008599, AAEL008600, AAEL008769, AAEL009642, AAEL009843, AAEL010223, AAEL010776, AAEL010780, AAEL010782, AAEL010854, AAEL011375, AAEL011989, AAE…
GO:1901071	BP	e	glucosamine-containing compound metabolic process	5/435	9/12179	1.14943	5	5	0.000552663	AAEL002718, AAEL002972, AAEL003419, AAEL005618, AAEL025784
GO:0055086	BP	e	nucleobase-containing small molecule metabolic process	27/435	294/12179	6.2069	5	27	0.000569672	AAEL001134, AAEL002542, AAEL002683, AAEL002764, AAEL003393, AAEL004294, AAEL004338, AAEL004988, AAEL005336, AAEL005766, AAEL005839, AAEL006895, AAEL007495, AAEL009510, AAEL010644, AAEL011756, AAEL012175, AAEL012825, AAEL014734, AAEL014896, AAEL016984, AAEL020429, AAEL023559, AAEL026088, AAEL027166, AAEL027336, AAEL027453
GO:0006807	BP	e	nitrogen compound metabolic process	155/435	3111/12179	35.6322	2	155	0.000569672	AAEL000092, AAEL000746, AAEL001061, AAEL001134, AAEL001200, AAEL001233, AAEL001396, AAEL001426, AAEL001674, AAEL001690, AAEL001693, AAEL001707, AAEL001839, AAEL001863, AAEL001931, AAEL002347, AAEL002360, AAEL002404, AAEL002542, AAEL002683, AAEL002718, AAEL002764, AAEL002783, AAEL002972, AAEL003012, AAEL003165, AAEL003298, AAEL003317, AAEL003393, AAEL003419, AAEL003424, AAEL003425, AAEL003508, AAE…
GO:1901606	BP	e	alpha-amino acid catabolic process	11/435	61/12179	2.52874	8	11	0.000710199	AAEL001134, AAEL002764, AAEL005429, AAEL010276, AAEL011756, AAEL011973, AAEL012974, AAEL013637, AAEL014426, AAEL014734, AAEL027336
GO:0006575	BP	e	cellular modified amino acid metabolic process	14/435	99/12179	3.21839	4	14	0.000830705	AAEL000092, AAEL000746, AAEL001061, AAEL001707, AAEL003298, AAEL003317, AAEL007962, AAEL009185, AAEL010582, AAEL011741, AAEL015070, AAEL025199, AAEL029070, AAEL029071
GO:0016054	BP	e	organic acid catabolic process	12/435	76/12179	2.75862	4	12	0.00101723	AAEL001134, AAEL001396, AAEL002764, AAEL005429, AAEL010276, AAEL011756, AAEL011973, AAEL012974, AAEL013637, AAEL014426, AAEL014734, AAEL027336
GO:0046395	BP	e	carboxylic acid catabolic process	12/435	76/12179	2.75862	6	12	0.00101723	AAEL001134, AAEL001396, AAEL002764, AAEL005429, AAEL010276, AAEL011756, AAEL011973, AAEL012974, AAEL013637, AAEL014426, AAEL014734, AAEL027336
GO:0016053	BP	e	organic acid biosynthetic process	17/435	146/12179	3.90805	4	17	0.0012032	AAEL002216, AAEL003298, AAEL003317, AAEL004338, AAEL004613, AAEL007893, AAEL008468, AAEL010611, AAEL011756, AAEL012579, AAEL014734, AAEL015070, AAEL026357, AAEL026878, AAEL027336, AAEL029070, AAEL029071
GO:0009056	BP	e	catabolic process	39/435	527/12179	8.96552	2	39	0.0012032	AAEL001134, AAEL001396, AAEL001426, AAEL001593, AAEL001837, AAEL001878, AAEL002542, AAEL002764, AAEL002972, AAEL004294, AAEL004338, AAEL004580, AAEL004931, AAEL004933, AAEL004988, AAEL005054, AAEL005429, AAEL005766, AAEL005839, AAEL006239, AAEL006381, AAEL006895, AAEL007055, AAEL007495, AAEL010276, AAEL010854, AAEL011756, AAEL011973, AAEL012974, AAEL013637, AAEL013994, AAEL014426, AAEL014551, AAE…
GO:0044282	BP	e	small molecule catabolic process	14/435	104/12179	3.21839	3	14	0.00123898	AAEL001134, AAEL001396, AAEL002764, AAEL005054, AAEL005429, AAEL006239, AAEL010276, AAEL011756, AAEL011973, AAEL012974, AAEL013637, AAEL014426, AAEL014734, AAEL027336
GO:0019318	BP	e	hexose metabolic process	11/435	67/12179	2.52874	5	11	0.00145716	AAEL002542, AAEL004294, AAEL004338, AAEL004580, AAEL004988, AAEL005766, AAEL006895, AAEL007495, AAEL011756, AAEL016984, AAEL027336
GO:0006040	BP	e	amino sugar metabolic process	7/435	26/12179	1.6092	4	7	0.00164521	AAEL002718, AAEL002972, AAEL003419, AAEL004931, AAEL005618, AAEL009510, AAEL025784
GO:0042398	BP	e	cellular modified amino acid biosynthetic process	8/435	36/12179	1.83908	5	8	0.00192803	AAEL001707, AAEL003298, AAEL003317, AAEL009185, AAEL015070, AAEL025199, AAEL029070, AAEL029071
GO:0019497	BP	e	hexachlorocyclohexane metabolic process	6/435	19/12179	1.37931	6	6	0.00213744	AAEL003165, AAEL003298, AAEL003317, AAEL015070, AAEL029070, AAEL029071
GO:0009396	BP	e	folic acid-containing compound biosynthetic process	6/435	19/12179	1.37931	6	6	0.00213744	AAEL003298, AAEL003317, AAEL015070, AAEL025199, AAEL029070, AAEL029071
GO:0042196	BP	e	chlorinated hydrocarbon metabolic process	6/435	19/12179	1.37931	5	6	0.00213744	AAEL003165, AAEL003298, AAEL003317, AAEL015070, AAEL029070, AAEL029071
GO:0046486	BP	e	glycerolipid metabolic process	18/435	171/12179	4.13793	5	18	0.00228492	AAEL001593, AAEL001837, AAEL001878, AAEL002542, AAEL003298, AAEL003317, AAEL004580, AAEL005054, AAEL006239, AAEL007055, AAEL010081, AAEL010223, AAEL011756, AAEL014551, AAEL015070, AAEL027336, AAEL029070, AAEL029071
GO:0006546	BP	e	glycine catabolic process	3/435	3/12179	0.689655	10	3	0.00253346	AAEL010276, AAEL012974, AAEL014426
GO:0009071	BP	e	serine family amino acid catabolic process	3/435	3/12179	0.689655	9	3	0.00253346	AAEL010276, AAEL012974, AAEL014426
GO:1901565	BP	e	organonitrogen compound catabolic process	18/435	174/12179	4.13793	4	18	0.00276265	AAEL001134, AAEL001396, AAEL002764, AAEL002972, AAEL004580, AAEL004931, AAEL005429, AAEL006381, AAEL010276, AAEL011756, AAEL011973, AAEL012974, AAEL013637, AAEL013994, AAEL014426, AAEL014734, AAEL025784, AAEL027336
GO:0042559	BP	e	pteridine-containing compound biosynthetic process	6/435	20/12179	1.37931	5	6	0.0027645	AAEL003298, AAEL003317, AAEL015070, AAEL025199, AAEL029070, AAEL029071
GO:0046394	BP	e	carboxylic acid biosynthetic process	16/435	145/12179	3.67816	6	16	0.00322505	AAEL002216, AAEL003298, AAEL003317, AAEL004338, AAEL004613, AAEL007893, AAEL008468, AAEL010611, AAEL011756, AAEL012579, AAEL014734, AAEL015070, AAEL026878, AAEL027336, AAEL029070, AAEL029071
GO:0022900	BP	e	electron transport chain	12/435	89/12179	2.75862	4	12	0.00385484	AAEL002454, AAEL002683, AAEL002737, AAEL004457, AAEL007752, AAEL010380, AAEL018664, AAEL018684, AAEL018687, AAEL019718, AAEL019719, AAEL024680
GO:0042178	BP	e	xenobiotic catabolic process	4/435	8/12179	0.91954	4	4	0.00518403	AAEL011756, AAEL011973, AAEL013637, AAEL027336
GO:1901566	BP	e	organonitrogen compound biosynthetic process	32/435	435/12179	7.35632	4	32	0.0052386	AAEL001707, AAEL002718, AAEL002783, AAEL003298, AAEL003317, AAEL003393, AAEL003425, AAEL004338, AAEL004613, AAEL005336, AAEL005618, AAEL005839, AAEL008468, AAEL009185, AAEL010071, AAEL010168, AAEL012175, AAEL012579, AAEL012825, AAEL014734, AAEL015070, AAEL017098, AAEL020429, AAEL020447, AAEL022615, AAEL023559, AAEL025199, AAEL026357, AAEL027166, AAEL027453, AAEL029070, AAEL029071
GO:0019646	BP	e	aerobic electron transport chain	9/435	54/12179	2.06897	7	9	0.00559612	AAEL002454, AAEL002737, AAEL004457, AAEL007752, AAEL018664, AAEL018684, AAEL018687, AAEL019718, AAEL019719
GO:0009060	BP	e	aerobic respiration	10/435	67/12179	2.29885	6	10	0.00607367	AAEL002454, AAEL002737, AAEL003393, AAEL004457, AAEL007752, AAEL018664, AAEL018684, AAEL018687, AAEL019718, AAEL019719
GO:0044255	BP	e	cellular lipid metabolic process	27/435	338/12179	6.2069	4	27	0.00647593	AAEL001593, AAEL001837, AAEL001878, AAEL002216, AAEL002542, AAEL003298, AAEL003317, AAEL004580, AAEL004931, AAEL005054, AAEL006239, AAEL006381, AAEL007055, AAEL007893, AAEL010081, AAEL010223, AAEL010611, AAEL011756, AAEL012455, AAEL013078, AAEL014551, AAEL015070, AAEL018132, AAEL026878, AAEL027336, AAEL029070, AAEL029071
GO:0005996	BP	e	monosaccharide metabolic process	11/435	81/12179	2.52874	4	11	0.00650411	AAEL002542, AAEL004294, AAEL004338, AAEL004580, AAEL004988, AAEL005766, AAEL006895, AAEL007495, AAEL011756, AAEL016984, AAEL027336
GO:0045333	BP	e	cellular respiration	10/435	69/12179	2.29885	5	10	0.00736533	AAEL002454, AAEL002737, AAEL003393, AAEL004457, AAEL007752, AAEL018664, AAEL018684, AAEL018687, AAEL019718, AAEL019719
GO:0022904	BP	e	respiratory electron transport chain	9/435	57/12179	2.06897	5	9	0.00792663	AAEL002454, AAEL002737, AAEL004457, AAEL007752, AAEL018664, AAEL018684, AAEL018687, AAEL019718, AAEL019719
GO:0040003	BP	e	chitin-based cuticle development	3/435	4/12179	0.689655	4	3	0.00809085	AAEL003259, AAEL003419, AAEL011504
GO:0009066	BP	e	aspartate family amino acid metabolic process	12/435	98/12179	2.75862	8	12	0.00844791	AAEL001134, AAEL002764, AAEL003508, AAEL005429, AAEL008468, AAEL010223, AAEL010276, AAEL011756, AAEL012579, AAEL014426, AAEL014734, AAEL027336
GO:0006793	BP	e	phosphorus metabolic process	49/435	801/12179	11.2644	3	49	0.0100148	AAEL001593, AAEL002216, AAEL002404, AAEL002542, AAEL002764, AAEL003165, AAEL003298, AAEL003317, AAEL003393, AAEL004294, AAEL004338, AAEL004988, AAEL005054, AAEL005336, AAEL005766, AAEL005839, AAEL006239, AAEL006381, AAEL006895, AAEL007495, AAEL007835, AAEL009185, AAEL009510, AAEL010081, AAEL010223, AAEL010644, AAEL011756, AAEL012175, AAEL012825, AAEL014734, AAEL014844, AAEL014896, AAEL015070, AAE…
GO:0046655	BP	e	folic acid metabolic process	5/435	17/12179	1.14943	7	5	0.0104788	AAEL003298, AAEL003317, AAEL015070, AAEL029070, AAEL029071
GO:0046656	BP	e	folic acid biosynthetic process	5/435	17/12179	1.14943	8	5	0.0104788	AAEL003298, AAEL003317, AAEL015070, AAEL029070, AAEL029071
GO:0006760	BP	e	folic acid-containing compound metabolic process	6/435	26/12179	1.37931	5	6	0.0105822	AAEL003298, AAEL003317, AAEL015070, AAEL025199, AAEL029070, AAEL029071
GO:0120253	BP	e	hydrocarbon catabolic process	4/435	10/12179	0.91954	4	4	0.0116669	AAEL011756, AAEL011973, AAEL013637, AAEL027336
GO:0120256	BP	e	olefinic compound catabolic process	4/435	10/12179	0.91954	4	4	0.0116669	AAEL011756, AAEL011973, AAEL013637, AAEL027336
GO:1902600	BP	e	proton transmembrane transport	11/435	88/12179	2.52874	8	11	0.0116669	AAEL002454, AAEL002737, AAEL003393, AAEL007752, AAEL012175, AAEL018664, AAEL018684, AAEL018687, AAEL019718, AAEL019719, AAEL020429
GO:0042558	BP	e	pteridine-containing compound metabolic process	6/435	27/12179	1.37931	4	6	0.0126769	AAEL003298, AAEL003317, AAEL015070, AAEL025199, AAEL029070, AAEL029071
GO:0006796	BP	e	phosphate-containing compound metabolic process	48/435	795/12179	11.0345	4	48	0.0132263	AAEL001593, AAEL002216, AAEL002404, AAEL002542, AAEL002764, AAEL003165, AAEL003298, AAEL003317, AAEL003393, AAEL004294, AAEL004338, AAEL004988, AAEL005054, AAEL005336, AAEL005766, AAEL005839, AAEL006239, AAEL006381, AAEL006895, AAEL007495, AAEL007835, AAEL009185, AAEL010081, AAEL010223, AAEL010644, AAEL011756, AAEL012175, AAEL012825, AAEL014734, AAEL014844, AAEL014896, AAEL015070, AAEL016984, AAE…
GO:0009058	BP	e	biosynthetic process	57/435	996/12179	13.1034	2	57	0.0133773	AAEL001707, AAEL002216, AAEL002542, AAEL002718, AAEL002783, AAEL003298, AAEL003317, AAEL003393, AAEL003425, AAEL004294, AAEL004338, AAEL004613, AAEL004988, AAEL005054, AAEL005336, AAEL005618, AAEL005766, AAEL005839, AAEL006895, AAEL007495, AAEL007893, AAEL008468, AAEL009185, AAEL009202, AAEL009510, AAEL009872, AAEL010071, AAEL010081, AAEL010168, AAEL010223, AAEL010611, AAEL010644, AAEL011756, AAE…
GO:0015980	BP	e	energy derivation by oxidation of organic compounds	10/435	77/12179	2.29885	4	10	0.0152703	AAEL002454, AAEL002737, AAEL003393, AAEL004457, AAEL007752, AAEL018664, AAEL018684, AAEL018687, AAEL019718, AAEL019719
GO:1901576	BP	e	organic substance biosynthetic process	56/435	972/12179	12.8736	3	56	0.0152875	AAEL001707, AAEL002216, AAEL002542, AAEL002718, AAEL002783, AAEL003298, AAEL003317, AAEL003393, AAEL003425, AAEL004294, AAEL004338, AAEL004613, AAEL004988, AAEL005054, AAEL005336, AAEL005618, AAEL005766, AAEL005839, AAEL006895, AAEL007495, AAEL007893, AAEL008468, AAEL009185, AAEL009202, AAEL009510, AAEL010071, AAEL010081, AAEL010168, AAEL010223, AAEL010611, AAEL010644, AAEL011756, AAEL012131, AAE…
GO:0042335	BP	e	cuticle development	3/435	5/12179	0.689655	3	3	0.0162259	AAEL003259, AAEL003419, AAEL011504
GO:0046349	BP	e	amino sugar biosynthetic process	3/435	5/12179	0.689655	5	3	0.0162259	AAEL002718, AAEL005618, AAEL009510
GO:0006022	BP	e	aminoglycan metabolic process	7/435	40/12179	1.6092	4	7	0.0177711	AAEL002718, AAEL002972, AAEL003419, AAEL004580, AAEL004931, AAEL005618, AAEL025784
GO:0043650	BP	e	dicarboxylic acid biosynthetic process	5/435	20/12179	1.14943	7	5	0.0209693	AAEL003298, AAEL003317, AAEL015070, AAEL029070, AAEL029071
GO:0120252	BP	e	hydrocarbon metabolic process	4/435	12/12179	0.91954	3	4	0.0232753	AAEL011756, AAEL011973, AAEL013637, AAEL027336
GO:1901615	BP	e	organic hydroxy compound metabolic process	9/435	70/12179	2.06897	3	9	0.0299028	AAEL000746, AAEL001134, AAEL002542, AAEL005054, AAEL005766, AAEL006239, AAEL011756, AAEL017098, AAEL027336
GO:0006520	BP	e	cellular amino acid metabolic process	26/435	368/12179	5.97701	6	26	0.0315005	AAEL001134, AAEL001200, AAEL001396, AAEL002764, AAEL003165, AAEL003508, AAEL004338, AAEL004613, AAEL005429, AAEL008468, AAEL009185, AAEL009510, AAEL010223, AAEL010276, AAEL011756, AAEL011973, AAEL012579, AAEL012974, AAEL013637, AAEL014426, AAEL014600, AAEL014734, AAEL017098, AAEL023423, AAEL026357, AAEL027336
GO:0120254	BP	e	olefinic compound metabolic process	4/435	13/12179	0.91954	3	4	0.0318168	AAEL011756, AAEL011973, AAEL013637, AAEL027336
GO:0006558	BP	e	L-phenylalanine metabolic process	5/435	22/12179	1.14943	9	5	0.0318408	AAEL004613, AAEL011973, AAEL012579, AAEL013637, AAEL014600
GO:1902221	BP	e	erythrose 4-phosphate/phosphoenolpyruvate family amino acid metabolic process	5/435	22/12179	1.14943	8	5	0.0318408	AAEL004613, AAEL011973, AAEL012579, AAEL013637, AAEL014600
GO:0009072	BP	e	aromatic amino acid family metabolic process	10/435	86/12179	2.29885	7	10	0.0332615	AAEL003165, AAEL004613, AAEL005429, AAEL011756, AAEL011973, AAEL012579, AAEL013637, AAEL014600, AAEL017098, AAEL027336
GO:0006554	BP	e	lysine catabolic process	5/435	23/12179	1.14943	10	5	0.0388355	AAEL002764, AAEL005429, AAEL011756, AAEL014734, AAEL027336
GO:0015976	BP	e	carbon utilization	4/435	14/12179	0.91954	1	4	0.0411306	AAEL002542, AAEL004988, AAEL005766, AAEL012579
GO:0006000	BP	e	fructose metabolic process	4/435	14/12179	0.91954	6	4	0.0411306	AAEL002542, AAEL005766, AAEL006895, AAEL016984
GO:0033512	BP	e	L-lysine catabolic process to acetyl-CoA via saccharopine	2/435	2/12179	0.45977	13	2	0.0412781	AAEL002764, AAEL014734
GO:1901073	BP	e	glucosamine-containing compound biosynthetic process	2/435	2/12179	0.45977	6	2	0.0412781	AAEL002718, AAEL005618
GO:0019477	BP	e	L-lysine catabolic process	2/435	2/12179	0.45977	11	2	0.0412781	AAEL002764, AAEL014734
GO:0006031	BP	e	chitin biosynthetic process	2/435	2/12179	0.45977	7	2	0.0412781	AAEL002718, AAEL005618
GO:0019474	BP	e	L-lysine catabolic process to acetyl-CoA	2/435	2/12179	0.45977	12	2	0.0412781	AAEL002764, AAEL014734
GO:0046440	BP	e	L-lysine metabolic process	2/435	2/12179	0.45977	10	2	0.0412781	AAEL002764, AAEL014734
GO:0006553	BP	e	lysine metabolic process	5/435	24/12179	1.14943	9	5	0.0442241	AAEL002764, AAEL005429, AAEL011756, AAEL014734, AAEL027336
GO:0006629	BP	e	lipid metabolic process	29/435	437/12179	6.66667	3	29	0.0442241	AAEL001593, AAEL001837, AAEL001878, AAEL002216, AAEL002542, AAEL003298, AAEL003317, AAEL004580, AAEL004931, AAEL004933, AAEL005054, AAEL006239, AAEL006381, AAEL007055, AAEL007893, AAEL010081, AAEL010223, AAEL010611, AAEL011756, AAEL012455, AAEL013078, AAEL013648, AAEL014551, AAEL015070, AAEL018132, AAEL026878, AAEL027336, AAEL029070, AAEL029071
GO:0006020	BP	e	inositol metabolic process	3/435	7/12179	0.689655	6	3	0.0450598	AAEL001134, AAEL002542, AAEL005766
GO:1901605	BP	e	alpha-amino acid metabolic process	24/435	339/12179	5.51724	7	24	0.0464941	AAEL001134, AAEL002764, AAEL003165, AAEL003508, AAEL004338, AAEL004613, AAEL005429, AAEL008468, AAEL009185, AAEL009510, AAEL010223, AAEL010276, AAEL011756, AAEL011973, AAEL012579, AAEL012974, AAEL013637, AAEL014426, AAEL014600, AAEL014734, AAEL017098, AAEL023423, AAEL026357, AAEL027336
GO:0044237	BP	e	cellular metabolic process	136/435	3004/12179	31.2644	2	136	0.0464941	AAEL000092, AAEL000746, AAEL001061, AAEL001134, AAEL001200, AAEL001396, AAEL001426, AAEL001593, AAEL001707, AAEL001837, AAEL001878, AAEL001931, AAEL002216, AAEL002404, AAEL002454, AAEL002542, AAEL002683, AAEL002737, AAEL002764, AAEL002783, AAEL002972, AAEL003165, AAEL003298, AAEL003317, AAEL003393, AAEL003425, AAEL003508, AAEL004294, AAEL004313, AAEL004335, AAEL004338, AAEL004457, AAEL004580, AAE…
GO:0006790	BP	e	sulfur compound metabolic process	13/435	140/12179	2.98851	3	13	0.0464941	AAEL000092, AAEL000746, AAEL001061, AAEL002764, AAEL004338, AAEL007962, AAEL008468, AAEL010582, AAEL011741, AAEL012579, AAEL014154, AAEL014734, AAEL026357
GO:0006544	BP	e	glycine metabolic process	6/435	36/12179	1.37931	9	6	0.048277	AAEL003508, AAEL008468, AAEL010223, AAEL010276, AAEL012974, AAEL014426
GO:0050789	BP	p	regulation of biological process	37/435	2026/12179	8.50575	2	37	0.000403592	AAEL000087, AAEL001426, AAEL001437, AAEL002360, AAEL002404, AAEL002454, AAEL002737, AAEL002852, AAEL003883, AAEL004338, AAEL004457, AAEL005336, AAEL006315, AAEL006339, AAEL007110, AAEL007410, AAEL007420, AAEL007835, AAEL008260, AAEL008829, AAEL011500, AAEL011756, AAEL013518, AAEL014896, AAEL021190, AAEL021828, AAEL022304, AAEL023559, AAEL024525, AAEL025334, AAEL025705, AAEL025772, AAEL026466, AAE…
GO:0022607	BP	p	cellular component assembly	2/435	489/12179	0.45977	4	2	0.000648079	AAEL012419, AAEL014154
GO:0043933	BP	p	protein-containing complex organization	1/435	397/12179	0.229885	4	1	0.00095689	AAEL012419
GO:0050794	BP	p	regulation of cellular process	36/435	1865/12179	8.27586	3	36	0.000956968	AAEL000087, AAEL001426, AAEL001437, AAEL002360, AAEL002404, AAEL002454, AAEL002737, AAEL002852, AAEL003883, AAEL004338, AAEL004457, AAEL005336, AAEL006339, AAEL007110, AAEL007410, AAEL007420, AAEL007835, AAEL008260, AAEL008829, AAEL011500, AAEL011756, AAEL013518, AAEL014896, AAEL021190, AAEL021828, AAEL022304, AAEL023559, AAEL024525, AAEL025334, AAEL025705, AAEL025772, AAEL026466, AAEL026828, AAE…
GO:0016043	BP	p	cellular component organization	10/435	859/12179	2.29885	3	10	0.00101723	AAEL008465, AAEL010086, AAEL011811, AAEL012419, AAEL012546, AAEL013229, AAEL014154, AAEL020954, AAEL022304, AAEL026415
GO:0071840	BP	p	cellular component organization or biogenesis	14/435	1032/12179	3.21839	2	14	0.00101723	AAEL002783, AAEL003425, AAEL008465, AAEL010086, AAEL010168, AAEL011811, AAEL012419, AAEL012546, AAEL013229, AAEL014154, AAEL020447, AAEL020954, AAEL022304, AAEL026415
GO:0065003	BP	p	protein-containing complex assembly	1/435	386/12179	0.229885	5	1	0.00122269	AAEL012419
GO:0006325	BP	p	chromatin organization	0/435	306/12179	0	4	0	0.00167646
GO:0065007	BP	p	biological regulation	47/435	2200/12179	10.8046	1	47	0.00206474	AAEL000087, AAEL000757, AAEL001426, AAEL001437, AAEL002216, AAEL002360, AAEL002404, AAEL002454, AAEL002737, AAEL002852, AAEL003419, AAEL003883, AAEL004335, AAEL004338, AAEL004457, AAEL004591, AAEL004988, AAEL005336, AAEL006315, AAEL006339, AAEL007110, AAEL007410, AAEL007420, AAEL007835, AAEL008260, AAEL008829, AAEL010048, AAEL011500, AAEL011756, AAEL013518, AAEL014896, AAEL017098, AAEL021190, AAE…
GO:0006338	BP	p	chromatin remodeling	0/435	277/12179	0	5	0	0.00490115
GO:0071824	BP	p	protein-DNA complex subunit organization	0/435	260/12179	0	5	0	0.00632986
GO:0007165	BP	p	signal transduction	12/435	841/12179	2.75862	4	12	0.00736533	AAEL002360, AAEL002404, AAEL003883, AAEL005336, AAEL006339, AAEL007110, AAEL011500, AAEL014896, AAEL022304, AAEL023559, AAEL024525, AAEL027166
GO:0006334	BP	p	nucleosome assembly	0/435	249/12179	0	7	0	0.00859889
GO:0034728	BP	p	nucleosome organization	0/435	254/12179	0	6	0	0.00899445
GO:0065004	BP	p	protein-DNA complex assembly	0/435	255/12179	0	6	0	0.00905309
GO:0010468	BP	p	regulation of gene expression	12/435	812/12179	2.75862	5	12	0.0148026	AAEL001426, AAEL001437, AAEL002737, AAEL007835, AAEL008260, AAEL008829, AAEL011756, AAEL013518, AAEL025772, AAEL026828, AAEL027096, AAEL027336

## Sheet: Up_I-LCT_vs_Rock
GO	NS	enrichment	name	ratio_in_study	ratio_in_pop	percent_in_study	depth	study_count	FDR	study_items
GO:0004497	MF	e	monooxygenase activity	19/259	215/12179	7.33591	3	19	0.000474652	AAEL000834, AAEL006805, AAEL006989, AAEL007024, AAEL009018, AAEL009123, AAEL009124, AAEL009127, AAEL009130, AAEL009762, AAEL010154, AAEL014604, AAEL014614, AAEL014619, AAEL014893, AAEL017297, AAEL019504, AAEL021861, AAEL028635
GO:0020037	MF	e	heme binding	19/259	218/12179	7.33591	4	19	0.000474652	AAEL005737, AAEL006805, AAEL006989, AAEL007024, AAEL009018, AAEL009123, AAEL009124, AAEL009127, AAEL009130, AAEL009762, AAEL010154, AAEL014604, AAEL014614, AAEL014619, AAEL014893, AAEL017297, AAEL019504, AAEL021861, AAEL028635
GO:0046906	MF	e	tetrapyrrole binding	19/259	219/12179	7.33591	3	19	0.000474652	AAEL005737, AAEL006805, AAEL006989, AAEL007024, AAEL009018, AAEL009123, AAEL009124, AAEL009127, AAEL009130, AAEL009762, AAEL010154, AAEL014604, AAEL014614, AAEL014619, AAEL014893, AAEL017297, AAEL019504, AAEL021861, AAEL028635
GO:0016705	MF	e	oxidoreductase activity, acting on paired donors, with incorporation or reduction of molecular oxygen	19/259	220/12179	7.33591	3	19	0.000474652	AAEL000834, AAEL006805, AAEL006989, AAEL007024, AAEL009018, AAEL009123, AAEL009124, AAEL009127, AAEL009130, AAEL009762, AAEL010154, AAEL014604, AAEL014614, AAEL014619, AAEL014893, AAEL017297, AAEL019504, AAEL021861, AAEL028635
GO:0005506	MF	e	iron ion binding	18/259	222/12179	6.94981	6	18	0.000474652	AAEL006805, AAEL006989, AAEL007024, AAEL009018, AAEL009123, AAEL009124, AAEL009127, AAEL009130, AAEL009762, AAEL010154, AAEL014604, AAEL014614, AAEL014619, AAEL014893, AAEL017297, AAEL019504, AAEL021861, AAEL028635
GO:0003824	MF	e	catalytic activity	125/259	4337/12179	48.2625	1	125	0.0107411	AAEL000044, AAEL000215, AAEL000284, AAEL000546, AAEL000629, AAEL000834, AAEL000904, AAEL001080, AAEL001143, AAEL001410, AAEL001642, AAEL001902, AAEL001976, AAEL002194, AAEL002301, AAEL002341, AAEL002559, AAEL002610, AAEL002655, AAEL002796, AAEL002959, AAEL002969, AAEL002978, AAEL003076, AAEL003345, AAEL003443, AAEL004137, AAEL004172, AAEL004277, AAEL004571, AAEL004700, AAEL004701, AAEL005790, AAE…
GO:0046914	MF	e	transition metal ion binding	44/259	1109/12179	16.9884	5	44	0.012396	AAEL002655, AAEL002978, AAEL003690, AAEL004137, AAEL005031, AAEL005042, AAEL005826, AAEL006323, AAEL006805, AAEL006989, AAEL007024, AAEL007445, AAEL008547, AAEL008602, AAEL009018, AAEL009123, AAEL009124, AAEL009127, AAEL009130, AAEL009762, AAEL010154, AAEL011130, AAEL011362, AAEL011858, AAEL012047, AAEL013048, AAEL014604, AAEL014614, AAEL014619, AAEL014893, AAEL015442, AAEL017297, AAEL019504, AAE…
GO:0016491	MF	e	oxidoreductase activity	34/259	805/12179	13.1274	2	34	0.0284947	AAEL000834, AAEL001143, AAEL002194, AAEL004137, AAEL005790, AAEL006805, AAEL006989, AAEL007024, AAEL008397, AAEL008841, AAEL009018, AAEL009123, AAEL009124, AAEL009127, AAEL009130, AAEL009762, AAEL010154, AAEL011130, AAEL012681, AAEL012689, AAEL014604, AAEL014614, AAEL014619, AAEL014893, AAEL015002, AAEL015653, AAEL017297, AAEL017302, AAEL017320, AAEL019504, AAEL019831, AAEL021861, AAEL028635, AAE…

[truncated: 3 more sheets: Down_I-LCT_vs_Rock, Up_M-LCT_vs_Rock, Down_M-LCT_vs_Rock]
